# Supplementary material for: Brain-specific epigenetic markers of schizophrenia
Source: Transl Psychiatry. 2015 Nov 17;5(11):e680–. doi: 10.1038/tp.2015.177 (PMC5068768; doi:10.1038/tp.2015.177)
Supplement: Supplementary Table 2 [file tp2015177x5.xls]

## Sheet: MethData_Mvals_Bumps_Annotated_
	chr	start	end	value	area	cluster	indexStart	indexEnd	L	clusterL	p.value	fwer	p.valueArea	fwerArea	name	annotation	description	region	distance	subregion	insideDistance	exonnumber	nexons	UTR	strand	geneL	codingL	Entrez	subjectHits
	chr13	100640914	100644657	0.623613	16.2139	51304	305277	305302	26	26	1.78911e-06	0.005	9.08869e-05	0.222	ZIC2	NM_007129 NP_009060 XM_011521110 XP_011519412	downstream	downstream	6888	NA	NA	NA	3	NA	+	4993	NA	7546	58761
	chr20	36148604	36149455	0.491815	15.7381	110518	416962	416993	32	43	5.72516e-06	0.015	0.000109136	0.264	BLCAP	NM_001167820 NM_001167821 NM_001167822 NM_001167823 NM_006698 NP_001161292 NP_001161293 NP_001161294 NP_001161295 NP_006689	inside intron	inside	6878	inside intron	-851	2	2	5' UTR	-	10514	NA	10904	6297
	chr6	30042137	30043924	-0.391797	12.5375	148743	146082	146113	32	35	2.46897e-05	0.065	0.000254412	0.507	RNF39	NM_025236 NM_170769 NM_170770 NP_079512 NP_739575	overlaps 5'	overlaps 5'	0	covers exon(s)	0	1	4	overlaps 5' UTR	-	5585	NA	80352	62661
	chr2	66666292	66668012	-0.763372	10.6872	98568	52409	52422	14	14	6.58393e-05	0.163	0.000425451	0.672	MEIS1	NM_002398 NP_002389 XM_005264321 XM_005264322 XM_005264323 XM_005264324 XM_005264325 XP_005264378 XP_005264379 XP_005264380 XP_005264381 XP_005264382 XR_244932 XR_244933	overlaps 5'	overlaps 5'	0	covers exon(s)	0	2	10	5' UTR	+	129014	NA	4211	35280
	chr6	30039151	30039801	-0.663648	11.9457	148741	146061	146078	18	53	8.83821e-05	0.224	0.000296277	0.554	RNF39	NM_025236 NM_170769 NM_170770 NP_079512 NP_739575	overlaps exon upstream	inside	3827	overlaps exon upstream	0	4	4	inside transcription region	-	5585	NA	80352	62661
	chr18	74728834	74729551	-0.671189	10.0678	84914	387493	387507	15	15	0.000114145	0.27	0.00051598	0.728	MBP	NM_001025081 NM_001025090 NM_001025092 NM_001025094 NM_001025098 NM_001025100 NM_001025101 NM_002385 NP_001020252 NP_001020261 NP_001020263 NP_001020271 NP_001020272 NP_002376 XM_011526008 XM_011526009 XM_011526010 XM_011526011 XM_011526012 XP_011524310 XP_011524311 XP_011524312 XP_011524313 XP_011524314 XR_245460 XR_245461	overlaps exon upstream	inside	115223	overlaps exon upstream	0	4	4	inside transcription region	-	120035	NA	4155	35106
	chr10	135341528	135343280	0.828741	9.11615	27814	249014	249024	11	11	0.00012488	0.29	0.000734609	0.819	CYP2E1	NM_000773 NP_000764	inside intron	inside	661	inside intron	-451	1	6	5' UTR	+	11753	NA	1571	13722
	chr3	147125287	147126753	0.547392	10.9478	125222	91721	91740	20	40	0.000127385	0.322	0.000396109	0.65	ZIC1	NM_003412 NP_003403	promoter	promoter	428	NA	NA	NA	3	NA	+	7325	NA	7545	58760
	chr10	123353298	123354194	-0.617813	8.64938	26196	244384	244397	14	14	0.000167103	0.37	0.000873444	0.868	FGFR2	NM_000141 NM_001144913 NM_001144914 NM_001144915 NM_001144916 NM_001144917 NM_001144918 NM_001144919 NM_022970 NM_022971 NM_022972 NM_022973 NM_022974 NM_022975 NM_022976 NM_023028 NM_023029 NM_023030 NP_000132 NP_001138385 NP_001138386 NP_001138387 NP_001138388 NP_001138389 NP_001138390 NP_001138391 NP_075259 NP_075418 NR_073009 XM_006717708 XM_006717709 XM_006717710 XM_006717711 XM_006717712 XM…	overlaps 5'	overlaps 5'	0	overlaps exon upstream	0	1	5	overlaps 5' UTR	-	55428	NA	2263	18536
	chr6	30711022	30711904	0.427372	8.97481	148901	147828	147848	21	83	0.000173544	0.372	0.000772538	0.832	IER3	NM_003897 NM_052815 NP_003888	inside exon	inside	423	inside exon	0	2	2	overlaps 3'UTR	-	1351	NA	8870	68113
	chr2	241076058	241076762	0.508291	9.14923	108343	73479	73496	18	29	0.000173902	0.388	0.000726022	0.815	MYEOV2	NM_001163424 NM_138336 NP_001156896 NP_612209	promoter	promoter	294	NA	NA	NA	5	NA	-	9784	NA	150678	13017
	chr7	20816184	20818928	0.499585	8.99253	159174	177608	177625	18	18	0.000183921	0.402	0.000767887	0.831	SP8	NM_182700 NM_198956 NP_874359 NP_945194 XM_011515176 XP_011513478	downstream	downstream	7580	NA	NA	NA	3	NA	-	4614	NA	221833	18213
	chr13	100626995	100627956	1.10928	7.76493	51298	305239	305245	7	7	0.00020217	0.406	0.00122769	0.939	ZIC5	NM_033132 NP_149123	upstream	upstream	2817	NA	NA	NA	2	NA	-	8903	NA	85416	66913
	chr12	122356056	122356852	-1.10769	7.75385	46249	293667	293673	7	10	0.000203243	0.407	0.00123377	0.939	WDR66	NM_001178003 NM_144668 NP_001171474 NP_653269	overlaps 5'	overlaps 5'	0	covers exon(s)	0	1	22	5' UTR	+	85369	NA	144406	11902
	chr5	135414858	135416613	-0.47181	9.4362	142320	129718	129737	20	20	0.000181416	0.408	0.000644796	0.784	VTRNA2-1	NR_030583	covers	covers	0	covers exon(s)	NA	NA	1	NA	-	99	NA	100126299	215
	chr21	47604052	47605174	-1.09	7.62999	114030	425775	425781	7	7	0.000218987	0.425	0.00130462	0.946	SPATC1L	NM_001142854 NM_032261 NP_001136326 NP_115637 XM_005261188 XM_006725399 XM_011529756 XM_011546891 XP_005261245 XP_006725462 XP_011528058 XP_011545193	overlaps 5'	overlaps 5'	0	covers exon(s)	0	1	2	5' UTR	-	16675	NA	84221	65029
	chr8	1364689	1365906	-1.07904	7.55329	168768	199774	199780	7	11	0.000227217	0.438	0.00135114	0.949	DLGAP2	NM_001277161 NM_004745 NP_001264090 NP_004736 XM_011534761 XM_011534762 XM_011534763 XM_011534764 XM_011534765 XM_011547369 XM_011547370 XM_011547371 XM_011547372 XM_011547373 XM_011547374 XM_011547375 XM_011547376 XP_011533063 XP_011533064 XP_011533065 XP_011533066 XP_011533067 XP_011545671 XP_011545672 XP_011545673 XP_011545674 XP_011545675 XP_011545676 XP_011545677 XP_011545678	upstream	upstream	83626	NA	NA	NA	12	NA	+	207110	NA	9228	70096
	chr20	5485144	5485873	0.919468	8.27521	109351	413764	413772	9	9	0.000234016	0.475	0.00100119	0.903	LINC00654	NR_015406	overlaps 5'	overlaps 5'	0	overlaps exon upstream	0	1	2	5' UTR	-	6024	NA	149837	12841
	chr17	79315848	79318470	0.692928	8.31514	82522	380763	380774	12	17	0.000260137	0.503	0.000982222	0.901	TMEM105	NM_178520 NP_848615 XM_011524679 XP_011522981	upstream	upstream	11374	NA	NA	NA	3	NA	-	19402	NA	284186	26452
	chr10	119291766	119294332	0.410183	7.79348	25921	243791	243809	19	36	0.000286258	0.538	0.00121445	0.939	EMX2OS	NR_002791	inside intron	inside	10247	inside intron	9484	2	4	inside transcription region	-	60775	NA	196047	16095
	chr11	2161079	2161473	-0.440935	7.49589	28581	251382	251398	17	61	0.000302002	0.539	0.00138513	0.955	INS-IGF2	NM_001042376 NP_001035835 NR_003512	inside intron	inside	20966	inside intron	-4319	5	7	inside transcription region	-	32097	NA	723961	57260
	chr3	125708958	125709740	-1.03431	6.20583	123838	88512	88517	6	6	0.000325976	0.543	0.00263321	0.993	ROPN1B	NM_001012337 NP_001012337 XM_005247137 XM_005247138 XM_006713513 XM_011512451 XP_005247194 XP_005247195 XP_006713576 XP_011510753	downstream	downstream	20930	NA	NA	NA	6	NA	+	14268	NA	152015	13269
	chr1	150123037	150123734	1.04724	5.23622	11315	26943	26947	5	14	0.000401834	0.586	0.00477478	0.999	PLEKHO1	NM_001304722 NM_001304723 NM_001304724 NM_016274 NP_001291651 NP_001291652 NP_001291653 NP_057358	covers exon(s)	inside	867	covers exon(s)	0	2	6	inside transcription region	+	9655	NA	51177	39389
	chr8	27182871	27183342	0.865972	6.92777	170785	204120	204127	8	8	0.000369273	0.609	0.00180271	0.978	PTK2B	NM_004103 NM_173174 NM_173175 NM_173176 NP_004094 NP_775266 NP_775267 NP_775268 XM_005273447 XM_005273448 XM_011544441 XM_011544442 XP_005273504 XP_005273505 XP_011542743 XP_011542744	overlaps 5'	overlaps 5'	0	covers exon(s)	0	1	30	5' UTR	+	133827	NA	2185	17564
	chr16	8806531	8807043	0.624567	7.4948	66797	341961	341972	12	12	0.000369273	0.624	0.00138513	0.955	ABAT	NM_000663 NM_001127448 NM_020686 NP_000654 NP_001120920 NP_065737 XM_011522400 XM_011522401 XP_011520702 XP_011520703	overlaps 5'	overlaps 5'	0	overlaps exon upstream	0	1	15	5' UTR	+	71606	NA	18	15684
	chr6	29570008	29572379	0.336685	6.73369	148596	145038	145057	20	20	0.000403624	0.626	0.00198126	0.983	GABBR1	NM_001470 NM_021903 NM_021904 NM_021905 NP_001461 NP_068703 NP_068704 XM_005248982 XM_005272785 XM_005274841 XM_005274931 XM_005275088 XM_005275227 XM_005275363 XM_006715047 XM_006725030 XM_006725477 XM_006725691 XM_006725807 XM_006725901 XM_006725988 XM_011514453 XM_011514454 XM_011514455 XM_011514456 XM_011546282 XM_011546283 XM_011546284 XM_011547197 XM_011547198 XM_011547199 XM_011547200 XM_0…	overlaps two exons	inside	28583	overlaps two exons	0	23	23	overlaps 3'UTR	-	30957	NA	2550	22287
	chr14	57276789	57279669	-0.464381	6.96572	54506	313363	313377	15	20	0.000422946	0.643	0.00177301	0.978	OTX2	NM_001270523 NM_001270524 NM_001270525 NM_021728 NM_172337 NP_001257452 NP_001257453 NP_001257454 NP_068374 NP_758840 NR_073034 NR_073036	overlaps 5'	overlaps 5'	0	inside intron	87	2	4	5' UTR	-	9769	NA	5015	38319
	chr17	17108846	17110353	0.419902	6.71844	75556	363055	363070	16	16	0.000439764	0.65	0.00199951	0.985	PLD6	NM_178836 NP_849158	covers exon(s)	inside	30149	covers exon(s)	0	10	12	inside transcription region	-	36193	NA	201164	16641
	chr10	134594987	134596302	-0.633419	6.96761	27473	247777	247787	11	11	0.000416863	0.665	0.00176979	0.977	INPP5A	NM_005539 NP_005530 XM_011539768 XP_011538070 XR_945735	covers exon(s)	inside	173568	covers exon(s)	0	13	13	overlaps 3'UTR	+	175565	NA	3632	31555
	chr2	127963067	127963653	0.945554	5.67332	101935	59905	59910	6	6	0.000512402	0.69	0.00359576	0.996	CYP27C1	NM_001001665 NP_001001665 XM_006712483 XP_006712546	inside intron	inside	14001	inside intron	-1919	2	8	5' UTR	-	36242	NA	339761	30392
	chr10	119295400	119297716	0.436916	6.55374	25921	243812	243826	15	36	0.000520631	0.698	0.0021956	0.988	EMX2OS	NR_002791	inside intron	inside	6863	inside intron	6100	2	4	inside transcription region	-	60775	NA	196047	16095
	chr2	105852798	105854051	0.768486	6.91638	100765	57488	57496	9	9	0.000485923	0.702	0.00181237	0.979	GPR45	NM_007227 NP_009158	upstream	upstream	4149	NA	NA	NA	1	NA	+	1724	NA	11250	7467
	chr12	89748300	89749822	0.61185	6.73035	43943	288158	288168	11	11	0.000477693	0.703	0.00198484	0.983	DUSP6	NM_001946 NM_022652 NP_001937 NP_073143	promoter	promoter	2004	NA	NA	NA	3	NA	-	4459	NA	1848	15837
	chr3	40428330	40429014	0.749347	6.74412	119467	79191	79199	9	9	0.000543532	0.733	0.00197196	0.983	ENTPD3	NM_001248 NM_001291960 NM_001291961 NP_001239 NP_001278889 NP_001278890 XM_005265607 XM_011534266 XP_005265664 XP_011532568 XR_245167 XR_427297 XR_940520	overlaps 5'	overlaps 5'	0	covers exon(s)	0	1	11	5' UTR	+	41359	NA	956	71685
	chr13	99629970	99630583	-0.963165	4.81583	51199	305005	305009	5	5	0.000648374	0.737	0.00639285	1	DOCK9	NM_001130048 NM_001130049 NM_001130050 NM_015296 NP_001123520 NP_001123521 NP_001123522 NP_056111 XM_005254034 XM_005254035 XM_005254036 XM_006719922 XM_006719923 XM_006719924 XM_006719925 XM_006719926 XM_006719927 XM_006719928 XM_006719929 XM_006719930 XM_006719931 XM_006719932 XM_006719933 XM_006719935 XM_006719936 XM_006719937 XM_006719938 XM_006719941 XM_006719942 XM_011521063 XM_011521064 XP…	inside intron	inside	108077	inside intron	-22164	2	33	inside transcription region	-	230508	NA	23348	20656
	chr10	1595543	1596108	0.745937	6.71343	18834	227966	227974	9	9	0.000554625	0.74	0.00200345	0.985	ADARB2-AS1	NM_001098830 NR_033387	inside intron	inside	26718	inside intron	2697	2	2	inside transcription region	+	30354	NA	642394	52478
	chr11	65405268	65406140	-0.589634	6.48597	33224	263063	263073	11	11	0.000553551	0.742	0.00227289	0.989	SIPA1	NM_006747 NM_153253 NP_006738 NP_694985 XM_005274189 XM_011545214 XM_011545215 XP_005274246 XP_011543516 XP_011543517 XR_247210 XR_950017	overlaps 5'	overlaps 5'	0	covers exon(s)	0	1	16	5' UTR	+	12813	NA	6494	53832
	chr13	112609986	112611355	0.477915	6.21289	52017	306866	306878	13	13	0.00062762	0.751	0.00262248	0.993	SOX1	NM_005986 NP_005977	upstream	upstream	110558	NA	NA	NA	1	NA	+	4107	NA	6656	55052
	chr6	32055370	32055738	-0.554511	6.65413	149229	151367	151378	12	77	0.000572516	0.761	0.00207573	0.986	TNXB	NM_019105 NM_032470 NP_061978 NP_115859	inside intron	inside	21413	inside intron	823	6	44	inside transcription region	-	68219	NA	7148	56894
	chr1	248100228	248101009	0.703982	7.03982	18368	42847	42856	10	13	0.000566433	0.774	0.00171111	0.974	OR2L13	NM_001304535 NM_175911 NP_001291464 NP_787107 XM_011544169 XM_011544170 XP_011542471 XP_011542472	overlaps 5'	overlaps 5'	0	covers exon(s)	0	1	3	5' UTR	+	163731	NA	284521	26633
	chr18	20713474	20714496	0.844633	5.91243	83790	384509	384515	7	7	0.000648374	0.777	0.00311413	0.996	CABLES1	NM_001100619 NM_001256438 NM_138375 NP_001094089 NP_001243367 NP_612384 NR_023359	promoter	promoter	32	NA	NA	NA	7	NA	+	125906	NA	91768	69813
	chr1	5539958	5540950	0.764806	6.11845	1513	4279	4286	8	8	0.000651237	0.783	0.00276418	0.993	MIR4417	NR_039612	upstream	upstream	83181	NA	NA	NA	1	NA	+	72	NA	100616489	3074
	chr15	101084507	101085710	0.71646	6.44814	64768	336384	336392	9	9	0.000655173	0.784	0.0023194	0.989	CERS3	NM_001290341 NM_001290342 NM_001290343 NM_178842 NP_001277270 NP_001277271 NP_001277272 NP_849164 XM_011521355 XM_011521356 XM_011521357 XM_011521358 XP_011519657 XP_011519658 XP_011519659 XP_011519660	overlaps 5'	overlaps 5'	0	covers exon(s)	0	1	13	5' UTR	-	144325	NA	204219	17025
	chr13	113461305	113461652	-0.927924	2.78377	52239	307539	307541	3	6	0.000856984	0.811	0.0421719	1	ATP11A	NM_015205 NM_032189 NP_056020 NP_115565 XM_005268299 XM_005268300 XM_005268301 XM_005268303 XM_005268305 XM_005268306 XM_006719965 XM_011537478 XM_011537479 XM_011537480 XM_011537481 XP_005268356 XP_005268357 XP_005268358 XP_005268360 XP_005268362 XP_005268363 XP_006720028 XP_011535780 XP_011535781 XP_011535782 XP_011535783 XR_944275	inside intron	inside	21856	inside intron	-697	3	23	5' UTR	+	75663	NA	23250	20235
	chr2	43454628	43455048	-0.529106	6.34928	97315	49778	49789	12	37	0.000682009	0.814	0.00243605	0.991	LINC01126	NM_178529 NR_027251	inside exon	inside	278	inside exon	0	1	1	overlaps 5' UTR	+	1644	NA	100129726	450
	chr5	37834958	37836748	0.345846	5.53353	138375	121182	121197	16	19	0.000742481	0.814	0.00391386	0.997	GDNF	NM_000514 NM_001190468 NM_001190469 NM_001278098 NM_199231 NM_199234 NP_000505 NP_001177397 NP_001177398 NP_001265027 NP_954701 XM_011514028 XM_011514029 XM_011514030 XP_011512330 XP_011512331 XP_011512332	inside intron	inside	3034	inside intron	-33	2	3	5' UTR	-	27003	NA	2668	24544
	chr6	29974083	29974723	0.411411	5.75976	148703	145802	145815	14	56	0.000810825	0.822	0.00341291	0.996	ZNRD1-AS1	NR_026751	inside intron	inside	54238	inside intron	-3573	6	6	inside transcription region	-	60173	NA	80862	63034
	chr19	57630034	57630710	0.383905	5.75858	93858	411356	411370	15	25	0.000796513	0.822	0.00341613	0.996	USP29	NM_020903 NP_065954	promoter	promoter	799	NA	NA	NA	4	NA	+	11784	NA	57663	49166
	chr6	32634245	32634481	0.859682	5.15809	149394	152520	152525	6	6	0.00081834	0.833	0.00505281	0.999	HLA-DQB1	NM_001243961 NM_001243962 NM_002123 NP_001230890 NP_001230891 NP_002114	overlaps 5'	overlaps 5'	0	covers exon(s)	0	1	3	overlaps 5' UTR	-	5070	NA	3119	29236
	chr7	134832221	134833166	-0.686565	6.17908	165968	192929	192937	9	9	0.00078864	0.839	0.002669	0.993	C7orf49	NM_001243749 NM_001243751 NM_001243752 NM_001243753 NM_001243754 NM_001243755 NM_024033 NP_001230678 NP_001230680 NP_001230681 NP_001230682 NP_001230683 NP_001230684 NP_076938	inside intron	inside	22412	inside intron	20334	2	3	inside transcription region	-	78461	NA	78996	59700
	chr10	77164747	77167091	-0.439201	5.70962	23045	237177	237189	13	13	0.000887399	0.839	0.0035156	0.996	ZNF503-AS2	NR_024421 NR_024422 NR_110299 NR_110300 NR_110301 NR_110302	overlaps exon upstream	inside	1233	overlaps exon upstream	0	2	2	inside transcription region	+	5226	NA	100131213	611
	chr11	10476242	10477847	-0.506153	6.07384	29578	254179	254190	12	12	0.000802238	0.848	0.0028361	0.995	AMPD3	NM_000480 NM_001025389 NM_001025390 NM_001172430 NM_001172431 NP_000471 NP_001020560 NP_001020561 NP_001165901 NP_001165902	overlaps 5'	overlaps 5'	0	overlaps exon upstream	0	1	15	5' UTR	+	51645	NA	272	25299
	chr17	79098060	79100682	-0.369961	5.54941	82428	380491	380505	15	15	0.000883821	0.849	0.00387665	0.997	AATK	NM_001080395 NM_004920 NP_001073864 NP_004911 XM_005257855 XM_006722193 XM_006722194 XM_006722195 XM_006722196 XM_006722197 XM_011525509 XM_011525510 XM_011525511 XM_011525512 XP_005257912 XP_006722256 XP_006722257 XP_006722258 XP_006722259 XP_006722260 XP_011523811 XP_011523812 XP_011523813 XP_011523814 XR_934622	covers exon(s)	inside	39190	covers exon(s)	0	7	14	inside transcription region	-	48776	NA	9625	71913
	chr16	4000474	4000986	0.844498	5.06699	66418	341134	341139	6	6	0.000896345	0.853	0.0053541	1	ADCY9	NM_001116 NP_001107 XM_005255079 XM_011522353 XP_005255136 XP_011520655	downstream	downstream	165200	NA	NA	NA	11	NA	-	153536	NA	115	8326
	chr12	49318487	49319453	-0.429964	5.58954	41501	282024	282036	13	18	0.000960395	0.855	0.00377288	0.997	FKBP11	NM_001143781 NM_001143782 NM_016594 NP_001137253 NP_001137254 NP_057678	overlaps 5'	overlaps 5'	0	covers exon(s)	0	3	6	overlaps 5' UTR	-	2421	NA	51303	39726
	chr22	31317764	31318546	0.499644	5.99572	115351	428993	429004	12	12	0.000848755	0.862	0.00296563	0.996	MORC2-AS1	NM_153044 NR_026920	overlaps 5'	overlaps 5'	0	covers exon(s)	0	1	3	inside transcription region	+	4345	NA	150291	12960
	chr8	65489863	65491318	-0.359096	5.38644	172649	208129	208143	15	25	0.000955386	0.865	0.00430067	0.998	LOC401463	NR_015374	inside intron	inside	3127	inside intron	-677	2	2	inside transcription region	-	7579	NA	401463	34161
	chr17	72732432	72733282	-0.495928	5.95114	81001	376554	376565	12	17	0.000866288	0.866	0.00304578	0.996	RAB37	NM_001006637 NM_001006638 NM_001163989 NM_001163990 NM_175738 NP_001006639 NP_001157461 NP_001157462 NP_783865 XM_005257288 XM_005257289 XP_005257345 XP_005257346	overlaps 5'	overlaps 5'	0	covers exon(s)	0	1	9	overlaps 5' UTR	+	10515	NA	326624	29868
	chr5	1594021	1595048	0.494184	5.93021	136859	117905	117916	12	12	0.000878812	0.869	0.00308371	0.996	SDHAP3	NR_003263	overlaps 5'	overlaps 5'	0	covers exon(s)	0	1	3	overlaps 5' UTR	-	5309	NA	728609	57610
	chr6	168970774	168972930	-0.38911	5.44754	156644	170579	170592	14	14	0.000968983	0.87	0.00413822	0.998	SMOC2	NM_001166412 NM_022138 NP_001159884 NP_071421 XM_011536065 XM_011536066 XP_011534367 XP_011534368	inside intron	inside	128943	inside intron	-20890	7	13	inside transcription region	+	226843	NA	64094	52206
	chr13	107028903	107029443	0.864838	4.32419	51512	305727	305731	5	5	0.0011504	0.885	0.00933773	1	LINC00460	NR_034119	overlaps 5'	overlaps 5'	0	covers exon(s)	0	1	3	inside transcription region	+	1231	NA	728192	57479
	chr1	55504848	55505532	-0.480723	5.76868	7790	18964	18975	12	15	0.000975424	0.887	0.00338965	0.996	PCSK9	NM_174936 NP_777596 NR_110451 XM_011541193 XP_011539495	overlaps 5'	overlaps 5'	0	overlaps exon upstream	0	1	12	overlaps 5' UTR	+	25377	NA	255738	22448
	chr17	4802692	4804838	0.345079	5.17619	74287	359639	359653	15	15	0.00105629	0.887	0.00498983	0.999	CHRNE	NM_000080 NP_000071 XM_011523631 XP_011521933	covers exon(s)	inside	1531	covers exon(s)	0	6	12	inside transcription region	-	5305	NA	1145	8071
	chr4	7939940	7940843	0.755591	5.28914	129556	101925	101931	7	7	0.00105021	0.888	0.00459229	0.998	AFAP1	NM_001134647 NM_021638 NM_198595 NP_001128119 NP_940997 XM_006713908 XM_006713909 XM_011513544 XM_011513545 XM_011513546 XP_006713971 XP_006713972 XP_011511846 XP_011511847 XP_011511848	inside intron	inside	810	inside intron	539	1	18	5' UTR	-	181213	NA	60312	50702
	chr17	79094415	79097243	-0.409804	5.32745	82427	380478	380490	13	13	0.00115505	0.889	0.00447349	0.998	AATK	NM_001080395 NM_004920 NP_001073864 NP_004911 XM_005257855 XM_006722193 XM_006722194 XM_006722195 XM_006722196 XM_006722197 XM_011525509 XM_011525510 XM_011525511 XM_011525512 XP_005257912 XP_006722256 XP_006722257 XP_006722258 XP_006722259 XP_006722260 XP_011523811 XP_011523812 XP_011523813 XP_011523814 XR_934622	overlaps exon upstream	inside	42629	overlaps exon upstream	0	11	14	inside transcription region	-	48776	NA	9625	71913
	chr22	24890330	24890833	-0.693674	5.54939	114933	427917	427924	8	16	0.00100477	0.891	0.00387665	0.997	ADORA2A-AS1	NM_001039784 NR_028483 NR_028484	overlaps 5'	overlaps 5'	0	covers exon(s)	0	1	8	inside transcription region	-	56538	NA	646023	53194
	chr17	61514690	61515708	0.806278	4.83767	80139	374693	374698	6	6	0.00112535	0.893	0.00629123	1	CYB561	NM_001017916 NM_001017917 NM_001017918 NM_001915 NP_001017916 NP_001017917 NP_001906 XM_005257091 XM_011524424 XP_005257148 XP_011522726	covers exon(s)	inside	8014	covers exon(s)	0	2	6	overlaps 5' UTR	-	14057	NA	1534	13463
	chr2	172952136	172953925	0.509317	5.60248	104020	63969	63979	11	15	0.00101944	0.894	0.00374067	0.996	DLX1	NM_001038493 NM_178120 NP_001033582 NP_835221	overlaps exon upstream	inside	1928	overlaps exon upstream	0	2	2	overlaps 3'UTR	+	4193	NA	1745	15271
	chr11	3187397	3187803	0.341148	5.11722	28856	252538	252552	15	30	0.00107812	0.894	0.00518771	1	OSBPL5	NM_001144063 NM_020896 NM_145638 NP_001137535 NP_065947 NP_663613 XM_011519873 XP_011518175	inside intron	inside	166	inside intron	51	1	17	inside transcription region	-	73354	NA	114879	8239
	chr6	29627131	29628293	-0.614662	6.14662	148624	145238	145247	10	10	0.000906006	0.898	0.0027216	0.993	MOG	NM_001008228 NM_001008229 NM_001170418 NM_002433 NM_206809 NM_206810 NM_206811 NM_206812 NM_206813 NM_206814 NP_001008229 NP_001008230 NP_001163889 NP_002424 NP_996532 NP_996533 NP_996534 NP_996535 NP_996537 XM_005249131 XM_005249139 XM_005272820 XM_005272829 XM_005274865 XM_005274874 XM_005274977 XM_005274986 XM_005275125 XM_005275134 XM_005275252 XM_005275261 XM_005275410 XM_005275419 XM_005275…	inside intron	inside	2373	inside intron	-2056	1	6	inside transcription region	+	15391	NA	4340	35800
	chr4	128553669	128554327	0.613451	6.13451	133834	111035	111044	10	10	0.000912089	0.898	0.00274092	0.993	INTU	NM_015693 NP_056508 XM_011531844 XM_011531845 XM_011531846 XM_011531847 XM_011531848 XM_011531849 XM_011531850 XM_011531851 XP_011530146 XP_011530147 XP_011530148 XP_011530149 XP_011530150 XP_011530151 XP_011530152 XP_011530153 XR_938720	overlaps 5'	overlaps 5'	0	overlaps exon upstream	0	1	17	inside transcription region	+	83847	NA	27152	25176
	chr1	243645911	243647204	0.684563	5.4765	17949	41941	41948	8	8	0.00106917	0.902	0.00406486	0.997	SDCCAG8	NM_006642 NP_006633 XM_005273013 XM_005273018 XM_005273021 XM_005273022 XM_005273023 XM_006711727 XM_006711728 XM_006711729 XM_006724964 XM_006724965 XM_006724966 XM_006724967 XM_006724969 XM_006724970 XM_006724971 XM_006724973 XM_011544021 XM_011544022 XM_011544023 XM_011544024 XM_011544025 XM_011544026 XM_011544027 XM_011544028 XM_011544029 XM_011544030 XM_011546428 XM_011546429 XM_011546430 XM…	inside intron	inside	196337	inside intron	5111	10	11	inside transcription region	+	213819	NA	10806	6042
	chr12	132689907	132690782	-0.683789	5.47031	47533	296728	296735	8	8	0.00107347	0.902	0.00407703	0.997	GALNT9	NM_001122636 NM_021808 NP_001116108 NP_068580	inside intron	inside	215123	inside intron	-1671	7	11	inside transcription region	-	224988	NA	50614	38508
	chr12	118500366	118501232	0.848192	4.24096	45872	292608	292612	5	5	0.00127385	0.902	0.0100112	1	VSIG10	NM_019086 NP_061959 XM_005253908 XM_006719467 XM_006719468 XM_011538502 XP_005253965 XP_006719530 XP_006719531 XP_011536804 XR_944592 XR_944593 XR_944594	downstream	downstream	40578	NA	NA	NA	9	NA	-	40412	NA	54621	42553
	chr1	50886071	50886969	0.739771	5.1784	7329	17850	17856	7	7	0.0011572	0.903	0.00498232	0.999	DMRTA2	NM_032110 NP_115486 XM_011541937 XP_011540239	overlaps exon downstream	inside	2150	overlaps exon downstream	0	2	3	inside transcription region	-	5896	NA	63950	52038
	chr14	24808422	24810213	-0.468282	5.61939	53367	310718	310729	12	12	0.00108134	0.908	0.00370597	0.996	RIPK3	NM_006871 NP_006862	overlaps 5'	overlaps 5'	0	covers exon(s)	0	3	3	overlaps 5' UTR	-	1990	NA	11035	6705
	chr6	32846924	32847590	0.364879	5.10831	149439	152951	152964	14	27	0.00117759	0.91	0.00521741	1	LOC100294145	NR_037177 NR_037178	upstream	upstream	14363	NA	NA	NA	2	NA	+	9582	NA	100294145	1254
	chr6	32945234	32947013	0.327849	4.91773	149459	153239	153253	15	15	0.00116722	0.91	0.00594236	1	BRD2	NM_001113182 NM_001199455 NM_001199456 NM_001291986 NM_005104 NP_001106653 NP_001186384 NP_001186385 NP_001278915 NP_005095 NR_037625 XR_241911 XR_246967 XR_247375 XR_247406 XR_247427 XR_926296 XR_952210 XR_952834 XR_953008 XR_953082	covers exon(s)	inside	4373	covers exon(s)	0	7	12	inside transcription region	+	8421	NA	6046	50776
	chr6	166836358	166836791	-0.838606	4.19303	156212	169510	169514	5	5	0.00135686	0.912	0.0104273	1	RPS6KA2	NM_001006932 NM_021135 NP_001006933 NP_066958 XM_005267092 XM_006715549 XM_011536059 XM_011536060 XM_011536061 XP_005267149 XP_006715612 XP_011534361 XP_011534362 XP_011534363	overlaps exon downstream	inside	438980	overlaps exon downstream	0	19	23	inside transcription region	-	452917	NA	6196	51272
	chr1	156593698	156595945	0.595099	5.95099	12292	29744	29753	10	10	0.00101228	0.913	0.00304578	0.996	HAPLN2	NM_021817 NP_068589 XM_005245415 XM_011509853 XM_011509854 XM_011509855 XP_005245472 XP_011508155 XP_011508156 XP_011508157	overlaps 3'	overlaps 3'	3907	overlaps exon downstream	0	3	3	overlaps 3'UTR	+	4161	NA	60484	50847
	chr17	19247837	19248009	0.676751	5.41401	75890	363800	363807	8	8	0.00112034	0.913	0.00422338	0.998	B9D1	NM_001243473 NM_001243475 NM_015681 NP_001230402 NP_001230404 NP_056496 XM_005256605 XM_005256607 XM_005256608 XM_005256609 XM_005256610 XM_011523793 XM_011523794 XP_005256662 XP_005256664 XP_005256665 XP_005256666 XP_005256667 XP_011522095 XP_011522096	inside intron	inside	18037	inside intron	-666	6	6	inside transcription region	-	19563	NA	27077	25001
	chr20	21497180	21498294	0.834536	4.17268	109723	414808	414812	5	8	0.00138871	0.914	0.0106166	1	NKX2-2	NM_002509 NP_002500 XM_006723566 XM_011529237 XP_006723629 XP_011527539 XR_937076 XR_937077 XR_937078 XR_937079	upstream	upstream	2516	NA	NA	NA	2	NA	-	3004	NA	4821	37656
	chr10	38644675	38645740	-0.673523	5.38818	21066	232843	232850	8	8	0.00113895	0.916	0.0042953	0.998	HSD17B7P2	NM_001031744 NM_182829 NR_003086	overlaps 5'	overlaps 5'	0	covers exon(s)	0	1	8	inside transcription region	+	22125	NA	158160	13846
	chr10	88427400	88428429	-0.391676	5.09179	23729	238336	238348	13	13	0.00134827	0.922	0.00527108	1	LDB3	NM_001080114 NM_001080115 NM_001080116 NM_001171610 NM_001171611 NM_007078 NP_001073583 NP_001073584 NP_001073585 NP_001165081 NP_001165082 NP_009009 XM_005269464 XM_005269466 XM_005269468 XM_011539184 XM_011539185 XM_011539186 XM_011539187 XM_011539188 XM_011539189 XM_011539190 XM_011539191 XM_011539192 XM_011539193 XM_011539194 XM_011539195 XP_005269521 XP_005269523 XP_005269525 XP_011537486 XP…	overlaps 5'	overlaps 5'	0	overlaps exon upstream	0	1	10	5' UTR	+	67398	NA	11155	7134
	chr13	36944294	36944649	-0.712591	4.98814	49132	300711	300717	7	7	0.0013472	0.922	0.00566325	1	SPG20	NM_001142294 NM_001142295 NM_001142296 NM_015087 NP_001135766 NP_001135767 NP_001135768 NP_055902 XM_005266313 XM_005266314 XM_005266315 XM_005266316 XM_005266317 XM_011535012 XP_005266370 XP_005266371 XP_005266372 XP_005266373 XP_005266374 XP_011533314 XR_941540	overlaps 5'	overlaps 5'	0	overlaps exon upstream	0	1	9	5' UTR	-	68542	NA	23111	19657
	chr11	89867385	89867976	0.577433	5.77433	35496	268777	268786	10	10	0.00112034	0.926	0.00337963	0.996	NAALAD2	NM_001300930 NM_005467 NP_001287859 NP_005458 XM_005273701 XM_011542550 XM_011542551 XM_011542552 XM_011542553 XM_011542554 XP_005273758 XP_011540852 XP_011540853 XP_011540854 XP_011540855 XP_011540856	overlaps 5'	overlaps 5'	0	overlaps exon upstream	0	1	7	overlaps 5' UTR	+	57961	NA	10003	23
	chr12	57587422	57588350	0.603653	5.43288	42726	285498	285506	9	9	0.0013082	0.926	0.00417292	0.998	LRP1	NM_002332 NP_002323	covers exon(s)	inside	65140	covers exon(s)	0	47	89	inside transcription region	+	84843	NA	4035	34305
	chr7	158789503	158790115	0.820133	4.10067	168340	198768	198772	5	5	0.00152218	0.927	0.0113007	1	LINC00689	NM_198345 NR_024394	upstream	upstream	10930	NA	NA	NA	5	NA	+	17884	NA	154822	13631
	chr15	89920824	89921672	0.569797	5.69797	63921	334442	334451	10	18	0.00117616	0.934	0.00354029	0.996	LINC00925	NR_015411	overlaps 5'	overlaps 5'	0	covers exon(s)	0	1	7	inside transcription region	+	20445	NA	254559	22244
	chr1	207991720	207992084	0.813173	3.25269	15553	36842	36845	4	7	0.0016467	0.934	0.0251052	1	LOC148696	NM_001039568 NR_026817	overlaps 5'	overlaps 5'	0	overlaps exon upstream	0	1	1	inside transcription region	+	4217	NA	148696	12650
	chr15	101418967	101419333	-0.444443	5.33332	64810	336474	336485	12	17	0.00131428	0.935	0.00445453	0.998	ALDH1A3	NM_000693 NM_001037224 NM_001293815 NP_000684 NP_001280744	promoter	promoter	676	NA	NA	NA	13	NA	+	36821	NA	220	17797
	chr13	111935412	111935521	0.820673	2.46202	51914	306603	306605	3	7	0.00166674	0.935	0.0627041	1	ARHGEF7	NM_001113511 NM_001113512 NM_001113513 NM_003899 NM_145735 NP_001106983 NP_001106984 NP_001106985 NP_003890 NP_663788 XM_005254085 XM_005254086 XM_005254087 XM_005254088 XM_005254089 XM_005254090 XM_005254091 XM_005254092 XM_005254093 XM_005254094 XM_005254095 XM_006719956 XM_006719958 XM_006719959 XM_006719960 XM_011521130 XM_011521131 XM_011521132 XM_011521133 XP_005254142 XP_005254143 XP_00525…	inside exon	inside	871	inside exon	0	1	4	overlaps 5' UTR	+	13001	NA	8874	68139
	chr6	166711138	166711488	-0.80079	4.00395	156189	169425	169429	5	5	0.001729	0.936	0.0122844	1	PRR18	NM_175922 NP_787118	downstream	downstream	10383	NA	NA	NA	1	NA	-	2703	NA	285800	27071
	chr2	63275602	63276723	-0.376212	4.89076	98330	51883	51895	13	45	0.0015347	0.937	0.00606008	1	LOC100132215	NR_027069 NR_033389	overlaps 5'	overlaps 5'	0	overlaps exon upstream	0	1	4	5' UTR	-	4556	NA	100132215	672
	chr7	155251716	155252944	0.697749	4.88424	167528	196467	196473	7	7	0.00146528	0.941	0.00608799	1	EN2	NM_001427 NP_001418	overlaps exon downstream	inside	892	overlaps exon downstream	0	1	2	inside transcription region	+	6702	NA	2020	16779
	chr5	87973439	87974398	0.695857	4.871	140375	125549	125555	7	12	0.00148246	0.942	0.00614631	1	LINC00461	NR_015436 NR_024383 NR_024384	overlaps 5'	overlaps 5'	0	covers exon(s)	0	1	4	inside transcription region	-	13999	NA	645323	53092
	chr11	1319648	1321009	0.554063	5.54063	28311	250520	250529	10	10	0.00130104	0.943	0.00389525	0.997	TOLLIP	NM_019009 NP_061882 XM_011520192 XP_011518494	inside intron	inside	9883	inside intron	-2623	2	5	inside transcription region	-	35294	NA	54472	42221
	chr8	77616944	77618893	0.369648	4.80543	173144	209269	209281	13	13	0.00162237	0.945	0.0064408	1	ZFHX4	NM_024721 NP_078997 XM_011517592 XM_011517593 XM_011517594 XM_011517595 XM_011517596 XM_011517597 XP_011515894 XP_011515895 XP_011515896 XP_011515897 XP_011515898 XP_011515899	inside exon	inside	666	inside exon	0	1	9	inside transcription region	+	152266	NA	79776	61189
	chr2	238990085	238990731	-0.750127	4.50076	107958	72533	72538	6	6	0.00158873	0.945	0.00813259	1	SCLY	NM_016510 NP_057594	covers exon(s)	inside	20520	covers exon(s)	0	4	10	inside transcription region	+	38489	NA	51540	40350
	chr21	47717406	47718080	0.787763	3.93881	114044	425815	425819	5	5	0.0018757	0.947	0.012999	1	YBEY	NM_001006114 NM_058181 NP_001006114 NP_478061 XM_005261153 XM_005261155 XM_005261156 XM_011529629 XM_011529630 XM_011529631 XM_011529632 XM_011529633 XM_011529634 XM_011529635 XP_005261210 XP_005261212 XP_005261213 XP_011527931 XP_011527932 XP_011527933 XP_011527934 XP_011527935 XP_011527936 XP_011527937	overlaps 3'	overlaps 3'	11139	covers exon(s)	0	4	4	overlaps 3'UTR	+	11398	NA	54059	41877
	chr10	118892211	118893528	0.547968	5.47968	25888	243661	243670	10	13	0.00135436	0.948	0.00405806	0.997	VAX1	NM_001112704 NM_199131 NP_001106175 NP_954582	overlaps 3'	overlaps 3'	4284	overlaps exon downstream	0	3	3	overlaps 3'UTR	-	5011	NA	11023	6654
	chr16	70697712	70698831	0.740838	4.44503	70685	350855	350860	6	6	0.00168928	0.948	0.00847717	1	MTSS1L	NM_138383 NP_612392 XM_005256236 XM_011523450 XM_011523451 XM_011523452 XM_011523453 XM_011523454 XM_011523455 XM_011523456 XM_011523457 XM_011523458 XM_011523459 XP_005256293 XP_011521752 XP_011521753 XP_011521754 XP_011521755 XP_011521756 XP_011521757 XP_011521758 XP_011521759 XP_011521760 XP_011521761 XR_933483	covers exon(s)	inside	21123	covers exon(s)	0	15	15	inside transcription region	-	24847	NA	92154	70045
	chr13	43565901	43566496	-0.682094	4.77466	49449	301417	301423	7	10	0.00161628	0.95	0.00658894	1	EPSTI1	NM_001002264 NM_033255 NP_001002264 NP_150280 XM_005266596 XM_005266597 XM_006719896 XM_011535311 XM_011535312 XM_011535313 XM_011535314 XP_005266653 XP_005266654 XP_006719959 XP_011533613 XP_011533614 XP_011533615 XP_011533616	overlaps 5'	overlaps 5'	0	covers exon(s)	0	1	11	overlaps 5' UTR	-	105883	NA	94240	71220
	chr10	678920	679514	0.737391	4.42435	18601	227364	227369	6	6	0.00172685	0.951	0.00861815	1	DIP2C	NM_014974 NP_055789 XM_005252426 XM_005252427 XM_005252428 XM_005252430 XM_011519428 XM_011519429 XM_011519430 XM_011519431 XM_011519432 XM_011519433 XP_005252483 XP_005252484 XP_005252485 XP_005252487 XP_011517730 XP_011517731 XP_011517732 XP_011517733 XP_011517734 XP_011517735	inside intron	inside	56094	inside intron	55919	1	37	inside transcription region	-	415478	NA	22982	19178
	chr17	10560609	10560928	0.77714	3.8857	75107	362119	362123	5	5	0.00200738	0.954	0.0136058	1	MYH3	NM_002470 NP_002461 XM_011523870 XM_011523871 XM_011523872 XP_011522172 XP_011522173 XP_011522174	overlaps 5'	overlaps 5'	0	overlaps exon upstream	0	1	41	5' UTR	-	28783	NA	4621	36919
	chr7	807596	808081	0.776527	3.88263	157249	172204	172208	5	5	0.0020174	0.954	0.0136459	1	DNAAF5	NM_017802 NP_060272 NR_075098	overlaps exon downstream	inside	146	overlaps exon downstream	0	1	6	5' UTR	+	18666	NA	54919	43309
	chr19	4784940	4785605	0.775088	3.87544	86935	392398	392402	5	5	0.00203529	0.955	0.0137343	1	FEM1A	NM_018708 NP_061178	upstream	upstream	6123	NA	NA	NA	1	NA	+	3843	NA	55527	45065
	chr17	75315081	75316480	0.422439	5.06927	81540	378076	378087	12	12	0.0016034	0.956	0.00534658	1	2009-09-01	NM_001113491 NM_001113492 NM_001113493 NM_001113494 NM_001113495 NM_001113496 NM_001293695 NM_001293696 NM_001293697 NM_001293698 NM_006640 NP_001106963 NP_001106964 NP_001106965 NP_001106966 NP_001106967 NP_001106968 NP_001280624 NP_001280625 NP_001280626 NP_001280627 NP_006631 XM_005256962 XM_006721643 XM_006721644 XM_011524204 XM_011524205 XM_011524206 XM_011524207 XM_011524208 XM_011524209 XP…	overlaps 5'	overlaps 5'	0	covers exon(s)	0	1	11	overlaps 5' UTR	+	181081	NA	10801	6019
	chr16	857454	858499	0.727312	4.36387	65277	337791	337796	6	6	0.001841	0.957	0.00905147	1	PRR25	NM_001013638 NP_001013660	covers exon(s)	inside	2011	covers exon(s)	0	2	3	inside transcription region	+	8418	NA	388199	32823
	chr11	7110074	7110561	0.727019	4.36211	29263	253488	253493	6	6	0.00184493	0.957	0.00906436	1	RBMXL2	NM_014469 NP_055284	overlaps 5'	overlaps 5'	0	overlaps exon upstream	0	1	1	overlaps 5' UTR	+	2214	NA	27288	25399
	chr13	95357042	95358540	0.42173	5.06076	50953	304478	304489	12	20	0.00161378	0.958	0.00537879	1	SOX21	NM_007084 NP_009015	downstream	downstream	5849	NA	NA	NA	1	NA	-	2510	NA	11166	7174
	chr7	128577593	128578164	-0.444921	4.89413	165484	191918	191928	11	14	0.00176585	0.958	0.00604111	1	IRF5	NM_001098627 NM_001098629 NM_001098630 NM_001242452 NM_032643 NP_001092097 NP_001092099 NP_001092100 NP_001229381 NP_116032 XM_005250317 XM_006715974 XM_011516158 XM_011516159 XM_011516160 XM_011516161 XM_011516162 XM_011516163 XM_011516164 XP_005250374 XP_006716037 XP_011514460 XP_011514461 XP_011514462 XP_011514463 XP_011514464 XP_011514465 XP_011514466	overlaps 5'	overlaps 5'	0	covers exon(s)	0	1	8	5' UTR	+	12094	NA	3663	31641
	chr10	3150966	3151764	0.771717	3.85859	18963	228302	228306	5	5	0.00208253	0.959	0.0139497	1	PFKP	NM_001242339 NM_002627 NP_001229268 NP_002618 XM_005252465 XM_005252466 XM_005252467 XM_006717449 XP_005252522 XP_005252523 XP_005252524 XP_006717512	covers exon(s)	inside	1016	covers exon(s)	0	2	15	inside transcription region	+	29047	NA	5214	41027
	chr4	88450506	88451496	0.770827	3.85414	132572	108300	108304	5	5	0.00209326	0.959	0.0140009	1	SPARCL1	NM_001128310 NM_001291976 NM_001291977 NM_004684 NP_001121782 NP_001278905 NP_001278906 NP_004675	overlaps 5'	overlaps 5'	0	overlaps exon upstream	0	1	12	5' UTR	-	56167	NA	8404	64667
	chr7	25018440	25019044	0.7242	4.3452	159450	178214	178219	6	6	0.00187893	0.96	0.00918602	1	OSBPL3	NM_015550 NM_145320 NM_145321 NM_145322 NM_145323 NM_145324 NP_056365 NP_663160 NP_663161 NP_663162 NR_104111 NR_104112 XM_005249698 XM_006715681 XM_006715682 XM_006715683 XM_006715684 XM_011515258 XM_011515259 XP_005249755 XP_006715744 XP_006715745 XP_006715746 XP_006715747 XP_011513560 XP_011513561 XR_428073 XR_428074 XR_428075 XR_926927 XR_926928 XR_926929	inside intron	inside	716	inside intron	460	1	21	5' UTR	-	183596	NA	26031	23603
	chr14	57263993	57266029	-0.416101	4.99321	54500	313329	313340	12	12	0.00169715	0.961	0.0056425	1	OTX2	NM_001270523 NM_001270524 NM_001270525 NM_021728 NM_172337 NP_001257452 NP_001257453 NP_001257454 NP_068374 NP_758840 NR_073034 NR_073036	downstream	downstream	6352	NA	NA	NA	3	NA	-	4956	NA	5015	38313
	chr6	33279574	33280454	0.310664	4.3493	149544	154493	154506	14	176	0.00168427	0.961	0.00915846	1	TAPBP	NM_003190 NM_172208 NM_172209 NP_003181 NP_757345 NP_757346 XM_011514828 XM_011547276 XM_011547679 XM_011548077 XM_011548266 XP_011513130 XP_011545578 XP_011545981 XP_011546379 XP_011546568	inside intron	inside	1710	inside intron	539	3	5	inside transcription region	-	10119	NA	6892	55865
	chr6	160221026	160222116	0.565248	5.08724	155786	168560	168568	9	13	0.00170359	0.962	0.00528826	1	PNLDC1	NM_001271862 NM_173516 NP_001258791 NP_775787 XM_011535491 XM_011535492 XM_011535493 XP_011533793 XP_011533794 XP_011533795	overlaps 5'	overlaps 5'	0	covers exon(s)	0	3	19	overlaps 5' UTR	+	20455	NA	154197	13565
	chr17	38333503	38334439	0.563837	5.07453	77607	368080	368088	9	9	0.00171612	0.964	0.00532941	1	RAPGEFL1	NM_001303533 NM_001303534 NM_016339 NP_001290462 NP_001290463 NP_057423 XM_006721932 XM_006721934 XM_006721935 XM_006721937 XM_006721938 XM_011524872 XP_006721995 XP_006721997 XP_006721998 XP_006722000 XP_006722001 XP_011523174	overlaps 5'	overlaps 5'	0	overlaps exon upstream	0	1	15	5' UTR	+	17664	NA	51195	39429
	chr14	21269744	21271355	-0.562677	5.06409	52885	309405	309413	9	9	0.00172685	0.964	0.00536555	1	RNASE1	NM_002933 NM_198232 NM_198234 NM_198235 NP_002924 NP_937875 NP_937877 NP_937878	overlaps 5'	overlaps 5'	0	overlaps exon upstream	0	2	2	overlaps 5' UTR	-	1521	NA	6035	50717
	chr17	80818599	80819418	0.562152	5.05936	83051	382510	382518	9	9	0.00173258	0.964	0.00538344	1	TBCD	NM_001033052 NM_005993 NP_005984 XM_005256396 XM_005256399 XM_005256400 XM_005256401 XM_005256402 XM_005256403 XM_005256404 XM_006722290 XM_006722291 XM_006722292 XM_011523589 XM_011523590 XM_011523591 XM_011523592 XM_011523593 XM_011523594 XM_011523595 XM_011523596 XM_011523597 XM_011523598 XM_011523599 XM_011523600 XP_005256453 XP_005256456 XP_005256457 XP_005256458 XP_005256459 XP_005256460 XP…	inside intron	inside	108659	inside intron	8681	14	39	inside transcription region	+	191122	NA	6904	55921
	chr11	61522002	61523045	-0.559876	5.03888	32442	260662	260670	9	9	0.00176192	0.964	0.00545786	1	MYRF	NM_001127392 NM_013279 NP_001120864 NP_037411 XM_005274222 XM_005274223 XM_005274224 XM_005274225 XM_005274226 XM_005274227 XM_005274228 XM_011545234 XP_005274279 XP_005274280 XP_005274281 XP_005274282 XP_005274283 XP_005274284 XP_005274285 XP_011543536	overlaps 5'	overlaps 5'	0	covers exon(s)	0	1	26	overlaps 5' UTR	+	33128	NA	745	58529
	chr6	169653928	169654035	0.717532	4.30519	156782	170923	170928	6	9	0.00196731	0.964	0.00948014	1	THBS2	NM_003247 NP_003238	overlaps exon upstream	inside	102	overlaps exon upstream	0	2	23	5' UTR	-	38262	NA	7058	56579
	chr1	76189707	76189801	0.774683	2.32405	8726	20832	20834	3	12	0.00228148	0.965	0.0751227	1	ACADM	NM_000016 NM_001127328 NM_001286042 NM_001286043 NM_001286044 NP_000007 NP_001120800 NP_001272971 NP_001272972 NP_001272973 NR_022013	promoter	promoter	242	NA	NA	NA	6	NA	+	15752	NA	34	30447
	chr15	53086630	53088156	-0.434585	4.78044	60904	328018	328028	11	11	0.0019394	0.967	0.00656175	1	ONECUT1	NM_004498 NP_004489 NR_073510 XM_011521482 XM_011521483 XM_011521484 XM_011521485 XM_011521486 XM_011521487 XP_011519784 XP_011519785 XP_011519786 XP_011519787 XP_011519788 XP_011519789 XR_931800 XR_931801 XR_931802 XR_931803	upstream	upstream	4421	NA	NA	NA	2	NA	-	33049	NA	3175	29585
	chr2	74728623	74730507	-0.430502	4.73552	99256	54112	54122	11	11	0.00201669	0.967	0.00679326	1	LBX2	NM_001009812 NM_001282430 NP_001009812 NP_001269359	overlaps 5'	overlaps 5'	0	covers exon(s)	0	1	2	overlaps 5' UTR	-	5799	NA	85474	67027
	chr5	102898223	102898733	0.712229	4.27338	140877	126636	126641	6	6	0.00203851	0.967	0.00972847	1	NUDT12	NM_001300741 NM_031438 NP_001287670 NP_113626 XM_005272095 XM_005272097 XP_005272152 XP_005272154	overlaps 5'	overlaps 5'	0	covers exon(s)	0	1	2	5' UTR	-	3384	NA	83594	64154
	chr6	32729442	32729659	0.516045	5.16045	149407	152570	152579	10	35	0.00170252	0.968	0.00504386	0.999	HLA-DQB2	NM_001198858 NM_001300790 NM_182549 NP_001185787 NP_001287719 NR_003937 XM_005249051 XM_005272807 XM_005274855 XM_005275546 XM_011514560 XM_011514561 XM_011546309 XM_011546310 XM_011547242 XM_011547243 XM_011547646 XM_011547647 XM_011547648 XM_011547877 XM_011547878 XM_011547879 XM_011548045 XM_011548046 XM_011548047 XM_011548233 XM_011548234 XM_011548235 XM_011548425 XM_011548426 XP_005249108 XP…	inside exon	inside	1671	inside exon	0	2	5	inside transcription region	-	7454	NA	3120	29246
	chr1	1002664	1005398	0.335638	4.36329	140	413	425	13	13	0.00211258	0.968	0.00905469	1	RNF223	NM_001205252 NP_001192181	downstream	downstream	4289	NA	NA	NA	2	NA	-	2561	NA	401934	34231
	chr11	71163428	71163743	0.753617	3.76809	34291	266185	266189	5	16	0.00237272	0.968	0.0151581	1	NADSYN1	NM_018161 NP_060631	promoter	promoter	474	NA	NA	NA	10	NA	+	23435	NA	55191	44182
	chr16	49311483	49312543	-0.587506	4.70004	69114	347121	347128	8	8	0.00204567	0.969	0.00697324	1	CBLN1	NM_004352 NP_004343	overlaps 3'	overlaps 3'	3199	overlaps exon downstream	0	3	3	3'UTR	-	3913	NA	869	67524
	chr11	117747829	117748512	0.583689	4.66951	36867	271727	271734	8	14	0.00210471	0.971	0.00715001	1	FXYD6	NM_001164831 NM_001164832 NM_001164836 NM_001164837 NM_022003 NP_001158303 NP_001158304 NP_001158308 NP_001158309 NP_071286	overlaps 5'	overlaps 5'	0	covers exon(s)	0	1	8	5' UTR	-	40510	NA	53826	41725
	chr22	24373054	24374012	-0.709476	4.25686	114886	427816	427821	6	12	0.00207537	0.971	0.00987232	1	LOC391322	NM_001144931 NP_001138403 XM_011546906 XP_011545208	overlaps 5'	overlaps 5'	0	covers exon(s)	0	2	2	overlaps 3'UTR	+	926	NA	391322	33425
	chr10	123355268	123356336	-0.551461	4.96315	26197	244398	244406	9	9	0.00188071	0.972	0.00576094	1	FGFR2	NM_000141 NM_001144913 NM_001144914 NM_001144915 NM_001144916 NM_001144917 NM_001144918 NM_001144919 NM_022970 NM_022971 NM_022972 NM_022973 NM_022974 NM_022975 NM_022976 NM_023028 NM_023029 NM_023030 NP_000132 NP_001138385 NP_001138386 NP_001138387 NP_001138388 NP_001138389 NP_001138390 NP_001138391 NP_075259 NP_075418 NR_073009 XM_006717708 XM_006717709 XM_006717710 XM_006717711 XM_006717712 XM…	covers exon(s)	inside	1636	covers exon(s)	0	1	9	5' UTR	-	81139	NA	2263	18534
	chr8	41167113	41168481	0.277404	3.88366	171580	205811	205824	14	22	0.00190111	0.972	0.0136345	1	SFRP1	NM_003012 NP_003003	promoter	promoter	123	NA	NA	NA	3	NA	-	47514	NA	6422	52420
	chr14	105714379	105716052	0.398776	4.78532	58399	322187	322198	12	15	0.00196337	0.973	0.00653598	1	BTBD6	NM_033271 NP_150374 XM_005268188 XP_005268245	overlaps 5'	overlaps 5'	0	covers exon(s)	0	5	5	overlaps 5' UTR	+	2551	NA	90135	68756
	chr8	22422657	22423091	0.575465	4.60372	170376	203188	203195	8	8	0.0022414	0.973	0.00751176	1	SORBS3	NM_001018003 NM_005775 NP_001018003 NP_005766 XM_005273371 XM_006716266 XM_006716268 XP_005273428 XP_006716329 XP_006716331	covers exon(s)	inside	13406	covers exon(s)	0	11	21	inside transcription region	+	23757	NA	10174	3923
	chr1	92952440	92953279	-0.328349	4.26854	9422	22417	22429	13	25	0.00220669	0.974	0.00977356	1	GFI1	NM_001127215 NM_001127216 NM_005263 NP_001120687 NP_001120688 NP_005254 XM_005270749 XM_011541245 XM_011541246 XP_005270806 XP_011539547 XP_011539548	promoter	promoter	7	NA	NA	NA	7	NA	-	12115	NA	2672	24604
	chr2	4050695	4050845	-0.748922	3.74461	94772	44569	44573	5	5	0.00245108	0.974	0.0154984	1	LINC01304	NR_037881	upstream	upstream	29073	NA	NA	NA	3	NA	-	16377	NA	100505964	1973
	chr1	228890820	228891306	0.748661	3.74331	17017	40108	40112	5	5	0.00245645	0.974	0.0155116	1	RHOU	NM_021205 NP_067028 NR_037962	downstream	downstream	110426	NA	NA	NA	3	NA	+	102022	NA	58480	49793
	chr1	180992110	180992117	0.753902	2.26171	13964	33500	33502	3	10	0.00266792	0.974	0.0817195	1	STX6	NM_001286210 NM_005819 NP_001273139 NP_005810 XM_011509058 XM_011509059 XP_011507360 XP_011507361	promoter	promoter	64	NA	NA	NA	6	NA	-	49870	NA	10228	4095
	chr13	23309774	23310675	0.543541	4.89187	48189	298647	298655	9	9	0.0019945	0.975	0.00605221	1	BASP1P1	NR_033774	downstream	downstream	161645	NA	NA	NA	1	NA	-	1151	NA	646201	53223
	chr3	147128679	147129952	0.571635	4.57308	125223	91754	91761	8	8	0.00230509	0.975	0.00768674	1	ZIC1	NM_003412 NP_003403	overlaps exon downstream	inside	1498	overlaps exon downstream	0	1	3	inside transcription region	+	7325	NA	7545	58760
	chr6	29594481	29595335	0.492428	4.92428	148611	145145	145154	10	16	0.00200595	0.976	0.00591945	1	GABBR1	NM_001470 NM_021903 NM_021904 NM_021905 NP_001461 NP_068703 NP_068704 XM_005248982 XM_005272785 XM_005274841 XM_005274931 XM_005275088 XM_005275227 XM_005275363 XM_006715047 XM_006725030 XM_006725477 XM_006725691 XM_006725807 XM_006725901 XM_006725988 XM_011514453 XM_011514454 XM_011514455 XM_011514456 XM_011546282 XM_011546283 XM_011546284 XM_011547197 XM_011547198 XM_011547199 XM_011547200 XM_0…	overlaps exon downstream	inside	4827	overlaps exon downstream	0	5	14	inside transcription region	-	23784	NA	2550	22288
	chr3	147112096	147113092	0.64016	4.48112	125216	91685	91691	7	24	0.00213548	0.976	0.00825782	1	ZIC4	NM_001168378 NM_001168379 NM_001243256 NM_032153 NP_001161850 NP_001161851 NP_001230185 NP_115529 NR_033118 NR_033119 NR_040762 XM_011513231 XP_011511533	inside intron	inside	11504	inside intron	-3062	3	4	inside transcription region	-	20761	NA	84107	64813
	chr5	126408756	126409553	0.322442	4.19175	141737	128295	128307	13	13	0.00229364	0.976	0.0104377	1	C5orf63	NM_001164478 NM_001164479 NP_001157950 NP_001157951 XR_948252 XR_948253 XR_948254 XR_948255 XR_948256 XR_948257 XR_948258 XR_948259 XR_948260 XR_948261	overlaps 5'	overlaps 5'	0	covers exon(s)	0	1	5	5' UTR	-	22188	NA	401207	34083
	chr12	13196876	13196954	0.7519	2.2557	40022	278829	278831	3	8	0.00270371	0.976	0.0823836	1	KIAA1467	NM_020853 NP_065904	promoter	promoter	361	NA	NA	NA	13	NA	+	39068	NA	57613	49043
	chr7	27203430	27204349	-0.740667	3.70334	159604	178837	178841	5	27	0.00259994	0.977	0.0161117	1	HOXA9	NM_152739 NP_689952	covers exon(s)	inside	800	covers exon(s)	0	2	2	inside transcription region	-	3092	NA	3205	29734
	chr8	143534636	143535891	0.635251	4.44676	176246	215482	215488	7	7	0.00220597	0.979	0.00846572	1	ADGRB1	NM_001702 NP_001693 XM_011517199 XM_011517200 XM_011517201 XM_011517202 XP_011515501 XP_011515502 XP_011515503 XP_011515504 XR_928342	upstream	upstream	9486	NA	NA	NA	30	NA	+	80991	NA	575	48700
	chr21	48087452	48088150	0.728952	3.64476	114115	425962	425966	5	5	0.00281213	0.98	0.0170331	1	PRMT2	NM_001242864 NM_001242865 NM_001242866 NM_001286676 NM_001286677 NM_001286678 NM_001535 NM_206962 NP_001229793 NP_001229794 NP_001229795 NP_001273605 NP_001273606 NP_001273607 NP_001526 NP_996845 XM_005261111 XM_006723998 XM_006723999 XM_006724000 XP_005261168 XP_006724061 XP_006724062 XP_006724063	downstream	downstream	31945	NA	NA	NA	12	NA	+	29648	NA	3275	29892
	chr19	51486901	51487968	0.41046	4.51506	92836	408585	408595	11	11	0.00245216	0.981	0.00805208	1	KLK7	NM_001207053 NM_001243126 NM_005046 NM_139277 NP_001193982 NP_001230055 NP_005037 NP_644806	overlaps 5'	overlaps 5'	0	covers exon(s)	0	1	5	overlaps 5' UTR	-	7585	NA	5650	47007
	chr11	131778850	131780094	0.624882	4.37418	38301	274835	274841	7	19	0.00236199	0.982	0.00896703	1	NTM	NM_001048209 NM_001144058 NM_001144059 NM_016522 NP_001041674 NP_001137530 NP_001137531 NP_057606 XM_005271580 XM_005271581 XM_005271582 XM_006718854 XM_006718855 XM_006718856 XM_006718857 XM_011542860 XM_011542861 XP_005271637 XP_005271638 XP_005271639 XP_006718917 XP_006718918 XP_006718919 XP_006718920 XP_011541162 XP_011541163 XR_947829	overlaps 5'	overlaps 5'	0	covers exon(s)	0	1	8	5' UTR	+	427216	NA	50863	38787
	chr2	220282165	220283739	-0.470329	4.70329	106489	69432	69441	10	10	0.00238274	0.983	0.00695964	1	DES	NM_001927 NP_001918	overlaps 5'	overlaps 5'	0	overlaps exon upstream	0	1	9	overlaps 5' UTR	+	8362	NA	1674	14854
	chr17	76227255	76228626	-0.467966	4.67966	81703	378448	378457	10	10	0.00243784	0.983	0.00709526	1	TMEM235	NM_001145529 NM_001204210 NM_001204211 NM_001204212 NP_001191139 NP_001191140 NP_001191141 XM_011524619 XM_011524620 XM_011524621 XM_011524622 XM_011524623 XM_011524624 XM_011524625 XM_011524626 XP_011522921 XP_011522922 XP_011522923 XP_011522924 XP_011522925 XP_011522926 XP_011522927 XP_011522928 XR_934440 XR_934441 XR_934442	overlaps 5'	overlaps 5'	0	covers exon(s)	0	1	6	overlaps 5' UTR	+	9677	NA	283999	26351
	chr7	1328627	1329592	0.621484	4.35039	157509	173087	173093	7	7	0.00241673	0.983	0.00915202	1	UNCX	NM_001080461 NP_001073930	downstream	downstream	55973	NA	NA	NA	3	NA	+	3959	NA	340260	30497
	chr6	136172553	136173085	0.619347	4.33543	154300	165484	165490	7	7	0.00245251	0.983	0.00925758	1	PDE7B	NM_018945 NP_061818 XM_005266931 XM_011535755 XP_005266988 XP_011534057	overlaps 5'	overlaps 5'	0	overlaps exon upstream	0	1	13	5' UTR	+	343875	NA	27115	25090
	chr17	55938748	55939590	0.615759	4.31031	79715	373605	373611	7	7	0.00251907	0.983	0.00944329	1	CUEDC1	NM_001271875 NM_001292025 NP_001258804 NP_001278954 XM_006721900 XM_006721901 XM_011524811 XM_011524812 XP_006721963 XP_006721964 XP_011523113 XP_011523114 XR_934459 XR_934460	inside exon	inside	93094	inside exon	0	11	11	3'UTR	-	94080	NA	404093	34321
	chr7	537126	537828	-0.690193	4.14116	157134	171870	171875	6	6	0.00237129	0.983	0.0108957	1	PDGFA	NM_002607 NM_033023 NP_002598 NP_148983 XM_011515415 XM_011515416 XM_011515417 XM_011515418 XM_011515419 XP_011513717 XP_011513718 XP_011513719 XP_011513720 XP_011513721	inside exon	inside	21653	inside exon	0	6	6	3'UTR	-	22584	NA	5154	40346
	chr14	101157915	101158251	-0.725642	3.62821	57465	319715	319719	5	5	0.00287582	0.983	0.0173007	1	LINC00523	NM_001007560 NR_024096	downstream	downstream	34310	NA	NA	NA	2	NA	+	15476	NA	283601	26205
	chr12	52626427	52627576	-0.403617	4.43979	41943	283228	283238	11	11	0.00261711	0.984	0.00851116	1	KRT7	NM_005556 NP_005547 XM_011538325 XP_011536627 XR_944545	overlaps 5'	overlaps 5'	0	covers exon(s)	0	1	9	overlaps 5' UTR	+	15755	NA	3855	32595
	chr1	230468168	230468773	0.683794	4.10276	17173	40379	40384	6	6	0.00248221	0.984	0.0112753	1	PGBD5	NM_001258311 NM_024554 NP_001245240	overlaps exon downstream	inside	92901	overlaps exon downstream	0	5	7	inside transcription region	-	104282	NA	79605	60708
	chr8	144437314	144437914	-0.724437	3.62219	176475	216120	216124	5	5	0.00290659	0.985	0.0174013	1	TOP1MT	NM_001258446 NM_001258447 NM_052963 NP_001245375 NP_001245376 NP_443195 XM_005250781 XP_005250838	inside intron	inside	4233	inside intron	3519	2	3	inside transcription region	-	16777	NA	116447	8621
	chr20	62436768	62437492	-0.724003	3.62002	112264	421713	421717	5	5	0.00291232	0.985	0.017432	1	ZBTB46	NM_025224 NP_079500 XM_005260195 XM_005260196 XM_005260197 XM_005260198 XM_006723700 XM_011528548 XM_011528549 XP_005260252 XP_005260253 XP_005260254 XP_005260255 XP_006723763 XP_011526850 XP_011526851 XR_936500 XR_936501	inside intron	inside	25105	inside intron	-14624	2	7	inside transcription region	-	86722	NA	140685	11473
	chr6	99278991	99279795	0.60116	4.20812	152673	161883	161889	7	10	0.00279853	0.987	0.0102888	1	POU3F2	NM_005604 NP_005595	upstream	upstream	2785	NA	NA	NA	1	NA	+	4086	NA	5454	42414
	chr6	29589573	29590143	0.367893	4.41471	148607	145120	145131	12	20	0.00254626	0.989	0.00868506	1	GABBR1	NM_001470 NM_021903 NM_021904 NM_021905 NP_001461 NP_068703 NP_068704 XM_005248982 XM_005272785 XM_005274841 XM_005274931 XM_005275088 XM_005275227 XM_005275363 XM_006715047 XM_006725030 XM_006725477 XM_006725691 XM_006725807 XM_006725901 XM_006725988 XM_011514453 XM_011514454 XM_011514455 XM_011514456 XM_011546282 XM_011546283 XM_011546284 XM_011547197 XM_011547198 XM_011547199 XM_011547200 XM_0…	overlaps exon upstream	inside	10019	overlaps exon upstream	0	9	14	inside transcription region	-	23784	NA	2550	22288
	chr1	201708500	201709675	-0.366501	4.39801	14786	35120	35131	12	12	0.00257453	0.989	0.008801	1	NAV1	NM_001167738 NM_020443 NP_001161210 NP_065176 XM_006711609 XM_006711610 XM_006711611 XM_011510097 XM_011510098 XM_011510099 XM_011510100 XM_011510101 XM_011510102 XM_011510103 XP_006711672 XP_006711673 XP_006711674 XP_011508399 XP_011508400 XP_011508401 XP_011508402 XP_011508403 XP_011508404 XP_011508405 XR_921992	overlaps 5'	overlaps 5'	0	covers exon(s)	0	1	27	overlaps 5' UTR	+	87139	NA	89796	68477
	chr17	77536313	77537803	0.38425	4.22675	81977	379145	379155	11	11	0.00310447	0.989	0.0101335	1	RBFOX3	NM_001025448 NM_001082575 NP_001076044 XM_011524359 XM_011524360 XM_011524361 XM_011524362 XM_011524363 XM_011524364 XM_011524365 XM_011524366 XM_011524367 XM_011524368 XP_011522661 XP_011522662 XP_011522663 XP_011522664 XP_011522665 XP_011522666 XP_011522667 XP_011522668 XP_011522669 XP_011522670	upstream	upstream	24083	NA	NA	NA	15	NA	-	426803	NA	146713	12263
	chr10	1205565	1205942	0.598402	4.18882	18726	227704	227710	7	10	0.00285542	0.989	0.0104638	1	LINC00200	NM_001010910 NR_015376	overlaps 5'	overlaps 5'	0	covers exon(s)	0	1	3	inside transcription region	+	4904	NA	399706	33737
	chr11	22364185	22365428	-0.673271	4.03963	30376	255988	255993	6	6	0.00266005	0.989	0.0119008	1	SLC17A6	NM_020346 NP_065079	covers exon(s)	inside	4518	covers exon(s)	0	3	12	inside transcription region	+	41379	NA	57084	47778
	chr11	18477153	18478135	0.489498	4.40548	30176	255475	255483	9	9	0.00304972	0.99	0.00874947	1	LDHAL6A	NM_001144071 NM_144972 NP_001137543 NP_659409 XM_005252805 XM_011519922 XM_011519923 XM_011519924 XM_011519925 XP_005252862 XP_011518224 XP_011518225 XP_011518226 XP_011518227	overlaps 5'	overlaps 5'	0	overlaps exon upstream	0	1	7	5' UTR	+	23773	NA	160287	14101
	chr17	9862752	9863081	0.487979	4.39181	75044	362004	362012	9	9	0.00309552	0.99	0.00884537	1	GAS7	NM_001130831 NM_003644 NM_201432 NM_201433 NP_001124303 NP_003635 NP_958836 NP_958839 XM_005256831 XM_005256832 XM_005256833 XM_005256834 XM_005256835 XM_011524044 XP_005256888 XP_005256889 XP_005256890 XP_005256891 XP_005256892 XP_011522346	inside intron	inside	238787	inside intron	-179	5	14	inside transcription region	-	287942	NA	8522	66753
	chr2	84743445	84743743	0.487328	4.38595	99541	54707	54715	9	12	0.00311091	0.99	0.00889045	1	DNAH6	NM_001370 NM_173645 NP_001361 XM_006711956 XM_011532649 XM_011532650 XM_011532651 XM_011532652 XM_011532653 XM_011532654 XM_011532655 XM_011532656 XM_011532657 XM_011532658 XM_011532659 XM_011532660 XM_011532661 XP_006712019 XP_011530951 XP_011530952 XP_011530953 XP_011530954 XP_011530955 XP_011530956 XP_011530957 XP_011530958 XP_011530959 XP_011530960 XP_011530961 XP_011530962 XP_011530963	overlaps 5'	overlaps 5'	0	covers exon(s)	0	1	77	5' UTR	+	303134	NA	1768	15361
	chr2	794646	795989	0.597445	4.18211	94321	43422	43428	7	10	0.00287975	0.99	0.0105253	1	LINC01115	NR_033880 NR_111963	inside intron	inside	68123	inside intron	10047	2	3	inside transcription region	-	84275	NA	339822	30410
	chr3	50382952	50383485	0.379241	4.17165	120567	82099	82109	11	11	0.00324294	0.99	0.0106262	1	ZMYND10	NM_015896 NP_056980 XM_005265216 XM_011533803 XP_005265273 XP_011532105	overlaps 5'	overlaps 5'	0	covers exon(s)	0	1	6	5' UTR	-	2574	NA	51364	39902
	chr10	73848463	73849626	0.378515	4.16366	22734	236449	236459	11	21	0.00326119	0.99	0.010695	1	SPOCK2	NM_001134434 NM_001244950 NM_014767 NP_001127906 NP_001231879 NP_055582 XM_011540404 XP_011538706	overlaps 5'	overlaps 5'	0	covers exon(s)	0	2	3	5' UTR	-	2806	NA	9806	72658
	chr20	13200685	13200954	-0.593764	4.15635	109491	414119	414125	7	35	0.00294953	0.99	0.0107604	1	ISM1	NM_080826 NP_543016	promoter	promoter	1464	NA	NA	NA	6	NA	+	78879	NA	140862	11589
	chr6	166100251	166100693	0.658019	3.94812	156117	169232	169237	6	6	0.00298639	0.99	0.0128866	1	PDE10A	NM_001130690 NM_006661 NP_001124162 NR_045597 XM_006715321 XM_011535387 XM_011535388 XM_011535389 XM_011535390 XM_011535391 XM_011535392 XM_011535393 XP_006715384 XP_011533689 XP_011533690 XP_011533691 XP_011533692 XP_011533693 XP_011533694 XP_011533695	upstream	upstream	24663	NA	NA	NA	23	NA	-	334812	NA	10846	6128
	chr11	123447841	123448701	0.707646	3.53823	37508	273190	273194	5	5	0.00328409	0.99	0.0188544	1	GRAMD1B	NM_001286563 NM_001286564 NM_020716 NP_001273492 NP_001273493 NP_065767 XM_005271619 XM_005271621 XM_005271622 XM_005271623 XM_005271624 XM_006718892 XM_011542926 XM_011542927 XM_011542928 XM_011542929 XM_011542930 XM_011542931 XM_011542932 XM_011542933 XM_011542934 XM_011542935 XP_005271676 XP_005271678 XP_005271679 XP_005271680 XP_005271681 XP_006718955 XP_011541228 XP_011541229 XP_011541230 XP…	covers exon(s)	inside	16856	covers exon(s)	0	2	12	inside transcription region	+	49636	NA	57476	48630
	chr6	31744339	31744918	0.357816	4.2938	149131	150004	150015	12	26	0.00275416	0.991	0.00956388	1	VWA7	NM_025258 NP_079534 XM_005249427 XM_005272904 XM_005274894 XM_005275059 XM_005275316 XM_005275620 XM_011547317 XP_005249484 XP_005272961 XP_005274951 XP_005275116 XP_005275373 XP_005275677 XP_011545619 XR_926313 XR_951497 XR_952672 XR_952954 XR_953088	overlaps two exons	inside	190	overlaps two exons	0	2	10	inside transcription region	-	8313	NA	80737	62785
	chr7	134574947	134575524	-0.535957	4.28765	165949	192882	192889	8	15	0.00304829	0.991	0.0096129	1	CALD1	NM_004342 NM_033138 NM_033139 NM_033140 NM_033157 NP_004333 NP_149129 NP_149130 NP_149131 NP_149347 XM_006716136 XM_006716139 XM_011516585 XP_006716199 XP_006716202 XP_011514887 XR_927534 XR_927535 XR_927536 XR_927537 XR_927538 XR_927539 XR_927540 XR_927541 XR_927542	inside intron	inside	110783	inside intron	-22391	3	14	5' UTR	+	191316	NA	800	61910
	chr6	168785320	168785970	0.530499	4.24399	156596	170441	170448	8	8	0.00319356	0.991	0.00998682	1	SMOC2	NM_001166412 NM_022138 NP_001159884 NP_071421 XM_011536065 XM_011536066 XP_011534367 XP_011534368	upstream	upstream	55861	NA	NA	NA	13	NA	+	226843	NA	64094	52205
	chr2	71680559	71681275	0.5879	4.1153	98972	53383	53389	7	7	0.00308658	0.991	0.0111508	1	DYSF	NM_001130455 NM_001130976 NM_001130977 NM_001130978 NM_001130979 NM_001130980 NM_001130981 NM_001130982 NM_001130983 NM_001130984 NM_001130985 NM_001130986 NM_001130987 NM_003494 NP_001123927 NP_001124448 NP_001124449 NP_001124450 NP_001124451 NP_001124452 NP_001124453 NP_001124454 NP_001124455 NP_001124456 NP_001124457 NP_001124458 NP_001124459 NP_003485 XM_005264584 XM_005264585 XP_005264641 XP…	overlaps 5'	overlaps 5'	0	covers exon(s)	0	1	59	inside transcription region	+	233140	NA	8291	63855
	chr21	47580410	47582351	0.586334	4.10434	114026	425761	425767	7	7	0.00312486	0.991	0.0112632	1	SPATC1L	NM_001142854 NM_032261 NP_001136326 NP_115637 XM_005261188 XM_006725399 XM_011529756 XM_011546891 XP_005261245 XP_006725462 XP_011528058 XP_011545193	overlaps 3'	overlaps 3'	22022	inside intron	-369	4	5	overlaps 3'UTR	-	23311	NA	84221	65028
	chr11	119293869	119294705	0.584518	4.09163	37106	272438	272444	7	15	0.00316565	0.991	0.0113823	1	THY1	NM_006288 NP_006279	overlaps 5'	overlaps 5'	0	overlaps exon upstream	0	1	4	5' UTR	-	5591	NA	7070	56626
	chr13	24844846	24844938	-0.652988	3.91793	48327	298952	298957	6	6	0.00310196	0.991	0.0132398	1	SPATA13	NM_001166271 NM_001286792 NM_001286793 NM_001286794 NM_001286795 NM_153023 NP_001159743 NP_001273721 NP_001273722 NP_001273723 NP_001273724 NP_694568 NR_104595	overlaps 5'	overlaps 5'	0	overlaps exon upstream	0	1	9	5' UTR	+	36355	NA	221178	17997
	chr17	79372242	79373017	0.649583	3.8975	82543	380828	380833	6	15	0.00318605	0.991	0.0134706	1	BAHCC1	NM_001080519 NM_001291324 NM_024696 NP_001278253 XM_006721989 XM_011525061 XM_011525062 XM_011525063 XM_011525064 XP_006722052 XP_011523363 XP_011523364 XP_011523365 XP_011523366	promoter	promoter	523	NA	NA	NA	27	NA	+	59818	NA	57597	48992
	chr1	183154778	183155644	-0.446406	4.46406	14126	33826	33835	10	10	0.00289693	0.992	0.00836338	1	LAMC2	NM_005562 NM_018891 NP_005553 NP_061486	overlaps 5'	overlaps 5'	0	covers exon(s)	0	1	23	overlaps 5' UTR	+	59088	NA	3918	33449
	chr17	80545020	80545869	0.353201	4.23841	82946	382217	382228	12	12	0.00285542	0.992	0.0100326	1	FOXK2	NM_004514 NM_181430 NM_181431 NP_004505 XM_011523573 XP_011521875 XR_933935	inside intron	inside	67426	inside intron	13309	5	5	inside transcription region	+	84889	NA	3607	31481
	chr16	57318244	57319093	-0.349636	4.19563	69708	348487	348498	12	15	0.00293271	0.992	0.0104083	1	PLLP	NM_015993 NP_057077	overlaps 5'	overlaps 5'	0	covers exon(s)	0	1	4	overlaps 5' UTR	-	28575	NA	51090	39128
	chr7	154704574	154706964	0.346448	4.15738	167450	196252	196263	12	12	0.00301179	0.992	0.0107508	1	PAXIP1-AS2	NR_024476 NR_024477	upstream	upstream	13263	NA	NA	NA	5	NA	+	18333	NA	100132707	735
	chr4	41881359	41883107	-0.374477	4.11925	130949	104794	104804	11	29	0.00339538	0.992	0.0111086	1	TMEM33	NM_018126 NP_060596 XM_005248116 XM_005248117 XP_005248173 XP_005248174	upstream	upstream	54030	NA	NA	NA	7	NA	+	25687	NA	55161	44084
	chr13	46961008	46961897	0.337428	4.04913	49700	301919	301930	12	12	0.00321682	0.992	0.0118006	1	KIAA0226L	NM_001286761 NM_001286762 NM_001286763 NM_001286764 NM_001286765 NM_001286766 NM_025113 NP_001273690 NP_001273691 NP_001273692 NP_001273693 NP_001273694 NP_001273695 NP_079389	overlaps exon downstream	inside	50428	overlaps exon downstream	0	2	15	5' UTR	-	96188	NA	80183	62268
	chr1	234367145	234367586	0.703216	3.51608	17449	40918	40922	5	5	0.00338858	0.992	0.0192455	1	SLC35F3	NM_001300845 NM_173508 NP_001287774 NP_775779	covers exon(s)	inside	17128	covers exon(s)	0	2	7	inside transcription region	+	110245	NA	148641	12649
	chr19	39360313	39361447	0.702123	3.51061	90652	402698	402702	5	5	0.00341184	0.992	0.0193453	1	RINL	NM_001195833 NM_198445 NP_001182762 NP_940847 XM_006723015 XM_006723016 XM_011526454 XM_011526455 XM_011526456 XP_006723078 XP_006723079 XP_011524756 XP_011524757 XP_011524758	covers exon(s)	inside	7472	covers exon(s)	0	10	12	inside transcription region	-	10447	NA	126432	9875
	chr1	50573970	50574837	0.695594	3.47797	7315	17805	17809	5	5	0.00359039	0.992	0.0199765	1	ELAVL4	NM_001144774 NM_001144775 NM_001144776 NM_001144777 NM_001294348 NM_021952 NP_001138246 NP_001138247 NP_001138248 NP_001138249 NP_001281277 NP_068771 XM_006710411 XM_006710412 XM_006710414 XM_011540889 XM_011540890 XM_011540891 XM_011540892 XM_011540893 XM_011540894 XM_011540895 XM_011540896 XP_006710474 XP_006710475 XP_006710477 XP_011539191 XP_011539192 XP_011539193 XP_011539194 XP_011539195 XP…	overlaps 5'	overlaps 5'	0	overlaps exon upstream	0	1	7	5' UTR	+	92946	NA	1996	16352
	chr13	113718453	113719440	0.695069	3.47534	52362	307965	307969	5	5	0.00360721	0.992	0.0200259	1	MCF2L	NM_001112732 NM_024979 NP_001106203 NP_079255 XM_005268309 XM_005268314 XM_005268316 XM_011537482 XM_011537483 XM_011537484 XM_011537485 XM_011537486 XM_011537487 XM_011537488 XM_011537489 XM_011537490 XM_011537491 XM_011537492 XM_011537493 XP_005268366 XP_005268371 XP_005268373 XP_011535784 XP_011535785 XP_011535786 XP_011535787 XP_011535788 XP_011535789 XP_011535790 XP_011535791 XP_011535792 XP…	covers exon(s)	inside	19484	covers exon(s)	0	5	20	inside transcription region	+	42801	NA	23263	20294
	chr15	30336678	30337366	0.694168	3.47084	59340	324387	324391	5	5	0.00363261	0.992	0.0201096	1	ULK4P3	NR_026859	upstream	upstream	58569	NA	NA	NA	5	NA	+	28013	NA	89837	68501
	chr1	151103642	151104367	0.693984	3.46992	11433	27316	27320	5	5	0.00363762	0.992	0.0201264	1	SEMA6C	NM_001178061 NM_001178062 NM_030913 NP_001171532 NP_001171533 NP_112175 XM_005244835 XM_011509075 XP_005244892 XP_011507377	overlaps 3'	overlaps 3'	14773	overlaps exon downstream	0	19	19	3'UTR	-	14977	NA	10500	5055
	chr6	30038955	30039027	-0.521407	4.17126	148741	146050	146057	8	53	0.00346193	0.993	0.0106309	1	RNF39	NM_025236 NM_170769 NM_170770 NP_079512 NP_739575	inside exon	inside	4601	inside exon	0	4	4	inside transcription region	-	5585	NA	80352	62661
	chr6	29943401	29943480	0.518668	4.14934	148698	145741	145748	8	47	0.00355103	0.993	0.0108281	1	HLA-J	NR_024240	inside intron	inside	86296	inside intron	33626	4	5	inside transcription region	+	120628	NA	3137	29448
	chr6	152958489	152959047	0.517736	4.14189	155256	167535	167542	8	17	0.00357858	0.993	0.01089	1	SYNE1	NM_001099267 NM_001134379 NM_015293 NM_033071 NM_133650 NM_182961 NP_149062 NP_892006 XM_006715407 XM_006715408 XM_006715409 XM_006715410 XM_006715411 XM_006715412 XM_006715413 XM_006715414 XM_006715415 XM_006715416 XM_006715417 XM_006715420 XM_006715421 XM_006715422 XM_006715423 XM_006715424 XM_006715425 XM_011535641 XM_011535642 XM_011535643 XM_011535644 XM_011535645 XM_011535646 XM_011535647 X…	overlaps 5'	overlaps 5'	0	overlaps exon upstream	0	1	16	5' UTR	-	159483	NA	23345	20637
	chr11	2889602	2890190	-0.37397	4.11367	28786	252180	252190	11	41	0.00340969	0.993	0.011168	1	KCNQ1DN	NM_018722 NR_024627	promoter	promoter	1073	NA	NA	NA	2	NA	+	2073	NA	55539	45084
	chr10	13749010	13749625	0.51413	4.11304	19737	230073	230080	8	8	0.00368521	0.993	0.0111734	1	FRMD4A	NM_018027 NP_060497 XM_005252489 XM_005252490 XM_005252494 XM_005252495 XM_006717457 XM_006717458 XM_006717459 XM_006717460 XM_006717461 XM_006717462 XM_006717464 XM_011519539 XM_011519540 XM_011519541 XM_011519542 XM_011519543 XM_011519544 XM_011519545 XM_011519546 XP_005252546 XP_005252547 XP_005252551 XP_005252552 XP_006717520 XP_006717521 XP_006717522 XP_006717523 XP_006717524 XP_006717525 XP…	covers exon(s)	inside	300535	covers exon(s)	0	12	14	inside transcription region	-	315991	NA	55691	45575
	chr1	45965020	45965797	0.511083	4.08866	7005	16989	16996	8	13	0.00378683	0.993	0.0114084	1	CCDC163P	NM_001102601 NR_033296 NR_033297 NR_033298	overlaps 5'	overlaps 5'	0	overlaps exon upstream	0	2	6	inside transcription region	-	6153	NA	126661	9916
	chr6	30122388	30123226	-0.506928	4.05542	148768	146319	146326	8	32	0.00391994	0.993	0.011743	1	TRIM10	NM_006778 NM_052828 NP_006769 NP_439893 XM_011514221 XM_011514222 XM_011514223 XM_011514224 XM_011514225 XM_011546276 XM_011546277 XM_011546278 XM_011546279 XM_011547166 XM_011547167 XM_011547168 XM_011547169 XM_011547170 XM_011547583 XM_011547584 XM_011547585 XM_011547586 XM_011547821 XM_011547822 XM_011547823 XM_011547824 XM_011548000 XM_011548001 XM_011548002 XM_011548003 XM_011548178 XM_01154…	covers exon(s)	inside	5485	covers exon(s)	0	7	7	inside transcription region	-	8988	NA	10107	3620
	chr13	47471705	47472360	0.639992	3.83995	49741	302007	302012	6	6	0.00341434	0.993	0.014168	1	HTR2A	NM_000621 NM_001165947 NP_000612 NP_001159419	promoter	promoter	494	NA	NA	NA	3	NA	-	65534	NA	3356	30071
	chr20	32856747	32857227	0.639415	3.83649	110241	416150	416155	6	6	0.00342579	0.993	0.0142159	1	ASIP	NM_001672 NP_001663 XM_005260412 XM_011528820 XM_011528821 XM_011528822 XM_011528823 XP_005260469 XP_011527122 XP_011527123 XP_011527124 XP_011527125	overlaps 3'	overlaps 3'	8576	covers exon(s)	0	3	3	overlaps 3'UTR	+	8977	NA	434	35785
	chr15	91473059	91473569	0.470562	4.23506	64146	335008	335016	9	9	0.00358466	0.994	0.0100652	1	UNC45A	NM_001039675 NM_017979 NM_018671 NP_001034764 NP_061141 XM_005254963 XM_011521779 XM_011521780 XP_005255020 XP_011520081 XP_011520082	overlaps 5'	overlaps 5'	0	covers exon(s)	0	1	23	5' UTR	+	23913	NA	55898	46339
	chr17	37855670	37856513	0.470092	4.23083	77511	367816	367824	9	12	0.00359647	0.994	0.0101031	1	ERBB2	NM_001005862 NM_001289936 NM_001289937 NM_001289938 NM_004448 NP_001005862 NP_001276865 NP_001276866 NP_001276867 NP_004439 NR_110535	overlaps 5'	overlaps 5'	0	overlaps exon upstream	0	1	21	overlaps 5' UTR	+	28661	NA	2064	17153
	chr6	29577916	29579492	0.469217	4.22295	148600	145078	145086	9	9	0.00362725	0.994	0.0101643	1	GABBR1	NM_001470 NM_021903 NM_021904 NM_021905 NP_001461 NP_068703 NP_068704 XM_005248982 XM_005272785 XM_005274841 XM_005274931 XM_005275088 XM_005275227 XM_005275363 XM_006715047 XM_006725030 XM_006725477 XM_006725691 XM_006725807 XM_006725901 XM_006725988 XM_011514453 XM_011514454 XM_011514455 XM_011514456 XM_011546282 XM_011546283 XM_011546284 XM_011547197 XM_011547198 XM_011547199 XM_011547200 XM_0…	covers exon(s)	inside	20670	covers exon(s)	0	13	14	inside transcription region	-	23784	NA	2550	22288
	chr1	182921660	182923115	0.372475	4.09723	14107	33788	33798	11	11	0.00345978	0.994	0.0113304	1	SHCBP1L	NM_030933 NP_112195	overlaps 5'	overlaps 5'	0	covers exon(s)	0	1	10	5' UTR	-	53553	NA	81626	63465
	chr1	36038468	36039885	0.364355	4.0079	5819	14038	14048	11	11	0.00371348	0.994	0.0122343	1	PSMB2	NM_001199779 NM_001199780 NM_002794 NP_001186708 NP_001186709 NP_002785	inside exon	inside	67560	inside exon	0	7	7	3'UTR	-	72032	NA	5690	47325
	chr1	166958221	166959030	0.333385	4.00062	13201	31801	31812	12	12	0.0033052	0.994	0.0123202	1	MAEL	NM_001286377 NM_001286378 NM_032858 NP_001273306 NP_001273307 NP_116247 XM_006711582 XM_006711583 XM_011510067 XM_011510068 XP_006711645 XP_006711646 XP_011508369 XP_011508370	overlaps 5'	overlaps 5'	0	covers exon(s)	0	1	11	overlaps 5' UTR	+	32928	NA	84944	66439
	chr6	10881782	10882336	-0.362853	3.99138	147026	140620	140630	11	11	0.00376214	0.994	0.0124197	1	GCM2	NM_004752 NP_004743 XM_011514991 XP_011513293	overlaps 5'	overlaps 5'	0	covers exon(s)	0	1	5	overlaps 5' UTR	-	8642	NA	9247	70225
	chr5	140683367	140684150	0.329603	3.95523	142906	131319	131330	12	15	0.00338536	0.994	0.0128061	1	SLC25A2	NM_031947 NP_114153	overlaps 5'	overlaps 5'	0	overlaps exon upstream	0	1	1	overlaps 5' UTR	-	1416	NA	83884	64496
	chr6	32847605	32847845	0.32835	3.94019	149439	152966	152977	12	27	0.00341291	0.994	0.0129818	1	LOC100294145	NR_037177 NR_037178	upstream	upstream	14108	NA	NA	NA	2	NA	+	9582	NA	100294145	1254
	chr8	53326305	53327079	0.489317	3.91454	172118	206969	206976	8	8	0.00454685	0.994	0.0132827	1	ST18	NM_014682 NP_055497 XM_006716487 XM_011517629 XM_011517630 XM_011517631 XM_011517632 XM_011517633 XM_011517634 XM_011517635 XM_011517636 XM_011517637 XM_011517638 XM_011517639 XM_011517640 XM_011517641 XM_011517642 XP_006716550 XP_011515931 XP_011515932 XP_011515933 XP_011515934 XP_011515935 XP_011515936 XP_011515937 XP_011515938 XP_011515939 XP_011515940 XP_011515941 XP_011515942 XP_011515943 XP…	upstream	upstream	3866	NA	NA	NA	26	NA	-	299047	NA	9705	72310
	chr7	130130122	130130478	0.488202	3.90562	165664	192342	192349	8	60	0.0045973	0.994	0.0133797	1	MEST	NM_001253900 NM_001253901 NM_001253902 NM_002402 NM_177524 NM_177525 NP_001240829 NP_001240830 NP_001240831 NP_002393 NP_803490 NP_803491 XM_011516222 XP_011514524	inside intron	inside	3934	inside intron	-3761	1	11	5' UTR	+	19950	NA	4232	35335
	chr7	150652702	150653195	-0.48553	3.88424	167061	195268	195275	8	8	0.00470894	0.994	0.0136255	1	KCNH2	NM_000238 NM_001204798 NM_172056 NM_172057 NP_000229 NP_001191727 NP_742053 NP_742054 XM_011516185 XM_011516186 XP_011514487 XP_011514488	inside intron	inside	22207	inside intron	1183	5	9	inside transcription region	-	28886	NA	3757	32222
	chr1	162759914	162760659	-0.625493	3.75296	12987	31347	31352	6	6	0.0038083	0.994	0.0153824	1	HSD17B7	NM_001304512 NM_001304513 NM_016371 NP_001291441 NP_001291442 NP_057455 XR_921829 XR_921830	overlaps 5'	overlaps 5'	0	covers exon(s)	0	1	9	inside transcription region	+	22112	NA	51478	40171
	chr11	70289549	70289959	0.681288	3.40644	34167	265881	265885	5	5	0.00399795	0.994	0.0214482	1	CTTN	NM_001184740 NM_005231 NM_138565 NP_001171669 NP_005222 NP_612632 XM_006718447 XM_006718448 XP_006718510 XP_006718511	downstream	downstream	44937	NA	NA	NA	19	NA	+	38078	NA	2017	16752
	chr13	47470989	47471197	0.680575	3.40288	49740	302002	302006	5	5	0.00401799	0.994	0.0215244	1	HTR2A	NM_000621 NM_001165947 NP_000612 NP_001159419	inside exon	inside	14	inside exon	0	1	4	5' UTR	-	65534	NA	3356	30072
	chr10	88471748	88471978	0.697113	2.78845	23739	238364	238367	4	7	0.00375606	0.994	0.0419468	1	LDB3	NM_001080114 NM_001080115 NM_001080116 NM_001171610 NM_001171611 NM_007078 NP_001073583 NP_001073584 NP_001073585 NP_001165081 NP_001165082 NP_009009 XM_005269464 XM_005269466 XM_005269468 XM_011539184 XM_011539185 XM_011539186 XM_011539187 XM_011539188 XM_011539189 XM_011539190 XM_011539191 XM_011539192 XM_011539193 XM_011539194 XM_011539195 XP_005269521 XP_005269523 XP_005269525 XP_011537486 XP…	inside intron	inside	43322	inside intron	-1940	5	10	inside transcription region	+	67398	NA	11155	7134
	chr8	55379034	55380663	-0.457754	4.11978	172233	207264	207272	9	9	0.00400296	0.995	0.0111022	1	SOX17	NM_022454 NP_071899	downstream	downstream	8539	NA	NA	NA	2	NA	+	2961	NA	64321	52608
	chr5	134879326	134880967	0.457343	4.11608	142261	129598	129606	9	9	0.00401441	0.995	0.0111412	1	NEUROG1	NM_006161 NP_006152	upstream	upstream	7687	NA	NA	NA	1	NA	-	1667	NA	4762	37394
	chr17	73892982	73893634	-0.457024	4.11322	81264	377342	377350	9	9	0.0040255	0.995	0.0111726	1	TRIM65	NM_001256124 NM_173547 NP_001243053 NP_775818 XM_006721760 XM_006721761 XM_011524499 XM_011524500 XM_011524501 XM_011524502 XM_011524503 XP_006721823 XP_006721824 XP_011522801 XP_011522802 XP_011522803 XP_011522804 XP_011522805 XR_934419	overlaps 5'	overlaps 5'	0	overlaps exon upstream	0	1	5	overlaps 5' UTR	-	8043	NA	201292	16673
	chr2	119606695	119608121	-0.361782	3.9796	101498	59007	59017	11	40	0.00379721	0.995	0.012537	1	EN1	NM_001426 NP_001417	promoter	promoter	936	NA	NA	NA	2	NA	-	6012	NA	2019	16767
	chr19	44324467	44325008	0.357717	3.93489	91437	404771	404781	11	11	0.00393497	0.995	0.0130455	1	LYPD5	NM_001031749 NM_001288763 NM_182573 NP_001026919 NP_001275692 NP_872379 XM_011526794 XP_011525096	overlaps 5'	overlaps 5'	0	covers exon(s)	0	1	5	5' UTR	-	24729	NA	284348	26523
	chr19	58220080	58220837	0.357664	3.9343	93974	411746	411756	11	11	0.00393712	0.995	0.0130505	1	ZNF154	NM_001085384 NM_003444 NP_001078853 NR_110974 NR_110975	overlaps 5'	overlaps 5'	0	covers exon(s)	0	1	3	overlaps 5' UTR	-	8769	NA	7710	59136
	chr6	31619971	31620059	0.622881	3.73729	149083	149369	149374	6	60	0.00388201	0.995	0.0156003	1	BAG6	NM_001098534 NM_001199697 NM_001199698 NM_004639 NM_080702 NM_080703 NP_001092004 NP_001186626 NP_001186627 NP_004630 NP_542433 NP_542434 XM_006715192 XM_006715198 XM_006715201 XM_006715203 XM_006725509 XM_006725515 XM_006725518 XM_006725520 XM_006725725 XM_006725729 XM_006725731 XM_006725734 XM_006725736 XM_006725835 XM_006725839 XM_006725841 XM_006725844 XM_006725846 XM_006725923 XM_006725927 X…	inside intron	inside	418	inside intron	141	1	23	5' UTR	-	13672	NA	7917	60106
	chr12	109796872	109797312	-0.619717	3.7183	45077	290576	290581	6	6	0.00398042	0.995	0.0158844	1	MYO1H	NM_001101421 NM_173597 NP_001094891 XM_011538223 XP_011536525	upstream	upstream	29212	NA	NA	NA	31	NA	+	59652	NA	283446	26143
	chr19	42502731	42503412	0.67776	3.3888	91191	404131	404135	5	5	0.00409778	0.995	0.0218218	1	GRIK5	NM_001301030 NM_002088 NP_001287959 NP_002079 XM_005258821 XM_011526862 XM_011526863 XM_011526864 XM_011526865 XM_011526866 XM_011526867 XM_011526868 XM_011526869 XM_011526870 XM_011526871 XP_005258878 XP_011525164 XP_011525165 XP_011525166 XP_011525167 XP_011525168 XP_011525169 XP_011525170 XP_011525171 XP_011525172 XP_011525173 XR_935810	inside exon	inside	66545	inside exon	0	19	19	overlaps 3'UTR	-	67489	NA	2901	27599
	chr11	57414401	57414908	0.676645	3.38323	32014	259647	259651	5	5	0.0041282	0.995	0.0219435	1	YPEL4	NM_145008 NP_659445 XM_011544801 XP_011543103	covers exon(s)	inside	2509	covers exon(s)	0	2	4	inside transcription region	-	4857	NA	219539	17646
	chr2	107198772	107199136	0.675261	3.37631	100898	57751	57755	5	5	0.0041697	0.995	0.022097	1	RGPD3	NM_001144013 NP_001137485 XM_006712708 XM_011511679 XM_011511680 XM_011511681 XM_011511682 XP_006712771 XP_011509981 XP_011509982 XP_011509983 XP_011509984	upstream	upstream	113971	NA	NA	NA	23	NA	-	63665	NA	653489	54350
	chr8	110704289	110705093	0.681149	2.7246	174491	212123	212126	4	11	0.00425701	0.995	0.0452677	1	SYBU	NM_001099743 NM_001099744 NM_001099745 NM_001099746 NM_001099747 NM_001099748 NM_001099749 NM_001099750 NM_001099751 NM_001099752 NM_001099753 NM_001099754 NM_001099755 NM_001099756 NM_017786 NP_001093213 NP_001093214 NP_001093215 NP_001093216 NP_001093217 NP_001093218 NP_001093219 NP_001093220 NP_001093221 NP_001093222 NP_001093223 NP_001093224 NP_001093225 NP_001093226 NP_060256 XM_005250999 XM…	promoter	promoter	269	NA	NA	NA	6	NA	-	117615	NA	55638	45380
	chr3	133464047	133465469	-0.430533	4.30533	124546	90101	90110	10	10	0.00331165	0.996	0.00947979	1	TF	NM_001063 NP_001054 XM_011513100 XP_011511402	overlaps 5'	overlaps 5'	0	covers exon(s)	0	1	16	5' UTR	+	33050	NA	7018	56444
	chr12	54070294	54070891	0.451679	4.06511	42221	283897	283905	9	23	0.0042223	0.996	0.0116489	1	ATP5G2	NM_001002031 NM_005176 NP_001002031 NP_005167 XM_011538486 XP_011536788	overlaps 5'	overlaps 5'	0	overlaps exon upstream	0	1	6	5' UTR	-	11568	NA	517	40712
	chr7	5646827	5648122	0.449196	4.04276	158536	176205	176213	9	9	0.00431999	0.996	0.0118611	1	FSCN1	NM_003088 NP_003079	downstream	downstream	14391	NA	NA	NA	5	NA	+	13851	NA	6624	54942
	chr5	77267915	77269342	0.443231	3.98908	139973	124717	124725	9	9	0.00453898	0.996	0.0124375	1	AP3B1	NM_001271769 NM_003664 NP_001258698 NP_003655 XM_005248618 XM_005248619 XP_005248675 XP_005248676	downstream	downstream	321237	NA	NA	NA	27	NA	-	292429	NA	8546	67000
	chr16	87311948	87312869	-0.566278	3.96394	72245	354281	354287	7	7	0.00362903	0.996	0.012707	1	C16orf95	NM_001195124 NM_001195125 NM_001256917 NP_001182053 NP_001182054 NP_001243846	downstream	downstream	38157	NA	NA	NA	5	NA	-	14622	NA	100506581	2090
	chr21	34774164	34775459	0.479818	3.83855	112802	423013	423020	8	8	0.00495691	0.996	0.0141912	1	IFNGR2	NM_005534 NP_005525 XM_005260969 XM_011529553 XM_011529554 XP_005261026 XP_011527855 XP_011527856	overlaps 5'	overlaps 5'	0	overlaps exon upstream	0	1	7	5' UTR	+	34626	NA	3460	30886
	chr19	12978255	12978805	-0.475104	3.80084	88333	396317	396324	8	8	0.0051759	0.996	0.0146908	1	MAST1	NM_014975 NP_055790 XM_011527805 XM_011527806 XM_011527807 XM_011527808 XP_011526107 XP_011526108 XP_011526109 XP_011526110	covers exon(s)	inside	28996	covers exon(s)	0	20	26	inside transcription region	+	36507	NA	22983	19183
	chr11	1298152	1299477	0.474882	3.79906	28296	250466	250473	8	8	0.00518771	0.996	0.0147165	1	TOLLIP	NM_019009 NP_061882 XM_011520192 XP_011518494	overlaps exon upstream	inside	31415	overlaps exon upstream	0	5	5	overlaps 3'UTR	-	35294	NA	54472	42221
	chr11	2162406	2162783	-0.31471	3.77653	28581	251409	251420	12	61	0.00373209	0.996	0.0150339	1	INS-IGF2	NM_001042376 NP_001035835 NR_003512	covers exon(s)	inside	19656	covers exon(s)	0	5	7	inside transcription region	-	32097	NA	723961	57260
	chr5	3605783	3607134	-0.312887	3.75465	137162	118843	118854	12	12	0.00377431	0.996	0.0153552	1	IRX1	NM_024337 NP_077313	downstream	downstream	9615	NA	NA	NA	4	NA	+	5349	NA	79192	60298
	chr3	195578011	195578280	0.613113	3.67868	127702	96927	96932	6	6	0.00419225	0.996	0.0164913	1	TNK2	NM_001010938 NM_005781 NP_001010938 NP_005772 XM_005269268 XM_005269270 XM_005269272 XM_005269274 XM_005269275 XM_011512317 XM_011512318 XM_011512319 XM_011512320 XM_011512321 XP_005269325 XP_005269327 XP_005269329 XP_005269331 XP_005269332 XP_011510619 XP_011510620 XP_011510621 XP_011510622 XP_011510623	downstream	downstream	18281	NA	NA	NA	4	NA	-	6325	NA	10188	3951
	chr8	48648813	48649086	0.683927	2.05178	171893	206530	206532	3	6	0.00453182	0.996	0.109576	1	SPIDR	NM_001080394 NM_001282916 NM_001282919 NP_001073863 NP_001269845 NP_001269848 NR_104581 XM_005251189 XM_005251191 XM_005251193 XM_005251195 XM_005251197 XM_005251198 XM_005251199 XM_005251201 XM_006716443 XM_006716444 XM_006716445 XM_011517497 XM_011517498 XM_011517499 XM_011517500 XM_011517501 XM_011517502 XM_011517503 XM_011517504 XM_011517505 XM_011517506 XM_011517507 XP_005251246 XP_005251248…	inside intron	inside	22809	inside intron	-22609	1	2	inside transcription region	+	52648	NA	23514	21131
	chr7	6204185	6205671	0.439028	3.95125	158616	176392	176400	9	9	0.00471825	0.997	0.0128501	1	CYTH3	NM_004227 NP_004218	covers exon(s)	inside	106571	covers exon(s)	0	13	13	overlaps 3'UTR	-	110830	NA	9265	70312
	chr10	3823907	3825398	0.558565	3.90996	19079	228582	228588	7	10	0.00382977	0.997	0.0133346	1	KLF6	NM_001008490 NM_001160124 NM_001160125 NM_001300 NP_001153596 NP_001153597 NP_001291 NR_027653	overlaps exon upstream	inside	2075	overlaps exon upstream	0	2	2	inside transcription region	-	4954	NA	1316	10613
	chr10	102890145	102891019	-0.540064	3.78045	24882	241257	241263	7	14	0.00445668	0.997	0.0149767	1	TLX1NB	NM_001085398 NR_130722 NR_130723 NR_130724	overlaps 5'	overlaps 5'	0	covers exon(s)	0	1	3	5' UTR	-	41825	NA	100038246	92
	chr17	80870107	80871405	0.539992	3.77994	83079	382620	382626	7	7	0.00445918	0.997	0.0149845	1	TBCD	NM_001033052 NM_005993 NP_005984 XM_005256396 XM_005256399 XM_005256400 XM_005256401 XM_005256402 XM_005256403 XM_005256404 XM_006722290 XM_006722291 XM_006722292 XM_011523589 XM_011523590 XM_011523591 XM_011523592 XM_011523593 XM_011523594 XM_011523595 XM_011523596 XM_011523597 XM_011523598 XM_011523599 XM_011523600 XP_005256453 XP_005256456 XP_005256457 XP_005256458 XP_005256459 XP_005256460 XP…	inside intron	inside	16406	inside intron	-441	8	17	inside transcription region	+	33913	NA	6904	55922
	chr22	25423531	25424512	0.539253	3.77477	114987	428061	428067	7	7	0.00448029	0.997	0.01506	1	KIAA1671	NM_001145206 NP_001138678 XM_005261793 XM_005261794 XM_006724346 XM_011530477 XP_005261850 XP_005261851 XP_006724409 XP_011528779	overlaps 5'	overlaps 5'	0	overlaps exon upstream	0	1	11	overlaps 5' UTR	+	169474	NA	85379	66871
	chr22	45704675	45705265	0.471812	3.7745	116632	432293	432300	8	20	0.00534229	0.997	0.0150647	1	FAM118A	NM_001104595 NM_017911 NP_001098065 NP_060381 XM_011530246 XM_011530247 XM_011530248 XM_011530249 XM_011530250 XM_011530251 XM_011530252 XM_011530253 XM_011530254 XM_011530255 XM_011530256 XM_011530257 XM_011530258 XP_011528548 XP_011528549 XP_011528550 XP_011528551 XP_011528552 XP_011528553 XP_011528554 XP_011528555 XP_011528556 XP_011528557 XP_011528558 XP_011528559 XP_011528560 XR_937871 XR_93…	overlaps 5'	overlaps 5'	0	overlaps exon upstream	0	1	10	5' UTR	+	32755	NA	55007	43585
	chr2	66672337	66673449	0.538394	3.76876	98571	52427	52433	7	7	0.00451572	0.997	0.0151466	1	MEIS1	NM_002398 NP_002389 XM_005264321 XM_005264322 XM_005264323 XM_005264324 XM_005264325 XP_005264378 XP_005264379 XP_005264380 XP_005264381 XP_005264382 XR_244932 XR_244933	inside intron	inside	5074	inside intron	-2156	4	10	inside transcription region	+	129014	NA	4211	35280
	chr11	86383585	86383940	0.536946	3.75862	35364	268553	268559	7	19	0.00457369	0.997	0.0152965	1	ME3	NM_001014811 NM_001161586 NM_006680 NP_001014811 NP_001155058 NP_006671 XM_005273717 XM_011544735 XM_011544736 XM_011544737 XP_005273774 XP_011543037 XP_011543038 XP_011543039 XR_949760 XR_949761 XR_949762 XR_949763 XR_949764 XR_949765 XR_949766	overlaps 5'	overlaps 5'	0	overlaps exon upstream	0	1	11	inside transcription region	-	222747	NA	10873	6209
	chr17	79000564	79001543	0.535002	3.74502	82378	380352	380358	7	13	0.0046542	0.997	0.0154919	1	BAIAP2-AS1	NM_001004336 NR_026857	downstream	downstream	6976	NA	NA	NA	2	NA	-	5586	NA	440465	36154
	chr19	22193293	22193911	0.534797	3.74358	89634	399904	399910	7	7	0.00466278	0.997	0.0155102	1	ZNF208	NM_007153 NP_009084	overlaps 5'	overlaps 5'	0	covers exon(s)	0	1	5	inside transcription region	-	24215	NA	7757	59326
	chr18	42643290	42644213	0.530885	3.7162	84140	385516	385522	7	7	0.00482845	0.997	0.0159159	1	SETBP1	NM_001130110 NM_015559 NP_001123582 NP_056374 XM_005258243 XP_005258300	inside exon	inside	382427	inside exon	0	6	6	overlaps 3'UTR	+	387612	NA	26040	23645
	chr2	24397539	24398859	0.335911	3.69502	96011	46982	46992	11	11	0.00471252	0.997	0.0162362	1	FAM228A	NM_001040710 NP_001035800	overlaps 5'	overlaps 5'	0	covers exon(s)	0	2	6	overlaps 5' UTR	+	16595	NA	653140	54258
	chr3	147141588	147142415	-0.461858	3.69486	125229	91792	91799	8	18	0.0058393	0.997	0.016238	1	ZIC1	NM_003412 NP_003403	downstream	downstream	14407	NA	NA	NA	3	NA	+	7325	NA	7545	58760
	chr1	1683176	1684399	0.460815	3.68652	472	1415	1422	8	8	0.00589584	0.997	0.0163629	1	NADK	NM_001198993 NM_001198994 NM_001198995 NM_023018 NP_001185922 NP_001185923 NP_001185924 NP_075394 XM_005244778 XM_006710837 XM_006710838 XM_006710839 XM_011542006 XM_011542007 XM_011542008 XM_011542009 XM_011542010 XM_011542011 XP_005244835 XP_006710900 XP_006710901 XP_006710902 XP_011540308 XP_011540309 XP_011540310 XP_011540311 XP_011540312 XP_011540313 XR_946747	inside exon	inside	27109	inside exon	0	14	14	overlaps 3'UTR	-	28837	NA	65220	54142
	chr6	41528345	41529269	0.460766	3.68613	150503	157092	157099	8	8	0.00589799	0.997	0.0163679	1	FOXP4	NM_001012426 NM_001012427 NM_138457 NP_001012426 NP_001012427 NP_612466 XM_006714991 XM_006714992 XM_011514289 XM_011514290 XM_011514291 XM_011514292 XM_011514293 XP_006715054 XP_006715055 XP_011512591 XP_011512592 XP_011512593 XP_011512594 XP_011512595 XR_926052 XR_926053	inside intron	inside	14181	inside intron	4213	2	17	5' UTR	+	55958	NA	116113	8533
	chr11	78387190	78387569	0.525836	3.68085	35091	268008	268014	7	7	0.0050503	0.997	0.0164577	1	TENM4	NM_001098816 NP_001092286 XM_011544924 XM_011544925 XM_011544927 XM_011544928 XM_011544929 XM_011544930 XM_011544931 XM_011544932 XM_011544933 XM_011544934 XP_011543226 XP_011543227 XP_011543229 XP_011543230 XP_011543231 XP_011543232 XP_011543233 XP_011543234 XP_011543235 XP_011543236	covers exon(s)	inside	764126	covers exon(s)	0	30	34	inside transcription region	-	787367	NA	26011	23540
	chr20	19866743	19867145	-0.460035	3.68028	109652	414589	414596	8	8	0.00594092	0.997	0.0164652	1	RIN2	NM_001242581 NM_018993 NP_001229510 NP_061866 XM_005260731 XM_005260732 XM_005260733 XM_006723574 XM_006723575 XM_006723577 XM_011529255 XM_011529256 XM_011529257 XM_011529258 XM_011529259 XM_011529260 XP_005260788 XP_005260789 XP_005260790 XP_006723637 XP_006723638 XP_006723640 XP_011527557 XP_011527558 XP_011527559 XP_011527560 XP_011527561 XP_011527562	promoter	promoter	20	NA	NA	NA	12	NA	+	115938	NA	54453	42141
	chr6	29895016	29895260	0.524284	3.66999	148690	145680	145686	7	24	0.00512831	0.997	0.0166337	1	HLA-J	NR_024240	inside intron	inside	37911	inside intron	-36791	3	5	inside transcription region	+	120628	NA	3137	29448
	chr10	49812867	49813296	-0.458094	3.66476	21629	234051	234058	8	12	0.0060429	0.997	0.0167153	1	ARHGAP22	NM_001256024 NM_001256025 NM_001256026 NM_001256027 NM_021226 NP_001242953 NP_001242954 NP_001242955 NP_067049 NR_045675 XM_005270014 XM_011540002 XM_011540003 XM_011540004 XM_011540005 XM_011540006 XM_011540007 XM_011540008 XM_011540009 XM_011540010 XM_011540011 XM_011540012 XM_011540013 XM_011540014 XM_011540015 XP_005270071 XP_011538304 XP_011538305 XP_011538306 XP_011538307 XP_011538308 XP_01…	inside intron	inside	51014	inside intron	-21669	3	11	5' UTR	-	210242	NA	58504	49891
	chr2	240039481	240040290	0.610539	3.66323	108148	72995	73000	6	6	0.00428886	0.997	0.0167393	1	HDAC4	NM_006037 NP_006028 XM_006712877 XM_006712878 XM_006712879 XM_006712880 XM_011512217 XM_011512218 XM_011512219 XM_011512220 XM_011512221 XM_011512222 XM_011512223 XM_011512224 XM_011512225 XM_011512226 XM_011512227 XM_011512228 XM_011512229 XM_011512230 XP_006712940 XP_006712941 XP_006712942 XP_006712943 XP_011510519 XP_011510520 XP_011510521 XP_011510522 XP_011510523 XP_011510524 XP_011510525 XP…	inside intron	inside	283056	inside intron	-2474	13	17	inside transcription region	-	307034	NA	9759	72494
	chr11	27015592	27015991	0.610248	3.66149	30464	256167	256172	6	6	0.0042978	0.997	0.0167704	1	FIBIN	NM_203371 NP_976249	overlaps 5'	overlaps 5'	0	overlaps exon upstream	0	1	1	5' UTR	+	3004	NA	387758	32761
	chr16	419800	420669	0.522753	3.65927	65080	337106	337112	7	10	0.0051988	0.997	0.0168109	1	MRPL28	NM_006428 NP_006419 XM_005255041 XM_011522351 XP_005255098 XP_011520653	overlaps 5'	overlaps 5'	0	inside intron	-99	1	6	overlaps 5' UTR	-	3185	NA	10573	5293
	chr1	2461413	2462364	-0.456831	3.65464	848	2509	2516	8	12	0.0061066	0.997	0.0168806	1	HES5	NM_001010926 NP_001010926 XM_005244751 XM_006724945 XP_005244808 XP_006725008	overlaps 5'	overlaps 5'	0	overlaps exon upstream	0	2	3	overlaps 5' UTR	-	1500	NA	388585	32924
	chr19	10736006	10736448	-0.456804	3.65443	87911	395010	395017	8	12	0.00610874	0.997	0.0168831	1	SLC44A2	NM_001145056 NM_020428 NP_001138528 NP_065161 XM_005259997 XM_005259999 XP_005260054 XP_005260056	overlaps 5'	overlaps 5'	0	covers exon(s)	0	1	22	overlaps 5' UTR	+	19064	NA	57153	47977
	chr6	29635110	29635692	-0.521076	3.64753	148630	145260	145266	7	10	0.00527394	0.997	0.0169883	1	MOG	NM_001008228 NM_001008229 NM_001170418 NM_002433 NM_206809 NM_206810 NM_206811 NM_206812 NM_206813 NM_206814 NP_001008229 NP_001008230 NP_001163889 NP_002424 NP_996532 NP_996533 NP_996534 NP_996535 NP_996537 XM_005249131 XM_005249139 XM_005272820 XM_005272829 XM_005274865 XM_005274874 XM_005274977 XM_005274986 XM_005275125 XM_005275134 XM_005275252 XM_005275261 XM_005275410 XM_005275419 XM_005275…	covers exon(s)	inside	10352	covers exon(s)	0	4	6	inside transcription region	+	15391	NA	4340	35800
	chr6	31617019	31617606	-0.455392	3.64314	149081	149346	149353	8	21	0.0061846	0.997	0.0170549	1	BAG6	NM_001098534 NM_001199697 NM_001199698 NM_004639 NM_080702 NM_080703 NP_001092004 NP_001186626 NP_001186627 NP_004630 NP_542433 NP_542434 XM_006715192 XM_006715198 XM_006715201 XM_006715203 XM_006725509 XM_006725515 XM_006725518 XM_006725520 XM_006725725 XM_006725729 XM_006725731 XM_006725734 XM_006725736 XM_006725835 XM_006725839 XM_006725841 XM_006725844 XM_006725846 XM_006725923 XM_006725927 X…	overlaps exon upstream	inside	2871	overlaps exon upstream	0	4	23	inside transcription region	-	13672	NA	7917	60106
	chr10	23479410	23480316	-0.454272	3.63418	20227	231187	231194	8	18	0.00625187	0.997	0.017198	1	PTF1A	NM_178161 NP_835455	promoter	promoter	1144	NA	NA	NA	2	NA	+	1721	NA	256297	22536
	chr19	15083616	15084302	0.518383	3.62868	88656	397221	397227	7	7	0.00541027	0.997	0.0172921	1	SLC1A6	NM_001272087 NM_001272088 NM_005071 NP_001259016 NP_001259017 NP_005062 NR_073589 XM_006722842 XM_006722843 XM_006722844 XP_006722905 XP_006722906 XP_006722907	inside exon	inside	1750	inside exon	0	1	4	overlaps 5' UTR	-	11231	NA	6511	54041
	chr12	30975363	30976349	-0.513306	3.59314	40746	280325	280331	7	7	0.00564751	0.997	0.0178936	1	LINC00941	NR_040245	downstream	downstream	26748	NA	NA	NA	5	NA	+	7030	NA	100287314	1060
	chr17	46607828	46608329	0.509313	3.56519	78938	371558	371564	7	13	0.00584145	0.997	0.018372	1	HOXB1	NM_002144 NP_002135	overlaps 5'	overlaps 5'	0	overlaps exon upstream	0	1	2	overlaps 5' UTR	-	1465	NA	3211	29747
	chr10	104628846	104629166	0.508807	3.56165	25120	242010	242016	7	11	0.00586542	0.997	0.0184321	1	C10orf32-ASMT	NR_037644	inside intron	inside	14879	inside intron	395	6	15	inside transcription region	+	47688	NA	100528007	2529
	chr2	58273420	58274524	-0.32274	3.55014	98095	51381	51391	11	11	0.00518628	0.997	0.0186476	1	VRK2	NM_001130480 NM_001130481 NM_001130482 NM_001130483 NM_001288836 NM_001288837 NM_001288838 NM_001288839 NM_006296 NP_001123952 NP_001123953 NP_001123954 NP_001123955 NP_001275765 NP_001275766 NP_001275767 NP_001275768 NP_006287 XM_005264540 XM_005264541 XM_006712090 XM_006712091 XM_006712092 XM_006712093 XM_011533092 XM_011533093 XM_011533094 XP_005264597 XP_005264598 XP_006712153 XP_006712154 XP…	overlaps 5'	overlaps 5'	0	covers exon(s)	0	1	13	5' UTR	+	113208	NA	7444	58524
	chr22	38479215	38480061	-0.50449	3.53143	115851	430263	430269	7	12	0.00607797	0.997	0.0189814	1	SLC16A8	NM_013356 NP_037488	promoter	promoter	45	NA	NA	NA	5	NA	-	5026	NA	23539	21206
	chr14	34268920	34270437	0.502364	3.51655	53602	311234	311240	7	7	0.00619355	0.997	0.019239	1	NPAS3	NM_001164749 NM_001165893 NM_022123 NM_173159 NP_001158221 NP_001159365 NP_071406 NP_775182 XM_005267991 XM_005267992 XM_005267993 XM_011537067 XM_011537068 XM_011537069 XM_011537070 XM_011537071 XM_011537072 XM_011537073 XM_011537074 XP_005268048 XP_005268049 XP_005268050 XP_011535369 XP_011535370 XP_011535371 XP_011535372 XP_011535373 XP_011535374 XP_011535375 XP_011535376	overlaps exon upstream	inside	860461	overlaps exon upstream	0	11	11	overlaps 3'UTR	+	864923	NA	64067	52138
	chr4	656994	658058	0.501247	3.50873	128082	97910	97916	7	7	0.00625116	0.997	0.0193857	1	PDE6B	NM_000283 NM_001145291 NM_001145292 NP_000274 NP_001138763 NP_001138764 XM_011513473 XM_011513474 XM_011513475 XM_011513476 XM_011513477 XM_011513478 XP_011511775 XP_011511776 XP_011511777 XP_011511778 XP_011511779 XP_011511780	covers exon(s)	inside	1079	covers exon(s)	0	3	10	inside transcription region	+	8766	NA	5158	40431
	chr8	125462982	125463682	0.500734	3.50514	174995	213108	213114	7	7	0.0062805	0.997	0.0194519	1	TRMT12	NM_017956 NP_060426	overlaps 5'	overlaps 5'	0	overlaps exon upstream	0	1	1	overlaps 5' UTR	+	2218	NA	55039	43691
	chr14	59932153	59932321	0.669298	3.34649	54639	313670	313674	5	14	0.00436686	0.997	0.0227865	1	GPR135	NM_022571 NP_072093 XM_011537091 XM_011537092 XM_011537093 XM_011537094 XM_011537095 XM_011537096 XM_011537097 XM_011537098 XP_011535393 XP_011535394 XP_011535395 XP_011535396 XP_011535397 XP_011535398 XP_011535399 XP_011535400	promoter	promoter	94	NA	NA	NA	1	NA	-	1819	NA	64582	53162
	chr4	6539979	6540505	0.668788	3.34394	129301	101329	101333	5	5	0.00438654	0.997	0.022847	1	PPP2R2C	NM_001206994 NM_001206995 NM_001206996 NM_020416 NM_181876 NP_001193923 NP_001193924 NP_001193925 NP_065149 NP_870991 XM_005247978 XM_005247979 XM_011513495 XM_011513496 XP_005248035 XP_005248036 XP_011511797 XP_011511798	inside intron	inside	24822	inside intron	-2874	2	10	5' UTR	-	243022	NA	5522	44322
	chr12	81331660	81332744	0.666307	3.33153	43797	287830	287834	5	11	0.00448566	0.997	0.0231608	1	LIN7A	NM_004664 NP_004655 XM_011538928 XP_011537230	overlaps 5'	overlaps 5'	0	overlaps exon upstream	0	1	7	inside transcription region	-	140523	NA	8825	67900
	chr7	155255122	155255791	0.661984	3.30992	167529	196474	196478	5	5	0.00463523	0.997	0.0236839	1	EN2	NM_001427 NP_001418	inside exon	inside	4298	inside exon	0	2	2	overlaps 3'UTR	+	6702	NA	2020	16779
	chr12	89744471	89745192	0.431387	3.88248	43941	288134	288142	9	20	0.00505567	0.998	0.0136466	1	DUSP6	NM_001946 NM_022652 NP_001937 NP_073143	inside intron	inside	1104	inside intron	224	1	2	inside transcription region	-	4459	NA	1848	15838
	chr1	8484004	8484417	0.453026	3.6242	2108	5572	5579	8	8	0.00632594	0.998	0.0173665	1	RERE	NM_001042681 NM_001042682 NM_012102 NP_001036146 NP_001036147 NP_036234 XM_005263464 XM_005263466 XM_006710653 XM_011541510 XM_011541511 XP_005263521 XP_005263523 XP_006710716 XP_011539812 XP_011539813	inside intron	inside	101427	inside intron	-1136	6	12	inside transcription region	-	165672	NA	473	37258
	chr19	38747234	38747888	-0.45246	3.61968	90523	402360	402367	8	16	0.00636172	0.998	0.0174378	1	PPP1R14A	NM_001243947 NM_033256 NP_001230876 NP_150281	promoter	promoter	3	NA	NA	NA	4	NA	-	5354	NA	94274	71233
	chr14	65016258	65017091	-0.452095	3.61676	54929	314388	314395	8	8	0.00638391	0.998	0.0174828	1	PPP1R36	NM_172365 NP_758953 XM_005267354 XM_005267355 XM_011536468 XP_005267411 XP_005267412 XP_011534770	overlaps 5'	overlaps 5'	0	covers exon(s)	0	1	12	overlaps 5' UTR	+	39476	NA	145376	11991
	chr12	117476704	117477926	0.449068	3.59254	45806	292430	292437	8	8	0.00658214	0.998	0.0179036	1	TESC	NM_001168325 NM_017899 NP_001161797 NP_060369 NR_031766 XM_011538503 XP_011536805	overlaps 3'	overlaps 3'	59325	covers exon(s)	0	7	7	overlaps 3'UTR	-	60523	NA	54997	43548
	chr4	183061830	183064035	-0.297095	3.56514	135564	114679	114690	12	19	0.00411531	0.998	0.0183727	1	LOC90768	NR_027107 NR_125905	inside exon	inside	1633	inside exon	0	4	4	inside transcription region	-	5509	NA	90768	69183
	chr1	9789699	9791364	0.444971	3.55977	2351	6040	6047	8	8	0.0068226	0.998	0.0184719	1	CLSTN1	NM_001009566 NM_001302883 NM_014944 NP_001009566 NP_001289812 NP_055759	overlaps two exons	inside	93186	overlaps two exons	0	18	18	overlaps 3'UTR	-	95471	NA	22883	18887
	chr3	49314155	49314655	0.443541	3.54833	120367	81449	81456	8	12	0.00691706	0.998	0.0186798	1	USP4	NM_001251877 NM_003363 NM_199443 NP_001238806 NP_003354 NP_955475	overlaps 3'	overlaps 3'	62881	overlaps exon downstream	0	21	21	3'UTR	-	62959	NA	7375	58189
	chr3	46448579	46449100	0.437593	3.50074	119973	80357	80364	8	11	0.00732498	0.998	0.0195317	1	CCRL2	NM_001130910 NM_003965 NP_001124382 NP_003956 XM_011534208 XM_011534209 XP_011532510 XP_011532511	overlaps 5'	overlaps 5'	0	overlaps exon upstream	0	1	2	5' UTR	+	1940	NA	9034	68896
	chr6	151560831	151561168	0.436096	3.48877	155181	167317	167324	8	14	0.00742589	0.998	0.0197708	1	AKAP12	NM_005100 NM_144497 NP_005091 NP_653080 XM_005267233 XM_005267235 XP_005267290 XP_005267292	overlaps 5'	overlaps 5'	0	overlaps exon upstream	0	1	5	5' UTR	+	118560	NA	9590	71797
	chr14	69951372	69952104	-0.435773	3.48618	55274	315094	315101	8	12	0.00744771	0.998	0.0198158	1	PLEKHD1	NM_001161498 NP_001154970 XM_011536762 XM_011536763 XP_011535064 XP_011535065	overlaps 5'	overlaps 5'	0	covers exon(s)	0	1	13	overlaps 5' UTR	+	43744	NA	400224	33829
	chr7	4793947	4795022	0.497665	3.48366	158308	175522	175528	7	7	0.0064383	0.998	0.0198631	1	FOXK1	NM_001037165 NP_001032242 XM_011515191 XP_011513493	covers exon(s)	inside	72017	covers exon(s)	0	4	9	inside transcription region	+	89144	NA	221937	18232
	chr1	19665070	19665757	0.495898	3.47128	3831	9146	9152	7	7	0.00653777	0.998	0.0200996	1	CAPZB	NM_001206540 NM_001206541 NM_001282162 NM_004930 NP_001193469 NP_001193470 NP_001269091 NP_004921 XM_006710938 XM_011542228 XM_011542229 XM_011542230 XP_006711001 XP_011540530 XP_011540531 XP_011540532	overlaps 3'	overlaps 3'	146309	overlaps exon downstream	0	10	10	3'UTR	-	146799	NA	832	63940
	chr8	52321814	52322341	0.491506	3.44054	172080	206895	206901	7	7	0.00679719	0.998	0.020738	1	PXDNL	NM_144651 NP_653252 XM_005251168 XM_006716420 XM_011517456 XM_011517457 XM_011517458 XM_011517459 XP_005251225 XP_006716483 XP_011515758 XP_011515759 XP_011515760 XP_011515761 XR_928757	overlaps exon upstream	inside	399664	overlaps exon upstream	0	17	23	inside transcription region	-	489868	NA	137902	11103
	chr18	77623282	77623598	0.490777	3.43544	85320	388276	388282	7	7	0.00683512	0.998	0.0208364	1	KCNG2	NM_012283 NP_036415 XM_011525918 XM_011525919 XM_011525920 XM_011525921 XP_011524220 XP_011524221 XP_011524222 XP_011524223	promoter	promoter	70	NA	NA	NA	2	NA	+	36148	NA	26251	24148
	chr10	38691787	38692317	-0.485834	3.40084	21069	232856	232862	7	10	0.00715358	0.998	0.0215595	1	SEPT7P9	NR_027269	promoter	promoter	7	NA	NA	NA	4	NA	-	19782	NA	285961	27135
	chr10	3185779	3186147	0.649501	3.24751	18978	228359	228363	5	5	0.00511543	0.998	0.0252433	1	PITRM1	NM_001242307 NM_001242309 NM_014889 NM_014968 NP_001229236 NP_001229238 NP_055704 XM_005252345 XM_006717362 XM_011519292 XP_005252402 XP_006717425 XP_011517594	covers exon(s)	inside	28886	covers exon(s)	0	24	27	inside transcription region	-	34606	NA	10531	5153
	chr2	240239755	240240189	-0.648595	3.24298	108227	73195	73199	5	5	0.00515228	0.998	0.0253646	1	HDAC4	NM_006037 NP_006028 XM_006712877 XM_006712878 XM_006712879 XM_006712880 XM_011512217 XM_011512218 XM_011512219 XM_011512220 XM_011512221 XM_011512222 XM_011512223 XM_011512224 XM_011512225 XM_011512226 XM_011512227 XM_011512228 XM_011512229 XM_011512230 XP_006712940 XP_006712941 XP_006712942 XP_006712943 XP_011510519 XP_011510520 XP_011510521 XP_011510522 XP_011510523 XP_011510524 XP_011510525 XP…	inside intron	inside	83157	inside intron	34183	2	17	inside transcription region	-	307034	NA	9759	72494
	chr17	1090123	1090326	-0.651495	2.60598	73619	357881	357884	4	10	0.00538845	0.998	0.0522922	1	ABR	NM_001092 NM_001159746 NM_001256847 NM_001282149 NM_021962 NP_001083 NP_001153218 NP_001243776 NP_001269078 NP_068781 XM_011523810 XM_011523811 XM_011523812 XM_011523813 XM_011523814 XM_011523815 XM_011546765 XM_011546766 XM_011546767 XM_011546768 XM_011546769 XM_011546770 XP_011522112 XP_011522113 XP_011522114 XP_011522115 XP_011522116 XP_011522117 XP_011545067 XP_011545068 XP_011545069 XP_01154…	inside exon	inside	290	inside exon	0	1	23	5' UTR	-	183858	NA	29	27590
	chr16	31453406	31453591	0.667422	2.00227	68715	346279	346281	3	9	0.00517626	0.998	0.117618	1	ZNF843	NM_001136509 NP_001129981	inside intron	inside	757	inside intron	365	1	2	5' UTR	-	7463	NA	283933	26327
	chr6	3848218	3848280	-0.661328	1.98398	146523	139459	139461	3	35	0.0054525	0.998	0.120789	1	FAM50B	NM_012135 NP_036267	promoter	promoter	1352	NA	NA	NA	2	NA	+	1919	NA	26240	24132
	chr7	129913008	129913310	0.660628	1.98188	165626	192258	192260	3	6	0.00547754	0.998	0.121136	1	CPA2	NM_001869 NP_001860	overlaps exon downstream	inside	6305	overlaps exon downstream	0	5	11	inside transcription region	+	22934	NA	1358	10975
	chr12	130765858	130766243	-0.658203	1.97461	47097	295577	295579	3	6	0.00558668	0.998	0.122424	1	PIWIL1	NM_001190971 NM_004764 NP_001177900 NP_004755 XM_005253632 XM_006719698 XM_011539002 XM_011539003 XM_011539004 XM_011539005 XM_011539006 XM_011546618 XM_011546619 XM_011546620 XM_011546621 XP_005253689 XP_006719761 XP_011537304 XP_011537305 XP_011537306 XP_011537307 XP_011537308 XP_011544920 XP_011544921 XP_011544922 XP_011544923 XR_944838 XR_944839	upstream	upstream	56190	NA	NA	NA	20	NA	+	33492	NA	9271	70344
	chr6	109169227	109169469	0.650723	1.95217	153129	163015	163017	3	9	0.0059513	0.998	0.126488	1	ARMC2	NM_001286609 NM_032131 NP_001273538 NP_115507 XM_005267154 XM_005267155 XM_005267157 XM_006715573 XM_006715574 XM_011536166 XM_011536167 XM_011536168 XM_011536169 XM_011536170 XM_011536171 XM_011536172 XM_011536173 XM_011536174 XM_011536175 XM_011536176 XP_005267211 XP_005267212 XP_005267214 XP_006715636 XP_006715637 XP_011534468 XP_011534469 XP_011534470 XP_011534471 XP_011534472 XP_011534473 XP…	promoter	promoter	150	NA	NA	NA	18	NA	+	125733	NA	84071	64739
	chr8	1765217	1765679	0.420967	4.20967	168886	200095	200104	10	18	0.00361222	0.999	0.0102759	1	MIR596	NR_030326	covers	covers	0	covers exon(s)	NA	NA	1	NA	+	76	NA	693181	56159
	chr1	2120985	2121724	0.604383	3.6263	659	1934	1939	6	6	0.00450212	0.999	0.0173286	1	C1orf86	NM_001146310 NM_001256945 NM_001256946 NM_001256947 NM_001282670 NM_001282671 NM_001282672 NM_001282673 NM_182533 NP_001139782 NP_001243874 NP_001243875 NP_001243876 NP_001269599 NP_001269600 NP_001269601 NP_001269602 NP_872339 NR_024445 NR_046427 XM_006710419 XM_006710420 XM_006710421 XM_011540914 XM_011540915 XM_011540916 XM_011540917 XM_011540918 XM_011540919 XM_011540920 XM_011540921 XM_01154…	overlaps 3'	overlaps 3'	4490	covers exon(s)	0	3	3	overlaps 3'UTR	-	5226	NA	199990	16428
	chr12	25404488	25405280	-0.431305	3.45044	40493	279804	279811	8	25	0.00776188	0.999	0.0205329	1	KRAS	NM_004985 NM_033360 NP_004976 NP_203524 XM_006719069 XM_011520653 XP_006719132 XP_011518955	promoter	promoter	625	NA	NA	NA	3	NA	-	17095	NA	3845	32584
	chr14	74184843	74186279	0.429502	3.43602	55599	315767	315774	8	8	0.00790251	0.999	0.0208296	1	ELMSAN1	NM_001043318 NM_194278 NP_001036783 NP_919254 XM_005268204 XM_005268205 XM_005268206 XM_011537319 XP_005268261 XP_005268262 XP_005268263 XP_011535621	overlaps 3'	overlaps 3'	20679	covers exon(s)	0	12	12	inside transcription region	-	20950	NA	91748	69798
	chr2	109558595	109559734	0.429244	3.43395	100980	57929	57936	8	8	0.0079204	0.999	0.0208632	1	EDAR	NM_022336 NP_071731 XM_006712204 XM_011510502 XM_011510503 XM_011510504 XP_006712267 XP_011508804 XP_011508805 XP_011508806	inside intron	inside	46094	inside intron	-11106	2	11	5' UTR	-	94901	NA	10913	6322
	chr5	121414172	121414634	0.428219	3.42575	141470	127812	127819	8	22	0.00800735	0.999	0.0210453	1	LOX	NM_001178102 NM_002317 NP_001171573 NP_002308	promoter	promoter	117	NA	NA	NA	7	NA	-	15165	NA	4015	34182
	chr12	116996773	116997535	0.310906	3.41996	45748	292260	292270	11	11	0.00564465	0.999	0.0211691	1	MAP1LC3B2	NM_001085481 NP_001078950 XM_011538652 XP_011536954	overlaps 5'	overlaps 5'	0	covers exon(s)	0	1	2	5' UTR	+	17239	NA	643246	52621
	chr16	3070057	3071608	-0.427391	3.41913	66188	340524	340531	8	8	0.00807104	0.999	0.0211863	1	TNFRSF12A	NM_016639 NP_057723	overlaps 5'	overlaps 5'	0	covers exon(s)	0	2	3	overlaps 5' UTR	+	1992	NA	51330	39831
	chr4	113332745	113333550	-0.426627	3.41302	133348	110035	110042	8	8	0.00812507	0.999	0.021314	1	ALPK1	NM_001102406 NM_001253884 NM_025144 NP_001095876 NP_001240813 NP_079420 XM_005263245 XM_005263246 XM_005263247 XM_005263248 XM_006714326 XM_011532280 XM_011532281 XM_011532282 XM_011532283 XP_005263302 XP_005263303 XP_005263304 XP_005263305 XP_006714389 XP_011530582 XP_011530583 XP_011530584 XP_011530585	covers exon(s)	inside	29191	covers exon(s)	0	2	12	5' UTR	+	60210	NA	80216	62379
	chr1	119531625	119532352	-0.310189	3.41208	10743	25589	25599	11	17	0.00566969	0.999	0.0213348	1	TBX15	NM_152380 NP_689593 XM_005271161 XM_005271162 XM_011542052 XP_005271218 XP_005271219 XP_011540354	overlaps 5'	overlaps 5'	0	covers exon(s)	0	1	8	5' UTR	-	106513	NA	6913	55951
	chr16	11351106	11351330	-0.479069	3.35348	67007	342410	342416	7	28	0.00763307	0.999	0.022624	1	RMI2	NM_152308 NP_689521 NR_130754	inside intron	inside	7600	inside intron	-7470	1	5	inside transcription region	+	102111	NA	116028	8506
	chr7	19183563	19185165	-0.304802	3.35283	159119	177504	177514	11	17	0.00588582	0.999	0.0226398	1	FERD3L	NM_152898 NP_690862	covers	covers	0	covers exon(s)	NA	NA	1	NA	-	639	NA	222894	18371
	chr2	132202004	132203745	0.303732	3.34105	102384	60865	60875	11	11	0.00592518	0.999	0.0229192	1	LOC401010	NR_002826	overlaps 5'	overlaps 5'	0	overlaps exon upstream	0	1	1	5' UTR	-	2733	NA	401010	34017
	chr20	21494084	21495476	-0.277434	3.32921	109722	414793	414804	12	12	0.00447242	0.999	0.023213	1	NKX2-2	NM_002509 NP_002500 XM_006723566 XM_011529237 XP_006723629 XP_011527539 XR_937076 XR_937077 XR_937078 XR_937079	overlaps 5'	overlaps 5'	0	overlaps exon upstream	0	1	2	overlaps 5' UTR	-	3004	NA	4821	37656
	chr1	25869837	25870981	-0.276867	3.3224	4604	10974	10985	12	12	0.00448172	0.999	0.0233801	1	LDLRAP1	NM_015627 NP_056442 XM_006710559 XM_006710560 XM_006710561 XM_011541209 XM_011541210 XM_011541211 XM_011541212 XP_006710622 XP_006710623 XP_006710624 XP_011539511 XP_011539512 XP_011539513 XP_011539514 XR_426598 XR_946602 XR_946603	overlaps 5'	overlaps 5'	0	covers exon(s)	0	1	9	overlaps 5' UTR	+	25301	NA	26119	23884
	chr19	55972504	55973778	-0.300951	3.31046	93629	410737	410747	11	11	0.00603253	0.999	0.0236728	1	ISOC2	NM_001136201 NM_001136202 NM_024710 NP_001129673 NP_001129674 NP_078986	overlaps 5'	overlaps 5'	0	covers exon(s)	0	1	5	5' UTR	-	8703	NA	79763	61169
	chr13	114301996	114302758	-0.472643	3.3085	52572	308590	308596	7	7	0.00812078	0.999	0.0237215	1	ATP4B	NM_000705 NP_000696	downstream	downstream	9755	NA	NA	NA	7	NA	-	9391	NA	496	38130
	chr16	3017495	3018470	0.471184	3.29829	66160	340456	340462	7	7	0.00822956	0.999	0.0239548	1	KREMEN2	NM_001253725 NM_001253726 NM_024507 NM_145347 NM_145348 NM_172229 NP_001240654 NP_001240655 NP_078783 NP_757384	overlaps 3'	overlaps 3'	3278	covers exon(s)	0	8	9	overlaps 3'UTR	+	4167	NA	79412	60554
	chr11	31819148	31819678	0.470176	3.29123	30634	256543	256549	7	7	0.00830434	0.999	0.0241348	1	PAX6	NM_000280 NM_001127612 NM_001258462 NM_001258463 NM_001258464 NM_001258465 NM_001604 NP_000271 NP_001121084 NP_001245391 NP_001245392 NP_001245393 NP_001245394 NP_001595 XM_005252954 XM_005252955 XM_005252956 XM_005252958 XM_006718246 XM_011520146 XM_011520147 XM_011520148 XM_011520149 XM_011520150 XM_011520151 XM_011520152 XM_011520153 XP_005253011 XP_005253012 XP_005253013 XP_005253015 XP_00671…	covers exon(s)	inside	8332	covers exon(s)	0	4	8	inside transcription region	-	13253	NA	5080	38675
	chr16	51183363	51184355	-0.464491	3.25144	69319	347529	347535	7	31	0.00875341	0.999	0.0251313	1	SALL1	NM_001127892 NM_002968 NP_001121364 NP_002959 XM_006721241 XM_011523254 XM_011523255 XP_006721304 XP_011521556 XP_011521557	inside intron	inside	828	inside intron	721	1	3	5' UTR	-	14160	NA	6299	51600
	chr2	66664535	66665428	-0.647467	3.23733	98567	52404	52408	5	5	0.00519987	0.999	0.0254956	1	MEIS1	NM_002398 NP_002389 XM_005264321 XM_005264322 XM_005264323 XM_005264324 XM_005264325 XP_005264378 XP_005264379 XP_005264380 XP_005264381 XP_005264382 XR_244932 XR_244933	overlaps 5'	overlaps 5'	0	covers exon(s)	0	1	10	inside transcription region	+	135022	NA	4211	35278
	chr11	320732	321324	-0.462013	3.23409	27897	249227	249233	7	7	0.00896595	0.999	0.0255872	1	IFITM3	NM_021034 NP_066362 NR_049759	overlaps 5'	overlaps 5'	0	overlaps exon upstream	0	1	2	overlaps 5' UTR	-	1241	NA	10410	4726
	chr17	79253630	79254595	0.643064	3.21532	82497	380689	380693	5	5	0.0053863	0.999	0.0260935	1	SLC38A10	NM_001037984 NM_138570 NP_001033073 NP_612637 XM_005257019 XM_011524288 XM_011524289 XM_011524290 XP_005257076 XP_011522590 XP_011522591 XP_011522592	covers exon(s)	inside	14501	covers exon(s)	0	6	14	inside transcription region	-	44425	NA	124565	9577
	chr7	158342105	158342963	0.458472	3.20931	168247	198536	198542	7	7	0.00927511	0.999	0.026262	1	PTPRN2	NM_002847 NM_130842 NM_130843 NP_002838 NP_570857 NP_570858 XM_011516445 XM_011516446 XM_011516447 XM_011516448 XM_011516449 XP_011514747 XP_011514748 XP_011514749 XP_011514750 XP_011514751	inside intron	inside	37519	inside intron	37286	1	22	inside transcription region	-	1048732	NA	5799	49621
	chr4	99851003	99851281	0.457522	3.20265	132860	108904	108910	7	21	0.00934739	0.999	0.026442	1	EIF4E	NM_001130678 NM_001130679 NM_001968 NP_001124150 NP_001124151 NP_001959 XM_006714126 XM_006714127 XP_006714189 XP_006714190	inside exon	inside	505	inside exon	0	1	5	5' UTR	-	44284	NA	1977	16269
	chr22	50523686	50524691	-0.290263	3.19289	117164	433367	433377	11	11	0.00641611	0.999	0.0267193	1	MLC1	NM_015166 NM_139202 NP_055981 NP_631941 XM_011530678 XP_011528980 XR_430476	overlaps 5'	overlaps 5'	0	covers exon(s)	0	1	11	5' UTR	-	26538	NA	23209	20059
	chr1	206729034	206730120	0.455663	3.18964	15429	36537	36543	7	17	0.00951056	0.999	0.0268073	1	RASSF5	NM_031437 NM_182663 NM_182664 NM_182665 NP_872604 NP_872605 NP_872606	inside intron	inside	48155	inside intron	-17411	2	5	inside transcription region	+	81737	NA	83593	64149
	chr12	132896466	132897506	0.453948	3.17763	47578	296901	296907	7	10	0.009668	0.999	0.0271455	1	GALNT9	NM_001122636 NM_021808 NP_001116108 NP_068580	inside intron	inside	8399	inside intron	8045	1	6	inside transcription region	-	81912	NA	50614	38509
	chr2	119589844	119591627	-0.448581	3.14007	101491	58947	58953	7	7	0.0102033	0.999	0.0282404	1	EN1	NM_001426 NP_001417	downstream	downstream	14132	NA	NA	NA	2	NA	-	6012	NA	2019	16767
	chr21	22368940	22370237	0.44774	3.13418	112536	422335	422341	7	12	0.0102824	0.999	0.0284182	1	NCAM2	NM_004540 NP_004531 XM_011529575 XM_011529576 XM_011529577 XM_011529578 XM_011529579 XM_011529580 XM_011529581 XM_011529582 XM_011529583 XM_011529584 XM_011529585 XP_011527877 XP_011527878 XP_011527879 XP_011527880 XP_011527881 XP_011527882 XP_011527883 XP_011527884 XP_011527885 XP_011527886 XP_011527887 XR_937498	promoter	promoter	396	NA	NA	NA	18	NA	+	541884	NA	4685	37132
	chr4	2627014	2627246	0.447289	3.13103	128717	99790	99796	7	7	0.0103235	0.999	0.0285141	1	FAM193A	NM_001256666 NM_001256667 NM_001256668 NM_003704 NP_001243595 NP_001243596 NP_001243597 NP_003695 NR_046335 NR_046336 XM_006713930 XM_006713932 XM_011513590 XM_011513591 XM_011513592 XM_011513593 XP_006713993 XP_006713995 XP_011511892 XP_011511893 XP_011511894 XP_011511895	overlaps 5'	overlaps 5'	0	overlaps exon upstream	0	1	20	inside transcription region	+	107143	NA	8603	67210
	chr18	74799250	74800080	0.443086	3.1016	84920	387516	387522	7	7	0.0107576	0.999	0.0294466	1	MBP	NM_001025081 NM_001025090 NM_001025092 NM_001025094 NM_001025098 NM_001025100 NM_001025101 NM_002385 NP_001020252 NP_001020261 NP_001020263 NP_001020271 NP_001020272 NP_002376 XM_011526008 XM_011526009 XM_011526010 XM_011526011 XM_011526012 XP_011524310 XP_011524311 XP_011524312 XP_011524313 XP_011524314 XR_245460 XR_245461	inside intron	inside	44694	inside intron	17086	2	4	inside transcription region	-	120035	NA	4155	35106
	chr3	64253534	64254112	0.442033	3.09423	121561	84210	84216	7	7	0.0108749	0.999	0.0296903	1	PRICKLE2	NM_198859 NP_942559 XM_011533432 XM_011533433 XM_011533434 XM_011533435 XM_011533436 XM_011533437 XM_011533438 XM_011533439 XM_011533440 XP_011531734 XP_011531735 XP_011531736 XP_011531737 XP_011531738 XP_011531739 XP_011531740 XP_011531741 XP_011531742	upstream	upstream	42403	NA	NA	NA	8	NA	-	131605	NA	166336	14773
	chr19	12758416	12759546	0.436357	3.0545	88252	396045	396051	7	7	0.0115111	0.999	0.0310246	1	MAN2B1	NM_000528 NM_001173498 NP_000519 NP_001166969 XM_005259913 XM_011528017 XP_005259970 XP_011526319	covers exon(s)	inside	18045	covers exon(s)	0	22	24	inside transcription region	-	20269	NA	4125	34855
	chr5	140242159	140243526	0.435868	3.05108	142814	130971	130977	7	7	0.0115705	0.999	0.0311509	1	PCDHA9	NM_014005 NM_031857 NP_054724 NP_114063	inside intron	inside	14802	inside intron	-11684	1	4	inside transcription region	+	164572	NA	9752	72478
	chr13	113410887	113411977	-0.435756	3.05029	52219	307462	307468	7	7	0.0115831	0.999	0.0311817	1	ATP11A	NM_015205 NM_032189 NP_056020 NP_115565 XM_005268299 XM_005268300 XM_005268301 XM_005268303 XM_005268305 XM_005268306 XM_006719965 XM_011537478 XM_011537479 XM_011537480 XM_011537481 XP_005268356 XP_005268357 XP_005268358 XP_005268360 XP_005268362 XP_005268363 XP_006720028 XP_011535780 XP_011535781 XP_011535782 XP_011535783 XR_944275	inside intron	inside	66244	inside intron	27471	2	29	inside transcription region	+	196839	NA	23250	20234
	chr18	8367098	8367991	0.433573	3.03501	83386	383526	383532	7	7	0.0118271	0.999	0.0317124	1	PTPRM	NM_001105244 NM_002845 NP_001098714 NP_002836 XM_006722335 XM_006722337 XM_011525708 XM_011525709 XM_011525710 XM_011525711 XM_011525712 XM_011525713 XM_011525714 XM_011525715 XM_011525716 XM_011525717 XM_011525718 XM_011525719 XM_011525720 XM_011525721 XM_011525722 XP_006722398 XP_006722400 XP_011524010 XP_011524011 XP_011524012 XP_011524013 XP_011524014 XP_011524015 XP_011524016 XP_011524017 XP…	inside intron	inside	420169	inside intron	2896	18	27	inside transcription region	+	459930	NA	5797	49613
	chr3	187870621	187871034	0.431202	3.01842	127163	95887	95893	7	15	0.0121259	0.999	0.0322867	1	LPP-AS2	NR_036497	inside exon	inside	842	inside exon	0	1	1	inside transcription region	-	2882	NA	339929	30436
	chr10	134885740	134887227	0.430055	3.01039	27613	248306	248312	7	7	0.0122633	0.999	0.0325751	1	ADGRA1	NM_001083909 NM_001291085 NM_032422 NP_001077378 NP_001278014 XM_005252695 XM_011540273 XM_011540274 XP_005252752 XP_011538575 XP_011538576	covers exon(s)	inside	1307	covers exon(s)	0	2	16	inside transcription region	+	60746	NA	84435	65413
	chr8	142189535	142189729	0.645653	2.58261	175971	214774	214777	4	12	0.00565037	0.999	0.0538218	1	DENND3	NM_014957 NP_055772 XM_005250838 XM_005250839 XM_005250840 XM_005250841 XM_005250842 XM_005250843 XM_011516933 XM_011516934 XM_011516935 XM_011516936 XM_011516937 XM_011516938 XM_011516939 XM_011516940 XM_011516941 XM_011516942 XP_005250895 XP_005250896 XP_005250897 XP_005250898 XP_005250899 XP_005250900 XP_011515235 XP_011515236 XP_011515237 XP_011515238 XP_011515239 XP_011515240 XP_011515241 XP…	inside intron	inside	42878	inside intron	1116	15	21	inside transcription region	+	59243	NA	22898	18956
	chr6	164506197	164507305	-0.415789	4.15789	156060	169126	169135	10	10	0.0037854	1	0.0107465	1	QKI	NM_001301085 NM_006775 NM_206853 NM_206854 NM_206855 NP_001288014 NP_006766 NP_996735 NP_996736 NP_996737 XM_011536258 XM_011536259 XM_011536260 XM_011536261 XP_011534560 XP_011534561 XP_011534562 XP_011534563 XR_245557 XR_942633	downstream	downstream	670522	NA	NA	NA	6	NA	+	163953	NA	9444	71276
	chr6	5993745	5995766	-0.411091	4.11091	146693	139808	139817	10	25	0.00396002	1	0.0111973	1	NRN1	NM_001278710 NM_001278711 NM_016588 NP_001265639 NP_001265640 NP_057672 XM_006715106 XM_006715107 XP_006715169 XP_006715170	downstream	downstream	8536	NA	NA	NA	3	NA	-	6069	NA	51299	39710
	chr11	130028844	130030261	-0.402916	4.02916	38145	274536	274545	10	10	0.00425701	1	0.0120185	1	ST14	NM_021978 NP_068813	overlaps 5'	overlaps 5'	0	covers exon(s)	0	1	19	overlaps 5' UTR	+	50575	NA	6768	55370
	chr2	54785178	54786148	0.397355	3.97355	97954	51056	51065	10	10	0.00446884	1	0.0125986	1	SPTBN1	NM_003128 NM_178313 NP_003119 NP_842565 XM_005264517 XM_005264518 XM_006712087 XP_005264574 XP_005264575 XP_006712150	overlaps 5'	overlaps 5'	0	covers exon(s)	0	1	31	overlaps 5' UTR	+	103914	NA	6711	55198
	chr10	118896776	118898082	-0.396362	3.96362	25889	243679	243688	10	15	0.00451035	1	0.0127106	1	VAX1	NM_001112704 NM_199131 NP_001106175 NP_954582	overlaps 5'	overlaps 5'	0	covers exon(s)	0	1	3	overlaps 5' UTR	-	5011	NA	11023	6654
	chr10	134996319	134997471	0.396355	3.96355	27668	248513	248522	10	10	0.00451071	1	0.012712	1	KNDC1	NM_152643 NP_689856	covers exon(s)	inside	15631	covers exon(s)	0	4	18	inside transcription region	+	40020	NA	85442	66949
	chr7	2645542	2647414	0.394433	3.94433	158022	174729	174738	10	17	0.00459408	1	0.0129317	1	IQCE	NM_001100390 NM_001287499 NM_001287500 NM_001287501 NM_001287502 NM_152558 NP_001274428 NP_001274429 NP_001274430 NP_001274431 NP_689771 XM_006715676 XM_006715677 XM_011515242 XM_011515243 XM_011515244 XP_006715739 XP_006715740 XP_011513544 XP_011513545 XP_011513546	covers exon(s)	inside	46910	covers exon(s)	0	20	22	inside transcription region	+	55736	NA	23288	20388
	chr6	33255172	33255475	-0.388233	3.88233	149534	154272	154281	10	82	0.00484563	1	0.0136488	1	WDR46	NM_001164267 NM_005452 NP_001157739 NP_005443 XM_011514992 XM_011514993 XM_011547332 XM_011547333 XM_011547729 XM_011547730 XM_011548118 XM_011548119 XM_011548316 XM_011548317 XP_011513294 XP_011513295 XP_011545634 XP_011545635 XP_011546031 XP_011546032 XP_011546420 XP_011546421 XP_011546618 XP_011546619	overlaps two exons	inside	996	overlaps two exons	0	6	8	inside transcription region	-	1899	NA	9277	70382
	chr3	50303757	50304463	-0.387496	3.87496	120527	81913	81922	10	10	0.00488213	1	0.0137436	1	SEMA3B	NM_001005914 NM_001290060 NM_001290061 NM_001290062 NM_001290063 NM_004636 NP_001005914 NP_001276989 NP_001276990 NP_001276991 NP_001276992 NP_004627 NR_110697	promoter	promoter	577	NA	NA	NA	7	NA	+	5834	NA	7869	59626
	chr16	51186925	51188762	-0.383043	3.83043	69320	347560	347569	10	10	0.00507428	1	0.0142971	1	SALL1	NM_001127892 NM_002968 NP_001121364 NP_002959 XM_006721241 XM_011523254 XM_011523255 XP_006721304 XP_011521556 XP_011521557	promoter	promoter	1742	NA	NA	NA	3	NA	-	15297	NA	6299	51598
	chr8	22560922	22562469	-0.425062	3.82556	170423	203313	203321	9	9	0.00536125	1	0.0143587	1	PEBP4	NM_144962 NP_659399 XM_011544413 XM_011544414 XP_011542715 XP_011542716	downstream	downstream	222952	NA	NA	NA	7	NA	-	214656	NA	157310	13732
	chr10	51572113	51572718	-0.381219	3.81219	21754	234361	234370	10	10	0.00515228	1	0.0145355	1	PARG	NM_001303486 NM_001303487 NM_001303489 NM_003631 NP_001290415 NP_001290416 NP_001290418 NP_003622 NR_130168 NR_130169 XM_011540305 XM_011540306 XM_011540307 XM_011540308 XM_011540309 XP_011538607 XP_011538608 XP_011538609 XP_011538610 XP_011538611 XR_945850	inside intron	inside	157249	inside intron	157204	1	19	5' UTR	-	703642	NA	8505	66684
	chr19	40731797	40732762	-0.418484	3.76635	90882	403305	403313	9	13	0.00570118	1	0.015181	1	CNTD2	NM_024877 NP_079153 XM_006723395 XP_006723458 XR_430212 XR_935860 XR_935861	overlaps 5'	overlaps 5'	0	covers exon(s)	0	1	5	overlaps 5' UTR	-	4482	NA	79935	61703
	chr20	48099146	48099890	-0.418339	3.76505	111152	418836	418844	9	9	0.00570977	1	0.0152007	1	KCNB1	NM_004975 NP_004966 XM_006723784 XM_011528799 XP_006723847 XP_011527101	covers exon(s)	inside	600	covers exon(s)	0	2	3	5' UTR	-	111985	NA	3745	31922
	chr5	87990082	87991388	0.416536	3.74882	140384	125606	125614	9	9	0.0058139	1	0.0154422	1	LINC00461	NR_015436 NR_024383 NR_024384	upstream	upstream	9462	NA	NA	NA	5	NA	-	144023	NA	645323	53089
	chr12	123756945	123758062	-0.372916	3.72916	46446	294157	294166	10	15	0.00555519	1	0.0157252	1	CDK2AP1	NM_001270433 NM_001270434 NM_004642 NP_001257362 NP_001257363 NP_004633 NR_073007 NR_073008	promoter	promoter	82	NA	NA	NA	4	NA	-	11346	NA	8099	63139
	chr1	11795409	11796076	-0.371192	3.71192	2694	6823	6832	10	16	0.00565001	1	0.0159871	1	AGTRAP	NM_001040194 NM_001040195 NM_001040196 NM_001040197 NM_020350 NP_001035284 NP_001035285 NP_001035286 NP_001035287 NP_065083 XM_011541799 XM_011541800 XM_011541801 XM_011541802 XM_011541803 XP_011540101 XP_011540102 XP_011540103 XP_011540104 XP_011540105	promoter	promoter	66	NA	NA	NA	6	NA	+	14686	NA	57085	47779
	chr1	210407473	210407973	-0.409005	3.68105	15717	37169	37177	9	9	0.00623827	1	0.0164537	1	SERTAD4	NM_019605 NP_062551 XM_005273193 XM_011548835 XP_005273250 XP_011547137 XR_921894 XR_953234	inside intron	inside	1278	inside intron	-1116	1	4	5' UTR	+	10245	NA	56256	46866
	chr3	13520685	13521164	-0.36757	3.6757	118151	76528	76537	10	29	0.00582749	1	0.0165389	1	HDAC11	NM_001136041 NM_024827 NP_001129513 NP_079103 XM_005265491 XM_005265492 XM_005265493 XM_006713338 XM_011534130 XM_011534131 XM_011534132 XM_011534133 XM_011534134 XM_011534135 XP_005265548 XP_005265549 XP_005265550 XP_006713401 XP_011532432 XP_011532433 XP_011532434 XP_011532435 XP_011532436 XP_011532437	promoter	promoter	60	NA	NA	NA	9	NA	+	26700	NA	79885	61543
	chr1	59280290	59281922	0.367108	3.67108	8019	19344	19353	10	13	0.0058504	1	0.0166158	1	LINC01135	NR_034014 NR_034015 NR_108106	inside intron	inside	29467	inside intron	-29312	1	3	inside transcription region	+	114561	NA	100131060	588
	chr6	30175092	30176107	-0.407832	3.67049	148791	146564	146572	9	27	0.00631091	1	0.0166251	1	TRIM26	NM_001242783 NM_003449 NP_001229712 NP_003440 XM_005249374 XM_005249375 XM_005249376 XM_005249377 XM_005249378 XM_005272870 XM_005272871 XM_005272872 XM_005274887 XM_005274888 XM_005274890 XM_005274891 XM_005275022 XM_005275023 XM_005275025 XM_005275026 XM_005275159 XM_005275160 XM_005275161 XM_005275452 XM_005275453 XM_005275455 XM_005275456 XM_005275590 XM_005275591 XM_005275592 XM_005275593 XM…	inside intron	inside	5164	inside intron	-2549	2	9	5' UTR	-	29039	NA	7726	59151
	chr21	46340776	46341389	-0.366591	3.66591	113751	425209	425218	10	10	0.00587723	1	0.0167028	1	ITGB2	NM_000211 NM_001127491 NM_001303238 NP_000202 NP_001120963 NP_001290167 XM_006724001 XP_006724064	inside intron	inside	7364	inside intron	7179	1	16	5' UTR	-	42885	NA	3689	31733
	chr10	95516788	95517895	0.366453	3.66453	24201	239485	239494	10	10	0.00588475	1	0.0167178	1	LGI1	NM_005097 NP_005088 XM_005270272 XP_005270329	overlaps 5'	overlaps 5'	0	overlaps exon upstream	0	1	6	inside transcription region	+	40224	NA	9211	70019
	chr10	3167371	3169516	0.364839	3.64839	18972	228330	228339	10	10	0.00595917	1	0.0169737	1	PFKP	NM_001242339 NM_002627 NP_001229268 NP_002618 XM_005252465 XM_005252466 XM_005252467 XM_006717449 XP_005252522 XP_005252523 XP_005252524 XP_006717512	inside intron	inside	11807	inside intron	2494	4	9	inside transcription region	+	23433	NA	5214	41028
	chr1	3191219	3192542	0.405237	3.64713	1107	3260	3268	9	9	0.00646943	1	0.0169976	1	PRDM16	NM_022114 NM_199454 NP_071397 NP_955533 XM_005244772 XM_005244773 XM_005244774 XM_006710814 XM_011541944 XM_011541945 XP_005244829 XP_005244830 XP_005244831 XP_006710877 XP_011540246 XP_011540247	inside intron	inside	205477	inside intron	-30517	3	17	5' UTR	+	369443	NA	63976	52076
	chr4	155702341	155703429	0.404094	3.63685	134838	113129	113137	9	12	0.00653527	1	0.0171587	1	RBM46	NM_001277171 NM_001277173 NM_144979 NP_001264100 NP_001264102 NP_659416 XM_006714119 XM_006714120 XM_011531692 XM_011531693 XM_011531694 XM_011531695 XM_011531696 XM_011531697 XP_006714182 XP_006714183 XP_011529994 XP_011529995 XP_011529996 XP_011529997 XP_011529998 XP_011529999	overlaps 5'	overlaps 5'	0	covers exon(s)	0	1	5	5' UTR	+	47308	NA	166863	14815
	chr11	2890710	2891495	-0.403638	3.63274	28786	252212	252220	9	41	0.00656318	1	0.0172188	1	KCNQ1DN	NM_018722 NR_024627	overlaps 5'	overlaps 5'	0	overlaps exon upstream	0	1	2	inside transcription region	+	2073	NA	55539	45084
	chr19	57741988	57742444	0.36121	3.6121	93879	411435	411444	10	10	0.0061456	1	0.0175583	1	AURKC	NM_001015878 NM_001015879 NM_003160 NP_001015878 NP_001015879 NP_003151 XR_430209	overlaps 5'	overlaps 5'	0	overlaps exon upstream	0	1	7	5' UTR	+	4488	NA	6795	55555
	chr7	1606266	1607868	0.360913	3.60913	157631	173473	173482	10	10	0.00616063	1	0.0176056	1	PSMG3	NM_001134340 NM_032302 NP_001127812 NP_115678 XM_006715792 XM_011515579 XP_006715855 XP_011513881	overlaps 3'	overlaps 3'	1800	covers exon(s)	0	3	3	overlaps 3'UTR	-	2698	NA	84262	65126
	chr19	13124215	13125851	-0.359928	3.59928	88379	396479	396488	10	10	0.00621251	1	0.0177866	1	NFIX	NM_001271043 NM_001271044 NM_002501 NP_001257972 NP_001257973 NP_002492 XM_005259917 XM_005259918 XM_005259919 XM_005259920 XM_005259921 XM_005259922 XM_006722760 XM_011528040 XP_005259974 XP_005259975 XP_005259976 XP_005259977 XP_005259978 XP_005259979 XP_006722823 XP_011526342	inside intron	inside	17631	inside intron	9983	2	10	inside transcription region	+	103026	NA	4784	37530
	chr2	25473895	25475916	0.357378	3.57378	96102	47204	47213	10	10	0.00634777	1	0.01822	1	DNMT3A	NM_022552 NM_153759 NM_175629 NM_175630 NP_072046 NP_715640 NP_783328 NP_783329 XM_005264175 XM_005264177 XM_006711957 XM_006711958 XM_011532662 XM_011532663 XM_011532664 XM_011532665 XM_011532666 XM_011532667 XM_011532668 XP_005264232 XP_005264234 XP_006712020 XP_006712021 XP_011530964 XP_011530965 XP_011530966 XP_011530967 XP_011530968 XP_011530969 XP_011530970	inside intron	inside	89543	inside intron	-2773	7	24	inside transcription region	-	109629	NA	1788	15619
	chr8	120684721	120685686	-0.356927	3.56927	174762	212595	212604	10	10	0.00636781	1	0.0182994	1	ENPP2	NM_001040092 NM_001130863 NM_006209 NP_001035181 NP_001124335 NP_006200 NR_045555 XM_006716584 XM_006716585 XM_006716586 XM_006716587 XP_006716647 XP_006716648 XP_006716649 XP_006716650	upstream	upstream	33615	NA	NA	NA	26	NA	-	81789	NA	5168	40679
	chr13	113464041	113464532	-0.594848	3.56909	52241	307546	307551	6	9	0.00485136	1	0.018303	1	ATP11A	NM_015205 NM_032189 NP_056020 NP_115565 XM_005268299 XM_005268300 XM_005268301 XM_005268303 XM_005268305 XM_005268306 XM_006719965 XM_011537478 XM_011537479 XM_011537480 XM_011537481 XP_005268356 XP_005268357 XP_005268358 XP_005268360 XP_005268362 XP_005268363 XP_006720028 XP_011535780 XP_011535781 XP_011535782 XP_011535783 XR_944275	inside intron	inside	24592	inside intron	400	4	23	5' UTR	+	75663	NA	23250	20235
	chr12	113495037	113496168	0.396211	3.5659	45436	291469	291477	9	9	0.00704445	1	0.0183584	1	DTX1	NM_004416 NP_004407 XM_011538009 XP_011536311	overlaps 5'	overlaps 5'	0	overlaps exon upstream	0	1	9	overlaps 5' UTR	+	40171	NA	1840	15817
	chr7	1198122	1198977	0.594114	3.56469	157461	172888	172893	6	16	0.00487855	1	0.0183806	1	ZFAND2A	NM_182491 NP_872297	covers exon(s)	inside	878	covers exon(s)	0	2	5	5' UTR	-	7312	NA	90637	69122
	chr5	38445220	38446192	0.395011	3.5551	138395	121260	121268	9	9	0.00713283	1	0.0185599	1	EGFLAM	NM_001205301 NM_152403 NM_182798 NM_182799 NM_182801 NP_001192230 NP_689616 NP_877950 NP_877953	overlaps 5'	overlaps 5'	0	covers exon(s)	0	1	6	5' UTR	+	20004	NA	133584	10798
	chr1	40783003	40783264	-0.587245	3.52347	6371	15408	15413	6	11	0.00516266	1	0.0191217	1	COL9A2	NM_001852 NP_001843 XM_006710365 XM_011540714 XM_011540715 XM_011540716 XM_011540717 XM_011540718 XP_006710428 XP_011539016 XP_011539017 XP_011539018 XP_011539019 XP_011539020	overlaps 5'	overlaps 5'	0	covers exon(s)	0	1	31	5' UTR	-	16897	NA	1298	10345
	chr6	168435636	168436353	0.587102	3.52261	156477	170151	170156	6	6	0.00516874	1	0.0191378	1	KIF25	NM_005355 NM_030615 NP_005346 NP_085118 XM_011535802 XM_011535803 XM_011535804 XP_011534104 XP_011534105 XP_011534106	inside intron	inside	17083	inside intron	-924	4	8	inside transcription region	+	27216	NA	3834	32553
	chr12	58003151	58004448	0.351432	3.51432	42811	285781	285790	10	15	0.00665907	1	0.0192734	1	DTX3	NM_001286245 NM_001286246 NM_178502 NP_001273174 NP_001273175 NP_848597 XM_005268697 XM_005268698 XM_005268700 XM_005268703 XM_011538021 XM_011538022 XP_005268754 XP_005268755 XP_005268757 XP_005268760 XP_011536323 XP_011536324	overlaps 3'	overlaps 3'	4544	overlaps exon downstream	0	5	5	3'UTR	+	4976	NA	196403	16134
	chr17	79030294	79031712	0.350839	3.50839	82395	380403	380412	10	10	0.00669271	1	0.0193911	1	BAIAP2	NM_001144888 NM_006340 NM_017450 NM_017451 NP_001138360 NP_006331 NP_059344 NP_059345 XM_005256943 XM_005256944 XM_005256945 XM_005256948 XM_006721635 XM_006721636 XM_006721637 XM_011524193 XM_011524194 XM_011524195 XM_011524196 XM_011524197 XP_005257000 XP_005257001 XP_005257002 XP_005257005 XP_006721698 XP_006721699 XP_006721700 XP_011522495 XP_011522496 XP_011522497 XP_011522498 XP_011522499	inside intron	inside	21347	inside intron	-21185	1	12	5' UTR	+	82285	NA	10458	4887
	chr2	45159663	45160554	-0.388408	3.49567	97426	50048	50056	9	13	0.0075658	1	0.0196373	1	SIX3	NM_005413 NP_005404 XM_011533042 XP_011531344	upstream	upstream	8483	NA	NA	NA	2	NA	+	4179	NA	6496	53848
	chr12	117147009	117147684	0.582143	3.49286	45759	292296	292301	6	6	0.00538737	1	0.0196863	1	C12orf49	NM_024738 NP_079014 XM_005253937 XP_005253994	downstream	downstream	28159	NA	NA	NA	5	NA	-	22247	NA	79794	61237
	chr7	28220237	28220645	0.387321	3.48589	159717	179213	179221	9	12	0.00764559	1	0.0198209	1	JAZF1	NM_175061 NP_778231 XM_006715656 XP_006715719 XR_926924	overlaps 5'	overlaps 5'	0	overlaps exon upstream	0	1	5	5' UTR	-	350244	NA	221895	18217
	chr5	67483475	67484212	-0.580391	3.48235	139432	123489	123494	6	6	0.00546216	1	0.0198881	1	PIK3R1	NM_001242466 NM_181504 NM_181523 NM_181524 NP_001229395 NP_852556 NP_852664 NP_852665 XM_005248542 XM_011543493 XP_005248599 XP_011541795	upstream	upstream	27372	NA	NA	NA	16	NA	+	86065	NA	5295	41247
	chr18	72201504	72201785	-0.386562	3.47906	84799	387246	387254	9	12	0.00769676	1	0.0199561	1	CNDP1	NM_032649 NP_116038	overlaps 5'	overlaps 5'	0	overlaps exon upstream	0	1	12	5' UTR	+	50569	NA	84735	66009
	chr10	118562628	118563276	-0.578078	3.46847	25861	243587	243592	6	9	0.00556199	1	0.0201536	1	HSPA12A	NM_025015 NP_079291 XM_005269672 XM_005269673 XM_011539579 XM_011539580 XM_011539581 XP_005269729 XP_005269730 XP_011537881 XP_011537882 XP_011537883	inside intron	inside	46440	inside intron	31169	2	14	5' UTR	-	179013	NA	259217	23245
	chr16	3067500	3068707	-0.346804	3.46804	66186	340513	340522	10	10	0.0069439	1	0.0201608	1	CLDN6	NM_021195 NP_067018	overlaps 5'	overlaps 5'	0	covers exon(s)	0	1	2	5' UTR	-	3475	NA	9074	69178
	chr3	35720528	35721284	0.576248	3.45749	119164	78529	78534	6	6	0.00564858	1	0.0203944	1	ARPP21	NM_001025068 NM_001025069 NM_001267616 NM_001267617 NM_001267618 NM_001267619 NM_016300 NM_198399 NP_001020239 NP_001020240 NP_001254545 NP_001254546 NP_001254547 NP_001254548 NP_057384 NP_938409 XM_005264811 XM_006712943 XM_006712944 XM_006712945 XM_011533298 XM_011533299 XM_011533300 XM_011533301 XM_011533302 XM_011533303 XM_011533304 XM_011533305 XM_011533306 XM_011533307 XM_011533308 XM_01153…	overlaps 5'	overlaps 5'	0	overlaps exon upstream	0	1	19	5' UTR	+	114709	NA	10777	5935
	chr1	32110617	32110960	0.575908	3.45545	5370	12924	12929	6	12	0.00566361	1	0.0204385	1	PEF1	NM_012392 NP_036524 NR_033686 NR_033688 XM_011541744 XM_011541745 XM_011541746 XM_011541747 XM_011541748 XP_011540046 XP_011540047 XP_011540048 XP_011540049 XP_011540050	overlaps 5'	overlaps 5'	0	overlaps exon upstream	0	1	3	5' UTR	-	10951	NA	553115	44701
	chr19	3982566	3983219	0.344627	3.44627	86733	391882	391891	10	10	0.00707272	1	0.0206163	1	SNORD37	NR_002602	overlaps 5'	overlaps 5'	0	overlaps exon upstream	0	1	1	inside transcription region	-	65	NA	26812	24712
	chr7	1081061	1081709	0.573885	3.44331	157403	172681	172686	6	6	0.00575593	1	0.02068	1	C7orf50	NM_001134395 NM_001134396 NM_032350 NP_001127867 NP_001127868 NP_115726 XM_005249886 XM_005249888 XM_005249889 XM_006715793 XM_011515580 XM_011515581 XM_011515582 XM_011515583 XM_011515584 XP_005249943 XP_005249945 XP_005249946 XP_006715856 XP_011513882 XP_011513883 XP_011513884 XP_011513885 XP_011513886	inside intron	inside	96184	inside intron	-31281	3	5	inside transcription region	-	141270	NA	84310	65282
	chr12	106976711	106977781	-0.344218	3.44218	44829	289999	290008	10	25	0.00710063	1	0.0207018	1	RFX4	NM_001206691 NM_002920 NM_032491 NM_213594 NP_001193620 NP_115880 NP_998759	overlaps exon downstream	inside	26	overlaps exon downstream	0	1	18	overlaps 5' UTR	+	179897	NA	5992	50575
	chr5	78406928	78407678	-0.380821	3.42739	140048	124856	124864	9	13	0.00811613	1	0.0210077	1	BHMT	NM_001713 NP_001704	overlaps 5'	overlaps 5'	0	overlaps exon upstream	0	1	5	5' UTR	+	20509	NA	635	51772
	chr10	130844121	130844899	0.380038	3.42034	26866	245932	245940	9	9	0.00817517	1	0.021162	1	MGMT	NM_002412 NP_002403 XM_005252682 XM_006717863 XM_011539817 XP_005252739 XP_006717926 XP_011538119	upstream	upstream	420555	NA	NA	NA	5	NA	+	300329	NA	4255	35413
	chr17	80763035	80763930	0.378687	3.40818	83025	382429	382437	9	9	0.00827643	1	0.0214157	1	TBCD	NM_001033052 NM_005993 NP_005984 XM_005256396 XM_005256399 XM_005256400 XM_005256401 XM_005256402 XM_005256403 XM_005256404 XM_006722290 XM_006722291 XM_006722292 XM_011523589 XM_011523590 XM_011523591 XM_011523592 XM_011523593 XM_011523594 XM_011523595 XM_011523596 XM_011523597 XM_011523598 XM_011523599 XM_011523600 XP_005256453 XP_005256456 XP_005256457 XP_005256458 XP_005256459 XP_005256460 XP…	covers exon(s)	inside	53095	covers exon(s)	0	10	39	inside transcription region	+	191122	NA	6904	55921
	chr5	156886816	156887005	-0.567999	3.408	144077	133880	133885	6	9	0.00602287	1	0.0214167	1	ADAM19	NM_023038 NM_033274 NP_150377 XM_005266003 XM_011534680 XM_011534681 XM_011534682 XP_005266060 XP_011532982 XP_011532983 XP_011532984	inside intron	inside	115826	inside intron	28267	21	23	inside transcription region	-	180289	NA	8728	67636
	chr4	156679085	156680256	-0.567465	3.40479	134872	113209	113214	6	11	0.00604934	1	0.0214826	1	GUCY1B3	NM_000857 NM_001291951 NM_001291952 NM_001291953 NM_001291954 NM_001291955 NP_000848 NP_001278880 NP_001278881 NP_001278882 NP_001278883 NP_001278884 XM_011531901 XP_011530203	overlaps 5'	overlaps 5'	0	overlaps exon upstream	0	1	15	5' UTR	+	48657	NA	2983	28144
	chr8	143085750	143086459	-0.566955	3.40173	176131	215201	215206	6	6	0.00607618	1	0.0215473	1	MIR4472-1	NR_039682	upstream	upstream	171241	NA	NA	NA	1	NA	+	79	NA	100616268	2891
	chr7	157394337	157395449	-0.56624	3.39744	167887	197550	197555	6	6	0.00611053	1	0.0216375	1	PTPRN2	NM_002847 NM_130842 NM_130843 NP_002838 NP_570857 NP_570858 XM_011516445 XM_011516446 XM_011516447 XM_011516448 XM_011516449 XP_011514747 XP_011514748 XP_011514749 XP_011514750 XP_011514751	inside intron	inside	985033	inside intron	1244	15	22	inside transcription region	-	1048732	NA	5799	49621
	chr10	8095825	8096152	-0.424164	3.39331	19446	229398	229405	8	58	0.00832438	1	0.0217252	1	GATA3-AS1	NM_207423 NR_024255 NR_024256 NR_104327 NR_104328 NR_104329 NR_104330 NR_104336	promoter	promoter	378	NA	NA	NA	2	NA	-	3034	NA	399717	33740
	chr6	49681178	49681774	0.376851	3.39166	151249	158777	158785	9	9	0.00842815	1	0.0217595	1	CRISP2	NM_001142407 NM_001142408 NM_001142417 NM_001142435 NM_001261822 NM_003296 NP_001135879 NP_001135880 NP_001135889 NP_001135907 NP_001248751 NP_003287 XM_005249349 XM_005249350 XM_005249351 XM_005249352 XM_005249353 XM_005249354 XM_005249356 XM_005249357 XM_005249358 XM_011514841 XM_011514842 XM_011514843 XM_011514844 XP_005249406 XP_005249407 XP_005249408 XP_005249409 XP_005249410 XP_005249411 XP…	overlaps 5'	overlaps 5'	0	covers exon(s)	0	1	9	5' UTR	-	21232	NA	7180	57145
	chr11	67141242	67141961	-0.42364	3.38912	33602	264250	264257	8	16	0.00837233	1	0.0218175	1	CLCF1	NM_001166212 NM_013246 NP_001159684 NP_037378	overlaps 5'	overlaps 5'	0	covers exon(s)	0	1	3	5' UTR	-	10009	NA	23529	21177
	chr4	1342161	1343700	0.376474	3.38826	128385	98899	98907	9	9	0.00845642	1	0.0218347	1	UVSSA	NM_020894 NP_065945 XM_005272290 XM_006713897 XM_011513519 XM_011513520 XM_011513521 XM_011513522 XM_011513523 XM_011513524 XM_011513525 XM_011513526 XM_011513527 XM_011513528 XM_011513529 XM_011513530 XM_011513531 XM_011513532 XM_011513533 XM_011513534 XM_011513535 XM_011513536 XM_011513537 XM_011513538 XP_005272347 XP_006713960 XP_011511821 XP_011511822 XP_011511823 XP_011511824 XP_011511825 XP…	covers exon(s)	inside	1057	covers exon(s)	0	3	14	inside transcription region	+	40733	NA	57654	49137
	chr17	15244441	15245237	-0.423364	3.38691	75344	362609	362616	8	8	0.00839559	1	0.0218654	1	TEKT3	NM_031898 NP_114104 XM_011523988 XM_011523989 XM_011523990 XP_011522290 XP_011522291 XP_011522292	overlaps 5'	overlaps 5'	0	covers exon(s)	0	1	9	5' UTR	-	37829	NA	64518	53052
	chr6	30652282	30652907	0.336729	3.36729	148886	147527	147536	10	28	0.00754504	1	0.0223102	1	PPP1R18	NM_001134870 NM_133471 NP_001128342 NP_597728 XM_003403597 XP_003403645	inside exon	inside	2765	inside exon	0	1	3	inside transcription region	-	11506	NA	170954	15071
	chr11	12031097	12031508	0.560501	3.363	29704	254438	254443	6	21	0.0063857	1	0.0224065	1	DKK3	NM_001018057 NM_013253 NM_015881 NP_001018067 NP_037385 NP_056965 XM_006718178 XP_006718241	overlaps 5'	overlaps 5'	0	covers exon(s)	0	1	8	5' UTR	-	45378	NA	27122	25101
	chr12	54410526	54410727	-0.37259	3.35331	42275	284222	284230	9	41	0.00876665	1	0.0226276	1	HOXC6	NM_004503 NM_153693 NP_004494 NP_710160	overlaps 5'	overlaps 5'	0	overlaps exon upstream	0	1	3	5' UTR	+	13965	NA	3223	29782
	chr8	104153592	104153829	0.419142	3.35313	174276	211655	211662	8	14	0.00874732	1	0.0226319	1	BAALC	NM_001024372 NM_024812 NP_001019543 NP_079088	inside intron	inside	671	inside intron	-306	1	2	inside transcription region	+	89612	NA	79870	61496
	chr2	208635605	208636363	0.372433	3.35189	105734	67824	67832	9	9	0.0087806	1	0.0226591	1	FZD5	NM_003468 NM_030804 NP_003459	promoter	promoter	1462	NA	NA	NA	2	NA	-	6833	NA	7855	59613
	chr10	11206221	11206892	-0.372304	3.35074	19532	229589	229597	9	15	0.00879456	1	0.0226845	1	CELF2	NM_001025076 NM_001025077 NM_001083591 NM_006561 NP_001020247 NP_001020248 NP_001077060 NP_006552 XM_005252354 XM_005252357 XM_005252358 XM_006717369 XM_006717370 XM_006717371 XM_006717373 XM_006717374 XM_006717375 XM_011519294 XM_011519295 XM_011519296 XM_011519297 XM_011519298 XM_011519299 XP_005252411 XP_005252414 XP_005252415 XP_006717432 XP_006717433 XP_006717434 XP_006717436 XP_006717437 XP…	inside intron	inside	146328	inside intron	556	2	15	inside transcription region	+	318779	NA	10659	5592
	chr1	226926318	226927663	-0.37191	3.34719	16760	39379	39387	9	9	0.00883284	1	0.0227707	1	ITPKB	NM_002221 NP_002212 XM_005273120 XP_005273177	overlaps 5'	overlaps 5'	0	covers exon(s)	0	1	3	5' UTR	-	31981	NA	3707	31807
	chr4	8594324	8594857	-0.557254	3.34353	129712	102309	102314	6	9	0.00656425	1	0.0228598	1	CPZ	NM_001014447 NM_001014448 NM_003652 NP_001014447 NP_001014448 NP_003643	overlaps 5'	overlaps 5'	0	covers exon(s)	0	1	10	overlaps 5' UTR	+	27101	NA	8532	66810
	chr5	19988629	19988944	0.417783	3.34227	137922	120278	120285	8	14	0.00887543	1	0.0228917	1	CDH18	NM_001167667 NM_001291956 NM_001291957 NM_004934 NP_001161139 NP_001278885 NP_001278886 NP_004925 XM_005248228 XM_006714435 XM_011513928 XM_011513929 XM_011513930 XM_011513931 XP_005248285 XP_006714498 XP_011512230 XP_011512231 XP_011512232 XP_011512233	inside intron	inside	587038	inside intron	3037	3	15	5' UTR	-	1102827	NA	1016	3878
	chr5	92906633	92908771	0.333039	3.33039	140519	125848	125857	10	14	0.00776045	1	0.0231833	1	NR2F1-AS1	NR_015369 NR_021490 NR_021491 NR_109818 NR_109819 NR_109820 NR_109821 NR_109822 NR_109823 NR_109824 NR_109825	covers exon(s)	inside	8232	covers exon(s)	0	2	6	inside transcription region	-	39425	NA	441094	36277
	chr20	20036653	20037150	-0.554202	3.32521	109666	414640	414645	6	6	0.00674066	1	0.0233143	1	CRNKL1	NM_001278625 NM_001278626 NM_001278627 NM_001278628 NM_016652 NP_001265554 NP_001265555 NP_001265556 NP_001265557 NP_057736	overlaps 5'	overlaps 5'	0	overlaps exon upstream	0	1	6	overlaps 5' UTR	-	8281	NA	51340	39860
	chr13	112979874	112980703	0.415584	3.32467	52119	307196	307203	8	8	0.00907545	1	0.0233261	1	SPACA7	NM_145248 NP_660291 XM_011537465 XM_011537466 XM_011537467 XM_011537468 XM_011537469 XM_011537470 XM_011537471 XM_011537472 XM_011537473 XM_011546622 XM_011546623 XM_011546624 XM_011546625 XM_011546626 XM_011546627 XM_011546628 XM_011546629 XM_011546630 XP_011535767 XP_011535768 XP_011535769 XP_011535770 XP_011535771 XP_011535772 XP_011535773 XP_011535774 XP_011535775 XP_011544924 XP_011544925 XP…	upstream	upstream	49948	NA	NA	NA	7	NA	+	58358	NA	122258	9288
	chr17	80196903	80197898	0.414218	3.31374	82820	381838	381845	8	8	0.0091946	1	0.0235919	1	SLC16A3	NM_001042422 NM_001042423 NM_001206950 NM_001206951 NM_001206952 NM_004207 NP_001035887 NP_001035888 NP_001193879 NP_001193880 NP_001193881 NP_004198 XM_011523607 XP_011521909	overlaps 3'	overlaps 3'	3253	overlaps exon downstream	0	5	5	3'UTR	+	3725	NA	9123	69458
	chr4	72897281	72898212	0.413725	3.3098	131825	106636	106643	8	8	0.00923718	1	0.0236853	1	NPFFR2	NM_001144756 NM_004885 NM_053036 NP_001138228 NP_004876 NP_444264 XM_011531554 XP_011529856	overlaps 5'	overlaps 5'	0	covers exon(s)	0	1	3	5' UTR	+	116397	NA	10886	6236
	chr6	43242911	43244304	0.412932	3.30346	150774	157784	157791	8	8	0.00931233	1	0.0238385	1	TTBK1	NM_032538 NP_115927 XM_011514945 XM_011514946 XM_011514947 XM_011514948 XP_011513247 XP_011513248 XP_011513249 XP_011513250	inside intron	inside	31689	inside intron	6160	14	15	inside transcription region	+	44775	NA	84630	65748
	chr5	2757023	2758088	-0.412389	3.29911	137072	118625	118632	8	8	0.00935884	1	0.0239376	1	C5orf38	NM_001294337 NM_178569 NP_001281266 NP_848664 NR_122125 NR_122126 XM_005248256 XM_005248257 XM_011513974 XM_011513975 XM_011513976 XM_011513977 XP_005248313 XP_005248314 XP_011512276 XP_011512277 XP_011512278 XP_011512279	downstream	downstream	4761	NA	NA	NA	4	NA	+	3249	NA	153571	13474
	chr13	95354741	95356202	0.54939	3.29634	50952	304472	304477	6	6	0.00703121	1	0.0240052	1	SOX21	NM_007084 NP_009015	downstream	downstream	8187	NA	NA	NA	1	NA	-	2510	NA	11166	7174
	chr12	133065906	133065941	-0.549095	3.29457	47665	297203	297208	6	30	0.00704946	1	0.0240546	1	FBRSL1	NM_001142641 NP_001136113 XM_005266171 XM_005266173 XM_005266175 XM_005266176 XM_005266177 XM_005266181 XM_006719741 XM_006719742 XM_011534803 XM_011534804 XM_011534805 XM_011534806 XM_011534807 XM_011534808 XM_011534809 XM_011534810 XM_011534811 XM_011534812 XM_011534813 XM_011534814 XM_011534815 XM_011534816 XM_011534817 XP_005266228 XP_005266230 XP_005266232 XP_005266233 XP_005266234 XP_005266…	promoter	promoter	1216	NA	NA	NA	17	NA	+	94616	NA	57666	49170
	chr1	11713123	11714254	0.411216	3.28972	2671	6739	6746	8	17	0.00946691	1	0.0241698	1	FBXO2	NM_012168 NP_036300	overlaps exon downstream	inside	147	overlaps exon downstream	0	1	6	inside transcription region	-	5257	NA	26232	24112
	chr16	31439106	31439752	0.54766	3.28596	68707	346264	346269	6	6	0.0071339	1	0.0242593	1	COX6A2	NM_005205 NP_005196	overlaps 5'	overlaps 5'	0	covers exon(s)	0	3	3	overlaps 5' UTR	-	697	NA	1339	10819
	chr13	61989597	61990025	0.364885	3.28397	50320	303210	303218	9	13	0.00941001	1	0.0243072	1	PCDH20	NM_022843 NP_073754	overlaps exon upstream	inside	12054	overlaps exon upstream	0	4	5	5' UTR	-	18260	NA	64881	53735
	chr6	112575705	112576393	-0.410424	3.28339	153351	163536	163543	8	13	0.00953704	1	0.0243266	1	LAMA4	NM_001105206 NM_001105207 NM_001105208 NM_001105209 NM_002290 NP_001098676 NP_001098677 NP_001098678 NP_001098679 NP_002281 XM_005266983 XM_005266984 XM_011535821 XP_005267040 XP_005267041 XP_011534123	overlaps 5'	overlaps 5'	0	overlaps exon upstream	0	1	2	5' UTR	-	933	NA	3910	33389
	chr10	88024529	88025642	-0.327153	3.27153	23679	238225	238234	10	10	0.0081172	1	0.0246314	1	MIR346	NR_029907	overlaps 5'	overlaps 5'	0	overlaps exon upstream	0	1	1	inside transcription region	-	94	NA	442911	36487
	chr16	82659960	82660490	0.363102	3.26792	71448	352428	352436	9	15	0.00956316	1	0.0247262	1	CDH13	NM_001220488 NM_001220489 NM_001220490 NM_001220491 NM_001220492 NM_001257 NP_001207417 NP_001207418 NP_001207419 NP_001207420 NP_001207421 NP_001248 XM_011522804 XM_011522805 XP_011521106 XP_011521107	overlaps 5'	overlaps 5'	0	overlaps exon upstream	0	1	13	5' UTR	+	1169816	NA	1012	3674
	chr16	54227790	54228582	0.408117	3.26493	69453	347795	347802	8	8	0.00976104	1	0.0248	1	FTO	NM_001080432 NP_001073901 XM_011523313 XM_011523314 XM_011523315 XM_011523316 XP_011521615 XP_011521616 XP_011521617 XP_011521618	downstream	downstream	489915	NA	NA	NA	9	NA	+	410504	NA	79068	59860
	chr10	101279697	101281203	-0.362751	3.26475	24641	240503	240511	9	24	0.00959035	1	0.0248064	1	NKX2-3	NM_145285 NP_660328 XM_011539369 XM_011539370 XP_011537671 XP_011537672	upstream	upstream	11487	NA	NA	NA	2	NA	+	3590	NA	159296	14057
	chr10	134119275	134120448	0.543478	3.26087	27303	247249	247254	6	6	0.00741587	1	0.0248987	1	STK32C	NM_173575 NP_775846 XM_011539688 XM_011539689 XM_011539690 XM_011539691 XM_011539692 XM_011539693 XM_011539694 XM_011539695 XM_011539696 XP_011537990 XP_011537991 XP_011537992 XP_011537993 XP_011537994 XP_011537995 XP_011537996 XP_011537997 XP_011537998 XR_428705 XR_945687	inside intron	inside	25615	inside intron	25209	1	6	5' UTR	-	107404	NA	282974	25987
	chr8	72757787	72758701	-0.543193	3.25916	172963	208891	208896	6	6	0.00743447	1	0.0249488	1	MSC-AS1	NR_033651 NR_033652	inside intron	inside	1436	inside intron	-1129	1	3	inside transcription region	+	212196	NA	100132891	749
	chr3	11606432	11607161	0.542975	3.25785	117934	76071	76076	6	6	0.00745308	1	0.0249832	1	VGLL4	NM_001128219 NM_001128220 NM_001128221 NM_001284390 NM_001284391 NM_014667 NP_001121691 NP_001121692 NP_001121693 NP_001271319 NP_001271320 NP_055482 XM_011534267 XM_011534268 XM_011534269 XM_011534270 XP_011532569 XP_011532570 XP_011532571 XP_011532572	overlaps exon upstream	inside	155059	overlaps exon upstream	0	5	7	inside transcription region	-	164676	NA	9686	72227
	chr10	1712918	1714535	0.406961	3.25569	18853	228018	228025	8	8	0.00987983	1	0.0250325	1	ADARB2	NM_018702 NP_061172 XR_930468	inside intron	inside	65135	inside intron	64709	1	10	inside transcription region	-	556417	NA	105	5051
	chr18	14748128	14748439	0.405758	3.24607	83705	384281	384288	8	11	0.00998968	1	0.0252819	1	ANKRD30B	NM_001029862 NM_001145029 NP_001138501 XM_006722325 XM_011525662 XM_011525663 XM_011525664 XM_011525665 XM_011525666 XP_006722388 XP_011523964 XP_011523965 XP_011523966 XP_011523967 XP_011523968 XR_935057 XR_935058 XR_935059 XR_935060 XR_935061 XR_935062	overlaps 5'	overlaps 5'	0	overlaps exon upstream	0	1	36	overlaps 5' UTR	+	104498	NA	374860	31991
	chr2	3642400	3642967	-0.359736	3.23762	94716	44427	44435	9	12	0.00984262	1	0.0254902	1	COLEC11	NM_001255982 NM_001255983 NM_001255984 NM_001255985 NM_001255986 NM_001255987 NM_001255988 NM_001255989 NM_024027 NM_199235 NP_001242911 NP_001242912 NP_001242913 NP_001242914 NP_001242915 NP_001242916 NP_001242917 NP_001242918 NP_076932 NP_954705 NR_045659 XM_005263853 XM_006711897 XP_005263910 XP_006711960	overlaps 5'	overlaps 5'	0	covers exon(s)	0	1	8	5' UTR	+	49812	NA	78989	59677
	chr16	22959525	22960289	0.404111	3.23288	67791	343950	343957	8	8	0.0101478	1	0.0256129	1	HS3ST2	NM_006043 NP_006034 XM_011546001 XM_011546002 XP_011544303 XP_011544304	downstream	downstream	133665	NA	NA	NA	2	NA	+	101799	NA	9956	73272
	chr7	5253741	5254072	-0.538617	3.2317	158404	175826	175831	6	6	0.00773147	1	0.0256462	1	WIPI2	NM_001033518 NM_001033519 NM_001033520 NM_001278299 NM_015610 NM_016003 NP_001028690 NP_001028691 NP_001028692 NP_001265228 NP_056425 NP_057087 XM_006715685 XP_006715748	overlaps 5'	overlaps 5'	0	overlaps exon upstream	0	1	10	5' UTR	+	19586	NA	26100	23864
	chr9	970297	971757	0.403285	3.22628	177063	217889	217896	8	8	0.0102344	1	0.0257908	1	DMRT1	NM_021951 NP_068770 XM_006716732 XM_011517770 XM_011517771 XM_011517772 XM_011517773 XP_006716795 XP_011516072 XP_011516073 XP_011516074 XP_011516075	downstream	downstream	128607	NA	NA	NA	5	NA	+	127400	NA	1761	15350
	chr19	46318439	46319398	0.358182	3.22363	91787	405801	405809	9	9	0.00998074	1	0.0258602	1	SYMPK	NM_004819 NP_004810 XM_005259286 XM_011527354 XM_011527355 XP_005259343 XP_011525656 XP_011525657 XR_243962	overlaps 3'	overlaps 3'	47150	overlaps exon downstream	0	26	27	overlaps 3'UTR	-	47848	NA	8189	63664
	chr13	20767778	20768560	0.358174	3.22357	47989	298183	298191	9	17	0.00998074	1	0.0258613	1	GJB2	NM_004004 NP_003995 XM_011535049 XP_011533351	promoter	promoter	664	NA	NA	NA	2	NA	-	5510	NA	2706	24957
	chr8	144660590	144661051	-0.536086	3.21652	176564	216377	216382	6	12	0.00792254	1	0.026062	1	NAPRT	NM_001286829 NM_145201 NP_001273758 NP_660202 XM_011517377 XM_011546547 XP_011515679 XP_011544849	promoter	promoter	77	NA	NA	NA	13	NA	-	3558	NA	93100	70557
	chr7	143106010	143106577	-0.535765	3.21459	166597	194248	194253	6	12	0.00794366	1	0.0261157	1	EPHA1-AS1	NR_033897	inside intron	inside	1104	inside intron	-1030	1	5	5' UTR	+	115634	NA	285965	27141
	chr1	50882082	50883394	0.535662	3.21397	7326	17838	17843	6	12	0.00795582	1	0.0261336	1	DMRTA2	NM_032110 NP_115486 XM_011541937 XP_011540239	overlaps 3'	overlaps 3'	5725	overlaps exon downstream	0	3	3	3'UTR	-	5896	NA	63950	52038
	chr2	100721844	100722584	0.535257	3.21154	100454	56862	56867	6	6	0.00798373	1	0.0262051	1	AFF3	NM_001025108 NM_002285 NP_001020279 NP_002276 XM_005263943 XM_005263945 XM_011511169 XM_011511170 XM_011511171 XM_011511172 XM_011511173 XM_011511174 XM_011511175 XM_011511176 XM_011511177 XM_011511178 XM_011511179 XP_005264000 XP_005264002 XP_011509471 XP_011509472 XP_011509473 XP_011509474 XP_011509475 XP_011509476 XP_011509477 XP_011509478 XP_011509479 XP_011509480 XP_011509481	overlaps 5'	overlaps 5'	0	inside intron	121	2	11	overlaps 5' UTR	-	378998	NA	3899	33211
	chr16	54971598	54973047	-0.320795	3.20795	69492	347932	347941	10	16	0.00850973	1	0.0262985	1	IRX5	NM_001252197 NM_005853 NP_001239126 NP_005844 XM_011522809 XP_011521111	downstream	downstream	6487	NA	NA	NA	3	NA	+	3284	NA	10265	4231
	chr19	19280969	19281559	0.320265	3.20265	89432	399297	399306	10	10	0.00854659	1	0.026442	1	MEF2BNB-MEF2B	NM_005919 NP_005910 NR_027307 NR_027308	inside intron	inside	21841	inside intron	9935	5	13	5' UTR	-	47024	NA	4207	35254
	chr8	23563970	23564717	-0.355537	3.19983	170549	203610	203618	9	15	0.0102094	1	0.0265204	1	NKX2-6	NM_001136271 NP_001129743	overlaps 5'	overlaps 5'	0	overlaps exon upstream	0	1	2	overlaps 5' UTR	-	4147	NA	137814	11084
	chr6	30113696	30114011	-0.399651	3.19721	148763	146289	146296	8	13	0.0106134	1	0.0265984	1	TRIM40	NM_001286633 NM_138700 NP_001273562 NP_619645 XM_011514305 XM_011514306 XM_011514307 XM_011514308 XM_011514309 XM_011547189 XM_011547190 XM_011547191 XM_011547192 XM_011547604 XM_011547842 XM_011547843 XM_011548011 XM_011548012 XM_011548013 XM_011548199 XM_011548200 XM_011548201 XM_011548202 XM_011548384 XM_011548385 XM_011548386 XP_011512607 XP_011512608 XP_011512609 XP_011512610 XP_011512611 XP…	covers exon(s)	inside	9186	covers exon(s)	0	2	5	inside transcription region	+	12002	NA	135644	10951
	chr10	133775416	133775839	0.531926	3.19156	27188	246900	246905	6	6	0.00821739	1	0.0267554	1	PPP2R2D	NM_001003656 NM_001291310 NM_018461 NP_001278239 NP_060931 NR_033191 XM_005277927 XM_006717914 XM_006717915 XM_011539950 XM_011539951 XP_005277984 XP_006717977 XP_006717978 XP_011538252 XP_011538253 XR_945786	downstream	downstream	27456	NA	NA	NA	8	NA	+	22093	NA	55844	46178
	chr12	107296891	107297551	-0.398655	3.18924	44853	290063	290070	8	8	0.0107221	1	0.0268191	1	RIC8B	NM_018157 NP_060627 XM_005268998 XM_011538526 XM_011538527 XM_011538528 XM_011538529 XP_005269055 XP_011536828 XP_011536829 XP_011536830 XP_011536831 XR_245940 XR_944604 XR_944605 XR_944606 XR_944607 XR_944608	downstream	downstream	128492	NA	NA	NA	9	NA	+	114695	NA	55188	44169
	chr12	124911358	124912182	0.531013	3.18608	46627	294598	294603	6	6	0.00829504	1	0.0269118	1	NCOR2	NM_001077261 NM_001206654 NM_006312 NP_001070729 NP_001193583 NP_006303	inside intron	inside	90658	inside intron	-11	12	14	inside transcription region	-	98337	NA	9612	71865
	chr8	33578994	33580365	0.398049	3.18439	171184	205028	205035	8	12	0.0107794	1	0.0269587	1	DUSP26	NM_001305115 NM_001305116 NM_024025 NP_001292044 NP_001292045 NP_076930 XM_005273633 XP_005273690	upstream	upstream	121555	NA	NA	NA	4	NA	-	8585	NA	78986	59666
	chr7	644302	645796	0.353751	3.18376	157196	172047	172055	9	9	0.0103786	1	0.0269805	1	PRKAR1B	NM_001164758 NM_001164759 NM_001164760 NM_001164761 NM_001164762 NM_002735 NP_001158230 NP_001158231 NP_001158232 NP_001158233 NP_001158234 NP_002726 XM_005249809 XM_011515446 XM_011515447 XP_005249866 XP_011513748 XP_011513749	inside intron	inside	121517	inside intron	33	6	11	inside transcription region	-	178479	NA	5575	45825
	chr2	131009324	131010871	0.397563	3.1805	102232	60527	60534	8	8	0.0108374	1	0.0270746	1	TUBA3E	NM_207312 NP_997195	upstream	upstream	53290	NA	NA	NA	5	NA	-	6716	NA	112714	7591
	chr16	1041088	1041686	-0.529674	3.17804	65372	338097	338102	6	9	0.00839487	1	0.0271369	1	SOX8	NM_014587 NP_055402	downstream	downstream	9280	NA	NA	NA	3	NA	+	5171	NA	30812	28714
	chr6	50803820	50804174	-0.528784	3.1727	151292	158873	158878	6	6	0.00846286	1	0.0272814	1	TFAP2B	NM_003221 NP_003212 XM_006715176 XM_006715177 XM_011514834 XM_011514835 XM_011514836 XM_011514837 XP_006715239 XP_006715240 XP_011513136 XP_011513137 XP_011513138 XP_011513139	overlaps exon downstream	inside	17381	overlaps exon downstream	0	4	7	inside transcription region	+	28887	NA	7021	56455
	chr20	44036723	44037519	-0.633552	3.16776	110864	418077	418081	5	5	0.00579672	1	0.027431	1	SYS1-DBNDD2	NR_003189	covers exon(s)	inside	44914	covers exon(s)	0	5	6	overlaps 5' UTR	+	47441	NA	767557	58985
	chr1	4832352	4832865	0.526197	3.15718	1479	4230	4235	6	6	0.00866431	1	0.0277384	1	AJAP1	NM_001042478 NM_018836 NP_001035943 NP_061324 XM_011541786 XM_011541787 XM_011541788 XP_011540088 XP_011540089 XP_011540090	overlaps exon downstream	inside	117247	overlaps exon downstream	0	4	6	inside transcription region	+	128746	NA	55966	46485
	chr11	68138269	68140196	0.393919	3.15135	33810	264892	264899	8	8	0.0112345	1	0.0278976	1	LRP5	NM_001291902 NM_002335 NP_001278831 NP_002326 XM_005273994 XM_011545029 XM_011545030 XM_011545031 XP_005274051 XP_011543331 XP_011543332 XP_011543333 XR_949925 XR_949926	inside intron	inside	58161	inside intron	-5098	5	23	inside transcription region	+	136635	NA	4041	34323
	chr19	37701393	37702135	0.34979	3.14811	90416	402074	402082	9	9	0.0107461	1	0.0279996	1	ZNF585B	NM_152279 NP_689492	overlaps 5'	overlaps 5'	0	overlaps exon upstream	0	1	6	5' UTR	-	25727	NA	92285	70102
	chr10	3146549	3148326	0.393317	3.14653	18961	228290	228297	8	13	0.01131	1	0.0280465	1	PFKP	NM_001242339 NM_002627 NP_001229268 NP_002618 XM_005252465 XM_005252466 XM_005252467 XM_006717449 XP_005252522 XP_005252523 XP_005252524 XP_006717512	overlaps 5'	overlaps 5'	0	covers exon(s)	0	1	13	overlaps 5' UTR	+	25290	NA	5214	41026
	chr21	38076709	38077673	-0.349375	3.14437	112979	423487	423495	9	12	0.0107844	1	0.0281066	1	SIM2	NM_005069 NM_009586 NP_005060 NP_033664 XM_011529694 XM_011529695 XP_011527996 XP_011527997	inside intron	inside	4718	inside intron	3794	2	11	inside transcription region	+	50519	NA	6493	53828
	chr11	368384	368847	-0.348692	3.13823	27913	249276	249284	9	22	0.0108452	1	0.0282973	1	B4GALNT4	NM_178537 NP_848632 XM_005252892 XP_005252949	promoter	promoter	948	NA	NA	NA	20	NA	+	12322	NA	338707	30228
	chr10	86004424	86005121	-0.523015	3.13809	23630	238143	238148	6	6	0.0089359	1	0.028302	1	RGR	NM_001012720 NM_001012722 NM_002921 NP_001012738 NP_001012740 NP_002912 XM_011540028 XP_011538330	overlaps 5'	overlaps 5'	0	covers exon(s)	0	1	6	overlaps 5' UTR	+	14135	NA	5995	50587
	chr12	58119543	58121004	-0.348529	3.13676	42829	285887	285895	9	9	0.0108624	1	0.0283417	1	AGAP2	NM_001122772 NM_014770 NP_001116244 NP_055585 XM_005268625 XM_005268626 XP_005268682 XP_005268683 XR_245891	overlaps two exons	inside	14940	overlaps two exons	0	18	18	overlaps 3'UTR	-	17868	NA	116986	8703
	chr19	35645556	35646039	-0.391963	3.1357	90109	401149	401156	8	8	0.0114632	1	0.0283735	1	FXYD5	NM_001164605 NM_014164 NM_144779 NP_001158077 NP_054883 NP_659003 NR_028406 XM_006723245 XM_006723246 XM_006723247 XP_006723308 XP_006723309 XP_006723310	overlaps 5'	overlaps 5'	0	covers exon(s)	0	1	9	5' UTR	+	14943	NA	53827	41730
	chr6	74063522	74064594	0.312956	3.12956	151941	160180	160189	10	10	0.00903358	1	0.0285535	1	DPPA5	NM_001025290 NP_001020461	overlaps 5'	overlaps 5'	0	inside intron	53	2	3	overlaps 5' UTR	-	1214	NA	340168	30482
	chr17	79282893	79283959	-0.347167	3.1245	82510	380731	380739	9	9	0.0110138	1	0.0287135	1	LINC00482	NM_178519 NR_038080	overlaps 5'	overlaps 5'	0	covers exon(s)	0	1	4	5' UTR	-	6424	NA	284185	26451
	chr19	31640194	31640849	-0.389491	3.11593	89833	400394	400401	8	8	0.0117237	1	0.0289997	1	NA	NA	overlaps 5'	overlaps 5'	0	overlaps exon upstream	0	1	1	inside transcription region	+	528	NA	94023	71066
	chr4	79971177	79971462	0.622012	3.11006	132201	107434	107438	5	5	0.00637604	1	0.0291861	1	LINC01088	NR_038342	inside intron	inside	78275	inside intron	35787	3	6	inside transcription region	+	337051	NA	100505875	1954
	chr17	40687822	40688138	-0.387226	3.09781	78053	369135	369142	8	16	0.0119885	1	0.0295647	1	NAGLU	NM_000263 NP_000254 XM_006721920 XM_011524840 XP_006721983 XP_011523142	overlaps 5'	overlaps 5'	0	overlaps exon upstream	0	1	6	5' UTR	+	8515	NA	4669	37063
	chr9	140292845	140293439	-0.619209	3.09604	182418	226676	226680	5	5	0.00652525	1	0.0296223	1	EXD3	NM_001286823 NM_017820 NP_001273752 NP_060290 NR_104598 NR_104599 XM_011518805 XM_011518806 XM_011518807 XM_011518808 XM_011518809 XM_011518810 XM_011518811 XM_011518812 XM_011518813 XM_011518814 XM_011518815 XP_011517107 XP_011517108 XP_011517109 XP_011517110 XP_011517111 XP_011517112 XP_011517113 XP_011517114 XP_011517115 XP_011517116 XP_011517117	inside intron	inside	24275	inside intron	-2988	2	3	inside transcription region	-	31460	NA	54932	43349
	chr5	110062384	110062837	0.515825	3.09495	141037	126887	126892	6	6	0.00953525	1	0.029666	1	TMEM232	NM_001039763 NP_001034852 XM_006714670 XM_011543552 XM_011543553 XM_011543554 XM_011543555 XM_011543556 XM_011543557 XM_011543558 XM_011543559 XM_011543560 XM_011543561 XM_011543562 XM_011543563 XM_011543564 XM_011543565 XM_011543566 XM_011543567 XM_011543568 XM_011543569 XP_006714733 XP_011541854 XP_011541855 XP_011541856 XP_011541857 XP_011541858 XP_011541859 XP_011541860 XP_011541861 XP_011541…	overlaps 5'	overlaps 5'	0	overlaps exon upstream	0	1	14	5' UTR	-	307252	NA	642987	52577
	chr4	1202509	1203653	0.514951	3.08971	128322	98665	98670	6	6	0.00961934	1	0.029847	1	SPON2	NM_001128325 NM_001199021 NM_012445 NP_001121797 NP_001185950 NP_036577	overlaps 5'	overlaps 5'	0	overlaps exon upstream	0	1	8	5' UTR	-	42029	NA	10417	4754
	chr4	10020360	10021355	0.514735	3.08841	129804	102505	102510	6	6	0.00964439	1	0.0298893	1	SLC2A9	NM_001001290 NM_020041 NP_001001290 NP_064425 XM_006713968 XM_006713969 XM_011513856 XM_011513857 XM_011513858 XM_011513859 XM_011513860 XM_011513861 XM_011513862 XM_011513863 XM_011513864 XM_011513865 XM_011513866 XM_011513867 XM_011513868 XP_006714031 XP_006714032 XP_011512158 XP_011512159 XP_011512160 XP_011512161 XP_011512162 XP_011512163 XP_011512164 XP_011512165 XP_011512166 XP_011512167 XP…	covers exon(s)	inside	20517	covers exon(s)	0	3	13	inside transcription region	-	214024	NA	56606	47037
	chr14	69725472	69726397	0.385712	3.0857	55258	315041	315048	8	18	0.0121824	1	0.0299791	1	GALNT16	NM_001168368 NM_020692 NP_001161840 NP_065743 XM_011537004 XM_011537005 XM_011537006 XM_011537007 XP_011535306 XP_011535307 XP_011535308 XP_011535309	promoter	promoter	284	NA	NA	NA	14	NA	+	91779	NA	57452	48549
	chr1	6390053	6390830	0.616876	3.08438	1712	4744	4748	5	5	0.00665657	1	0.0300184	1	ACOT7	NM_007274 NM_181862 NM_181863 NM_181864 NM_181865 NM_181866 NP_009205 NP_863654 NP_863655 NP_863656	covers exon(s)	inside	62996	covers exon(s)	0	5	10	inside transcription region	-	129494	NA	11332	7869
	chr7	32801268	32802765	0.342551	3.08295	160064	179927	179935	9	9	0.01148	1	0.0300689	1	LINC00997	NR_036501	overlaps 3'	overlaps 3'	3370	overlaps exon downstream	0	1	1	inside transcription region	+	4638	NA	401321	34136
	chr6	29633969	29634495	-0.616374	3.08187	148629	145255	145259	5	5	0.00668233	1	0.0301004	1	MOG	NM_001008228 NM_001008229 NM_001170418 NM_002433 NM_206809 NM_206810 NM_206811 NM_206812 NM_206813 NM_206814 NP_001008229 NP_001008230 NP_001163889 NP_002424 NP_996532 NP_996533 NP_996534 NP_996535 NP_996537 XM_005249131 XM_005249139 XM_005272820 XM_005272829 XM_005274865 XM_005274874 XM_005274977 XM_005274986 XM_005275125 XM_005275134 XM_005275252 XM_005275261 XM_005275410 XM_005275419 XM_005275…	overlaps exon downstream	inside	9211	overlaps exon downstream	0	2	6	inside transcription region	+	15391	NA	4340	35800
	chr2	172945144	172947075	0.385229	3.08183	104017	63934	63941	8	8	0.0122415	1	0.0301014	1	METAP1D	NM_199227 NP_954697 XM_011510895 XM_011510896 XM_011510897 XM_011510898 XM_011510899 XP_011509197 XP_011509198 XP_011509199 XP_011509200 XP_011509201	overlaps 3'	overlaps 3'	80340	overlaps exon downstream	0	10	10	3'UTR	+	80783	NA	254042	22155
	chr12	6657744	6658945	0.308022	3.08022	39345	277176	277185	10	10	0.00936636	1	0.0301594	1	IFFO1	NM_001039670 NM_001193457 NM_001193459 NM_015438 NM_080730 NM_080731 NP_001034759 NP_001180386 NP_542768 NR_036467 XM_006718973 XM_006718975 XM_006718976 XM_006718977 XM_006718981 XM_011520945 XM_011520946 XM_011520947 XM_011520948 XM_011520949 XM_011520950 XM_011520951 XM_011520952 XP_006719036 XP_006719038 XP_006719039 XP_006719040 XP_006719044 XP_011519247 XP_011519248 XP_011519249 XP_01151925…	overlaps 5'	overlaps 5'	0	covers exon(s)	0	2	5	overlaps 5' UTR	-	9585	NA	25900	23140
	chr7	12443529	12444290	-0.384772	3.07818	158920	177042	177049	8	11	0.0122994	1	0.0302331	1	VWDE	NM_001135924 NP_001129396 XM_005249641 XM_011515174 XM_011515175 XP_005249698 XP_011513476 XP_011513477 XR_926922 XR_926923	overlaps 5'	overlaps 5'	0	overlaps exon upstream	0	1	26	5' UTR	-	73343	NA	221806	18210
	chr15	40268421	40269214	0.615265	3.07633	59921	325531	325535	5	5	0.00675068	1	0.030299	1	EIF2AK4	NM_001013703 NP_001013725 XM_005254392 XM_011521599 XM_011521600 XP_005254449 XP_011519901 XP_011519902	covers exon(s)	inside	20600	covers exon(s)	0	7	33	inside transcription region	+	79976	NA	440275	36091
	chr16	51147461	51147902	0.512606	3.07564	69307	347501	347506	6	6	0.00984333	1	0.0303258	1	SALL1	NM_001127892 NM_002968 NP_001121364 NP_002959 XM_006721241 XM_011523254 XM_011523255 XP_006721304 XP_011521556 XP_011521557	downstream	downstream	36606	NA	NA	NA	3	NA	-	14622	NA	6299	51597
	chr1	89663868	89664782	0.341515	3.07363	9236	21888	21896	9	9	0.0115838	1	0.0303909	1	GBP4	NM_052941 NP_443173	overlaps 5'	overlaps 5'	0	covers exon(s)	0	1	11	overlaps 5' UTR	-	17802	NA	115361	8393
	chr12	58021295	58022620	0.341373	3.07235	42820	285837	285845	9	9	0.0116006	1	0.0304346	1	B4GALNT1	NM_001276468 NM_001276469 NM_001478 NP_001263397 NP_001263398 NP_001469 XM_005268773 XM_011538147 XM_011538148 XP_005268830 XP_011536449 XP_011536450	overlaps 3'	overlaps 3'	4402	overlaps exon downstream	0	7	7	overlaps 3'UTR	-	4630	NA	2583	22888
	chr8	141559231	141559946	-0.510703	3.06422	175868	214563	214568	6	6	0.0100112	1	0.0307144	1	AGO2	NM_001164623 NM_012154 NP_001158095 NP_036286 XM_011516964 XM_011516965 XM_011516966 XM_011516967 XM_011516968 XP_011515266 XP_011515267 XP_011515268 XP_011515269 XP_011515270	overlaps exon upstream	inside	85700	overlaps exon upstream	0	12	18	inside transcription region	-	104382	NA	27161	25201
	chr2	71114785	71116188	-0.340014	3.06013	98904	53152	53160	9	13	0.0117441	1	0.030855	1	VAX2	NM_012476 NP_036608 XM_006711982 XM_011532749 XM_011532750 XM_011532751 XM_011532752 XP_006712045 XP_011531051 XP_011531052 XP_011531053 XP_011531054	upstream	upstream	11532	NA	NA	NA	3	NA	+	32855	NA	25806	22816
	chr6	106433444	106434623	-0.338743	3.04869	152899	162490	162498	9	9	0.0118743	1	0.0312483	1	PRDM1	NM_001198 NM_182907 NP_001189 NP_878911 XM_005267094 XM_006715550 XM_011536062 XM_011536063 XM_011536064 XP_005267151 XP_006715613 XP_011534364 XP_011534365 XP_011534366	upstream	upstream	99572	NA	NA	NA	7	NA	+	23619	NA	639	51901
	chr1	228336717	228337776	-0.381063	3.0485	16904	39754	39761	8	8	0.0127685	1	0.0312536	1	GJC2	NM_020435 NP_065168	overlaps 5'	overlaps 5'	0	covers exon(s)	0	1	2	5' UTR	+	10112	NA	57165	48008
	chr3	147113700	147114406	0.609047	3.04524	125217	91692	91696	5	5	0.00710635	1	0.0313549	1	ZIC4	NM_001168378 NM_001168379 NM_001243256 NM_032153 NP_001161850 NP_001161851 NP_001230185 NP_115529 NR_033118 NR_033119 NR_040762 XM_011513231 XP_011511533	inside intron	inside	10190	inside intron	-4666	3	4	inside transcription region	-	20761	NA	84107	64813
	chr5	140480597	140481682	0.380316	3.04252	142850	131092	131099	8	14	0.0128634	1	0.0314515	1	PCDHB3	NM_018937 NP_061760	inside exon	inside	363	inside exon	0	1	1	inside transcription region	+	3172	NA	56132	46679
	chr15	68120393	68122574	-0.338054	3.04249	61994	330316	330324	9	9	0.0119452	1	0.0314526	1	SKOR1	NM_001031807 NM_001258024 NP_001244953 XM_011521548 XP_011519850	covers exon(s)	inside	8351	covers exon(s)	0	8	15	inside transcription region	+	14132	NA	390598	33331
	chr9	841340	841850	-0.506974	3.04184	177056	217873	217878	6	6	0.0103514	1	0.0314719	1	DMRT1	NM_021951 NP_068770 XM_006716732 XM_011517770 XM_011517771 XM_011517772 XM_011517773 XP_006716795 XP_011516072 XP_011516073 XP_011516074 XP_011516075	overlaps 5'	overlaps 5'	0	overlaps exon upstream	0	1	5	overlaps 5' UTR	+	127400	NA	1761	15350
	chr16	31487813	31489209	0.506115	3.03669	68728	346328	346333	6	6	0.010433	1	0.031659	1	TGFB1I1	NM_001042454 NM_001164719 NM_015927 NP_001035919 NP_001158191 NP_057011	covers exon(s)	inside	3287	covers exon(s)	0	9	11	overlaps 3'UTR	+	4755	NA	7041	56516
	chr5	179587950	179588838	0.606307	3.03153	145850	137822	137826	5	5	0.00726988	1	0.0318401	1	RASGEF1C	NM_001031799 NM_175062 NP_778232 XM_011534500 XP_011532802 XR_941097	inside intron	inside	47292	inside intron	-22891	2	14	5' UTR	-	108335	NA	255426	22422
	chr12	54343078	54343835	-0.504765	3.02859	42244	284014	284019	6	6	0.0105622	1	0.0319399	1	HOXC13	NM_017410 NP_059106	downstream	downstream	10502	NA	NA	NA	2	NA	+	7752	NA	3229	29789
	chr13	43597297	43597736	0.605609	3.02804	49454	301433	301437	5	5	0.00730745	1	0.0319596	1	DNAJC15	NM_013238 NP_037370	overlaps 5'	overlaps 5'	0	overlaps exon upstream	0	1	6	5' UTR	+	85944	NA	29103	27766
	chr1	229569877	229570665	-0.302391	3.02391	17082	40212	40221	10	10	0.00973277	1	0.0320974	1	ACTA1	NM_001100 NP_001091	promoter	promoter	34	NA	NA	NA	7	NA	-	2850	NA	58	49622
	chr16	86011615	86012840	0.377354	3.01883	72017	353713	353720	8	8	0.0132423	1	0.0322716	1	IRF8	NM_002163 NP_002154 XM_011523064 XP_011521366	downstream	downstream	78841	NA	NA	NA	9	NA	+	23437	NA	3394	30328
	chr11	1000533	1002310	0.301689	3.01689	28190	250135	250144	10	10	0.00978394	1	0.0323471	1	AP2A2	NM_001242837 NM_012305 NP_001229766 NP_036437 XM_011519928 XM_011519929 XM_011519930 XP_011518230 XP_011518231 XP_011518232 XR_930847	overlaps exon downstream	inside	74724	overlaps exon downstream	0	15	22	inside transcription region	+	86436	NA	161	14199
	chr5	138861832	138863439	0.33501	3.01509	142568	130316	130324	9	9	0.0122568	1	0.0324112	1	TMEM173	NM_001301738 NM_198282 NP_001288667 NP_938023 XM_005268445 XM_011537639 XM_011537640 XP_005268502 XP_011535941 XP_011535942	overlaps 5'	overlaps 5'	0	overlaps exon upstream	0	2	8	5' UTR	-	7230	NA	340061	30461
	chr16	30688961	30689953	-0.501481	3.00889	68535	345752	345757	6	6	0.0108778	1	0.0326234	1	FBRS	NM_001105079 NM_022452 NP_001098549 XM_011545915 XM_011545916 XM_011545917 XM_011545918 XM_011545919 XP_011544217 XP_011544218 XP_011544219 XP_011544220 XP_011544221	downstream	downstream	17718	NA	NA	NA	10	NA	+	10888	NA	64319	52599
	chr7	1491280	1492619	0.300799	3.00799	157574	173261	173270	10	10	0.00984369	1	0.0326588	1	MICALL2	NM_024723 NM_182924 NP_891554 XM_011515520 XM_011515521 XM_011515522 XM_011515523 XM_011515524 XP_011513822 XP_011513823 XP_011513824 XP_011513825 XP_011513826 XR_926947	inside intron	inside	6490	inside intron	-1355	2	17	inside transcription region	-	25114	NA	79778	61197
	chr10	125650718	125651726	-0.334213	3.00792	26397	244905	244913	9	9	0.0123417	1	0.0326631	1	CPXM2	NM_198148 NP_937791 XM_005269528 XM_011539283 XM_011539284 XM_011539285 XM_011539286 XP_005269585 XP_011537585 XP_011537586 XP_011537587 XP_011537588	overlaps 5'	overlaps 5'	0	covers exon(s)	0	1	14	overlaps 5' UTR	-	146348	NA	119587	9042
	chr10	21797112	21798341	0.375726	3.00581	20117	230884	230891	8	8	0.0134641	1	0.0327454	1	SKIDA1	NM_207371 NP_997254 XM_005252450 XM_005252451 XM_006717448 XM_011519480 XM_011519481 XM_011519482 XM_011519483 XM_011519484 XM_011519485 XM_011519486 XM_011519487 XP_005252507 XP_005252508 XP_006717511 XP_011517782 XP_011517783 XP_011517784 XP_011517785 XP_011517786 XP_011517787 XP_011517788 XP_011517789	downstream	downstream	16270	NA	NA	NA	4	NA	-	12202	NA	387640	32724
	chr17	27038186	27039523	0.273178	3.00496	76417	365033	365043	11	11	0.00690418	1	0.0327755	1	PROCA1	NM_001304949 NM_001304951 NM_001304952 NM_001304953 NM_001304954 NM_152465 NP_001291878 NP_001291880 NP_001291881 NP_001291882 NP_001291883 NP_689678 XM_005257927 XM_006721723 XM_011524398 XM_011524399 XM_011524400 XM_011524401 XP_005257984 XP_006721786 XP_011522700 XP_011522701 XP_011522702 XP_011522703	overlaps 5'	overlaps 5'	0	covers exon(s)	0	1	4	overlaps 5' UTR	-	8338	NA	147011	12339
	chr5	404264	405986	0.374729	2.99783	136417	116545	116552	8	8	0.0136005	1	0.0330352	1	AHRR	NM_001242412 NM_020731 NP_001229341 NP_065782	inside intron	inside	81562	inside intron	7472	5	11	inside transcription region	+	115703	NA	57491	48672
	chr3	13114570	13115843	-0.332823	2.99541	118116	76457	76465	9	12	0.0124876	1	0.0331318	1	IQSEC1	NM_001134382 NM_014869 NP_001127854 NP_055684 XM_011534304 XM_011534305 XM_011534306 XM_011534307 XM_011534308 XM_011534309 XM_011534310 XM_011534311 XM_011534312 XM_011534313 XM_011534314 XM_011534315 XP_011532606 XP_011532607 XP_011532608 XP_011532609 XP_011532610 XP_011532611 XP_011532612 XP_011532613 XP_011532614 XP_011532615 XP_011532616 XP_011532617	overlaps 5'	overlaps 5'	0	overlaps exon upstream	0	1	15	5' UTR	-	176075	NA	9922	73162
	chr2	113992762	113993313	0.374396	2.99517	101299	58563	58570	8	8	0.013647	1	0.0331419	1	PAX8	NM_003466 NM_013951 NM_013952 NM_013953 NM_013992 NP_003457 NP_039246 NP_039247 NP_054698 XM_011511790 XM_011511791 XM_011511792 XM_011511793 XM_011511794 XP_011510092 XP_011510093 XP_011510094 XP_011510095 XP_011510096 XR_923021	covers exon(s)	inside	43185	covers exon(s)	0	9	12	inside transcription region	-	62924	NA	7849	59596
	chr1	29189308	29189940	0.499159	2.99495	5135	12435	12440	6	6	0.0111107	1	0.0331515	1	OPRD1	NM_000911 NP_000902	inside exon	inside	50654	inside exon	0	3	3	overlaps 3'UTR	+	51554	NA	4985	38222
	chr12	113904506	113906437	0.374254	2.99403	45511	291674	291681	8	8	0.0136624	1	0.0331884	1	LHX5	NM_022363 NP_071758	inside intron	inside	3440	inside intron	-227	3	5	inside transcription region	-	9183	NA	64211	52406
	chr8	668053	669656	0.332562	2.99306	168507	199143	199151	9	9	0.0125138	1	0.0332252	1	ERICH1	NM_001303100 NM_207332 NP_001290029 NP_997215 XM_006716234 XM_011534726 XM_011534727 XM_011534728 XM_011534729 XM_011534730 XM_011534731 XM_011534732 XM_011534733 XM_011534734 XM_011534735 XM_011534736 XM_011534737 XM_011534738 XM_011534739 XP_006716297 XP_011533028 XP_011533029 XP_011533030 XP_011533031 XP_011533032 XP_011533033 XP_011533034 XP_011533035 XP_011533036 XP_011533037 XP_011533038 XP…	inside intron	inside	11570	inside intron	-2045	2	6	inside transcription region	-	67026	NA	157697	13769
	chr19	47616685	47617301	0.373729	2.98983	91977	406323	406330	8	8	0.0137257	1	0.0333362	1	ZC3H4	NM_015168 NP_055983 XM_005258676 XM_005258677 XM_005258678 XM_006723113 XM_011526668 XM_011526669 XM_011526670 XM_011526671 XP_005258733 XP_005258734 XP_005258735 XP_006723176 XP_011524970 XP_011524971 XP_011524972 XP_011524973	overlaps 5'	overlaps 5'	0	covers exon(s)	0	1	15	5' UTR	-	49562	NA	23211	20073
	chr4	122853464	122854532	0.298831	2.98831	133666	110721	110730	10	10	0.00997358	1	0.0333959	1	TRPC3	NM_001130698 NM_003305 NP_001124170 NP_003296 XM_011532217 XM_011532218 XM_011532219 XP_011530519 XP_011530520 XP_011530521	overlaps exon upstream	inside	18377	overlaps exon upstream	0	2	12	inside transcription region	-	72726	NA	7222	57228
	chr11	843897	844390	0.426365	2.98456	28131	249989	249995	7	11	0.0127381	1	0.0335416	1	TSPAN4	NM_001025234 NM_001025235 NM_001025236 NM_001025237 NM_001025238 NM_001025239 NM_003271 NP_001020405 NP_001020406 NP_001020407 NP_001020408 NP_001020409 NP_001020410 NP_003262 XM_005253102 XM_005253104 XM_011520336 XM_011520337 XM_011520338 XM_011520339 XM_011520340 XM_011520341 XP_005253159 XP_005253161 XP_011518638 XP_011518639 XP_011518640 XP_011518641 XP_011518642 XP_011518643	overlaps 5'	overlaps 5'	0	covers exon(s)	0	1	9	5' UTR	+	23035	NA	7106	56763
	chr16	229500	230596	-0.496623	2.97974	65018	336946	336951	6	6	0.0113727	1	0.0337133	1	HBQ1	NM_005331 NP_005322	overlaps 5'	overlaps 5'	0	covers exon(s)	0	1	3	overlaps 5' UTR	+	845	NA	3049	28615
	chr19	18496259	18496984	-0.496273	2.97764	89263	398851	398856	6	9	0.0114095	1	0.0337906	1	GDF15	NM_004864 NP_004855	overlaps 5'	overlaps 5'	0	overlaps exon upstream	0	1	2	5' UTR	+	3018	NA	9518	71532
	chr12	49658188	49658878	-0.330668	2.97601	41572	282242	282250	9	9	0.012717	1	0.0338529	1	TUBA1C	NM_001303114 NM_001303115 NM_001303116 NM_001303117 NM_032704 NP_001290043 NP_001290044 NP_001290045 NP_001290046 NP_116093	overlaps 5'	overlaps 5'	0	overlaps exon upstream	0	1	4	5' UTR	+	8248	NA	84790	66062
	chr8	1321333	1321883	0.594521	2.9726	168744	199726	199730	5	5	0.00801093	1	0.0339892	1	LOC286083	NR_033895 NR_111948	upstream	upstream	70506	NA	NA	NA	3	NA	-	6533	NA	286083	27195
	chr1	103573700	103574958	-0.297212	2.97212	9817	23331	23340	10	10	0.0100688	1	0.0340064	1	COL11A1	NM_001190709 NM_001854 NM_080629 NM_080630 NP_001177638 NP_001845 NP_542196 NP_542197 XM_011540719 XM_011540720 XM_011540721 XP_011539021 XP_011539022 XP_011539023 XR_946545	overlaps 5'	overlaps 5'	0	overlaps exon upstream	0	1	65	overlaps 5' UTR	-	232029	NA	1301	10385
	chr11	47736132	47737371	-0.424588	2.97212	31692	259058	259064	7	7	0.01297	1	0.0340064	1	AGBL2	NM_024783 NP_079059 XM_005253138 XM_005253139 XM_005253140 XM_005253141 XM_006718327 XM_006718328 XM_011520372 XM_011520373 XM_011520374 XM_011520375 XM_011520376 XM_011520377 XM_011520378 XM_011520379 XM_011520380 XM_011520381 XM_011520382 XP_005253195 XP_005253196 XP_005253197 XP_005253198 XP_006718390 XP_006718391 XP_011518674 XP_011518675 XP_011518676 XP_011518677 XP_011518678 XP_011518679 XP…	overlaps 5'	overlaps 5'	0	covers exon(s)	0	1	11	overlaps 5' UTR	-	45909	NA	79841	61408
	chr8	143609114	143609917	0.594373	2.97186	176271	215546	215550	5	5	0.00801951	1	0.0340149	1	ADGRB1	NM_001702 NP_001693 XM_011517199 XM_011517200 XM_011517201 XM_011517202 XP_011515501 XP_011515502 XP_011515503 XP_011515504 XR_928342	inside intron	inside	63737	inside intron	-1125	23	30	inside transcription region	+	80991	NA	575	48700
	chr19	35629275	35630334	0.296779	2.96779	90103	401117	401126	10	13	0.0100949	1	0.034162	1	FXYD1	NM_001278717 NM_001278718 NM_005031 NM_021902 NP_001265646 NP_001265647 NP_005022 NP_068702	overlaps 5'	overlaps 5'	0	covers exon(s)	0	1	8	5' UTR	+	4222	NA	5348	41516
	chr14	104940229	104940939	0.49461	2.96766	58142	321572	321577	6	6	0.0115949	1	0.0341656	1	C14orf180	NM_001008404 NM_001286399 NM_001286400 NP_001008404 NP_001273328 NP_001273329 XM_005267638 XM_006725159 XM_011536764 XM_011546639 XP_005267695 XP_006725222 XP_011535066 XP_011544941	upstream	upstream	105117	NA	NA	NA	5	NA	+	9062	NA	400258	33833
	chr10	106088702	106089203	-0.593527	2.96763	25315	242470	242474	5	5	0.0080782	1	0.0341674	1	ITPRIP	NM_001272012 NM_001272013 NM_033397 NP_001258941 NP_001258942 NP_203755 XM_005270257 XP_005270314	inside intron	inside	9048	inside intron	8800	1	2	5' UTR	-	28797	NA	85450	66975
	chr11	5617273	5618408	0.370831	2.96665	29089	253040	253047	8	8	0.0141415	1	0.0342082	1	TRIM6-TRIM34	NM_001003819 NP_001003819	overlaps 5'	overlaps 5'	0	covers exon(s)	0	1	14	overlaps 5' UTR	+	47760	NA	445372	36557
	chr11	31846819	31848554	0.329178	2.9626	30652	256656	256664	9	18	0.0128755	1	0.0343681	1	RCN1	NM_002901 NP_002892	inside intron	inside	8705	inside intron	-8631	1	6	5' UTR	+	289158	NA	5954	50430
	chr22	42548153	42549153	0.493756	2.96254	116343	431574	431579	6	6	0.0116879	1	0.0343688	1	TCF20	NM_005650 NM_181492 NP_005641 NP_852469 XM_005261722 XM_006724313 XM_011530352 XM_011530353 XM_011530354 XM_011530355 XM_011547035 XM_011547036 XM_011547752 XM_011547753 XM_011548817 XM_011548818 XM_011548820 XM_011548821 XP_005261779 XP_006724376 XP_011528654 XP_011528655 XP_011528656 XP_011528657 XP_011545337 XP_011545338 XP_011546054 XP_011546055 XP_011547119 XP_011547120 XP_011547122 XP_01154…	downstream	downstream	62292	NA	NA	NA	5	NA	-	55426	NA	6942	56295
	chr11	19735798	19736648	0.423194	2.96236	30266	255714	255720	7	21	0.0131618	1	0.034376	1	NAV2	NM_001111018 NM_001111019 NM_001244963 NM_145117 NM_182964 NP_001104488 NP_001104489 NP_001231892 NP_660093 NP_892009 XM_005253214 XM_006718364 XM_006718365 XM_006718366 XM_006718367 XM_006718368 XM_006718369 XM_011520444 XM_011520445 XM_011520446 XM_011520447 XM_011520448 XM_011520449 XM_011520450 XM_011520451 XM_011520452 XM_011520453 XM_011520454 XP_005253271 XP_006718427 XP_006718428 XP_00671…	inside intron	inside	917	inside intron	-289	1	41	inside transcription region	+	408266	NA	89797	68483
	chr10	88729315	88730481	0.493334	2.96001	23775	238433	238438	6	13	0.0117412	1	0.034473	1	ADIRF	NM_006829 NP_006820	covers exon(s)	inside	1127	covers exon(s)	0	3	3	overlaps 3'UTR	+	2478	NA	10974	6511
	chr4	1166905	1167860	0.369601	2.95681	128311	98635	98642	8	17	0.0143086	1	0.0345943	1	SPON2	NM_001128325 NM_001199021 NM_012445 NP_001121797 NP_001185950 NP_036577	inside intron	inside	34890	inside intron	-432	3	8	5' UTR	-	42029	NA	10417	4754
	chr7	1117418	1117916	0.492687	2.95612	157423	172754	172759	6	6	0.0118185	1	0.0346232	1	C7orf50	NM_001134395 NM_001134396 NM_032350 NP_001127867 NP_001127868 NP_115726 XM_005249886 XM_005249888 XM_005249889 XM_006715793 XM_011515580 XM_011515581 XM_011515582 XM_011515583 XM_011515584 XP_005249943 XP_005249945 XP_005249946 XP_006715856 XP_011513882 XP_011513883 XP_011513884 XP_011513885 XP_011513886	inside intron	inside	59977	inside intron	48976	2	5	inside transcription region	-	141270	NA	84310	65282
	chr20	61447272	61447581	0.328393	2.95553	111934	420909	420917	9	44	0.0129628	1	0.0346458	1	COL9A3	NM_001853 NP_001844 XM_011528543 XM_011528544 XM_011528545 XM_011528546 XM_011528547 XP_011526845 XP_011526846 XP_011526847 XP_011526848 XP_011526849 XR_936499	promoter	promoter	833	NA	NA	NA	32	NA	+	24097	NA	1299	10364
	chr3	147073989	147075221	-0.369313	2.95451	125203	91618	91625	8	8	0.0143487	1	0.0346884	1	ZIC4	NM_001168378 NM_001168379 NM_001243256 NM_032153 NP_001161850 NP_001161851 NP_001230185 NP_115529 NR_033118 NR_033119 NR_040762 XM_011513231 XP_011511533	downstream	downstream	34996	NA	NA	NA	3	NA	-	6382	NA	84107	64806
	chr10	3536341	3536773	0.590553	2.95277	19043	228512	228516	5	5	0.00827929	1	0.0347614	1	KLF6	NM_001008490 NM_001160124 NM_001160125 NM_001300 NP_001153596 NP_001153597 NP_001291 NR_027653	downstream	downstream	290700	NA	NA	NA	4	NA	-	9285	NA	1316	10609
	chr2	220117599	220117945	0.421685	2.9518	106455	69330	69336	7	18	0.0133725	1	0.034795	1	TUBA4A	NM_001278552 NM_006000 NP_001265481 NP_005991 XM_005246832 XP_005246889	covers exon(s)	inside	1385	covers exon(s)	0	2	4	5' UTR	-	4329	NA	7277	57386
	chr17	77922738	77923971	0.421373	2.94961	82069	379444	379450	7	7	0.0134173	1	0.0348802	1	TBC1D16	NM_001271844 NM_001271845 NM_001271846 NM_019020 NP_001258773 NP_001258774 NP_001258775 NP_061893 XM_005257049 XM_005257050 XM_005257052 XM_006721694 XM_006721695 XM_011524322 XM_011524323 XM_011524324 XM_011524325 XP_005257106 XP_005257107 XP_005257109 XP_006721757 XP_006721758 XP_011522624 XP_011522625 XP_011522626 XP_011522627	covers exon(s)	inside	685	covers exon(s)	0	4	7	inside transcription region	-	7004	NA	125058	9673
	chr1	155290236	155291297	0.268125	2.94937	12073	29157	29167	11	11	0.00702047	1	0.0348877	1	RUSC1-AS1	NM_001039517 NM_173639 NP_001034606 XM_011509441 XM_011509442 XP_011507743 XP_011507744	overlaps 3'	overlaps 3'	2641	overlaps exon downstream	0	2	2	overlaps 5' UTR	-	3687	NA	284618	26668
	chr6	28521796	28521887	-0.589344	2.94672	148434	144017	144021	5	5	0.00835694	1	0.0349879	1	ZBED9	NM_052923 NP_443155 XM_006725471 XM_011514283 XM_011514284 XM_011514285 XM_011514286 XM_011514287 XM_011514288 XM_011547183 XM_011547184 XM_011547185 XM_011547186 XM_011547187 XM_011547188 XP_006725534 XP_011512585 XP_011512586 XP_011512587 XP_011512588 XP_011512589 XP_011512590 XP_011545485 XP_011545486 XP_011545487 XP_011545488 XP_011545489 XP_011545490	downstream	downstream	33225	NA	NA	NA	4	NA	-	15705	NA	114821	8202
	chr10	105361785	105363427	0.294468	2.94468	25211	242249	242258	10	10	0.0102484	1	0.0350773	1	SH3PXD2A	NM_014631 NP_055446 XM_005270294 XM_005270295 XM_005270297 XM_005270298 XM_006718079 XM_006718080 XM_011540385 XM_011540386 XM_011540387 XP_005270351 XP_005270352 XP_005270354 XP_005270355 XP_006718142 XP_006718143 XP_011538687 XP_011538688 XP_011538689	inside exon	inside	251737	inside exon	0	14	14	inside transcription region	-	261380	NA	9644	72008
	chr13	99174312	99174930	0.368079	2.94463	51162	304943	304950	8	8	0.0145315	1	0.0350784	1	STK24	NM_001032296 NM_001286649 NM_003576 NP_001027467 NP_001273578 NP_003567 XM_005254078 XM_005254079 XP_005254135 XP_005254136	inside intron	inside	54466	inside intron	-2584	2	10	inside transcription region	-	126941	NA	8428	65176
	chr2	9458925	9459596	0.368056	2.94445	95085	45127	45134	8	8	0.0145337	1	0.0350859	1	ASAP2	NM_001135191 NM_003887 NP_001128663 NP_003878 XM_006711898 XM_006711901 XM_006711902 XM_011510403 XM_011510404 XM_011510405 XM_011510406 XM_011510407 XM_011510408 XM_011510409 XP_006711961 XP_006711964 XP_006711965 XP_011508705 XP_011508706 XP_011508707 XP_011508708 XP_011508709 XP_011508710 XP_011508711	inside intron	inside	112031	inside intron	-197	4	27	inside transcription region	+	198918	NA	8853	68029
	chr16	2848577	2849640	0.490728	2.94437	66102	340304	340309	6	11	0.0120289	1	0.0350898	1	PRSS41	NM_001135086 NP_001128558 XM_011522477 XM_011522478 XP_011520779 XP_011520780	covers exon(s)	inside	91	covers exon(s)	0	1	5	inside transcription region	+	6647	NA	360226	31461
	chr16	89632174	89632749	0.588502	2.94251	73148	356633	356637	5	5	0.00841956	1	0.0351603	1	RPL13	NM_000977 NM_001243130 NM_001243131 NM_033251 NP_000968 NP_001230059 NP_001230060 NP_150254	inside exon	inside	4826	inside exon	0	5	5	3'UTR	+	5889	NA	6137	51119
	chr6	2697720	2698037	-0.588154	2.94077	146321	139026	139030	5	5	0.00844389	1	0.0352333	1	MYLK4	NM_001012418 NP_001012418 XM_005249078 XM_005249079 XM_006715082 XM_006715084 XM_011514567 XP_005249135 XP_005249136 XP_006715145 XP_006715147 XP_011512869 XR_926185	inside intron	inside	53117	inside intron	-4626	3	13	inside transcription region	-	87291	NA	340156	30481
	chr1	149146229	149146991	0.587411	2.93706	11214	26654	26658	5	5	0.00850186	1	0.035389	1	LOC388692	NM_001013644 NR_027002 NR_111933	upstream	upstream	132485	NA	NA	NA	1	NA	+	12266	NA	388692	32963
	chr17	48608677	48610255	-0.293515	2.93515	79331	372779	372788	10	10	0.0103121	1	0.0354656	1	MYCBPAP	NM_032133 NP_115509 XM_005257725 XM_005257726 XM_011525342 XM_011525343 XP_005257782 XP_005257783 XP_011523644 XP_011523645 XR_934571 XR_934572 XR_934573 XR_934574	overlaps 3'	overlaps 3'	22932	covers exon(s)	0	19	19	overlaps 3'UTR	+	23117	NA	84073	64745
	chr17	7905636	7907755	-0.293353	2.93353	74773	361269	361278	10	10	0.0103207	1	0.0355328	1	GUCY2D	NM_000180 NP_000171 XM_011523816 XP_011522118	overlaps 5'	overlaps 5'	0	covers exon(s)	0	3	20	overlaps 5' UTR	+	17670	NA	3000	28500
	chr17	3378249	3379567	-0.586505	2.93252	74019	358919	358923	5	5	0.00857092	1	0.0355733	1	SPATA22	NM_001170695 NM_001170696 NM_001170697 NM_001170698 NM_001170699 NM_032598 NP_001164166 NP_001164167 NP_001164168 NP_001164169 NP_001164170 NP_115987 XM_005256828 XM_005256829 XM_005256830 XM_006721589 XM_006721590 XM_006721591 XM_011524043 XP_005256885 XP_005256886 XP_005256887 XP_006721652 XP_006721653 XP_006721654 XP_011522345	inside intron	inside	37579	inside intron	-5556	2	9	5' UTR	-	73840	NA	84690	65898
	chr19	51505507	51506362	0.488377	2.93026	92839	408601	408606	6	6	0.0123127	1	0.0356674	1	KLK9	NM_012315 NP_036447	overlaps 3'	overlaps 3'	6528	overlaps exon downstream	0	4	4	3'UTR	-	7226	NA	284366	26542
	chr6	170571143	170572016	-0.292816	2.92816	156964	171420	171429	10	10	0.0103543	1	0.0357529	1	LOC154449	NR_002787	overlaps 5'	overlaps 5'	0	covers exon(s)	0	1	3	5' UTR	-	8235	NA	154449	13591
	chr11	61248084	61248887	0.58539	2.92695	32378	260535	260539	5	5	0.00864499	1	0.0358026	1	PPP1R32	NM_001170753 NM_145017 NP_001164224 NP_659454	overlaps 5'	overlaps 5'	0	covers exon(s)	0	1	13	5' UTR	+	9815	NA	220004	17809
	chr3	189348936	189349323	-0.487813	2.92688	127248	96008	96013	6	6	0.0123867	1	0.0358037	1	TP63	NM_001114978 NM_001114979 NM_001114980 NM_001114981 NM_001114982 NM_003722 NP_001108450 NP_001108451 NP_001108452 NP_001108453 NP_001108454 NP_003713 XM_005247843 XM_005247844 XM_005247846 XM_011513251 XM_011513252 XM_011513253 XP_005247900 XP_005247901 XP_005247903 XP_011511553 XP_011511554 XP_011511555	overlaps 5'	overlaps 5'	0	overlaps exon upstream	0	1	12	overlaps 5' UTR	+	265852	NA	8626	67311
	chr3	190105524	190105986	-0.365774	2.92619	127291	96079	96086	8	8	0.0148636	1	0.0358345	1	CLDN16	NM_006580 NP_006571	overlaps 5'	overlaps 5'	0	overlaps exon upstream	0	1	2	overlaps 5' UTR	+	24271	NA	10686	5693
	chr11	102745682	102746365	-0.584497	2.92249	35992	269759	269763	5	5	0.00871333	1	0.0359769	1	MMP12	NM_002426 NP_002417	overlaps 5'	overlaps 5'	0	overlaps exon upstream	0	1	11	5' UTR	-	12300	NA	4321	35741
	chr8	144521374	144521607	0.417064	2.91945	176508	216217	216223	7	7	0.0140324	1	0.0361093	1	ZC3H3	NM_015117 NP_055932 XM_006716536 XM_011516943 XM_011516944 XP_006716599 XP_011515245 XP_011515246 XR_928313	inside intron	inside	102013	inside intron	603	11	12	inside transcription region	-	103795	NA	23144	19807
	chr11	61525216	61525922	-0.485947	2.91568	32443	260671	260676	6	6	0.0126086	1	0.0362646	1	MYRF	NM_001127392 NM_013279 NP_001120864 NP_037411 XM_005274222 XM_005274223 XM_005274224 XM_005274225 XM_005274226 XM_005274227 XM_005274228 XM_011545234 XP_005274279 XP_005274280 XP_005274281 XP_005274282 XP_005274283 XP_005274284 XP_005274285 XP_011543536	inside intron	inside	2355	inside intron	-2301	1	26	inside transcription region	+	33128	NA	745	58529
	chr5	110406414	110407538	-0.582961	2.9148	141046	126917	126921	5	5	0.00883929	1	0.0363011	1	TSLP	NM_033035 NM_138551 NP_149024 NP_612561 NR_045089 XM_011543698 XP_011542000	overlaps 5'	overlaps 5'	0	overlaps exon upstream	0	1	4	5' UTR	+	6332	NA	85480	67042
	chr12	122243328	122244660	0.582862	2.91431	46228	293585	293589	5	23	0.00884573	1	0.0363183	1	SETD1B	NM_015048 NP_055863 XM_005253858 XM_006719296 XM_011538053 XP_005253915 XP_006719359 XP_011536355	covers exon(s)	inside	690	covers exon(s)	0	2	17	inside transcription region	+	27924	NA	23067	19528
	chr12	11001596	11002609	-0.485549	2.91329	39829	278426	278431	6	6	0.0126605	1	0.0363587	1	PRR4	NM_001098538 NM_007244 NP_001092008 NP_009175	overlaps 5'	overlaps 5'	0	overlaps exon upstream	0	2	2	inside transcription region	-	1111	NA	11272	7594
	chr1	16058029	16058504	0.582246	2.91123	3190	7757	7761	5	5	0.00889797	1	0.0364424	1	PLEKHM2	NM_015164 NP_055979 XM_005245790 XM_005245791 XP_005245847 XP_005245848 XR_946590	overlaps exon upstream	inside	47202	overlaps exon upstream	0	17	20	inside transcription region	+	50437	NA	23207	20051
	chr11	787342	788688	0.363851	2.91081	28094	249849	249856	8	8	0.0151387	1	0.0364582	1	CEND1	NM_016564 NP_057648	overlaps exon upstream	inside	1438	overlaps exon upstream	0	2	2	overlaps 5' UTR	-	3016	NA	51286	39668
	chr1	52194898	52195686	0.484803	2.90882	7385	18037	18042	6	6	0.0127531	1	0.0365444	1	OSBPL9	NM_024586 NM_148904 NM_148905 NM_148906 NM_148907 NM_148908 NM_148909 NP_078862 NP_683702 NP_683703 NP_683704 NP_683705 NP_683706 NP_683707 NR_036662 XM_006710318 XM_006710320 XM_006710321 XM_006710322 XM_006710323 XM_006710324 XM_006710325 XM_006710326 XM_011540599 XM_011540600 XM_011540601 XM_011540602 XM_011540603 XM_011540604 XM_011540605 XP_006710381 XP_006710383 XP_006710384 XP_006710385 XP…	overlaps 5'	overlaps 5'	0	covers exon(s)	0	1	20	overlaps 5' UTR	+	59405	NA	114883	8261
	chr10	134499266	134499752	-0.414881	2.90417	27421	247597	247603	7	7	0.0143268	1	0.0367172	1	INPP5A	NM_005539 NP_005530 XM_011539768 XP_011538070 XR_945735	inside intron	inside	77847	inside intron	4143	4	13	inside transcription region	+	175565	NA	3632	31555
	chr11	68972651	68973641	-0.414845	2.90392	33980	265337	265343	7	7	0.0143319	1	0.0367272	1	MYEOV	NM_001293291 NM_001293294 NM_001293296 NM_001300923 NM_001300924 NM_138768 NP_001280220 NP_001280223 NP_001280225 NP_001287852 NP_001287853 NP_620123	upstream	upstream	87981	NA	NA	NA	3	NA	+	3132	NA	26579	24471
	chr18	5891602	5892245	0.579988	2.89994	83344	383422	383426	5	5	0.00907294	1	0.0369001	1	TMEM200C	NM_001080209 NP_001073678 XM_005258130 XM_011525729 XP_005258187 XP_011524031	overlaps 5'	overlaps 5'	0	overlaps exon upstream	0	1	1	overlaps 5' UTR	-	1919	NA	645369	53097
	chr20	45985339	45986173	-0.322172	2.89955	111075	418636	418644	9	9	0.0136599	1	0.0369108	1	ZMYND8	NM_001281769 NM_001281771 NM_001281772 NM_001281773 NM_001281774 NM_001281775 NM_001281776 NM_001281777 NM_001281778 NM_001281779 NM_001281780 NM_001281781 NM_001281782 NM_001281783 NM_001281784 NM_012408 NM_183047 NM_183048 NP_001268698 NP_001268700 NP_001268701 NP_001268702 NP_001268703 NP_001268704 NP_001268705 NP_001268706 NP_001268707 NP_001268708 NP_001268709 NP_001268710 NP_001268711 NP_00…	overlaps 5'	overlaps 5'	0	covers exon(s)	0	1	4	overlaps 5' UTR	-	58586	NA	23613	21473
	chr15	66998926	66999709	0.579099	2.8955	61876	330102	330106	5	5	0.00913485	1	0.0370804	1	SMAD6	NM_001142861 NM_005585 NP_005576 NR_027654 XM_011521561 XP_011519863 XR_931825 XR_931826 XR_931827	inside intron	inside	4252	inside intron	-2512	1	5	inside transcription region	+	79663	NA	4091	34749
	chr4	4228165	4229061	0.413529	2.8947	129064	100709	100715	7	7	0.0145269	1	0.0371098	1	OTOP1	NM_177998 NP_819056	overlaps 5'	overlaps 5'	0	covers exon(s)	0	1	6	overlaps 5' UTR	-	38091	NA	133060	10757
	chr7	1054075	1054449	0.578638	2.89319	157387	172620	172624	5	5	0.0091692	1	0.037172	1	C7orf50	NM_001134395 NM_001134396 NM_032350 NP_001127867 NP_001127868 NP_115726 XM_005249886 XM_005249888 XM_005249889 XM_006715793 XM_011515580 XM_011515581 XM_011515582 XM_011515583 XM_011515584 XP_005249943 XP_005249945 XP_005249946 XP_006715856 XP_011513882 XP_011513883 XP_011513884 XP_011513885 XP_011513886	inside intron	inside	13539	inside intron	-4295	2	2	inside transcription region	-	18402	NA	84310	65283
	chr10	135061171	135061360	0.57834	2.8917	27707	248667	248671	5	9	0.00919782	1	0.0372375	1	MIR202	NR_030170	promoter	promoter	47	NA	NA	NA	1	NA	-	109	NA	574448	48440
	chr3	127633627	127634587	0.413008	2.89105	124062	89015	89021	7	7	0.0146013	1	0.03726	1	KBTBD12	NM_207335 NP_997218 XM_005247167 XM_005247168 XM_011512490 XM_011512491 XM_011512492 XP_005247224 XP_005247225 XP_011510792 XP_011510793 XP_011510794	overlaps 5'	overlaps 5'	0	covers exon(s)	0	1	3	inside transcription region	+	72196	NA	166348	14775
	chr10	709564	710082	-0.578053	2.89027	18616	227411	227415	5	5	0.00922037	1	0.0373023	1	PRR26	NM_001012714 NR_027151 NR_027152	inside exon	inside	13547	inside exon	0	3	3	3'UTR	+	15092	NA	414235	34946
	chr13	112760898	112761328	-0.481477	2.88886	52070	307048	307053	6	9	0.0131822	1	0.0373635	1	SOX1	NM_005986 NP_005977	downstream	downstream	38985	NA	NA	NA	1	NA	+	4107	NA	6656	55052
	chr1	40598394	40599011	0.481354	2.88812	6350	15341	15346	6	6	0.0131979	1	0.0373924	1	RLF	NM_012421 NP_036553 XM_011541893 XM_011541894 XP_011540195 XP_011540196	upstream	upstream	28030	NA	NA	NA	8	NA	+	79552	NA	6018	50695
	chr10	131354782	131355302	-0.360655	2.88524	26910	246063	246070	8	8	0.0156036	1	0.0375166	1	MGMT	NM_002412 NP_002403 XM_005252682 XM_006717863 XM_011539817 XP_005252739 XP_006717926 XP_011538119	inside intron	inside	89328	inside intron	-20140	2	5	inside transcription region	+	300329	NA	4255	35413
	chr4	206112	206562	0.36046	2.88368	128016	97694	97701	8	11	0.0156322	1	0.0375824	1	ZNF876P	NM_001039758 NR_027481	overlaps 5'	overlaps 5'	0	overlaps exon upstream	0	1	2	5' UTR	+	43384	NA	642280	52463
	chr7	52341469	52342265	0.576223	2.88112	161357	182546	182550	5	5	0.00936421	1	0.0376944	1	POM121L12	NM_182595 NP_872401	upstream	upstream	761084	NA	NA	NA	1	NA	+	1269	NA	285877	27120
	chr2	25141735	25142878	0.320092	2.88083	96058	47089	47097	9	12	0.013886	1	0.037708	1	ADCY3	NM_004036 NP_004027 XM_005264104 XM_005264105 XM_006711925 XM_011532489 XM_011532490 XM_011532491 XM_011532492 XM_011532493 XM_011532494 XM_011532495 XM_011532496 XP_005264161 XP_005264162 XP_006711988 XP_011530791 XP_011530792 XP_011530793 XP_011530794 XP_011530795 XP_011530796 XP_011530797 XP_011530798	overlaps 5'	overlaps 5'	0	overlaps exon upstream	0	1	21	overlaps 5' UTR	-	100016	NA	109	6271
	chr12	772529	772982	-0.576132	2.88066	38701	275723	275727	5	5	0.00937172	1	0.0377155	1	NINJ2	NM_001294345 NM_001294346 NM_016533 NP_001281274 NP_001281275 NP_057617	overlaps 5'	overlaps 5'	0	overlaps exon upstream	0	1	2	overlaps 5' UTR	-	98229	NA	4815	37640
	chr6	170553133	170554222	-0.575409	2.87704	156955	171377	171381	5	5	0.00943148	1	0.0378723	1	LOC154449	NR_002787	downstream	downstream	17435	NA	NA	NA	3	NA	-	8235	NA	154449	13591
	chr19	1132256	1132966	0.287508	2.87508	85755	389366	389375	10	10	0.0106685	1	0.0379574	1	SBNO2	NM_001100122 NM_014963 NP_001093592 NP_055778 XM_005259519 XM_005259520 XM_011527803 XM_011527804 XP_005259576 XP_005259577 XP_011526105 XP_011526106	overlaps 5'	overlaps 5'	0	overlaps exon upstream	0	1	14	5' UTR	-	16918	NA	22904	19000
	chr10	32216031	32216359	0.574923	2.87462	20723	232239	232243	5	22	0.0094644	1	0.037975	1	ARHGAP12	NM_001270695 NM_001270696 NM_001270697 NM_001270698 NM_001270699 NM_018287 NP_001257624 NP_001257625 NP_001257626 NP_001257627 NP_001257628 NP_060757 XM_005252644 XM_011519761 XP_005252701 XP_011518063	inside intron	inside	1445	inside intron	1251	1	13	5' UTR	-	114617	NA	94134	71166
	chr14	103432714	103433374	0.478942	2.87365	57854	320851	320856	6	6	0.013511	1	0.0380093	1	CDC42BPB	NM_006035 NP_006026 XM_005268227 XM_005268228 XM_005268229 XM_005268230 XM_011537387 XP_005268284 XP_005268285 XP_005268286 XP_005268287 XP_011535689 XR_943564	covers exon(s)	inside	90368	covers exon(s)	0	18	37	inside transcription region	-	125026	NA	9578	71738
	chr22	31002892	31003010	-0.574679	2.8734	115323	428926	428930	5	5	0.00948158	1	0.0380211	1	PES1	NM_001243225 NM_001282327 NM_001282328 NM_014303 NP_001230154 NP_001269256 NP_001269257 NP_055118 XM_006724173 XP_006724236	overlaps 5'	overlaps 5'	0	overlaps exon upstream	0	1	17	5' UTR	-	30388	NA	23481	21044
	chr10	554711	556017	0.574669	2.87334	18560	227238	227242	5	15	0.00948229	1	0.0380226	1	DIP2C	NM_014974 NP_055789 XM_005252426 XM_005252427 XM_005252428 XM_005252430 XM_011519428 XM_011519429 XM_011519430 XM_011519431 XM_011519432 XM_011519433 XP_005252483 XP_005252484 XP_005252485 XP_005252487 XP_011517730 XP_011517731 XP_011517732 XP_011517733 XP_011517734 XP_011517735	inside intron	inside	179591	inside intron	-22240	2	37	inside transcription region	-	415478	NA	22982	19178
	chr1	155034570	155035979	0.359	2.872	11989	28820	28827	8	18	0.0158633	1	0.0380773	1	ADAM15	NM_001261464 NM_001261465 NM_001261466 NM_003815 NM_207191 NM_207194 NM_207195 NM_207196 NM_207197 NP_001248393 NP_001248394 NP_001248395 NP_003806 NP_997074 NP_997077 NP_997078 NP_997079 NP_997080 NR_048577 NR_048578 NR_048579	overlaps 3'	overlaps 3'	10822	covers exon(s)	0	20	21	overlaps 3'UTR	+	11504	NA	8751	67716
	chr11	94770418	94771514	0.477647	2.86588	35729	269276	269281	6	6	0.0136817	1	0.038341	1	KDM4E	NM_001161630 NP_001155102	downstream	downstream	11996	NA	NA	NA	1	NA	+	2338	NA	390245	33283
	chr13	88328009	88329680	0.318429	2.86586	50815	304228	304236	9	13	0.0140646	1	0.0383414	1	SLITRK5	NM_015567 NP_056382 XM_005254038 XM_005254039 XP_005254095 XP_005254096	inside exon	inside	3139	inside exon	0	2	2	inside transcription region	+	7000	NA	26050	23673
	chr7	6197890	6198846	-0.573083	2.86542	158611	176378	176382	5	8	0.00959894	1	0.0383621	1	USP42	NM_032172 NP_115548 XM_005249883 XM_006715790 XM_006715791 XM_011515573 XM_011515574 XM_011515575 XM_011515576 XM_011515577 XM_011515578 XP_005249940 XP_006715853 XP_006715854 XP_011513875 XP_011513876 XP_011513877 XP_011513878 XP_011513879 XP_011513880	inside intron	inside	47134	inside intron	234	15	16	inside transcription region	+	50439	NA	84132	64854
	chr6	152128426	152128584	-0.358061	2.86449	155219	167452	167459	8	30	0.016	1	0.0384072	1	ESR1	NM_000125 NM_001122740 NM_001122741 NM_001122742 NM_001291230 NM_001291241 NP_000116 NP_001116212 NP_001116213 NP_001116214 NP_001278159 NP_001278170 XM_006715374 XM_006715375 XM_011535543 XM_011535544 XM_011535545 XM_011535546 XM_011535547 XM_011535548 XM_011535549 XP_006715437 XP_006715438 XP_011533845 XP_011533846 XP_011533847 XP_011533848 XP_011533849 XP_011533850 XP_011533851	overlaps 5'	overlaps 5'	0	overlaps exon upstream	0	1	9	5' UTR	+	295954	NA	2099	17262
	chr4	2303638	2303860	0.57281	2.86405	128652	99647	99651	5	5	0.00962184	1	0.0384205	1	ZFYVE28	NM_001172656 NM_001172657 NM_001172658 NM_001172659 NM_001172660 NM_020972 NP_001166127 NP_001166128 NP_001166129 NP_001166130 NP_001166131 NP_066023 XM_006713900 XM_006713901 XM_006713902 XM_006713903 XM_006713904 XM_011513539 XM_011513540 XM_011513541 XP_006713963 XP_006713964 XP_006713965 XP_006713966 XP_006713967 XP_011511841 XP_011511842 XP_011511843	inside intron	inside	116510	inside intron	2155	7	12	inside transcription region	-	149046	NA	57732	49369
	chr17	71948430	71949210	0.571672	2.85836	80896	376292	376296	5	5	0.00971845	1	0.0386949	1	LINC00469	NM_182564 NR_027146	upstream	upstream	123754	NA	NA	NA	4	NA	-	79267	NA	283982	26339
	chr1	25071260	25071620	-0.356797	2.85438	4515	10737	10744	8	16	0.0161954	1	0.0388649	1	CLIC4	NM_013943 NP_039234 XM_011541202 XP_011539504	promoter	promoter	140	NA	NA	NA	6	NA	+	99055	NA	25932	23319
	chr17	79374181	79374741	0.570781	2.85391	82543	380838	380842	5	15	0.00978394	1	0.0388856	1	BAHCC1	NM_001080519 NM_001291324 NM_024696 NP_001278253 XM_006721989 XM_011525061 XM_011525062 XM_011525063 XM_011525064 XP_006722052 XP_011523363 XP_011523364 XP_011523365 XP_011523366	inside intron	inside	641	inside intron	-463	2	27	inside transcription region	+	59818	NA	57597	48992
	chr1	92011732	92012736	0.317079	2.85371	9367	22237	22245	9	9	0.0142256	1	0.0388967	1	CDC7	NM_001134419 NM_001134420 NM_003503 NP_001127891 NP_001127892 NP_003494 XM_005271241 XM_005271244 XM_005271245 XM_011542226 XM_011542227 XP_005271298 XP_005271301 XP_005271302 XP_011540528 XP_011540529	downstream	downstream	45328	NA	NA	NA	12	NA	+	24917	NA	8317	63927
	chr14	104800445	104801102	-0.475373	2.85224	58111	321505	321510	6	6	0.0140002	1	0.0389561	1	KIF26A	NM_015656 NP_056471 XM_011536641 XP_011534943	downstream	downstream	195385	NA	NA	NA	15	NA	+	42175	NA	26153	23963
	chr5	52856402	52856869	0.316848	2.85163	138784	122222	122230	9	9	0.0142524	1	0.0389826	1	NDUFS4	NM_002495 NP_002486 XM_005248525 XM_011543414 XM_011543415 XP_005248582 XP_011541716 XP_011541717	overlaps 5'	overlaps 5'	0	covers exon(s)	0	1	5	overlaps 5' UTR	+	122706	NA	4724	37247
	chr4	41883890	41885041	-0.474909	2.84945	130949	104810	104815	6	29	0.0140664	1	0.039076	1	TMEM33	NM_018126 NP_060596 XM_005248116 XM_005248117 XP_005248173 XP_005248174	upstream	upstream	52096	NA	NA	NA	7	NA	+	25687	NA	55161	44084
	chr5	140867386	140868686	0.569186	2.84593	142977	131673	131677	5	5	0.00992349	1	0.0392316	1	PCDHGA8	NM_014004 NM_032088 NP_054723 NP_114477	inside intron	inside	95903	inside intron	5687	2	4	inside transcription region	+	121065	NA	9708	72317
	chr11	598325	599052	0.473894	2.84337	28019	249631	249636	6	6	0.0142034	1	0.0393397	1	PHRF1	NM_001286581 NM_001286582 NM_001286583 NM_020901 NP_001273510 NP_001273511 NP_001273512 NP_065952 XM_005253025 XM_005253027 XM_006725140 XM_006725141 XM_011520236 XM_011520237 XM_011546600 XM_011546601 XP_005253082 XP_005253084 XP_006725203 XP_006725204 XP_011518538 XP_011518539 XP_011544902 XP_011544903	covers exon(s)	inside	6290	covers exon(s)	0	4	9	inside transcription region	+	17685	NA	57661	49161
	chr5	1950212	1950842	-0.473765	2.84259	136966	118308	118313	6	6	0.0142231	1	0.0393773	1	IRX4	NM_001278632 NM_001278633 NM_001278634 NM_001278635 NM_016358 NP_001265561 NP_001265562 NP_001265563 NP_001265564 NP_057442	upstream	upstream	62919	NA	NA	NA	7	NA	-	9752	NA	50805	38693
	chr11	65197533	65198023	-0.473308	2.83985	33155	262844	262849	6	6	0.0142893	1	0.0395068	1	NEAT1	NR_002802 NR_028272 NR_131012	inside exon	inside	7264	inside exon	0	1	1	inside transcription region	+	21759	NA	283131	26032
	chr11	132933813	132935463	-0.315391	2.83852	38386	274986	274994	9	9	0.014427	1	0.0395709	1	OPCML	NM_001012393 NM_002545 NP_001012393 NP_002536 XM_005271574 XM_006718846 XM_011542856 XP_005271631 XP_006718909 XP_011541158	inside intron	inside	466940	inside intron	-120907	2	8	inside transcription region	-	1117528	NA	4978	38209
	chr3	181421427	181422217	-0.473047	2.83828	126589	94500	94505	6	6	0.0143272	1	0.0395848	1	SOX2-OT	NR_004053 NR_075089 NR_075090 NR_075091 NR_075092 NR_075093	inside intron	inside	93305	inside intron	35139	3	3	inside transcription region	+	131891	NA	347689	30964
	chr8	599525	600429	0.567646	2.83823	168472	199067	199071	5	8	0.0100541	1	0.0395866	1	ERICH1	NM_001303100 NM_207332 NP_001290029 NP_997215 XM_006716234 XM_011534726 XM_011534727 XM_011534728 XM_011534729 XM_011534730 XM_011534731 XM_011534732 XM_011534733 XM_011534734 XM_011534735 XM_011534736 XM_011534737 XM_011534738 XM_011534739 XP_006716297 XP_011533028 XP_011533029 XP_011533030 XP_011533031 XP_011533032 XP_011533033 XP_011533034 XP_011533035 XP_011533036 XP_011533037 XP_011533038 XP…	downstream	downstream	80797	NA	NA	NA	6	NA	-	67026	NA	157697	13769
	chr5	50218625	50219467	0.472933	2.8376	138705	122016	122021	6	6	0.0143412	1	0.0396134	1	PARP8	NM_001178055 NM_001178056 NM_024615 NP_001171526 NP_001171527 NP_078891 XM_005248596 XM_011543631 XM_011543632 XM_011543633 XM_011543634 XM_011543635 XM_011543636 XM_011543637 XM_011543638 XM_011543639 XM_011543640 XM_011543641 XM_011543642 XM_011543643 XM_011543644 XM_011543645 XP_005248653 XP_011541933 XP_011541934 XP_011541935 XP_011541936 XP_011541937 XP_011541938 XP_011541939 XP_011541940 XP…	downstream	downstream	256892	NA	NA	NA	27	NA	+	180623	NA	79668	60871
	chr11	84634126	84634735	0.472797	2.83678	35266	268324	268329	6	6	0.0143587	1	0.0396474	1	DLG2	NM_001142699 NM_001142700 NM_001142702 NM_001206769 NM_001300983 NM_001364 NP_001136171 NP_001136172 NP_001136174 NP_001193698 NP_001287912 NP_001355 XM_005273806 XM_005273810 XM_005273811 XM_006718438 XM_011544778 XM_011544779 XM_011544780 XM_011544781 XM_011544782 XM_011544783 XM_011544784 XM_011544785 XM_011544786 XM_011544787 XM_011544788 XP_005273863 XP_005273867 XP_005273868 XP_006718501 XP…	overlaps 5'	overlaps 5'	0	overlaps exon upstream	0	1	14	overlaps 5' UTR	-	1292234	NA	1740	15252
	chr8	48675647	48676092	0.405237	2.83666	171899	206548	206554	7	7	0.0158279	1	0.0396528	1	SPIDR	NM_001080394 NM_001282916 NM_001282919 NP_001073863 NP_001269845 NP_001269848 NR_104581 XM_005251189 XM_005251191 XM_005251193 XM_005251195 XM_005251197 XM_005251198 XM_005251199 XM_005251201 XM_006716443 XM_006716444 XM_006716445 XM_011517497 XM_011517498 XM_011517499 XM_011517500 XM_011517501 XM_011517502 XM_011517503 XM_011517504 XM_011517505 XM_011517506 XM_011517507 XP_005251246 XP_005251248…	inside intron	inside	49643	inside intron	785	2	2	inside transcription region	+	52648	NA	23514	21131
	chr19	35800589	35801215	-0.567315	2.83658	90135	401230	401234	5	5	0.010082	1	0.0396567	1	MAG	NM_001199216 NM_002361 NM_080600 NP_001186145 NP_002352 NP_542167	covers exon(s)	inside	17600	covers exon(s)	0	8	12	inside transcription region	+	37144	NA	4099	34765
	chr4	40631571	40632788	0.314825	2.83343	130849	104563	104571	9	12	0.0144907	1	0.0398042	1	RBM47	NM_001098634 NM_019027 NP_001092104 NP_061900 XM_005248103 XM_005248107 XM_005248108 XM_005248109 XM_011513702 XM_011513703 XM_011513704 XM_011513705 XM_011513706 XM_011513707 XM_011513708 XM_011513709 XM_011513710 XP_005248160 XP_005248164 XP_005248165 XP_005248166 XP_011512004 XP_011512005 XP_011512006 XP_011512007 XP_011512008 XP_011512009 XP_011512010 XP_011512011 XP_011512012	overlaps 5'	overlaps 5'	0	covers exon(s)	0	1	6	5' UTR	-	207368	NA	54502	42290
	chr1	1959442	1959832	0.472177	2.83306	570	1671	1676	6	6	0.0144446	1	0.0398199	1	GABRD	NM_000815 NP_000806 XM_011541194 XP_011539496	covers exon(s)	inside	8674	covers exon(s)	0	6	9	inside transcription region	+	11424	NA	2563	22537
	chr17	40574819	40575822	-0.31436	2.82924	78042	369102	369110	9	9	0.0145433	1	0.039987	1	PTRF	NM_012232 NP_036364 XM_005257242 XP_005257299	overlaps 5'	overlaps 5'	0	overlaps exon upstream	0	1	2	overlaps 5' UTR	-	20871	NA	284119	26431
	chr5	178547422	178548700	0.471347	2.82808	145637	137329	137334	6	6	0.0145619	1	0.0400414	1	ADAMTS2	NM_014244 NM_021599 NP_055059 NP_067610	overlaps exon downstream	inside	223731	overlaps exon downstream	0	21	22	inside transcription region	-	234579	NA	9509	71505
	chr14	24898818	24899050	-0.35323	2.82584	53386	310770	310777	8	12	0.0167565	1	0.0401409	1	KHNYN	NM_001290256 NM_001290257 NM_015299 NP_001277185 NP_001277186 NP_056114 XM_005267474 XM_005267476 XM_011536590 XP_005267531 XP_005267533 XP_011534892 XR_943407	inside intron	inside	326	inside intron	-204	1	8	inside transcription region	+	12055	NA	23351	20682
	chr4	1005884	1006278	-0.313806	2.82426	128258	98493	98501	9	41	0.0146113	1	0.0402092	1	FGFRL1	NM_001004356 NM_001004358 NM_021923 NP_001004356 NP_001004358 NP_068742 XM_011513486 XM_011513487 XP_011511788 XP_011511789	overlaps 5'	overlaps 5'	0	covers exon(s)	0	2	7	overlaps 5' UTR	+	14752	NA	53834	41750
	chr19	1467921	1468943	0.402747	2.81923	85898	389781	389787	7	7	0.0162433	1	0.0404515	1	C19orf25	NM_152482 NP_689695 XM_005259506 XM_006722653 XP_005259563 XP_006722716	inside intron	inside	10285	inside intron	-6097	3	3	inside transcription region	-	17466	NA	148223	12549
	chr8	42036450	42038135	0.352347	2.81878	171688	206071	206078	8	8	0.016891	1	0.0404722	1	PLAT	NM_000930 NM_000931 NM_033011 NP_000921 NP_127509	covers exon(s)	inside	27059	covers exon(s)	0	10	11	inside transcription region	-	32958	NA	5327	41374
	chr7	158045980	158046838	0.402555	2.81788	168146	198281	198287	7	7	0.0162838	1	0.0405169	1	PTPRN2	NM_002847 NM_130842 NM_130843 NP_002838 NP_570857 NP_570858 XM_011516445 XM_011516446 XM_011516447 XM_011516448 XM_011516449 XP_011514747 XP_011514748 XP_011514749 XP_011514750 XP_011514751	inside intron	inside	333644	inside intron	-48014	3	22	inside transcription region	-	1048732	NA	5799	49621
	chr1	28286034	28286884	-0.313036	2.81733	5032	12134	12142	9	9	0.0147011	1	0.0405445	1	XKR8	NM_018053 NP_060523 XM_011541679 XM_011541680 XP_011539981 XP_011539982 XR_946682	overlaps 5'	overlaps 5'	0	covers exon(s)	0	1	3	overlaps 5' UTR	+	8100	NA	55113	43910
	chr12	123215301	123215684	0.469097	2.81458	46347	293891	293896	6	13	0.0148779	1	0.0406622	1	HCAR1	NM_032554 NP_115943	promoter	promoter	172	NA	NA	NA	1	NA	-	2976	NA	27198	25290
	chr16	46602737	46603321	0.402062	2.81443	68949	346797	346803	7	7	0.0163672	1	0.0406672	1	ANKRD26P1	NM_001004299 NR_026556	overlaps 5'	overlaps 5'	0	overlaps exon upstream	0	1	17	5' UTR	-	99760	NA	124149	9505
	chr14	23623480	23624788	0.351649	2.81319	53171	310083	310090	8	8	0.0170048	1	0.0407309	1	SLC7A8	NM_001267036 NM_001267037 NM_012244 NM_182728 NP_001253965 NP_001253966 NP_036376 NP_877392 NR_049767	inside intron	inside	28081	inside intron	9705	3	6	inside transcription region	-	58365	NA	23428	20915
	chr10	133747754	133748026	-0.46883	2.81298	27177	246854	246859	6	6	0.0149137	1	0.0407409	1	PPP2R2D	NM_001003656 NM_001291310 NM_018461 NP_001278239 NP_060931 NR_033191 XM_005277927 XM_006717914 XM_006717915 XM_011539950 XM_011539951 XP_005277984 XP_006717977 XP_006717978 XP_011538252 XP_011538253 XR_945786	overlaps 5'	overlaps 5'	0	overlaps exon upstream	0	1	7	5' UTR	+	22093	NA	55844	46180
	chr7	2801424	2801959	0.562397	2.81198	158084	174918	174922	5	12	0.0105067	1	0.0407925	1	GNA12	NM_001282440 NM_001282441 NM_001293092 NM_007353 NP_001269369 NP_001269370 NP_001280021 NP_031379 XM_011515288 XP_011513590	inside intron	inside	82000	inside intron	-30039	3	3	inside transcription region	-	116218	NA	2768	25718
	chr19	18761132	18761792	0.468008	2.80805	89333	399053	399058	6	6	0.0150489	1	0.0409868	1	KLHL26	NM_018316 NP_060786	inside intron	inside	13294	inside intron	-13184	1	3	inside transcription region	+	33464	NA	55295	44653
	chr4	571090	571737	0.467647	2.80588	128059	97826	97831	6	6	0.0151019	1	0.0410859	1	PIGG	NM_001127178 NM_001289051 NM_001289052 NM_001289053 NM_001289055 NM_001289057 NM_017733 NP_001120650 NP_001275980 NP_001275981 NP_001275982 NP_001275984 NP_001275986 NP_060203 NR_110293 XM_005272283 XM_005272284 XM_005272288 XM_005272289 XM_011513490 XM_011513491 XM_011513492 XM_011513493 XM_011513494 XP_005272340 XP_005272341 XP_005272345 XP_005272346 XP_011511792 XP_011511793 XP_011511794 XP_01…	downstream	downstream	78101	NA	NA	NA	13	NA	+	40331	NA	54872	43130
	chr14	104979372	104979786	0.561144	2.80572	58145	321580	321584	5	5	0.0106248	1	0.041092	1	C14orf180	NM_001008404 NM_001286399 NM_001286400 NP_001008404 NP_001273328 NP_001273329 XM_005267638 XM_006725159 XM_011536764 XM_011546639 XP_005267695 XP_006725222 XP_011535066 XP_011544941	upstream	upstream	66270	NA	NA	NA	5	NA	+	9062	NA	400258	33833
	chr16	4381661	4382269	-0.467509	2.80506	66491	341312	341317	6	6	0.0151198	1	0.041122	1	GLIS2	NM_032575 NP_115964 XM_005255641 XM_005255642 XM_006725240 XM_006725241 XP_005255698 XP_005255699 XP_006725303 XP_006725304	overlaps 5'	overlaps 5'	0	overlaps exon upstream	0	1	6	5' UTR	+	7382	NA	84662	65813
	chr11	66824138	66824650	-0.400633	2.80443	33552	264103	264109	7	10	0.0166158	1	0.0411517	1	RHOD	NM_001300886 NM_014578 NP_001287815 NP_055393	overlaps 5'	overlaps 5'	0	covers exon(s)	0	1	5	overlaps 5' UTR	+	15199	NA	29984	28444
	chr11	113576693	113577528	-0.467363	2.80418	36498	270980	270985	6	6	0.0151405	1	0.0411635	1	TMPRSS5	NM_001288749 NM_001288750 NM_001288751 NM_001288752 NM_030770 NP_001275678 NP_001275679 NP_001275680 NP_001275681 NP_110397 NR_110046 NR_110047 XM_011543014 XM_011543015 XM_011543016 XP_011541316 XP_011541317 XP_011541318	overlaps 5'	overlaps 5'	0	covers exon(s)	0	1	10	5' UTR	-	18800	NA	80975	63134
	chr12	5539588	5540116	-0.46709	2.80254	39196	276811	276816	6	9	0.0151892	1	0.0412562	1	NTF3	NM_001102654 NM_002527 NP_001096124 NP_002518 XM_011520963 XP_011519265	promoter	promoter	1164	NA	NA	NA	2	NA	+	63185	NA	4908	37917
	chr6	127796287	127797286	0.400328	2.80229	153880	164637	164643	7	7	0.0166752	1	0.0412669	1	SOGA3	NM_001012279 NP_001012279	overlaps exon downstream	inside	43214	overlaps exon downstream	0	6	12	inside transcription region	-	80949	NA	387104	32654
	chr5	23506738	23507573	0.349754	2.79804	137959	120347	120354	8	13	0.0173157	1	0.0414816	1	PRDM9	NM_020227 NP_064612	promoter	promoter	151	NA	NA	NA	11	NA	+	20982	NA	56979	47573
	chr11	795582	796607	0.399687	2.79781	28099	249872	249878	7	7	0.0167844	1	0.0414916	1	SLC25A22	NM_001191060 NM_001191061 NM_024698 NP_001177989 NP_001177990 NP_078974 XM_011520369 XM_011520370 XM_011520371 XP_011518671 XP_011518672 XP_011518673	overlaps 5'	overlaps 5'	0	covers exon(s)	0	1	4	5' UTR	-	2350	NA	79751	61139
	chr13	23411771	23412996	0.466115	2.79669	48195	298663	298668	6	6	0.0153391	1	0.0415425	1	BASP1P1	NR_033774	downstream	downstream	59324	NA	NA	NA	1	NA	-	1151	NA	646201	53223
	chr12	110211321	110211701	-0.398984	2.79289	45129	290704	290710	7	7	0.0169096	1	0.0417346	1	FAM222A-AS1	NM_032897 NR_026661 NR_026662	promoter	promoter	29	NA	NA	NA	4	NA	-	39278	NA	84983	66546
	chr13	113622038	113622750	0.349065	2.79252	52307	307759	307766	8	13	0.0174353	1	0.0417536	1	MCF2L-AS1	NR_034002	inside exon	inside	202	inside exon	0	1	1	overlaps 3'UTR	-	1154	NA	100289410	1211
	chr7	157482215	157483448	-0.465179	2.79107	167936	197706	197711	6	6	0.015474	1	0.0418183	1	PTPRN2	NM_002847 NM_130842 NM_130843 NP_002838 NP_570857 NP_570858 XM_011516445 XM_011516446 XM_011516447 XM_011516448 XM_011516449 XP_011514747 XP_011514748 XP_011514749 XP_011514750 XP_011514751	inside intron	inside	897034	inside intron	-6585	12	22	inside transcription region	-	1048732	NA	5799	49621
	chr4	111533267	111533951	-0.398721	2.79105	133285	109854	109860	7	14	0.0169533	1	0.0418198	1	PITX2	NM_000325 NM_001204397 NM_001204398 NM_001204399 NM_153426 NM_153427 NP_000316 NP_001191326 NP_001191327 NP_001191328 NP_700475 NP_700476 XM_006714235 XM_011532027 XP_006714298 XP_011530329	downstream	downstream	10303	NA	NA	NA	3	NA	-	5674	NA	5308	41289
	chr13	112996346	112997643	0.398706	2.79094	52125	307224	307230	7	12	0.0169561	1	0.0418248	1	SPACA7	NM_145248 NP_660291 XM_011537465 XM_011537466 XM_011537467 XM_011537468 XM_011537469 XM_011537470 XM_011537471 XM_011537472 XM_011537473 XM_011546622 XM_011546623 XM_011546624 XM_011546625 XM_011546626 XM_011546627 XM_011546628 XM_011546629 XM_011546630 XP_011535767 XP_011535768 XP_011535769 XP_011535770 XP_011535771 XP_011535772 XP_011535773 XP_011535774 XP_011535775 XP_011544924 XP_011544925 XP…	upstream	upstream	33008	NA	NA	NA	7	NA	+	58358	NA	122258	9288
	chr16	54316931	54318772	-0.309697	2.78728	69458	347811	347819	9	14	0.0150858	1	0.0419972	1	IRX3	NM_024336 NP_077312 XM_005256139 XP_005256196	overlaps 3'	overlaps 3'	1606	covers exon(s)	0	2	4	overlaps 3'UTR	-	3166	NA	79191	60297
	chr9	14313043	14314387	-0.464001	2.78401	177314	218335	218340	6	6	0.0156537	1	0.0421561	1	NFIB	NM_001190737 NM_001190738 NM_001282787 NM_005596 NP_001177666 NP_001177667 NP_001269716 NP_005587 XM_005251467 XM_005251468 XM_005251469 XM_005251470 XM_005251471 XM_006716773 XM_006716774 XM_006716775 XM_011517886 XM_011517887 XP_005251524 XP_005251525 XP_005251526 XP_005251527 XP_005251528 XP_006716836 XP_006716837 XP_006716838 XP_011516188 XP_011516189	overlaps 5'	overlaps 5'	0	covers exon(s)	0	1	9	overlaps 5' UTR	-	211624	NA	4781	37523
	chr1	45189743	45191110	0.397488	2.78242	6929	16750	16756	7	7	0.0171737	1	0.0422406	1	C1orf228	NM_001004307 NM_001145636 NP_001139108 XM_006710603 XM_006710604 XM_011541340 XM_011541341 XM_011541342 XM_011541343 XM_011541344 XM_011541345 XM_011541346 XM_011541347 XM_011541348 XM_011541349 XM_011541350 XM_011541351 XM_011541352 XM_011541353 XM_011541354 XM_011541355 XM_011541356 XP_006710666 XP_006710667 XP_011539642 XP_011539643 XP_011539644 XP_011539645 XP_011539646 XP_011539647 XP_011539…	covers exon(s)	inside	49349	covers exon(s)	0	12	12	overlaps 3'UTR	+	50869	NA	339541	30373
	chr20	61885926	61886587	-0.39723	2.78061	112058	421244	421250	7	13	0.0172155	1	0.0423293	1	FLJ16779	NR_024389	inside exon	inside	596	inside exon	0	1	1	3'UTR	+	7637	NA	100192386	931
	chr12	48690546	48691036	0.55575	2.77875	41431	281830	281834	5	5	0.0111315	1	0.0424234	1	H1FNT	NM_181788 NP_861453	upstream	upstream	31727	NA	NA	NA	1	NA	+	1299	NA	341567	30616
	chr1	2237200	2238334	0.463003	2.77802	725	2105	2110	6	6	0.0158057	1	0.0424606	1	SKI	NM_003036 NP_003027 XM_005244775 XM_005244776 XP_005244832 XP_005244833	covers exon(s)	inside	77066	covers exon(s)	0	7	7	overlaps 3'UTR	+	81518	NA	6497	53859
	chr8	1785833	1786322	-0.554375	2.77188	168896	200131	200135	5	5	0.0112786	1	0.0427873	1	ARHGEF10	NM_014629 NP_055444 XM_005266040 XM_005266041 XM_005266042 XM_006725106 XM_006725107 XM_006725111 XM_011534766 XM_011534767 XM_011534768 XM_011534769 XM_011534770 XM_011546563 XM_011546564 XM_011546565 XM_011546566 XM_011546567 XP_005266097 XP_005266098 XP_005266099 XP_006725169 XP_006725170 XP_006725174 XP_011533068 XP_011533069 XP_011533070 XP_011533071 XP_011533072 XP_011544865 XP_011544866 XP…	inside intron	inside	13684	inside intron	5196	2	28	5' UTR	+	134658	NA	9639	71974
	chr11	119993722	119993934	0.461693	2.77016	37180	272556	272561	6	6	0.0160265	1	0.0428768	1	TRIM29	NM_012101 NM_058193 NP_036233 XM_005271490 XM_011542729 XM_011542730 XM_011542731 XM_011542732 XM_011542733 XP_005271547 XP_011541031 XP_011541032 XP_011541033 XP_011541034 XP_011541035	overlaps exon upstream	inside	14929	overlaps exon upstream	0	5	10	inside transcription region	-	26869	NA	23650	21580
	chr11	20617937	20618399	-0.395462	2.76823	30337	255873	255879	7	7	0.0175687	1	0.0429734	1	SLC6A5	NM_004211 NP_004202 XM_005253225 XM_011520473 XP_005253282 XP_011518775	upstream	upstream	2547	NA	NA	NA	16	NA	+	55664	NA	9152	69653
	chr6	134210253	134211217	-0.251577	2.76734	154180	165245	165255	11	15	0.00727954	1	0.0430167	1	TCF21	NM_003206 NM_198392 NP_003197 NP_938206	overlaps 5'	overlaps 5'	0	covers exon(s)	0	1	3	overlaps 5' UTR	+	6416	NA	6943	56298
	chr19	35530755	35532097	-0.307434	2.7669	90085	401071	401079	9	9	0.0153606	1	0.0430389	1	SCN1B	NM_001037 NM_199037 NP_001028 NP_950238 XM_005259144 XP_005259201	overlaps 3'	overlaps 3'	9163	overlaps exon downstream	0	6	6	3'UTR	+	9761	NA	6324	51681
	chr17	7340375	7341936	0.307336	2.76603	74628	360749	360757	9	9	0.015372	1	0.0430836	1	TMEM102	NM_178518 NP_848613 XM_005256614 XM_011508724 XM_011508725 XM_011523796 XM_011523797 XM_011523798 XP_005256671 XP_011507026 XP_011507027 XP_011522098 XP_011522099 XP_011522100	overlaps 3'	overlaps 3'	1306	overlaps exon downstream	0	2	2	overlaps 3'UTR	+	1929	NA	284114	26427
	chr2	177052486	177053295	-0.306793	2.76114	104355	64948	64956	9	13	0.0154393	1	0.043338	1	HAGLR	NR_033979 NR_110458 NR_110459 NR_110460 NR_110461 NR_110462 NR_110463 NR_110464 NR_110465 NR_110466 NR_110467 NR_110468	inside intron	inside	391	inside intron	246	1	3	inside transcription region	-	15762	NA	401022	34021
	chr2	27529325	27530829	0.306577	2.75919	96355	47866	47874	9	19	0.0154669	1	0.043425	1	UCN	NM_003353 NP_003344	overlaps 3'	overlaps 3'	301	covers exon(s)	0	2	2	overlaps 5' UTR	-	865	NA	7349	58122
	chr19	54290799	54291194	-0.30601	2.75409	93280	409786	409794	9	13	0.0155374	1	0.0436754	1	MIR372	NR_029865	overlaps 5'	overlaps 5'	0	overlaps exon upstream	0	1	1	inside transcription region	+	281	NA	442917	36490
	chr8	1309654	1310451	0.55068	2.7534	168735	199708	199712	5	5	0.011655	1	0.0437159	1	LOC286083	NR_033895 NR_111948	upstream	upstream	58827	NA	NA	NA	3	NA	-	6533	NA	286083	27195
	chr4	128650393	128651518	-0.458846	2.75308	133838	111048	111053	6	12	0.0164895	1	0.0437305	1	SLC25A31	NM_031291 NP_112581 XM_011532297 XM_011532298 XP_011530599 XP_011530600	promoter	promoter	37	NA	NA	NA	6	NA	+	43892	NA	83447	64026
	chr1	147800461	147801789	0.305692	2.75123	11143	26513	26521	9	9	0.0155792	1	0.0438365	1	NBPF8	NM_001037501 NP_001032590 NR_102404 NR_102405 XM_006710872 XP_006710935	inside intron	inside	545140	inside intron	204436	10	12	inside transcription region	-	772606	NA	728841	57711
	chr18	77376639	77377589	0.549952	2.74976	85217	388104	388108	5	5	0.0117355	1	0.0439059	1	CTDP1	NM_001202504 NM_004715 NM_048368 NP_001189433 NP_004706 NP_430255 XM_005266782 XM_011526261 XP_005266839 XP_011524563	upstream	upstream	62212	NA	NA	NA	13	NA	+	74709	NA	9150	69649
	chr6	110736422	110736958	-0.549644	2.74822	153216	163225	163229	5	5	0.0117673	1	0.043985	1	DDO	NM_003649 NM_004032 NP_003640 NP_004023	overlaps 5'	overlaps 5'	0	covers exon(s)	0	1	4	overlaps 5' UTR	-	23370	NA	8528	66774
	chr9	38487864	38489046	0.549608	2.74804	178022	219556	219560	5	5	0.0117684	1	0.0439935	1	FAM95C	NR_047651	downstream	downstream	88215	NA	NA	NA	8	NA	-	36695	NA	100289137	1193
	chr19	17905332	17906309	0.392461	2.74723	89115	398431	398437	7	7	0.0181072	1	0.0440393	1	B3GNT3	NM_014256 NP_055071 XM_011527626 XM_011527627 XP_011525928 XP_011525929	overlaps 5'	overlaps 5'	0	covers exon(s)	0	1	3	5' UTR	+	18466	NA	10331	4490
	chr14	23290798	23292518	-0.274661	2.74661	53088	309849	309858	10	10	0.0113762	1	0.0440812	1	SLC7A7	NM_001126105 NM_001126106 NM_003982 NP_001119577 NP_001119578 NR_040448 XM_006720302 XM_011537298 XM_011537299 XP_006720365 XP_011535600 XP_011535601	promoter	promoter	1778	NA	NA	NA	11	NA	-	46588	NA	9056	69072
	chr4	57547347	57548093	-0.392311	2.74618	131487	106055	106061	7	7	0.0181394	1	0.0441095	1	HOPX	NM_001145459 NM_001145460 NM_032495 NM_139211 NM_139212 NP_001138931 NP_001138932 NP_115884 NP_631957 NP_631958 XM_006714051 XM_006714052 XM_011534407 XM_011534408 XP_006714114 XP_006714115 XP_011532709 XP_011532710	overlaps 5'	overlaps 5'	0	covers exon(s)	0	1	4	inside transcription region	-	33718	NA	84525	65600
	chr12	52400530	52401523	-0.343269	2.74615	41881	283086	283093	8	8	0.0184819	1	0.0441098	1	GRASP	NM_001271856 NM_181711 NP_001258785 NP_859062 XM_005268691 XM_006719261 XM_011537996 XP_005268748 XP_006719324 XP_011536298	overlaps 5'	overlaps 5'	0	covers exon(s)	0	1	8	overlaps 5' UTR	+	8944	NA	160622	14163
	chr2	25383404	25384809	0.392204	2.74543	96079	47151	47157	7	7	0.0181584	1	0.0441488	1	POMC	NM_000939 NM_001035256 NP_000930 NP_001030333 XM_011532917 XP_011531219	overlaps 3'	overlaps 3'	6750	covers exon(s)	0	3	3	overlaps 3'UTR	-	7837	NA	5443	42080
	chr1	12609308	12610104	0.457211	2.74327	2858	7138	7143	6	6	0.0167504	1	0.0442694	1	DHRS3	NM_004753 NP_004744 XM_005263533 XM_005263534 XM_006711036 XP_005263590 XP_005263591 XP_006711099	downstream	downstream	66684	NA	NA	NA	6	NA	-	48849	NA	9249	70234
	chr13	114318347	114319334	-0.457113	2.74268	52580	308630	308635	6	6	0.0167665	1	0.0442998	1	GRK1	NM_002929 NP_002920	promoter	promoter	2263	NA	NA	NA	7	NA	+	117040	NA	6011	50663
	chr11	65816027	65816819	0.39159	2.74113	33339	263424	263430	7	10	0.0182697	1	0.0443907	1	GAL3ST3	NM_033036 NP_149025	overlaps 5'	overlaps 5'	0	covers exon(s)	0	1	3	5' UTR	-	8415	NA	89792	68468
	chr4	3475041	3475372	0.456641	2.73985	128906	100307	100312	6	6	0.0168506	1	0.0444548	1	DOK7	NM_001164673 NM_001256896 NM_001301071 NM_173660 NP_001158145 NP_001243825 NP_001288000 NP_775931 XM_011513435 XM_011513436 XM_011513437 XP_011511737 XP_011511738 XP_011511739	covers exon(s)	inside	10008	covers exon(s)	0	3	7	inside transcription region	+	31176	NA	285489	26953
	chr8	43131260	43132507	0.34248	2.73984	171797	206331	206338	8	8	0.0186171	1	0.0444548	1	POTEA	NM_001002920 NM_001005365 NP_001002920 NP_001005365 XM_011544515 XM_011544516 XP_011542817 XP_011542818	upstream	upstream	15078	NA	NA	NA	14	NA	+	70743	NA	340441	30541
	chr16	88052922	88053339	0.547721	2.7386	72475	354858	354862	5	5	0.0119817	1	0.0445238	1	BANP	NM_001173539 NM_001173540 NM_001173541 NM_001173542 NM_001173543 NM_017869 NM_079837 NP_001167010 NP_001167011 NP_001167012 NP_001167013 NP_001167014 NP_060339 NP_524576 XM_005256008 XM_005256009 XM_011523170 XM_011523171 XM_011523172 XM_011523173 XM_011523174 XM_011523175 XM_011523176 XM_011523177 XM_011523178 XM_011523179 XM_011523180 XM_011523181 XM_011523182 XM_011523183 XM_011523184 XM_01152…	inside intron	inside	49298	inside intron	-648	7	14	inside transcription region	+	107300	NA	54971	43466
	chr1	184633039	184634036	0.456404	2.73842	14249	34030	34035	6	6	0.0168924	1	0.044536	1	EDEM3	NM_025191 NP_079467 XM_005245499 XM_011510010 XM_011510011 XM_011510012 XM_011510013 XM_011510014 XM_011510015 XP_005245556 XP_011508312 XP_011508313 XP_011508314 XP_011508315 XP_011508316 XP_011508317	downstream	downstream	90005	NA	NA	NA	20	NA	-	64416	NA	80267	62468
	chr4	184922382	184922646	-0.54759	2.73795	135755	115067	115071	5	5	0.0119981	1	0.0445664	1	STOX2	NM_020225 NP_064610 XM_011532129 XM_011532130 XM_011532131 XM_011532132 XP_011530431 XP_011530432 XP_011530433 XP_011530434 XR_938767	covers exon(s)	inside	95873	covers exon(s)	0	2	4	inside transcription region	+	112366	NA	56977	47568
	chr3	147121892	147123475	0.342197	2.73757	125221	91706	91713	8	8	0.0186737	1	0.0445839	1	ZIC4	NM_001168378 NM_001168379 NM_001243256 NM_032153 NP_001161850 NP_001161851 NP_001230185 NP_115529 NR_033118 NR_033119 NR_040762 XM_011513231 XP_011511533	covers exon(s)	inside	1121	covers exon(s)	0	1	4	5' UTR	-	20761	NA	84107	64813
	chr14	104644850	104645732	0.456243	2.73746	58075	321414	321419	6	10	0.0169225	1	0.0445918	1	KIF26A	NM_015656 NP_056471 XM_011536641 XP_011534943	covers exon(s)	inside	39790	covers exon(s)	0	14	15	inside transcription region	+	42175	NA	26153	23963
	chr16	67184562	67185429	-0.547367	2.73683	70206	349544	349548	5	9	0.01202	1	0.044624	1	B3GNT9	NM_033309 NP_171608	overlaps 5'	overlaps 5'	0	overlaps exon upstream	0	2	2	5' UTR	-	2897	NA	84752	66024
	chr12	16757954	16758112	0.547207	2.73603	40210	279209	279213	5	26	0.0120361	1	0.0446602	1	LMO3	NM_001001395 NM_001243609 NM_001243610 NM_001243611 NM_001243612 NM_001243613 NM_018640 NP_001001395 NP_001230538 NP_001230539 NP_001230540 NP_001230541 NP_001230542 NP_061110 NR_045012 NR_045013 NR_045014 XM_006719110 XM_006719111 XM_011520762 XM_011520763 XM_011520764 XM_011520765 XP_006719173 XP_006719174 XP_011519064 XP_011519065 XP_011519066 XP_011519067	inside intron	inside	4646	inside intron	887	2	6	inside transcription region	-	61452	NA	55885	46309
	chr4	1807638	1808923	0.341969	2.73575	128545	99372	99379	8	16	0.0187112	1	0.0446723	1	FGFR3	NM_000142 NM_001163213 NM_022965 NP_000133 NP_001156685 NP_075254 XM_006713868 XM_006713869 XM_006713870 XM_006713871 XM_006713872 XM_006713873 XM_011513420 XM_011513422 XP_006713931 XP_006713932 XP_006713933 XP_006713934 XP_006713935 XP_006713936 XP_011511722 XP_011511724	covers exon(s)	inside	12078	covers exon(s)	0	13	18	inside transcription region	+	15039	NA	2261	18514
	chr3	147114986	147116807	0.390361	2.73253	125218	91697	91703	7	7	0.0184883	1	0.0448495	1	ZIC4	NM_001168378 NM_001168379 NM_001243256 NM_032153 NP_001161850 NP_001161851 NP_001230185 NP_115529 NR_033118 NR_033119 NR_040762 XM_011513231 XP_011511533	inside intron	inside	7789	inside intron	3707	2	4	inside transcription region	-	20761	NA	84107	64813
	chr21	38629859	38630728	0.546173	2.73086	113018	423599	423603	5	5	0.0121574	1	0.0449411	1	DSCR3	NM_006052 NP_006043 XM_005260909 XM_005260911 XM_011529422 XM_011529423 XP_005260966 XP_005260968 XP_011527724 XP_011527725	inside intron	inside	9105	inside intron	8810	1	5	inside transcription region	-	44107	NA	10311	4393
	chr17	36997420	36998146	0.273075	2.73075	77377	367401	367410	10	10	0.011455	1	0.0449457	1	C17orf98	NM_001080465 NP_001073934 XM_011524788 XM_011546809 XP_011523090 XP_011545111	overlaps 5'	overlaps 5'	0	covers exon(s)	0	1	3	overlaps 5' UTR	-	6301	NA	388381	32862
	chr6	56295546	56296346	0.39	2.73	151571	159415	159421	7	7	0.0185581	1	0.0449808	1	DST	NM_001144769 NM_001144770 NM_001144771 NM_001723 NM_015548 NM_020388 NM_183380 NP_001138241 NP_001138242 NP_001714 NP_056363 NP_899236 XM_005249310 XM_005249315 XM_005249316 XM_005249318 XM_005249319 XM_005249320 XM_005249322 XM_005249323 XM_005249324 XM_011514824 XM_011514825 XM_011514826 XP_005249367 XP_005249372 XP_005249373 XP_005249375 XP_005249376 XP_005249377 XP_005249379 XP_005249380 XP_0…	downstream	downstream	32768	NA	NA	NA	4	NA	-	6329	NA	667	55078
	chr11	67069814	67071064	-0.272966	2.72966	33586	264195	264204	10	13	0.0114585	1	0.0449979	1	SSH3	NM_017857 NM_018276 NP_060327 XM_005274070 XM_005274072 XP_005274127 XP_005274129 XR_247205	overlaps 5'	overlaps 5'	0	overlaps exon upstream	0	1	13	5' UTR	+	9159	NA	54961	43437
	chr17	915634	916509	0.389807	2.72865	73562	357740	357746	7	7	0.0185899	1	0.0450509	1	ABR	NM_001092 NM_001159746 NM_001256847 NM_001282149 NM_021962 NP_001083 NP_001153218 NP_001243776 NP_001269078 NP_068781 XM_011523810 XM_011523811 XM_011523812 XM_011523813 XM_011523814 XM_011523815 XM_011546765 XM_011546766 XM_011546767 XM_011546768 XM_011546769 XM_011546770 XP_011522112 XP_011522113 XP_011522114 XP_011522115 XP_011522116 XP_011522117 XP_011545067 XP_011545068 XP_011545069 XP_01154…	inside intron	inside	78591	inside intron	-457	8	9	inside transcription region	-	81131	NA	29	27591
	chr7	20825824	20827185	-0.303127	2.72814	159178	177639	177647	9	19	0.0158769	1	0.0450799	1	SP8	NM_182700 NM_198956 NP_874359 NP_945194 XM_011515176 XP_011513478	overlaps 5'	overlaps 5'	0	covers exon(s)	0	2	2	overlaps 5' UTR	-	4614	NA	221833	18214
	chr17	37008030	37009861	0.272588	2.72588	77380	367413	367422	10	16	0.0114757	1	0.0451926	1	RPL23	NM_000978 NP_000969	covers exon(s)	inside	192	covers exon(s)	0	3	3	overlaps 3'UTR	-	3701	NA	9349	70750
	chr3	46734995	46735338	-0.340647	2.72517	120019	80449	80456	8	12	0.0189621	1	0.045228	1	ALS2CL	NM_001190707 NM_147129 NM_182775 NP_001177636 NP_667340 NP_877576 NR_033815 XM_005265025 XM_006713091 XM_006713093 XM_006713094 XM_011533572 XM_011533573 XP_005265082 XP_006713154 XP_006713156 XP_006713157 XP_011531874 XP_011531875 XR_427263 XR_427264 XR_427265 XR_940405 XR_940406 XR_940407 XR_940408 XR_940409 XR_940410 XR_940411 XR_940412	overlaps 5'	overlaps 5'	0	covers exon(s)	0	1	26	inside transcription region	-	24709	NA	259173	23198
	chr15	66274343	66274894	-0.454172	2.72503	61799	329925	329930	6	6	0.0172685	1	0.0452377	1	MEGF11	NM_032445 NP_115821 XM_011522109 XP_011520411	covers exon(s)	inside	271181	covers exon(s)	0	6	22	inside transcription region	-	355009	NA	84465	65497
	chr19	17137204	17138063	-0.340373	2.72298	88945	397937	397944	8	8	0.0190104	1	0.045349	1	CPAMD8	NM_015692 NP_056507 XM_011527917 XM_011527918 XM_011527919 XM_011527920 XM_011527921 XM_011527922 XM_011527923 XM_011527924 XM_011527925 XP_011526219 XP_011526220 XP_011526221 XP_011526222 XP_011526223 XP_011526224 XP_011526225 XP_011526226 XP_011526227	overlaps 5'	overlaps 5'	0	covers exon(s)	0	1	42	overlaps 5' UTR	-	133863	NA	27151	25173
	chr16	56658970	56659964	-0.302374	2.72136	69613	348246	348254	9	9	0.0159632	1	0.0454445	1	MT1M	NM_176870 NP_789846	inside intron	inside	7597	inside intron	7287	2	3	inside transcription region	+	16525	NA	4499	36630
	chr8	67090581	67090928	-0.453451	2.72071	172699	208287	208292	6	13	0.0173991	1	0.0454756	1	CRH	NM_000756 NP_000747	overlaps 5'	overlaps 5'	0	overlaps exon upstream	0	1	2	5' UTR	-	2234	NA	1392	11280
	chr20	9494838	9495199	0.54403	2.72015	109433	413955	413959	5	10	0.0124039	1	0.0455057	1	LAMP5	NM_001199897 NM_012261 NP_001186826 NP_036393 XM_011529206 XP_011527508	overlaps 5'	overlaps 5'	0	overlaps exon upstream	0	1	5	5' UTR	+	16166	NA	24141	21771
	chr5	146256776	146257653	0.54372	2.7186	143338	132359	132363	5	20	0.0124426	1	0.0455869	1	PPP2R2B	NM_001271899 NM_001271900 NM_001271948 NM_181674 NM_181675 NM_181676 NM_181677 NM_181678 NP_001258828 NP_001258829 NP_001258877 NP_858060 NP_858061 NP_858062 NP_858063 NP_858064 NR_073526 NR_073527	overlaps exon downstream	inside	203430	overlaps exon downstream	0	3	11	inside transcription region	-	492016	NA	5521	44279
	chr17	40715222	40715281	0.543511	2.71756	78063	369189	369193	5	19	0.0124672	1	0.0456531	1	COASY	NM_001042529 NM_001042530 NM_001042531 NM_001042532 NM_025233 NP_001035994 NP_001035997 NP_079509 XM_006722116 XM_011525300 XM_011525301 XP_006722179 XP_011523602 XP_011523603 XR_429926	inside exon	inside	1130	inside exon	0	3	11	inside transcription region	+	4207	NA	80347	62650
	chr15	60296138	60296815	-0.339569	2.71655	61230	328731	328738	8	18	0.0191489	1	0.0457122	1	FOXB1	NM_012182 NP_036314	overlaps 5'	overlaps 5'	0	overlaps exon upstream	0	1	3	inside transcription region	+	31987	NA	27023	24897
	chr2	3214990	3215598	0.542629	2.71315	94622	44143	44147	5	5	0.0125717	1	0.0459043	1	TSSC1	NM_003310 NP_003301 XM_006711893 XM_011510383 XM_011510384 XM_011510385 XM_011510386 XM_011510387 XP_006711956 XP_011508685 XP_011508686 XP_011508687 XP_011508688 XP_011508689	inside intron	inside	166055	inside intron	2321	5	9	inside transcription region	-	188912	NA	7260	57327
	chr19	1007843	1009732	0.338753	2.71003	85695	389192	389199	8	11	0.0193131	1	0.0460861	1	TMEM259	NM_001033026 NM_033420 NP_001028198 NP_219488 XM_005259675 XM_005259676 XM_005259677 XM_005259678 XP_005259732 XP_005259733 XP_005259734 XP_005259735 XR_244044 XR_430159 XR_430160	overlaps 3'	overlaps 3'	11409	overlaps exon downstream	0	10	10	3'UTR	-	11491	NA	91304	69516
	chr6	29601489	29602390	0.451669	2.71001	148615	145197	145202	6	23	0.0177237	1	0.0460868	1	GABBR1	NM_001470 NM_021903 NM_021904 NM_021905 NP_001461 NP_068703 NP_068704 XM_005248982 XM_005272785 XM_005274841 XM_005274931 XM_005275088 XM_005275227 XM_005275363 XM_006715047 XM_006725030 XM_006725477 XM_006725691 XM_006725807 XM_006725901 XM_006725988 XM_011514453 XM_011514454 XM_011514455 XM_011514456 XM_011546282 XM_011546283 XM_011546284 XM_011547197 XM_011547198 XM_011547199 XM_011547200 XM_0…	promoter	promoter	527	NA	NA	NA	23	NA	-	30957	NA	2550	22285
	chr11	44332369	44332653	-0.301047	2.70943	31206	257884	257892	9	46	0.0161374	1	0.0461244	1	ALX4	NM_021926 NP_068745 XM_011520264 XM_011520265 XM_011520266 XP_011518566 XP_011518567 XP_011518568	promoter	promoter	653	NA	NA	NA	4	NA	-	49438	NA	60529	50919
	chr1	153762201	153762564	0.451132	2.70679	11804	28265	28270	6	6	0.0178149	1	0.0462646	1	SLC27A3	NM_024330 NP_077306	downstream	downstream	14433	NA	NA	NA	10	NA	+	4865	NA	11000	6572
	chr4	111866479	111866981	0.540843	2.70421	133308	109955	109959	5	5	0.012785	1	0.046411	1	PITX2	NM_000325 NM_001204397 NM_001204398 NM_001204399 NM_153426 NM_153427 NP_000316 NP_001191326 NP_001191327 NP_001191328 NP_700475 NP_700476 XM_006714235 XM_011532027 XP_006714298 XP_011530329	upstream	upstream	303200	NA	NA	NA	6	NA	-	24699	NA	5308	41290
	chr8	65282185	65283649	0.386306	2.70414	172639	208088	208094	7	7	0.0192745	1	0.0464146	1	MIR124-2HG	NR_034102 NR_034103 NR_109792 NR_109793	promoter	promoter	2126	NA	NA	NA	2	NA	+	5611	NA	100130155	495
	chr7	70060835	70061616	0.450661	2.70396	162148	184172	184177	6	6	0.0178979	1	0.0464221	1	AUTS2	NM_001127231 NM_001127232 NM_015570 NP_001120703 NP_001120704 NP_056385 XM_005250257 XM_011516010 XM_011516011 XM_011516012 XM_011516013 XM_011516014 XM_011516015 XM_011516016 XM_011516017 XM_011516018 XP_005250314 XP_011514312 XP_011514313 XP_011514314 XP_011514315 XP_011514316 XP_011514317 XP_011514318 XP_011514319 XP_011514320	inside intron	inside	996930	inside intron	101938	6	18	inside transcription region	+	1193980	NA	26053	23684
	chr13	92050789	92051786	0.30037	2.70333	50862	304325	304333	9	15	0.0162187	1	0.0464632	1	GPC5	NM_004466 NP_004457 XM_011521054 XM_011521055 XM_011521056 XM_011521057 XM_011521058 XM_011521059 XM_011521060 XP_011519356 XP_011519357 XP_011519358 XP_011519359 XP_011519360 XP_011519361 XP_011519362	overlaps 5'	overlaps 5'	0	covers exon(s)	0	1	8	overlaps 5' UTR	+	1468552	NA	2262	18517
	chr20	3218476	3218905	-0.33784	2.70272	109188	413339	413346	8	11	0.0194866	1	0.0464976	1	SLC4A11	NM_001174089 NM_001174090 NM_032034 NP_001167560 NP_001167561 NP_114423 XM_005260856 XM_005260857 XM_011529383 XM_011529384 XM_011529385 XM_011529386 XP_005260913 XP_005260914 XP_011527685 XP_011527686 XP_011527687 XP_011527688 XR_937167	inside intron	inside	982	inside intron	-241	2	20	inside transcription region	-	11824	NA	83959	64588
	chr2	201981504	201982310	-0.450301	2.7018	105283	66948	66953	6	17	0.0179709	1	0.0465448	1	CFLAR	NM_001127183 NM_001127184 NM_001202515 NM_001202516 NM_001202517 NM_001202518 NM_001202519 NM_003879 NP_001120655 NP_001120656 NP_001189444 NP_001189445 NP_001189446 NP_001189447 NP_001189448 NP_003870 XM_005246937 XM_005246938 XM_011512100 XP_005246994 XP_005246995 XP_011510402	inside intron	inside	627	inside intron	-299	1	9	5' UTR	+	56534	NA	8837	67957
	chr13	24913914	24915164	0.449842	2.69905	48343	298983	298988	6	6	0.0180614	1	0.0466847	1	SPATA13	NM_001166271 NM_001286792 NM_001286793 NM_001286794 NM_001286795 NM_153023 NP_001159743 NP_001273721 NP_001273722 NP_001273723 NP_001273724 NP_694568 NR_104595	downstream	downstream	360075	NA	NA	NA	16	NA	+	342830	NA	221178	17989
	chr6	158447877	158448578	-0.539466	2.69733	155598	168120	168124	5	5	0.0129313	1	0.0467785	1	SYNJ2	NM_001178088 NM_003898 NP_001171559 NP_003889 XM_005267198 XM_005267199 XM_005267200 XM_006715592 XM_011536224 XM_011536225 XM_011536226 XM_011536227 XM_011536228 XM_011536229 XM_011536230 XP_005267255 XP_005267256 XP_005267257 XP_006715655 XP_011534526 XP_011534527 XP_011534528 XP_011534529 XP_011534530 XP_011534531 XP_011534532 XR_245556	inside intron	inside	9380	inside intron	1209	2	11	inside transcription region	+	49483	NA	8871	68124
	chr16	69958189	69958964	0.449415	2.69649	70597	350647	350652	6	6	0.0181448	1	0.04683	1	WWP2	NM_001270453 NM_001270454 NM_001270455 NM_007014 NM_199424 NP_001257382 NP_001257383 NP_001257384 NP_008945 NP_955456 XM_011522823 XM_011522824 XM_011522825 XM_011522826 XP_011521125 XP_011521126 XP_011521127 XP_011521128	overlaps 5'	overlaps 5'	0	overlaps exon upstream	0	1	14	5' UTR	+	16758	NA	11060	6775
	chr6	32060681	32061478	0.385131	2.69592	149231	151404	151410	7	7	0.0195228	1	0.0468672	1	TNXB	NM_019105 NM_032470 NP_061978 NP_115859	inside intron	inside	15673	inside intron	1374	4	44	inside transcription region	-	68219	NA	7148	56894
	chr1	19181040	19181459	0.448793	2.69276	3733	8943	8948	6	6	0.0182708	1	0.0470465	1	TAS1R2	NM_152232 NP_689418	inside exon	inside	4696	inside exon	0	3	6	inside transcription region	-	20062	NA	80834	63010
	chr18	55107755	55109119	-0.383803	2.68662	84494	386443	386449	7	7	0.0198001	1	0.0474086	1	ONECUT2	NM_004852 NP_004843	inside intron	inside	4838	inside intron	-3578	1	2	inside transcription region	+	55613	NA	9480	71403
	chr17	19976435	19977156	0.447648	2.68589	75977	364034	364039	6	6	0.0184833	1	0.0474623	1	SPECC1	NM_001033553 NM_001033554 NM_001033555 NM_001243438 NM_001243439 NM_152904 NP_001028725 NP_001028726 NP_001028727 NP_001230367 NP_001230368 NP_690868 XM_005256860 XM_011524073 XM_011524074 XM_011524075 XM_011524076 XP_005256917 XP_011522375 XP_011522376 XP_011522377 XP_011522378	overlaps 5'	overlaps 5'	0	covers exon(s)	0	1	8	5' UTR	+	165833	NA	92521	70248
	chr19	11199851	11200146	-0.383594	2.68516	87989	395222	395228	7	7	0.0198498	1	0.0475084	1	LDLR	NM_000527 NM_001195798 NM_001195799 NM_001195800 NM_001195802 NM_001195803 NP_000518 NP_001182727 NP_001182728 NP_001182729 NP_001182732 XM_011528010 XM_011528011 XP_011526312 XP_011526313 XR_244074	overlaps 5'	overlaps 5'	0	overlaps exon upstream	0	1	17	5' UTR	+	44467	NA	3949	33575
	chr16	89971882	89973716	0.268448	2.68448	73264	356941	356950	10	10	0.0116765	1	0.0475492	1	TCF25	NM_014972 NP_055787 XM_005256297 XM_005256298 XM_005256299 XM_011522956 XM_011522957 XM_011522958 XM_011522959 XM_011522960 XM_011522961 XP_005256354 XP_005256355 XP_005256356 XP_011521258 XP_011521259 XP_011521260 XP_011521261 XP_011521262 XP_011521263	covers exon(s)	inside	20892	covers exon(s)	0	14	17	inside transcription region	+	26802	NA	22980	19172
	chr13	45492329	45493328	0.536258	2.68129	49588	301666	301670	5	10	0.0133625	1	0.0477331	1	NUFIP1	NM_012345 NP_036477 XM_011535044 XP_011533346 XR_941559	downstream	downstream	70285	NA	NA	NA	10	NA	-	50229	NA	26747	24613
	chr17	78821604	78822923	0.38261	2.67827	82305	380110	380116	7	7	0.0200574	1	0.0479013	1	RPTOR	NM_001163034 NM_020761 NP_001156506 NP_065812	inside intron	inside	302979	inside intron	-1229	11	30	inside transcription region	+	421548	NA	57521	48751
	chr17	79477853	79479205	0.334646	2.67717	82593	380977	380984	8	25	0.0200577	1	0.0479765	1	ACTG1	NM_001199954 NM_001614 NP_001186883 NP_001605 NR_037688	covers exon(s)	inside	687	covers exon(s)	0	6	6	inside transcription region	-	2895	NA	71	56740
	chr6	31592864	31593323	0.382388	2.67672	149075	149233	149239	7	7	0.0201139	1	0.0480012	1	PRRC2A	NM_004638 NM_080686 NP_004629 NP_542417 XM_011514890 XM_011547289 XM_011547290 XM_011547690 XM_011547691 XM_011547692 XM_011547909 XM_011547910 XM_011547911 XM_011548080 XM_011548275 XM_011548276 XM_011548463 XM_011548464 XP_011513192 XP_011545591 XP_011545592 XP_011545992 XP_011545993 XP_011545994 XP_011546211 XP_011546212 XP_011546213 XP_011546382 XP_011546577 XP_011546578 XP_011546765 XP_01154…	covers exon(s)	inside	4414	covers exon(s)	0	7	31	inside transcription region	+	17104	NA	7916	60068
	chr14	101526089	101526807	0.445963	2.67578	57577	320127	320132	6	17	0.0187943	1	0.0480577	1	MIR154	NR_029704	covers	covers	0	covers exon(s)	NA	NA	1	NA	+	83	NA	406946	34585
	chr2	8596908	8597923	0.445893	2.67536	94978	44910	44915	6	6	0.0188068	1	0.048077	1	LINC00299	NM_207358 NR_034135	upstream	upstream	128359	NA	NA	NA	9	NA	-	320648	NA	339789	30401
	chr10	102729046	102730130	-0.3344	2.6752	24824	241079	241086	8	8	0.0201053	1	0.0480849	1	SEMA4G	NM_001203244 NM_017893 NP_001190173 NP_060363 XM_005270008 XM_005270009 XM_005270010 XP_005270065 XP_005270066 XP_005270067 XR_246101 XR_945792	overlaps 5'	overlaps 5'	0	covers exon(s)	0	1	13	5' UTR	+	11449	NA	57715	49319
	chr5	141030607	141031443	-0.296859	2.67174	143003	131734	131742	9	9	0.016618	1	0.0482724	1	FCHSD1	NM_033449 NP_258260 XM_005268524 XM_006714803 XM_011537698 XM_011537699 XM_011537700 XM_011537701 XP_005268581 XP_006714866 XP_011536000 XP_011536001 XP_011536002 XP_011536003 XR_427781 XR_944338 XR_944339	overlaps 5'	overlaps 5'	0	overlaps exon upstream	0	2	20	overlaps 5' UTR	-	12117	NA	89848	68522
	chr3	128151236	128152268	-0.381186	2.6683	124136	89147	89153	7	7	0.0203565	1	0.048472	1	EEFSEC	NM_021937 NP_068756 XM_005247696 XM_011513063 XM_011513064 XM_011513065 XM_011513066 XP_005247753 XP_011511365 XP_011511366 XP_011511367 XP_011511368	downstream	downstream	278923	NA	NA	NA	7	NA	+	255176	NA	60678	50978
	chr6	49754848	49755190	-0.444706	2.66823	151254	158791	158796	6	6	0.0190236	1	0.0484781	1	PGK2	NM_138733 NP_620061	overlaps 5'	overlaps 5'	0	overlaps exon upstream	0	1	1	overlaps 5' UTR	-	1689	NA	5232	41064
	chr10	49731375	49732003	0.533643	2.66821	21618	234032	234036	5	8	0.0136996	1	0.0484799	1	ARHGAP22	NM_001256024 NM_001256025 NM_001256026 NM_001256027 NM_021226 NP_001242953 NP_001242954 NP_001242955 NP_067049 NR_045675 XM_005270014 XM_011540002 XM_011540003 XM_011540004 XM_011540005 XM_011540006 XM_011540007 XM_011540008 XM_011540009 XM_011540010 XM_011540011 XM_011540012 XM_011540013 XM_011540014 XM_011540015 XP_005270071 XP_011538304 XP_011538305 XP_011538306 XP_011538307 XP_011538308 XP_01…	inside intron	inside	132307	inside intron	31504	4	11	5' UTR	-	210242	NA	58504	49891
	chr11	64146487	64146871	0.533593	2.66796	32897	262093	262097	5	5	0.0137067	1	0.0484928	1	RPS6KA4	NM_001006944 NM_001300802 NM_003942 NP_001006945 NP_001287731 NP_003933 XM_005274380 XM_005274381 XP_005274437 XP_005274438	downstream	downstream	19862	NA	NA	NA	17	NA	+	13062	NA	8986	68541
	chr20	57485819	57486076	-0.533338	2.66669	111579	420066	420070	5	8	0.0137429	1	0.048574	1	GNAS	NM_000516 NM_001077488 NM_001077489 NM_001077490 NM_016592 NM_080425 NM_080426 NP_000507 NP_001070956 NP_001070957 NP_001070958 NP_057676 NP_536350 NP_536351 NR_003259	inside exon	inside	7783	inside exon	0	10	10	overlaps 3'UTR	+	8214	NA	2778	25751
	chr11	133800241	133801225	0.380891	2.66624	38458	275127	275133	7	7	0.0204216	1	0.0485973	1	IGSF9B	NM_001277285 NM_014987 NP_001264214 XM_006718795 XM_011542691 XM_011542692 XM_011542693 XM_011542694 XM_011542695 XP_006718858 XP_011540993 XP_011540994 XP_011540995 XP_011540996 XP_011540997 XR_947812	covers exon(s)	inside	6770	covers exon(s)	0	7	13	inside transcription region	-	15531	NA	22997	19233
	chr16	84822712	84823224	0.53299	2.66495	71664	352888	352892	5	5	0.0137833	1	0.0486663	1	USP10	NM_001272075 NM_005153 NP_001259004 NP_005144 NR_073577 NR_073578 XM_006721330 XM_006721331 XM_006721332 XM_011523440 XM_011523441 XM_011523442 XM_011523443 XP_006721393 XP_006721394 XP_006721395 XP_011521742 XP_011521743 XP_011521744 XP_011521745	downstream	downstream	89157	NA	NA	NA	14	NA	+	79972	NA	9100	69331
	chr4	8395941	8396502	-0.444019	2.66411	129671	102195	102200	6	6	0.0191578	1	0.0487143	1	ACOX3	NM_001101667 NM_003501 NP_001095137 NP_003492 XM_005248011 XM_005248012 XM_005248013 XM_011513565 XM_011513566 XM_011513567 XP_005248068 XP_005248069 XP_005248070 XP_011511867 XP_011511868 XP_011511869 XR_925000	covers exon(s)	inside	45950	covers exon(s)	0	10	17	inside transcription region	-	74443	NA	8310	63913
	chr4	15375625	15376180	0.295942	2.66347	130005	102925	102933	9	9	0.0167314	1	0.0487533	1	C1QTNF7	NM_001135170 NM_001135171 NM_031911 NP_001128642 NP_001128643 NP_114117 XM_011513772 XM_011513773 XP_011512074 XP_011512075	overlaps 5'	overlaps 5'	0	overlaps exon upstream	0	1	3	5' UTR	+	71616	NA	114905	8287
	chr7	142981689	142982463	-0.53203	2.66015	166565	194164	194168	5	5	0.0138953	1	0.0489397	1	TMEM139	NM_001242773 NM_001242774 NM_001242775 NM_001282876 NM_001282877 NM_153345 NP_001229702 NP_001229703 NP_001229704 NP_001269805 NP_001269806 NP_699176 NR_040003 NR_104250 NR_104251 NR_104252 NR_104253 NR_104254	overlaps 5'	overlaps 5'	0	covers exon(s)	0	1	2	5' UTR	+	3101	NA	135932	10989
	chr2	63285846	63287288	0.379194	2.65436	98331	51962	51968	7	41	0.0207762	1	0.0492922	1	OTX1	NM_001199770 NM_014562 NP_001186699 NP_055377 NR_130153	downstream	downstream	8654	NA	NA	NA	5	NA	+	7774	NA	5013	38310
	chr16	89237887	89238330	0.441505	2.64903	72987	356224	356229	6	10	0.0196631	1	0.0496114	1	CDH15	NM_004933 NP_004924 XM_011522806 XP_011521108	overlaps 5'	overlaps 5'	0	covers exon(s)	0	1	14	overlaps 5' UTR	+	23737	NA	1013	3704
	chr5	169532686	169533372	-0.264652	2.64652	144582	134852	134861	10	10	0.0118332	1	0.0497505	1	FOXI1	NM_012188 NM_144769 NP_036320 NP_658982 XR_941092	overlaps 5'	overlaps 5'	0	overlaps exon upstream	0	1	2	overlaps 5' UTR	+	3812	NA	2299	19199
	chr8	1829522	1830682	0.440665	2.64399	168918	200207	200212	6	10	0.0198373	1	0.0499091	1	ARHGEF10	NM_014629 NP_055444 XM_005266040 XM_005266041 XM_005266042 XM_006725106 XM_006725107 XM_006725111 XM_011534766 XM_011534767 XM_011534768 XM_011534769 XM_011534770 XM_011546563 XM_011546564 XM_011546565 XM_011546566 XM_011546567 XP_005266097 XP_005266098 XP_005266099 XP_006725169 XP_006725170 XP_006725174 XP_011533068 XP_011533069 XP_011533070 XP_011533071 XP_011533072 XP_011544865 XP_011544866 XP…	inside intron	inside	5305	inside intron	118	2	15	inside transcription region	+	51453	NA	9639	71978
	chr18	48190466	48191336	0.528399	2.64199	84389	386134	386138	5	5	0.0143913	1	0.0500375	1	MAPK4	NM_001292039 NM_001292040 NM_002747 NP_001278968 NP_001278969 NP_002738 XM_005258299 XM_011526074 XM_011526075 XM_011526076 XM_011526077 XM_011526078 XP_005258356 XP_011524376 XP_011524377 XP_011524378 XP_011524379 XP_011524380	overlaps exon downstream	inside	103454	overlaps exon downstream	0	2	3	inside transcription region	+	145497	NA	5596	46479
	chr2	223164459	223164925	-0.330077	2.64062	106667	69816	69823	8	21	0.0209555	1	0.0501248	1	CCDC140	NM_153038 NP_694583	inside intron	inside	1593	inside intron	-1366	1	2	5' UTR	+	7070	NA	151278	13137
	chr19	54466187	54466724	-0.440053	2.64032	93314	409904	409909	6	6	0.0199744	1	0.0501427	1	CACNG8	NM_031895 NP_114101	overlaps 5'	overlaps 5'	0	covers exon(s)	0	1	4	overlaps 5' UTR	+	27179	NA	59283	50295
	chr13	28554471	28555387	-0.527972	2.63986	48621	299720	299724	5	5	0.0144517	1	0.0501628	1	URAD	NM_001105577 NP_001099047	inside intron	inside	7387	inside intron	-1881	2	2	inside transcription region	-	10531	NA	646625	53267
	chr12	8380050	8380891	0.3767	2.6369	39591	277947	277953	7	7	0.0213359	1	0.0503181	1	FAM90A1	NM_018088 NP_060558 XM_006719097 XM_011520719 XM_011520720 XM_011520721 XP_006719160 XP_011519021 XP_011519022 XP_011519023	overlaps 5'	overlaps 5'	0	covers exon(s)	0	1	7	5' UTR	-	6358	NA	55138	43991
	chr12	111618925	111619455	0.329391	2.63513	45278	291089	291096	8	8	0.0210922	1	0.0504225	1	CUX2	NM_015267 NP_056082 XM_011538061 XM_011538062 XM_011538063 XM_011538064 XM_011538065 XM_011538066 XM_011538067 XM_011538068 XM_011538069 XM_011538070 XM_011538071 XM_011538072 XP_011536363 XP_011536364 XP_011536365 XP_011536366 XP_011536367 XP_011536368 XP_011536369 XP_011536370 XP_011536371 XP_011536372 XP_011536373 XP_011536374	inside intron	inside	81604	inside intron	32548	3	8	inside transcription region	+	195892	NA	23316	20503
	chr4	124317779	124317983	0.329188	2.6335	133728	110866	110873	8	8	0.021128	1	0.0505231	1	SPRY1	NM_001258038 NM_001258039 NM_005841 NM_199327 NP_001244967 NP_001244968 NP_005832 NP_955359 XM_005262686 XP_005262743	overlaps 5'	overlaps 5'	0	overlaps exon upstream	0	1	3	5' UTR	+	6965	NA	10252	4186
	chr19	4037609	4038956	0.376133	2.63293	86745	391926	391932	7	7	0.0214665	1	0.0505578	1	PIAS4	NM_015897 NM_016149 NP_056981 XM_011528060 XP_011526362	overlaps 3'	overlaps 3'	29860	covers exon(s)	0	11	11	overlaps 3'UTR	+	30318	NA	51588	40448
	chr12	111284678	111284979	-0.329084	2.63267	45245	291007	291014	8	11	0.021148	1	0.0505735	1	CCDC63	NM_001286243 NM_001286244 NM_152591 NP_001273172 NP_001273173 NP_689804 XM_006719262 XM_006719263 XM_011537999 XM_011538000 XM_011538001 XP_006719325 XP_006719326 XP_011536301 XP_011536302 XP_011536303	overlaps 5'	overlaps 5'	0	covers exon(s)	0	1	11	5' UTR	+	60527	NA	160762	14175
	chr10	114043123	114043548	-0.52615	2.63075	25572	242973	242977	5	5	0.0146868	1	0.0506995	1	TECTB	NM_058222 NP_478129 XM_005270107 XP_005270164	overlaps 5'	overlaps 5'	0	overlaps exon upstream	0	1	10	overlaps 5' UTR	+	19577	NA	6975	56344
	chr11	61519687	61520484	-0.375201	2.62641	32441	260655	260661	7	7	0.0216758	1	0.0509707	1	MYRF	NM_001127392 NM_013279 NP_001120864 NP_037411 XM_005274222 XM_005274223 XM_005274224 XM_005274225 XM_005274226 XM_005274227 XM_005274228 XM_011545234 XP_005274279 XP_005274280 XP_005274281 XP_005274282 XP_005274283 XP_005274284 XP_005274285 XP_011543536	overlaps 5'	overlaps 5'	0	covers exon(s)	0	1	27	overlaps 5' UTR	+	35868	NA	745	58528
	chr20	30605656	30606493	-0.437068	2.62241	110048	415681	415686	6	9	0.0205927	1	0.0512362	1	CCM2L	NM_080625 NP_542192 XM_006723706 XM_011528566 XM_011528567 XM_011528568 XM_011528569 XP_006723769 XP_011526868 XP_011526869 XP_011526870 XP_011526871	covers exon(s)	inside	7411	covers exon(s)	0	3	9	inside transcription region	+	21739	NA	140706	11521
	chr1	217309794	217310572	0.437063	2.62238	16134	38036	38041	6	26	0.0205927	1	0.0512384	1	ESRRG	NM_001134285 NM_001243505 NM_001243506 NM_001243507 NM_001243509 NM_001243510 NM_001243511 NM_001243512 NM_001243513 NM_001243514 NM_001243515 NM_001243518 NM_001243519 NM_001438 NM_206594 NM_206595 NP_001127757 NP_001230434 NP_001230435 NP_001230436 NP_001230438 NP_001230439 NP_001230440 NP_001230441 NP_001230442 NP_001230443 NP_001230444 NP_001230447 NP_001230448 NP_001429 NP_996317 NP_996318 X…	inside intron	inside	525	inside intron	436	1	9	5' UTR	-	634509	NA	2104	17315
	chr10	37414506	37414802	0.374612	2.62228	21026	232733	232739	7	12	0.0218118	1	0.0512466	1	ANKRD30A	NM_052997 NP_443723 XM_011519757 XM_011519758 XP_011518059 XP_011518060 XR_930524	overlaps 5'	overlaps 5'	0	overlaps exon upstream	0	1	36	5' UTR	+	106710	NA	91074	69373
	chr8	19459672	19460243	0.374605	2.62224	170139	202651	202657	7	7	0.0218128	1	0.0512498	1	CSGALNACT1	NM_001130518 NM_018371 NP_001123990 NP_060841 NR_024040 XM_006716358 XM_006716359 XM_006716360 XM_006716361 XM_006716362 XM_006716363 XM_006716364 XM_011544577 XM_011544578 XM_011544579 XM_011544580 XM_011544581 XM_011544582 XM_011544583 XM_011544584 XM_011544585 XP_006716421 XP_006716422 XP_006716423 XP_006716424 XP_006716425 XP_006716426 XP_006716427 XP_011542879 XP_011542880 XP_011542881 XP_01…	overlaps 5'	overlaps 5'	0	overlaps exon upstream	0	1	6	inside transcription region	-	162715	NA	55790	46010
	chr17	80189381	80190154	-0.291349	2.62215	82817	381820	381828	9	15	0.0172689	1	0.0512584	1	SLC16A3	NM_001042422 NM_001042423 NM_001206950 NM_001206951 NM_001206952 NM_004207 NP_001035887 NP_001035888 NP_001193879 NP_001193880 NP_001193881 NP_004198 XM_011523607 XP_011521909	overlaps 5'	overlaps 5'	0	overlaps exon upstream	0	1	5	5' UTR	+	7267	NA	9123	69455
	chr1	21835217	21835945	-0.291081	2.61973	4079	9725	9733	9	12	0.0173011	1	0.0514198	1	ALPL	NM_000478 NM_001127501 NM_001177520 NP_000469 NP_001120973 NP_001170991 XM_005245818 XM_005245820 XM_006710546 XP_005245875 XP_005245877 XP_006710609	overlaps 5'	overlaps 5'	0	overlaps exon upstream	0	1	10	5' UTR	+	69047	NA	249	21905
	chr11	128554586	128555529	-0.436132	2.61679	37985	274125	274130	6	19	0.020792	1	0.0516073	1	FLI1	NM_001167681 NM_001271010 NM_001271012 NM_002017 NP_001161153 NP_001257939 NP_001257941 NP_002008 XM_011542701 XM_011542702 XP_011541003 XP_011541004	promoter	promoter	901	NA	NA	NA	7	NA	+	126732	NA	2313	19738
	chr7	99016977	99017475	0.523351	2.61676	163701	187891	187895	5	5	0.0151133	1	0.0516098	1	BUD31	NM_003910 NP_003901 XM_005250670 XM_005250671 XM_005250674 XM_011516662 XP_005250727 XP_005250728 XP_005250731 XP_011514964	overlaps 3'	overlaps 3'	10376	covers exon(s)	0	6	6	overlaps 3'UTR	+	10638	NA	8896	68218
	chr6	48036584	48036676	0.373603	2.61522	151211	158704	158710	7	11	0.0220376	1	0.0517096	1	PTCHD4	NM_001013732 NM_207499 NP_001013754 NP_997382 XM_011514636 XM_011514637 XM_011514638 XM_011514639 XM_011514640 XM_011514641 XP_011512938 XP_011512939 XP_011512940 XP_011512941 XP_011512942 XP_011512943	inside intron	inside	42267	inside intron	42108	1	3	5' UTR	-	233179	NA	442213	36439
	chr12	15114233	15114904	0.32673	2.61384	40135	279061	279068	8	8	0.0216221	1	0.0518095	1	ARHGDIB	NM_001175 NP_001166 XM_011520665 XM_011520666 XP_011518967 XP_011518968	overlaps 5'	overlaps 5'	0	covers exon(s)	0	1	6	5' UTR	-	19612	NA	397	33625
	chr1	3163710	3164642	0.373056	2.61139	1096	3232	3238	7	18	0.022161	1	0.0519544	1	PRDM16	NM_022114 NM_199454 NP_071397 NP_955533 XM_005244772 XM_005244773 XM_005244774 XM_006710814 XM_011541944 XM_011541945 XP_005244829 XP_005244830 XP_005244831 XP_006710877 XP_011540246 XP_011540247	inside intron	inside	177968	inside intron	-3008	3	17	5' UTR	+	369443	NA	63976	52076
	chr3	123339334	123340306	-0.521737	2.60868	123620	88116	88120	5	5	0.0153484	1	0.0521222	1	MYLK	NM_005965 NM_053025 NM_053026 NM_053027 NM_053028 NM_053029 NM_053030 NM_053031 NM_053032 NP_444253 NP_444254 NP_444255 NP_444256 NP_444259 NP_444260 XM_011512860 XM_011512861 XM_011512862 XP_011511162 XP_011511163 XP_011511164	inside intron	inside	262843	inside intron	-150	31	33	inside transcription region	-	272006	NA	4638	36965
	chr11	32815865	32816254	-0.372664	2.60865	30695	256814	256820	7	7	0.0222551	1	0.0521254	1	CCDC73	NM_001008391 NP_001008392 XM_011520139 XP_011518441	overlaps 5'	overlaps 5'	0	covers exon(s)	0	1	7	5' UTR	-	114748	NA	493860	38037
	chr6	32489553	32490012	-0.521647	2.60824	149368	152457	152461	5	5	0.0153581	1	0.0521494	1	HLA-DRB5	NM_002125 NP_002116 XM_011514562 XP_011512864	covers exon(s)	inside	67601	covers exon(s)	0	2	6	inside transcription region	-	72459	NA	3127	29293
	chr11	60414615	60415111	-0.521529	2.60765	32264	260225	260229	5	5	0.0153771	1	0.0521895	1	LINC00301	NM_174939 NR_026946	inside intron	inside	31391	inside intron	1529	4	6	inside transcription region	+	71397	NA	283197	26055
	chr15	101389272	101389733	0.521015	2.60507	64802	336458	336462	5	8	0.0154518	1	0.0523501	1	ALDH1A3	NM_000693 NM_001037224 NM_001293815 NP_000684 NP_001280744	upstream	upstream	30276	NA	NA	NA	13	NA	+	36821	NA	220	17797
	chr7	151505984	151506505	0.520967	2.60484	167290	195886	195890	5	5	0.015459	1	0.0523662	1	PRKAG2	NM_001040633 NM_001304527 NM_001304531 NM_016203 NM_024429 NP_001035723 NP_001291456 NP_001291460 NP_057287 NP_077747 XM_005250002 XM_005250004 XM_005250006 XM_006716021 XM_011516282 XM_011516283 XM_011516284 XM_011516285 XM_011516286 XM_011516287 XP_005250059 XP_005250061 XP_005250063 XP_006716084 XP_011514584 XP_011514585 XP_011514586 XP_011514587 XP_011514588 XP_011514589	inside intron	inside	67811	inside intron	-22356	2	4	inside transcription region	-	202291	NA	51422	40032
	chr10	135340445	135341025	0.289221	2.60299	27813	249005	249013	9	9	0.0175115	1	0.0524804	1	CYP2E1	NM_000773 NP_000764	overlaps 5'	overlaps 5'	0	overlaps exon upstream	0	1	6	5' UTR	+	11753	NA	1571	13722
	chr11	75141793	75142449	0.433797	2.60278	34754	267293	267298	6	9	0.0212861	1	0.0524961	1	KLHL35	NM_001039548 NM_173583 NP_001034637 XM_011544954 XP_011543256	promoter	promoter	119	NA	NA	NA	6	NA	-	8236	NA	283212	26061
	chr16	85478580	85479301	0.325122	2.60098	71861	353284	353291	8	8	0.0219363	1	0.0526192	1	MIR5093	NR_049816	upstream	upstream	138649	NA	NA	NA	1	NA	-	99	NA	100847022	3252
	chr19	16466298	16466823	0.520124	2.60062	88873	397767	397771	5	5	0.0155935	1	0.0526432	1	EPS15L1	NM_001258374 NM_001258375 NM_001258376 NM_021235 NP_001245303 NP_001245304 NP_001245305 NP_067058 NR_047665 NR_047666	overlaps exon upstream	inside	116000	overlaps exon upstream	0	23	23	inside transcription region	-	116768	NA	58513	49912
	chr10	126330876	126332072	-0.371245	2.59871	26489	245128	245134	7	7	0.0225936	1	0.0527613	1	FAM53B	NM_014661 NP_055476	inside intron	inside	100858	inside intron	-18702	5	5	inside transcription region	-	125067	NA	9679	72194
	chr15	80543353	80543983	0.432799	2.5968	63267	333119	333124	6	6	0.0215266	1	0.0528926	1	LINC00927	NR_033833	downstream	downstream	90164	NA	NA	NA	3	NA	-	78737	NA	283688	26245
	chr6	30158090	30158801	-0.288302	2.59472	148782	146467	146475	9	23	0.0176238	1	0.0530375	1	TRIM26	NM_001242783 NM_003449 NP_001229712 NP_003440 XM_005249374 XM_005249375 XM_005249376 XM_005249377 XM_005249378 XM_005272870 XM_005272871 XM_005272872 XM_005274887 XM_005274888 XM_005274890 XM_005274891 XM_005275022 XM_005275023 XM_005275025 XM_005275026 XM_005275159 XM_005275160 XM_005275161 XM_005275452 XM_005275453 XM_005275455 XM_005275456 XM_005275590 XM_005275591 XM_005275592 XM_005275593 XM…	inside intron	inside	22470	inside intron	-277	7	9	5' UTR	-	29039	NA	7726	59151
	chr17	29297604	29297842	-0.518941	2.59471	76656	365706	365710	5	19	0.0157878	1	0.0530379	1	RNF135	NM_001184992 NM_032322 NM_197939 NP_001171921 NP_115698 NP_922921 XM_005258043 XM_006722138 XP_005258100 XP_006722201	promoter	promoter	114	NA	NA	NA	5	NA	+	28973	NA	84282	65187
	chr19	19639568	19640075	0.518698	2.59349	89496	399481	399485	5	5	0.0158218	1	0.0531177	1	NDUFA13	NM_015965 NP_057049	inside intron	inside	12549	inside intron	97	6	8	inside transcription region	+	18934	NA	51079	39091
	chr22	39759864	39760267	0.370334	2.59234	116029	430747	430753	7	7	0.0228087	1	0.0531935	1	SYNGR1	NM_004711 NM_145731 NM_145738 NP_004702 NP_663783 NP_663791	overlaps 5'	overlaps 5'	0	overlaps exon upstream	0	1	4	overlaps 5' UTR	+	14219	NA	9145	69618
	chr6	33382320	33383819	0.323649	2.58919	149560	154858	154865	8	13	0.0222412	1	0.0533985	1	PHF1	NM_002636 NM_024165 NP_002627 NP_077084 NR_027692 XM_011514662 XM_011514663 XM_011514664 XM_011514665 XM_011514666 XM_011514667 XM_011514668 XM_011514669 XM_011514670 XM_011514671 XM_011548442 XM_011548443 XM_011548444 XM_011548445 XM_011548446 XM_011548447 XM_011548448 XM_011548449 XM_011548450 XM_011548451 XP_011512964 XP_011512965 XP_011512966 XP_011512967 XP_011512968 XP_011512969 XP_01151297…	covers exon(s)	inside	3547	covers exon(s)	0	10	15	inside transcription region	+	5457	NA	5252	41105
	chr19	11531294	11532175	-0.369881	2.58917	88069	395449	395455	7	7	0.0229246	1	0.0534003	1	CCDC151	NM_001302453 NM_001302454 NM_145045 NP_001289382 NP_001289383 NP_659482	covers exon(s)	inside	13805	covers exon(s)	0	11	11	overlaps 3'UTR	-	14708	NA	115948	8496
	chr4	3417371	3418070	0.516955	2.58477	128882	100223	100227	5	8	0.0160712	1	0.0536744	1	RGS12	NM_002926 NM_198227 NM_198229 NM_198230 NM_198430 NM_198432 NM_198587 NP_002917 NP_937870 NP_937872 XM_006713905 XM_006713906 XM_006713907 XM_011513542 XM_011513543 XP_006713968 XP_006713969 XP_006713970 XP_011511844 XP_011511845 XR_427479 XR_924987	covers exon(s)	inside	2415	covers exon(s)	0	4	12	overlaps 5' UTR	+	15369	NA	6002	50637
	chr19	3595702	3596441	0.516873	2.58437	86596	391534	391538	5	5	0.0160838	1	0.0537027	1	TBXA2R	NM_001060 NM_201636 NP_001051 NP_963998 XM_011528214 XP_011526516	covers exon(s)	inside	10390	covers exon(s)	0	3	4	inside transcription region	-	12327	NA	6915	55953
	chr15	26109394	26109614	0.430672	2.58403	59042	323775	323780	6	32	0.0220032	1	0.0537234	1	ATP10A	NM_024490 NP_077816 XM_005268261 XM_006720619 XM_011521826 XM_011521827 XM_011521828 XM_011521829 XM_011521830 XP_005268318 XP_006720682 XP_011520128 XP_011520129 XP_011520130 XP_011520131 XP_011520132	inside intron	inside	703	inside intron	547	1	6	inside transcription region	-	23688	NA	57194	48147
	chr8	57359414	57360586	0.368853	2.58197	172341	207504	207510	7	24	0.0231686	1	0.0538698	1	PENK	NM_001135690 NM_006211 NP_001129162 NP_006202	promoter	promoter	132	NA	NA	NA	4	NA	-	5769	NA	5179	40896
	chr14	77647063	77648007	0.368836	2.58185	56007	316685	316691	7	12	0.0231722	1	0.0538777	1	TMEM63C	NM_020431 NP_065164	promoter	promoter	95	NA	NA	NA	24	NA	+	77736	NA	57156	47984
	chr8	65286589	65287050	0.51615	2.58075	172641	208103	208107	5	12	0.0161797	1	0.0539396	1	MIR124-2HG	NR_034102 NR_034103 NR_109792 NR_109793	inside intron	inside	814	inside intron	-480	1	3	inside transcription region	+	10067	NA	100130155	496
	chr8	30240920	30241466	-0.429741	2.57844	171034	204695	204700	6	9	0.0222329	1	0.054097	1	RBPMS-AS1	NR_046205	covers exon(s)	inside	1451	covers exon(s)	0	2	3	overlaps 3'UTR	-	3282	NA	100128750	353
	chr5	72510846	72512441	-0.322263	2.5781	139665	123977	123984	8	8	0.022516	1	0.0541192	1	TMEM174	NM_153217 NP_694949	downstream	downstream	41823	NA	NA	NA	2	NA	+	1947	NA	134288	10851
	chr1	119543336	119544772	-0.28641	2.57769	10748	25627	25635	9	19	0.0178467	1	0.0541482	1	TBX15	NM_152380 NP_689593 XM_005271161 XM_005271162 XM_011542052 XP_005271218 XP_005271219 XP_011540354	upstream	upstream	11157	NA	NA	NA	8	NA	-	106513	NA	6913	55951
	chr7	100815485	100816912	-0.367273	2.57091	164055	188975	188981	7	7	0.0235612	1	0.0546033	1	NAT16	NM_198571 NP_940973 XM_005250325 XM_011516168 XM_011516169 XP_005250382 XP_011514470 XP_011514471	overlaps exon upstream	inside	6645	overlaps exon upstream	0	5	5	inside transcription region	-	9783	NA	375607	32199
	chr3	33259889	33261204	0.256854	2.56854	119106	78411	78420	10	10	0.0121005	1	0.0547651	1	SUSD5	NM_015551 NP_056366 XM_005265034 XM_005265035 XP_005265091 XP_005265092	overlaps 5'	overlaps 5'	0	covers exon(s)	0	1	5	overlaps 5' UTR	-	69170	NA	26032	23606
	chr4	74847646	74848392	0.28513	2.56617	131901	106787	106795	9	9	0.0179942	1	0.0549318	1	PF4	NM_002619 NP_002610 XM_005265696 XP_005265753	overlaps 5'	overlaps 5'	0	overlaps exon upstream	0	1	3	overlaps 5' UTR	-	1299	NA	5196	40953
	chr3	193775686	193776240	-0.513152	2.56576	127455	96380	96384	5	5	0.0166663	1	0.0549561	1	LOC647323	NR_033944	upstream	upstream	54238	NA	NA	NA	3	NA	-	46287	NA	647323	53380
	chr5	1053545	1055427	0.284983	2.56485	136634	117156	117164	9	9	0.018011	1	0.055017	1	SLC12A7	NM_006598 NP_006589 XM_005248231 XM_006725006 XM_011513939 XM_011513940 XM_011513941 XM_011546472 XM_011546473 XM_011546474 XP_005248288 XP_006725069 XP_011512241 XP_011512242 XP_011512243 XP_011544774 XP_011544775 XP_011544776 XR_925579 XR_925580 XR_925582 XR_951676 XR_951677 XR_951678	overlaps exon upstream	inside	56745	overlaps exon upstream	0	23	24	inside transcription region	-	61683	NA	10723	5769
	chr13	113419720	113420371	-0.366045	2.56232	52223	307474	307480	7	7	0.0238818	1	0.0551959	1	ATP11A	NM_015205 NM_032189 NP_056020 NP_115565 XM_005268299 XM_005268300 XM_005268301 XM_005268303 XM_005268305 XM_005268306 XM_006719965 XM_011537478 XM_011537479 XM_011537480 XM_011537481 XP_005268356 XP_005268357 XP_005268358 XP_005268360 XP_005268362 XP_005268363 XP_006720028 XP_011535780 XP_011535781 XP_011535782 XP_011535783 XR_944275	inside intron	inside	75077	inside intron	19077	2	29	inside transcription region	+	196839	NA	23250	20234
	chr2	202814226	202814523	0.512229	2.56115	105357	67108	67112	5	5	0.0168148	1	0.0552717	1	CDK15	NM_001261435 NM_001261436 NM_139158 NP_001248364 NP_001248365 NP_631897 XM_005246781 XM_005246782 XM_006712696 XM_011511650 XM_011511651 XM_011511652 XM_011511653 XM_011511654 XM_011511655 XM_011511656 XM_011511657 XP_005246838 XP_005246839 XP_006712759 XP_011509952 XP_011509953 XP_011509954 XP_011509955 XP_011509956 XP_011509957 XP_011509958 XP_011509959 XR_922990 XR_922991	downstream	downstream	159049	NA	NA	NA	15	NA	+	105096	NA	65061	53969
	chr17	34891455	34891843	0.51185	2.55925	77121	366762	366766	5	17	0.0168767	1	0.0554195	1	PIGW	NM_178517 NP_848612 XM_005257238 XM_006725318 XM_011524646 XM_011546800 XP_005257295 XP_006725381 XP_011522948 XP_011545102	inside intron	inside	52	inside intron	-5	1	2	5' UTR	+	3747	NA	284098	26411
	chr13	112630296	112630712	-0.426455	2.55873	52028	306901	306906	6	9	0.0230377	1	0.0554575	1	SOX1	NM_005986 NP_005977	upstream	upstream	91201	NA	NA	NA	1	NA	+	4107	NA	6656	55052
	chr19	57050359	57050834	-0.511625	2.55813	93813	411222	411226	5	5	0.0169121	1	0.0555033	1	ZFP28	NM_020828 NP_065879 XM_011526462 XM_011526463 XM_011526464 XP_011524764 XP_011524765 XP_011524766	overlaps exon downstream	inside	42	overlaps exon downstream	0	1	8	overlaps 5' UTR	+	17853	NA	140612	11461
	chr20	44167974	44168796	-0.511222	2.55611	110882	418130	418134	5	5	0.0169762	1	0.0556435	1	WFDC6	NM_080827 NP_543017	overlaps 5'	overlaps 5'	0	overlaps exon upstream	0	1	3	overlaps 5' UTR	-	5298	NA	140870	11590
	chr12	132903921	132904796	0.426003	2.55602	47583	296920	296925	6	6	0.023154	1	0.0556485	1	GALNT9	NM_001122636 NM_021808 NP_001116108 NP_068580	inside intron	inside	1109	inside intron	755	1	6	inside transcription region	-	81912	NA	50614	38509
	chr11	69285633	69286352	-0.319502	2.55602	34016	265413	265420	8	8	0.023077	1	0.0556492	1	MYEOV	NM_001293291 NM_001293294 NM_001293296 NM_001300923 NM_001300924 NM_138768 NP_001280220 NP_001280223 NP_001280225 NP_001287852 NP_001287853 NP_620123	downstream	downstream	224011	NA	NA	NA	2	NA	+	94828	NA	26579	24474
	chr7	99680278	99680324	0.510992	2.55496	163812	188196	188200	5	5	0.0170195	1	0.0557315	1	ZNF3	NM_001278284 NM_001278287 NM_001278290 NM_001278291 NM_001278292 NM_017715 NM_032924 NP_001265213 NP_001265216 NP_001265219 NP_001265220 NP_001265221 NP_060185 NP_116313 XM_006716110 XM_006716111 XP_006716173 XP_006716174	promoter	promoter	107	NA	NA	NA	6	NA	-	12577	NA	7551	58780
	chr3	156393520	156395056	-0.283794	2.55415	125668	92663	92671	9	9	0.0181516	1	0.0557888	1	TIPARP	NM_001184717 NM_001184718 NM_015508 NP_001171646 NP_001171647 NP_056323 XM_011512668 XM_011512669 XP_011510970 XP_011510971	overlaps 5'	overlaps 5'	0	covers exon(s)	0	2	6	5' UTR	+	30104	NA	25976	23454
	chr5	87984861	87985283	0.425576	2.55345	140380	125585	125590	6	11	0.0232574	1	0.0558407	1	LINC00461	NR_015436 NR_024383 NR_024384	upstream	upstream	4241	NA	NA	NA	5	NA	-	144023	NA	645323	53089
	chr2	177042493	177043501	0.364687	2.55281	104352	64939	64945	7	7	0.0242292	1	0.0558822	1	HAGLR	NR_033979 NR_110458 NR_110459 NR_110460 NR_110461 NR_110462 NR_110463 NR_110464 NR_110465 NR_110466 NR_110467 NR_110468	inside intron	inside	10185	inside intron	-270	2	3	inside transcription region	-	15762	NA	401022	34021
	chr17	78161110	78161706	0.283499	2.55149	82145	379656	379664	9	9	0.0181835	1	0.0559695	1	CARD14	NM_001257970 NM_024110 NM_052819 NP_001244899 NP_077015 NP_438170 NR_047566 XM_011525212 XM_011525213 XM_011525214 XM_011525215 XM_011525216 XM_011525217 XM_011525218 XM_011525219 XM_011525220 XM_011525221 XM_011525222 XM_011525223 XP_011523514 XP_011523515 XP_011523516 XP_011523517 XP_011523518 XP_011523519 XP_011523520 XP_011523521 XP_011523522 XP_011523523 XP_011523524 XP_011523525 XR_934547	overlaps 5'	overlaps 5'	0	overlaps exon upstream	0	1	10	5' UTR	+	11124	NA	79092	59923
	chr21	34350584	34351148	-0.42483	2.54898	112771	422898	422903	6	6	0.0234313	1	0.0561445	1	OLIG2	NM_005806 NP_005797 XM_005260908 XP_005260965	upstream	upstream	47068	NA	NA	NA	2	NA	+	3287	NA	10215	4063
	chr12	107974539	107975299	0.364129	2.5489	44890	290163	290169	7	12	0.0243641	1	0.0561498	1	BTBD11	NM_001017523 NM_001018072 NM_152322 NP_001017523 NP_001018082 XM_005268645 XM_011537908 XM_011537909 XM_011537910 XP_005268702 XP_011536210 XP_011536211 XP_011536212	overlaps 5'	overlaps 5'	0	covers exon(s)	0	1	15	overlaps 5' UTR	+	78785	NA	121551	9253
	chr6	1594591	1596705	0.283077	2.5477	146224	138804	138812	9	13	0.0182278	1	0.0562318	1	FOXC1	NM_001453 NP_001444	upstream	upstream	13976	NA	NA	NA	1	NA	+	3448	NA	2296	19153
	chr16	4012936	4014295	-0.36387	2.54709	66421	341144	341150	7	7	0.0244332	1	0.0562686	1	ADCY9	NM_001116 NP_001107 XM_005255079 XM_011522353 XP_005255136 XP_011520655	inside exon	inside	151891	inside exon	0	11	11	3'UTR	-	153536	NA	115	8326
	chr15	69325271	69325560	0.509342	2.54671	62129	330597	330601	5	5	0.01729	1	0.0562926	1	NOX5	NM_001184779 NM_001184780 NM_024505 NP_001171708 NP_001171709 NP_078781 NR_033671 NR_033672	overlaps exon upstream	inside	1329	overlaps exon upstream	0	2	12	inside transcription region	+	25559	NA	79400	60540
	chr1	153234037	153234809	0.509205	2.54603	11714	27995	27999	5	5	0.0173072	1	0.0563406	1	LOR	NM_000427 NP_000418 XM_011509541 XP_011507843	overlaps 3'	overlaps 3'	1858	overlaps exon downstream	0	2	2	overlaps 3'UTR	+	2421	NA	4014	34153
	chr6	39760607	39761595	-0.424184	2.54511	150346	156731	156736	6	11	0.0235801	1	0.056401	1	DAAM2	NM_001201427 NM_015345 NP_001188356 NP_056160 XM_006715039 XM_006715040 XM_006715042 XM_006715043 XM_006715044 XM_006715045 XM_006715046 XM_011514447 XP_006715102 XP_006715103 XP_006715105 XP_006715106 XP_006715107 XP_006715108 XP_006715109 XP_011512749	overlaps 5'	overlaps 5'	0	covers exon(s)	0	1	25	5' UTR	+	111880	NA	23500	21079
	chr15	83316911	83317632	-0.424013	2.54408	63481	333468	333473	6	14	0.0236288	1	0.0564755	1	CPEB1-AS1	NR_046096	overlaps exon downstream	inside	390	overlaps exon downstream	0	1	4	inside transcription region	+	45051	NA	283692	26246
	chr7	205759	207069	0.423454	2.54073	157102	171791	171796	6	6	0.0237712	1	0.0567177	1	FAM20C	NM_020223 NP_064608 XM_011515457 XP_011513759 XR_242097	inside intron	inside	12790	inside intron	1828	3	10	inside transcription region	+	107771	NA	56975	47566
	chr13	50569769	50570677	0.423258	2.53955	49898	302397	302402	6	6	0.0238231	1	0.0568018	1	DLEU2	NR_002612	inside intron	inside	129000	inside intron	532	11	14	inside transcription region	-	142989	NA	8847	68007
	chr22	19949585	19950166	-0.317349	2.53879	114451	426783	426790	8	8	0.0235204	1	0.0568598	1	COMT	NM_000754 NM_001135161 NM_001135162 NM_007310 NP_000745 NP_001128633 NP_001128634 NP_009294 XM_011529885 XM_011529886 XM_011529887 XM_011529888 XM_011529889 XM_011529890 XM_011529891 XP_011528187 XP_011528188 XP_011528189 XP_011528190 XP_011528191 XP_011528192 XP_011528193	overlaps exon upstream	inside	863	overlaps exon upstream	0	2	4	overlaps 5' UTR	+	3197	NA	1312	10574
	chr10	73846448	73847318	0.507691	2.53845	22734	236439	236443	5	21	0.0175626	1	0.0568816	1	SPOCK2	NM_001134434 NM_001244950 NM_014767 NP_001127906 NP_001231879 NP_055582 XM_011540404 XP_011538706	overlaps exon upstream	inside	1472	overlaps exon upstream	0	3	3	overlaps 3'UTR	-	2806	NA	9806	72658
	chr5	77944851	77945739	0.507376	2.53688	140014	124798	124802	5	5	0.0176081	1	0.0569893	1	LHFPL2	NM_005779 NP_005770 XM_006714515 XM_011543092 XP_006714578 XP_011541394 XR_948225 XR_948226	promoter	promoter	203	NA	NA	NA	5	NA	-	163610	NA	10184	3948
	chr10	3373441	3374141	0.422322	2.53393	19015	228461	228466	6	9	0.0240686	1	0.0572187	1	PITRM1	NM_001242307 NM_001242309 NM_014889 NM_014968 NP_001229236 NP_001229238 NP_055704 XM_005252345 XM_006717362 XM_011519292 XP_005252402 XP_006717425 XP_011517594	upstream	upstream	158408	NA	NA	NA	25	NA	-	35917	NA	10531	5148
	chr2	230933630	230934399	0.421856	2.53113	107000	70487	70492	6	10	0.0241899	1	0.0574101	1	SLC16A14	NM_152527 NP_689740 XM_005246353 XM_011510751 XM_011510752 XP_005246410 XP_011509053 XP_011509054	overlaps 5'	overlaps 5'	0	overlaps exon upstream	0	1	4	5' UTR	-	23342	NA	151473	13166
	chr12	93966060	93967580	0.361395	2.52976	44112	288457	288463	7	10	0.0250479	1	0.0575103	1	SOCS2	NM_001270467 NM_001270468 NM_001270469 NM_001270470 NM_001270471 NM_003877 NP_001257396 NP_001257397 NP_001257398 NP_001257399 NP_001257400 NP_003868 XM_005269213 XM_006719673 XM_006719674 XM_011538929 XM_011538930 XM_011538931 XM_011538932 XM_011538933 XM_011538934 XM_011538935 XM_011538936 XP_005269270 XP_006719736 XP_006719737 XP_011537231 XP_011537232 XP_011537233 XP_011537234 XP_011537235 XP…	overlaps 5'	overlaps 5'	0	covers exon(s)	0	1	2	overlaps 5' UTR	+	4219	NA	8835	67950
	chr6	170500610	170500967	0.505835	2.52917	156938	171333	171337	5	5	0.0178714	1	0.0575532	1	LOC154449	NR_002787	downstream	downstream	70690	NA	NA	NA	3	NA	-	8235	NA	154449	13591
	chr16	87873389	87874392	0.421492	2.52895	72411	354694	354699	6	6	0.0242868	1	0.0575729	1	SLC7A5	NM_003486 NP_003477 XM_006721286 XM_011523354 XM_011523355 XP_006721349 XP_011521656 XP_011521657	covers exon(s)	inside	28708	covers exon(s)	0	5	10	inside transcription region	-	39471	NA	8140	63230
	chr11	111788810	111789693	-0.421413	2.52848	36378	270676	270681	6	6	0.0243062	1	0.0576047	1	HSPB2	NM_001541 NP_001532	overlaps exon upstream	inside	5350	overlaps exon upstream	0	3	3	inside transcription region	+	6268	NA	3316	30002
	chr7	27197555	27198429	-0.280829	2.52746	159600	178816	178824	9	26	0.0184643	1	0.0576752	1	HOXA7	NM_006896 NP_008827	promoter	promoter	1259	NA	NA	NA	2	NA	-	2958	NA	3204	29733
	chr21	34396221	34397135	0.421192	2.52715	112777	422917	422922	6	6	0.0243588	1	0.0577028	1	OLIG2	NM_005806 NP_005797 XM_005260908 XP_005260965	promoter	promoter	1081	NA	NA	NA	2	NA	+	3287	NA	10215	4063
	chr2	3704363	3705649	-0.360924	2.52647	94742	44505	44511	7	7	0.0251817	1	0.0577468	1	ALLC	NM_018436 NM_199232 NP_060906 XM_005263851 XM_011510369 XM_011510370 XM_011510371 XP_005263908 XP_011508671 XP_011508672 XP_011508673	promoter	promoter	137	NA	NA	NA	12	NA	+	44474	NA	55821	46115
	chr11	113185089	113185879	-0.280682	2.52614	36468	270924	270932	9	12	0.0184844	1	0.0577722	1	TTC12	NM_017868 NP_060338 XM_005271604 XM_011542884 XM_011542885 XM_011542886 XM_011542887 XM_011542888 XM_011542889 XM_011542890 XP_005271661 XP_011541186 XP_011541187 XP_011541188 XP_011541189 XP_011541190 XP_011541191 XP_011541192 XR_947856	overlaps 5'	overlaps 5'	0	covers exon(s)	0	2	24	5' UTR	+	51790	NA	54970	43458
	chr17	73641809	73642773	-0.360518	2.52363	81199	377146	377152	7	7	0.0252898	1	0.0579661	1	RECQL5	NM_001003715 NM_001003716 NM_004259 NP_001003715 NP_001003716 NP_004250 XM_005257818 XM_005257822 XM_005257823 XM_006722186 XM_011525482 XM_011525483 XM_011525484 XM_011525485 XM_011525486 XP_005257875 XP_005257879 XP_005257880 XP_006722249 XP_011523784 XP_011523785 XP_011523786 XP_011523787 XP_011523788	inside intron	inside	20496	inside intron	4492	8	20	inside transcription region	-	40344	NA	9400	71044
	chr15	101991512	101991886	-0.504715	2.52357	64923	336720	336724	5	5	0.0180718	1	0.0579694	1	PCSK6	NM_001291309 NM_002570 NM_138319 NM_138320 NM_138321 NM_138322 NM_138323 NM_138324 NM_138325 NP_001278238 NP_002561 NP_612192 NP_612195 NP_612196 NP_612197 NP_612198	inside intron	inside	38301	inside intron	-7646	3	11	inside transcription region	-	106234	NA	5046	38413
	chr11	1481436	1482563	0.360363	2.52254	28368	250697	250703	7	7	0.0253285	1	0.0580509	1	BRSK2	NM_001256627 NM_001256629 NM_001256630 NM_001282218 NM_003957 NP_001243556 NP_001243558 NP_001243559 NP_001269147 NP_003948 NR_046331 XM_005253218 XM_005253220 XM_006718374 XM_006718376 XM_011520460 XM_011520461 XM_011520462 XM_011520463 XM_011520464 XM_011520465 XP_005253275 XP_005253277 XP_006718437 XP_006718439 XP_011518762 XP_011518763 XP_011518764 XP_011518765 XP_011518766 XP_011518767 XR_24…	overlaps exon upstream	inside	9619	overlaps exon upstream	0	7	7	overlaps 3'UTR	+	12102	NA	9024	68836
	chr7	966081	967038	-0.42021	2.52126	157336	172452	172457	6	6	0.0246099	1	0.0581411	1	ADAP1	NM_001284308 NM_001284309 NM_001284310 NM_001284311 NM_006869 NP_001271237 NP_001271238 NP_001271239 NP_001271240 NP_006860	covers exon(s)	inside	48197	covers exon(s)	0	4	12	overlaps 5' UTR	-	77698	NA	11033	6697
	chr2	11163955	11164677	0.503072	2.51536	95313	45641	45645	5	5	0.0183649	1	0.0585884	1	FLJ33534	NM_182586 NR_040080	downstream	downstream	107625	NA	NA	NA	9	NA	-	32325	NA	285150	26814
	chr13	113435678	113436400	-0.502497	2.51248	52233	307523	307527	5	5	0.0184711	1	0.0588106	1	ATP11A	NM_015205 NM_032189 NP_056020 NP_115565 XM_005268299 XM_005268300 XM_005268301 XM_005268303 XM_005268305 XM_005268306 XM_006719965 XM_011537478 XM_011537479 XM_011537480 XM_011537481 XP_005268356 XP_005268357 XP_005268358 XP_005268360 XP_005268362 XP_005268363 XP_006720028 XP_011535780 XP_011535781 XP_011535782 XP_011535783 XR_944275	inside intron	inside	91035	inside intron	3048	2	29	inside transcription region	+	196839	NA	23250	20234
	chr6	30615743	30616140	0.418716	2.5123	148870	147393	147398	6	46	0.0250003	1	0.0588256	1	C6orf136	NM_001109938 NM_001161376 NM_145029 NP_001103408 NP_001154848 NP_659466 XM_011514384 XM_011547195 XM_011547609 XM_011547846 XM_011548015 XM_011548204 XM_011548388 XP_011512686 XP_011545497 XP_011545911 XP_011546148 XP_011546317 XP_011546506 XP_011546690	inside intron	inside	927	inside intron	-662	1	5	inside transcription region	+	6171	NA	221545	18140
	chr19	58715251	58716517	0.313886	2.51109	94063	412030	412037	8	8	0.0242843	1	0.0589169	1	ZNF274	NM_001278734 NM_001278735 NM_016324 NM_016325 NM_133502 NP_001265663 NP_057408 NP_057409 NP_598009 XM_011526325 XM_011526326 XM_011526327 XM_011526328 XM_011526329 XP_011524627 XP_011524628 XP_011524629 XP_011524630 XP_011524631	inside intron	inside	20855	inside intron	1569	5	8	5' UTR	+	30531	NA	10782	5953
	chr13	50700331	50702675	0.250975	2.50975	49916	302441	302450	10	19	0.012259	1	0.0590189	1	DLEU1	NM_005887 NR_002605 NR_109973 NR_109974	inside intron	inside	43917	inside intron	-43000	2	6	inside transcription region	+	446256	NA	10301	4367
	chr6	5026164	5026552	-0.501425	2.50713	146639	139700	139704	5	5	0.0186683	1	0.059221	1	RPP40	NM_001286132 NM_001286133 NM_006638 NP_001273061 NP_001273062 NP_006629 XM_011514253 XP_011512555 XR_926031	upstream	upstream	21893	NA	NA	NA	8	NA	-	8991	NA	10799	6005
	chr1	3157287	3158200	0.357981	2.50586	1092	3204	3210	7	7	0.0259718	1	0.0593166	1	PRDM16	NM_022114 NM_199454 NP_071397 NP_955533 XM_005244772 XM_005244773 XM_005244774 XM_006710814 XM_011541944 XM_011541945 XP_005244829 XP_005244830 XP_005244831 XP_006710877 XP_011540246 XP_011540247	inside intron	inside	171545	inside intron	2450	3	17	5' UTR	+	369443	NA	63976	52076
	chr12	3445716	3446251	-0.50109	2.50545	39020	276368	276372	5	5	0.0187395	1	0.0593491	1	PRMT8	NM_001256536 NM_001256537 NM_019854 NP_001243465 NP_062828 NR_046301 XM_011520968 XM_011520969 XP_011519270 XP_011519271	upstream	upstream	44264	NA	NA	NA	10	NA	+	212623	NA	56341	46937
	chr7	1061666	1062729	0.27816	2.50344	157391	172638	172646	9	12	0.0187445	1	0.059498	1	C7orf50	NM_001134395 NM_001134396 NM_032350 NP_001127867 NP_001127868 NP_115726 XM_005249886 XM_005249888 XM_005249889 XM_006715793 XM_011515580 XM_011515581 XM_011515582 XM_011515583 XM_011515584 XP_005249943 XP_005249945 XP_005249946 XP_006715856 XP_011513882 XP_011513883 XP_011513884 XP_011513885 XP_011513886	inside intron	inside	5259	inside intron	5164	1	2	inside transcription region	-	18402	NA	84310	65283
	chr17	709242	710026	0.417216	2.5033	73498	357538	357543	6	6	0.025419	1	0.0595094	1	NXN	NM_001205319 NM_022463 NP_001192248 NP_071908 XM_005256756 XM_005256757 XM_005256758 XP_005256813 XP_005256814 XP_005256815	inside intron	inside	172972	inside intron	-754	6	8	inside transcription region	-	180445	NA	64359	52710
	chr10	94316	95398	0.312847	2.50277	18459	226950	226957	8	8	0.0245155	1	0.0595452	1	TUBB8	NM_001164154 NM_177987 NP_817124 XM_011519458 XM_011519459 XM_011519460 XP_011517760 XP_011517761 XP_011517762	overlaps 5'	overlaps 5'	0	covers exon(s)	0	1	4	overlaps 5' UTR	-	2350	NA	347688	30958
	chr3	193096009	193096836	0.416944	2.50166	127400	96292	96297	6	6	0.0254927	1	0.0596368	1	ATP13A5	NM_198505 NP_940907 XM_011512769 XM_011512770 XP_011511071 XP_011511072	overlaps 5'	overlaps 5'	0	covers exon(s)	0	1	30	overlaps 5' UTR	-	103683	NA	344905	30843
	chr20	23968830	23970162	0.357262	2.50084	109832	415105	415111	7	7	0.0261658	1	0.0596973	1	GGTLC1	NM_080920 NM_178311 NM_178312 NP_842563 NP_842564 XM_005260863 XM_005260864 XM_005260865 XM_006723661 XM_006723662 XM_011529391 XM_011529392 XM_011529393 XP_005260920 XP_005260921 XP_005260922 XP_006723724 XP_006723725 XP_011527693 XP_011527694 XP_011527695	overlaps 5'	overlaps 5'	0	covers exon(s)	0	1	6	5' UTR	-	3726	NA	92086	69999
	chr4	48491941	48492344	-0.312338	2.4987	131116	105241	105248	8	8	0.0246253	1	0.0598565	1	ZAR1	NM_175619 NP_783318 XR_925129 XR_925131	overlaps 5'	overlaps 5'	0	overlaps exon upstream	0	1	4	overlaps 5' UTR	+	4113	NA	326340	29854
	chr1	160053689	160054321	0.416404	2.49842	12648	30513	30518	6	6	0.0256315	1	0.0598773	1	KCNJ9	NM_004983 NP_004974 XM_006711305 XM_011509515 XM_011509516 XM_011509517 XM_011509518 XM_011509519 XM_011509520 XP_006711368 XP_011507817 XP_011507818 XP_011507819 XP_011507820 XP_011507821 XP_011507822	overlaps exon upstream	inside	2329	overlaps exon upstream	0	2	3	overlaps 5' UTR	+	7852	NA	3765	32280
	chr6	74170937	74171430	0.499464	2.49732	151961	160249	160253	5	10	0.0190158	1	0.0599599	1	MTO1	NM_001123226 NM_012123 NM_133645 NP_001116698 NP_036255 NP_598400 XM_006715444 XM_006715445 XM_006715446 XM_006715447 XM_011535723 XM_011535724 XM_011535725 XP_006715507 XP_006715508 XP_006715509 XP_006715510 XP_011534025 XP_011534026 XP_011534027	promoter	promoter	24	NA	NA	NA	13	NA	+	39725	NA	25821	22852
	chr12	115103960	115104983	-0.311655	2.49324	45615	291950	291957	8	21	0.024772	1	0.0602659	1	TBX3	NM_005996 NM_016569 NP_005987 NP_057653	downstream	downstream	16986	NA	NA	NA	8	NA	-	13910	NA	6926	56088
	chr12	106974225	106975112	0.415426	2.49256	44829	289984	289989	6	25	0.0258899	1	0.0603145	1	LOC100287944	NR_040246	inside intron	inside	193497	inside intron	-72636	2	4	inside transcription region	-	278421	NA	100287944	1110
	chr6	70576168	70576502	0.498285	2.49142	151798	159860	159864	5	15	0.019234	1	0.0604047	1	COL19A1	NM_001858 NP_001849 XM_011535437 XM_011535438 XP_011533739 XP_011533740	overlaps 5'	overlaps 5'	0	overlaps exon upstream	0	1	51	5' UTR	+	345709	NA	1310	10546
	chr18	74692116	74692265	-0.415142	2.49085	84912	387485	387490	6	6	0.0259679	1	0.0604466	1	MBP	NM_001025081 NM_001025090 NM_001025092 NM_001025094 NM_001025098 NM_001025100 NM_001025101 NM_002385 NP_001020252 NP_001020261 NP_001020263 NP_001020271 NP_001020272 NP_002376 XM_011526008 XM_011526009 XM_011526010 XM_011526011 XM_011526012 XP_011524310 XP_011524311 XP_011524312 XP_011524313 XP_011524314 XR_245460 XR_245461	inside exon	inside	36959	inside exon	0	4	4	3'UTR	-	38433	NA	4155	35105
	chr1	2002329	2003326	0.414297	2.48578	592	1734	1739	6	27	0.0261947	1	0.0608327	1	PRKCZ	NM_001033581 NM_001033582 NM_001242874 NM_002744 NP_001028753 NP_001028754 NP_001229803 NP_002735 XM_011541773 XM_011541774 XM_011541775 XM_011541776 XM_011541777 XM_011541778 XM_011541779 XM_011541780 XP_011540075 XP_011540076 XP_011540077 XP_011540078 XP_011540079 XP_011540080 XP_011540081 XP_011540082 XR_946707 XR_946708	inside intron	inside	20420	inside intron	-11298	4	18	inside transcription region	+	134925	NA	5590	46345
	chr2	3063115	3063476	-0.414001	2.48401	94598	44075	44080	6	12	0.0262756	1	0.0609729	1	TSSC1	NM_003310 NP_003301 XM_006711893 XM_011510383 XM_011510384 XM_011510385 XM_011510386 XM_011510387 XP_006711956 XP_011508685 XP_011508686 XP_011508687 XP_011508688 XP_011508689	downstream	downstream	259969	NA	NA	NA	11	NA	-	130704	NA	7260	57326
	chr6	29588168	29589056	0.413932	2.48359	148607	145112	145117	6	20	0.0262928	1	0.0610073	1	GABBR1	NM_001470 NM_021903 NM_021904 NM_021905 NP_001461 NP_068703 NP_068704 XM_005248982 XM_005272785 XM_005274841 XM_005274931 XM_005275088 XM_005275227 XM_005275363 XM_006715047 XM_006725030 XM_006725477 XM_006725691 XM_006725807 XM_006725901 XM_006725988 XM_011514453 XM_011514454 XM_011514455 XM_011514456 XM_011546282 XM_011546283 XM_011546284 XM_011547197 XM_011547198 XM_011547199 XM_011547200 XM_0…	overlaps exon downstream	inside	11106	overlaps exon downstream	0	10	14	inside transcription region	-	23784	NA	2550	22288
	chr16	3988694	3989076	0.620845	2.48338	66415	341119	341122	4	7	0.00693889	1	0.0610209	1	ADCY9	NM_001116 NP_001107 XM_005255079 XM_011522353 XP_005255136 XP_011520655	downstream	downstream	177110	NA	NA	NA	11	NA	-	153536	NA	115	8326
	chr6	31616088	31616671	-0.495989	2.47994	149081	149339	149343	5	21	0.0196759	1	0.061291	1	BAG6	NM_001098534 NM_001199697 NM_001199698 NM_004639 NM_080702 NM_080703 NP_001092004 NP_001186626 NP_001186627 NP_004630 NP_542433 NP_542434 XM_006715192 XM_006715198 XM_006715201 XM_006715203 XM_006725509 XM_006725515 XM_006725518 XM_006725520 XM_006725725 XM_006725729 XM_006725731 XM_006725734 XM_006725736 XM_006725835 XM_006725839 XM_006725841 XM_006725844 XM_006725846 XM_006725923 XM_006725927 X…	covers exon(s)	inside	3806	covers exon(s)	0	5	23	inside transcription region	-	13672	NA	7917	60106
	chr19	7953054	7953984	-0.30999	2.47992	87488	393820	393827	8	8	0.0251345	1	0.0612935	1	LRRC8E	NM_001268284 NM_001268285 NM_025061 NP_001255213 NP_001255214 NP_079337 XM_011528319 XP_011526621	overlaps 5'	overlaps 5'	0	covers exon(s)	0	1	2	5' UTR	+	13518	NA	80131	62144
	chr17	43974446	43975063	0.413269	2.47961	78642	370907	370912	6	6	0.0264846	1	0.0613214	1	MAPT	NM_001123066 NM_001123067 NM_001203251 NM_001203252 NM_005910 NM_016834 NM_016835 NM_016841 NP_001116538 NP_001116539 NP_001190180 NP_001190181 NP_005901 NP_058518 NP_058519 NP_058525 XM_005257362 XM_005257364 XM_005257365 XM_005257366 XM_005257367 XM_005257368 XM_005257369 XM_005257370 XM_005257371 XM_005257372 XM_005275648 XM_006725616 XM_006725617 XM_006725618 XM_006725619 XM_006725620 XM_0067…	inside intron	inside	2698	inside intron	-2393	1	10	5' UTR	+	133951	NA	4137	34897
	chr6	170337747	170338826	0.413227	2.47936	156877	171174	171179	6	6	0.0264971	1	0.0613418	1	LINC00574	NM_025002 NR_026780	downstream	downstream	147578	NA	NA	NA	3	NA	+	12800	NA	80069	62075
	chr7	148394542	148395441	0.412872	2.47723	166736	194492	194497	6	6	0.026607	1	0.0615064	1	CUL1	NM_003592 NP_003583 XM_005250060 XM_011516629 XM_011516630 XM_011516631 XM_011516632 XP_005250117 XP_011514931 XP_011514932 XP_011514933 XP_011514934	overlaps 5'	overlaps 5'	0	covers exon(s)	0	1	22	5' UTR	+	103196	NA	8454	65637
	chr14	101922750	101923427	-0.412237	2.47342	57613	320235	320240	6	16	0.0267866	1	0.0618102	1	MIR1247	NR_031649	downstream	downstream	103332	NA	NA	NA	1	NA	-	135	NA	100302145	1300
	chr3	182971069	182972048	-0.411873	2.47124	126672	94712	94717	6	19	0.0268903	1	0.0619709	1	B3GNT5	NM_032047 NP_114436 XM_005247823 XM_005247824 XM_005247825 XM_011513225 XM_011513226 XM_011513227 XM_011513228 XM_011513229 XP_005247880 XP_005247881 XP_005247882 XP_011511527 XP_011511528 XP_011511529 XP_011511530 XP_011511531	overlaps 5'	overlaps 5'	0	covers exon(s)	0	1	2	5' UTR	+	19573	NA	84002	64650
	chr1	1360499	1361729	-0.352545	2.46781	338	1051	1057	7	7	0.0274672	1	0.0622443	1	TMEM88B	NM_001146685 NP_001140157	overlaps 5'	overlaps 5'	0	overlaps exon upstream	0	1	2	overlaps 5' UTR	+	1659	NA	643965	52791
	chr16	1592816	1593766	0.352535	2.46775	65670	339023	339029	7	7	0.02747	1	0.0622482	1	IFT140	NM_014714 NP_055529 XM_005255725 XM_005255726 XM_006720989 XM_006720990 XM_006720991 XM_006720992 XM_011522766 XM_011522767 XM_011522768 XM_011522769 XM_011522771 XM_011522772 XP_005255782 XP_005255783 XP_006721052 XP_006721053 XP_006721054 XP_006721055 XP_011521068 XP_011521069 XP_011521070 XP_011521071 XP_011521073 XP_011521074	inside intron	inside	68343	inside intron	14169	19	31	inside transcription region	-	101681	NA	9742	72448
	chr15	99194021	99194624	0.493465	2.46732	64578	335978	335982	5	9	0.0201862	1	0.0622826	1	IGF1R	NM_000875 NM_001291858 NM_152452 NP_000866 NP_001278787 XM_011521513 XM_011521514 XM_011521515 XM_011521516 XM_011521517 XP_011519815 XP_011519816 XP_011519817 XP_011519818 XP_011519819	inside intron	inside	1260	inside intron	-1116	1	21	inside transcription region	+	314998	NA	3480	31024
	chr16	15595987	15596423	0.352094	2.46466	67310	343003	343009	7	10	0.0275949	1	0.0625062	1	C16orf45	NM_001142469 NM_033201 NP_001135941 NP_149978 XM_011522731 XM_011546728 XP_011521033 XP_011545030	overlaps 5'	overlaps 5'	0	covers exon(s)	0	1	6	overlaps 5' UTR	+	85993	NA	89927	68618
	chr7	156400033	156400990	0.410556	2.46334	167687	196910	196915	6	6	0.0272772	1	0.062605	1	C7orf13	NM_032625 NR_026865	downstream	downstream	32358	NA	NA	NA	1	NA	-	2288	NA	129790	10343
	chr17	77092977	77093866	-0.492341	2.46171	81907	378982	378986	5	5	0.0204059	1	0.0627234	1	RBFOX3	NM_001025448 NM_001082575 NP_001076044 XM_011524359 XM_011524360 XM_011524361 XM_011524362 XM_011524363 XM_011524364 XM_011524365 XM_011524366 XM_011524367 XM_011524368 XP_011522661 XP_011522662 XP_011522663 XP_011522664 XP_011522665 XP_011522666 XP_011522667 XP_011522668 XP_011522669 XP_011522670	covers exon(s)	inside	384814	covers exon(s)	0	9	13	inside transcription region	-	388341	NA	146713	12264
	chr7	31726494	31726912	0.409918	2.45951	160015	179823	179828	6	6	0.0274621	1	0.0628984	1	PPP1R17	NM_001145123 NM_006658 NP_001138595 NP_006649 XM_011515094 XP_011513396 XR_926911 XR_926912	overlaps 5'	overlaps 5'	0	overlaps exon upstream	0	1	4	5' UTR	+	21438	NA	10842	6115
	chr11	1973545	1974332	0.351345	2.45941	28521	251140	251146	7	7	0.0278028	1	0.0629062	1	MRPL23	NM_021134 NP_066957 XM_006718271 XM_011520273 XM_011520274 XM_011520275 XM_011520276 XP_006718334 XP_011518575 XP_011518576 XP_011518577 XP_011518578	covers exon(s)	inside	5043	covers exon(s)	0	3	5	inside transcription region	+	9337	NA	6150	51149
	chr11	113659927	113660695	0.409472	2.45683	36507	271006	271011	6	10	0.0276042	1	0.0631252	1	USP28	NM_001301029 NM_020886 NP_001287958 NP_065937 XM_005271630 XM_005271631 XM_005271632 XM_005271633 XM_005271636 XM_005271637 XM_005271638 XM_005271639 XM_011542936 XM_011542937 XM_011542938 XM_011542939 XM_011542940 XM_011542941 XM_011542942 XP_005271687 XP_005271688 XP_005271689 XP_005271690 XP_005271693 XP_005271694 XP_005271695 XP_005271696 XP_011541238 XP_011541239 XP_011541240 XP_011541241 XP…	downstream	downstream	39494	NA	NA	NA	15	NA	-	31592	NA	57646	49110
	chr13	79169714	79170430	-0.272978	2.4568	50683	303936	303944	9	16	0.0192841	1	0.0631284	1	RNF219-AS1	NR_047001	inside intron	inside	540724	inside intron	9005	4	6	inside transcription region	+	562470	NA	100874222	3444
	chr6	158734085	158734762	-0.409185	2.45511	155631	168202	168207	6	9	0.0276897	1	0.0632648	1	TULP4	NM_001007466 NM_020245 NP_001007467 NP_064630 XM_011535946 XP_011534248	inside exon	inside	393	inside exon	0	1	13	5' UTR	+	199164	NA	56995	47636
	chr18	7116550	7118122	-0.272478	2.4523	83372	383489	383497	9	9	0.0193328	1	0.0634999	1	LAMA1	NM_005559 NP_005550 XM_011525655 XM_011525656 XM_011525657 XP_011523957 XP_011523958 XP_011523959	overlaps 5'	overlaps 5'	0	covers exon(s)	0	1	62	5' UTR	-	176070	NA	284217	26465
	chr10	134796949	134798028	0.490411	2.45205	27569	248147	248151	5	5	0.0208006	1	0.0635178	1	LINC01168	NR_046231	downstream	downstream	17911	NA	NA	NA	3	NA	+	10963	NA	399829	33760
	chr14	77736734	77738080	-0.245078	2.45078	56017	316712	316721	10	10	0.0123706	1	0.0636287	1	NGB	NM_021257 NP_067080	overlaps 5'	overlaps 5'	0	covers exon(s)	0	1	4	overlaps 5' UTR	-	5821	NA	58157	49684
	chr13	103532159	103532435	0.35003	2.45021	51446	305637	305643	7	7	0.0281663	1	0.0636802	1	METTL21EP	NR_026965	promoter	promoter	14	NA	NA	NA	4	NA	+	15934	NA	121952	9276
	chr2	233498625	233499637	-0.408003	2.44802	107287	71177	71182	6	14	0.0280493	1	0.0638462	1	EFHD1	NM_001243252 NM_025202 NP_001230181 NP_079478 XM_011511924 XP_011510226	overlaps exon downstream	inside	418	overlaps exon downstream	0	1	4	inside transcription region	+	49284	NA	80303	62513
	chr13	101173617	101174420	0.305952	2.44762	51338	305360	305367	8	8	0.0260237	1	0.0638781	1	PCCA	NM_000282 NM_001127692 NM_001178004 NP_000273 NP_001121164 NP_001171475 XM_005254059 XM_011521093 XP_005254116 XP_011519395 XR_931615 XR_931616	inside intron	inside	432348	inside intron	5508	22	23	inside transcription region	+	441422	NA	5095	38866
	chr6	30855729	30856693	-0.407575	2.44545	148917	147961	147966	6	6	0.0281875	1	0.0640616	1	DDR1	NM_001202521 NM_001202522 NM_001202523 NM_001297652 NM_001297653 NM_001297654 NM_001954 NM_013993 NM_013994 NP_001189450 NP_001189451 NP_001189452 NP_001284581 NP_001284582 NP_001284583 NP_001945 NP_054699 NP_054700 XM_006715185 XM_006725501 XM_006725827 XM_006726017 XM_011514882 XM_011514883 XM_011514884 XM_011514885 XM_011514886 XM_011514887 XM_011514888 XM_011547282 XM_011547283 XM_011547284 X…	overlaps 5'	overlaps 5'	0	covers exon(s)	0	2	15	overlaps 5' UTR	+	11468	NA	780	59441
	chr10	100174853	100175560	-0.349256	2.44479	24596	240388	240394	7	7	0.0283982	1	0.064111	1	PYROXD2	NM_032709 NP_116098 XM_011540293 XM_011540294 XM_011540295 XM_011540296 XM_011540297 XM_011540298 XM_011540299 XM_011540300 XM_011540301 XP_011538595 XP_011538596 XP_011538597 XP_011538598 XP_011538599 XP_011538600 XP_011538601 XP_011538602 XP_011538603 XR_945839 XR_945840 XR_945841 XR_945842 XR_945843 XR_945844 XR_945845	overlaps 5'	overlaps 5'	0	overlaps exon upstream	0	1	8	overlaps 5' UTR	-	20219	NA	84795	66068
	chr17	46659019	46660002	-0.407197	2.44318	78963	371687	371692	6	6	0.0282995	1	0.0642527	1	HOXB3	NM_002146 NP_002137 XM_005257277 XM_005257280 XM_005257282 XM_006721854 XM_006721855 XM_011524707 XM_011524708 XM_011524709 XM_011524710 XM_011524711 XM_011524712 XM_011524713 XM_011524714 XM_011524715 XM_011524716 XM_011524717 XM_011524718 XM_011524719 XM_011524720 XM_011524721 XM_011524722 XM_011524723 XM_011524724 XM_011524725 XM_011524726 XP_005257334 XP_005257337 XP_005257339 XP_006721917 XP…	inside intron	inside	7629	inside intron	7484	1	4	5' UTR	-	41399	NA	3213	29755
	chr15	26873818	26875014	0.348962	2.44273	59077	323834	323840	7	7	0.028488	1	0.0642914	1	GABRB3	NM_000814 NM_001191320 NM_001191321 NM_001278631 NM_021912 NP_000805 NP_001178249 NP_001178250 NP_001265560 NP_068712 NR_103801 XM_011521428 XP_011519730	overlaps 5'	overlaps 5'	0	covers exon(s)	0	1	7	inside transcription region	-	13793	NA	2562	22529
	chr10	18549036	18549536	0.407103	2.44262	20008	230663	230668	6	11	0.0283249	1	0.0642982	1	CACNB2	NM_000724 NM_001167945 NM_201570 NM_201571 NM_201572 NM_201590 NM_201593 NM_201596 NM_201597 NP_000715 NP_001161417 NP_963864 NP_963865 NP_963866 NP_963884 NP_963887 NP_963890 NP_963891 XM_005252588 XM_005252591 XM_006717502 XM_011519659 XM_011519660 XP_005252645 XP_005252648 XP_006717565 XP_011517961 XP_011517962	inside intron	inside	119294	inside intron	-109131	2	14	inside transcription region	+	400946	NA	783	59556
	chr13	99101488	99101761	0.610558	2.44223	51144	304913	304916	4	12	0.00759764	1	0.0643293	1	FARP1	NM_001001715 NM_001286839 NM_005766 NP_001001715 NP_001273768 NP_005757 XM_011521046 XP_011519348	inside exon	inside	306054	inside exon	0	27	27	3'UTR	+	306589	NA	10160	3881
	chr6	33158503	33158960	-0.488382	2.44191	149504	153704	153708	5	70	0.0212436	1	0.0643533	1	COL11A2	NM_001163771 NM_080679 NM_080680 NM_080681 NP_001157243 NP_542410 NP_542411 NP_542412 XM_011514298 XM_011514299 XM_011514300 XM_011514301 XM_011514302 XM_011547599 XM_011547600 XM_011547601 XM_011547602 XM_011547603 XM_011547838 XM_011547839 XM_011547840 XM_011547841 XM_011548007 XM_011548008 XM_011548009 XM_011548010 XM_011548195 XM_011548196 XM_011548197 XM_011548198 XP_011512600 XP_011512601 X…	covers exon(s)	inside	1285	covers exon(s)	0	1	5	inside transcription region	-	6023	NA	1302	10398
	chr7	64348873	64350150	-0.305164	2.44131	161879	183613	183620	8	8	0.0262076	1	0.0643998	1	ZNF273	NM_021148 NM_033548 NP_066971 NR_003099 XM_006715840 XM_006715841 XM_011515746 XM_011515747 XM_011515748 XM_011515749 XM_011515750 XP_006715903 XP_006715904 XP_011514048 XP_011514049 XP_011514050 XP_011514051 XP_011514052 XR_927338	inside intron	inside	6002	inside intron	3639	2	8	5' UTR	+	49084	NA	10793	5980
	chr11	112150832	112151305	0.406498	2.43899	36426	270844	270849	6	6	0.0285005	1	0.0645866	1	PTS	NM_000317 NP_000308 XM_011542943 XP_011541245	downstream	downstream	53744	NA	NA	NA	7	NA	+	43590	NA	5805	49658
	chr11	46366419	46367100	0.30486	2.43888	31477	258528	258535	8	8	0.0262778	1	0.064598	1	DGKZ	NM_001105540 NM_001199266 NM_001199267 NM_001199268 NM_003646 NM_201532 NM_201533 NP_001099010 NP_001186195 NP_001186196 NP_001186197 NP_003637 NP_963290 NP_963291 XM_005253181 XM_005253182 XM_006718354 XM_006718355 XM_011520421 XM_011520422 XM_011520423 XP_005253238 XP_005253239 XP_006718417 XP_006718418 XP_011518723 XP_011518724 XP_011518725 XR_930918	overlaps 5'	overlaps 5'	0	overlaps exon upstream	0	1	31	overlaps 5' UTR	+	35287	NA	8525	66760
	chr15	50474069	50474232	0.406451	2.4387	60732	327583	327588	6	12	0.0285145	1	0.0646116	1	SLC27A2	NM_001159629 NM_003645 NP_001153101 NP_003636	promoter	promoter	161	NA	NA	NA	10	NA	+	54196	NA	11001	6574
	chr1	118165133	118166402	-0.304734	2.43787	10693	25472	25479	8	8	0.0263007	1	0.0646767	1	FAM46C	NM_017709 NP_060179	overlaps exon upstream	inside	16529	overlaps exon upstream	0	2	2	overlaps 5' UTR	+	22407	NA	54855	43055
	chr1	2518115	2518505	-0.270536	2.43482	874	2568	2576	9	16	0.0195274	1	0.0649272	1	FAM213B	NM_001195736 NM_001195737 NM_001195738 NM_001195740 NM_001195741 NM_152371 NP_001182665 NP_001182666 NP_001182667 NP_001182669 NP_001182670 NP_689584 NR_036637 NR_036638 XM_006710354 XM_006724944 XM_011540664 XM_011540665 XM_011540666 XM_011546394 XM_011546395 XM_011546396 XP_006710417 XP_006725007 XP_011538966 XP_011538967 XP_011538968 XP_011544696 XP_011544697 XP_011544698	overlaps 5'	overlaps 5'	0	covers exon(s)	0	2	6	overlaps 5' UTR	+	4719	NA	127281	10020
	chr1	206786170	206786222	0.486924	2.43462	15440	36569	36573	5	9	0.0215581	1	0.0649462	1	EIF2D	NM_001201478 NM_006893 NP_001188407 NP_008824 XM_005277509 XM_006711196 XM_011509257 XM_011509258 XP_005277566 XP_006711259 XP_011507559 XP_011507560 XR_921750 XR_921751	promoter	promoter	266	NA	NA	NA	15	NA	-	20930	NA	1939	16032
	chr12	25537944	25538380	0.48685	2.43425	40497	279816	279820	5	5	0.0215692	1	0.0649741	1	LMNTD1	NM_001145727 NM_001145728 NM_001145729 NM_001256266 NM_152590 NP_001139199 NP_001139200 NP_001139201 NP_001243195 NP_689803 XM_011520575 XM_011520576 XM_011520577 XM_011520578 XM_011520579 XM_011520580 XM_011520581 XM_011520582 XM_011520583 XM_011520584 XM_011520585 XM_011520586 XM_011520587 XM_011520588 XP_011518877 XP_011518878 XP_011518879 XP_011518880 XP_011518881 XP_011518882 XP_011518883 XP…	downstream	downstream	167837	NA	NA	NA	9	NA	-	77201	NA	160492	14129
	chr10	5488346	5488628	0.347524	2.43267	19181	228765	228771	7	7	0.0289457	1	0.0651072	1	NET1	NM_001047160 NM_005863 NP_001040625 NP_005854 NR_073040	overlaps 5'	overlaps 5'	0	overlaps exon upstream	0	1	10	5' UTR	+	12505	NA	10276	4257
	chr17	59531696	59533081	-0.303839	2.43071	80024	374433	374440	8	8	0.0264989	1	0.0652775	1	TBX4	NM_018488 NP_060958 XM_005257835 XM_005257837 XM_011525490 XM_011525491 XM_011525492 XM_011525493 XM_011525494 XM_011525495 XP_005257892 XP_005257894 XP_011523792 XP_011523793 XP_011523794 XP_011523795 XP_011523796 XP_011523797	inside intron	inside	1917	inside intron	767	2	9	5' UTR	+	32692	NA	9496	71439
	chr2	74681787	74682103	0.347089	2.42963	99239	54030	54036	7	11	0.0290924	1	0.0653741	1	INO80B-WBP1	NR_037849	promoter	promoter	47	NA	NA	NA	8	NA	+	5868	NA	100532735	2632
	chr1	11907986	11908347	0.404893	2.42936	2721	6893	6898	6	6	0.0290051	1	0.065397	1	NPPA	NM_006172 NP_006163	promoter	promoter	146	NA	NA	NA	3	NA	-	2073	NA	4878	37825
	chr6	27185676	27186199	0.485062	2.42531	148213	143185	143189	5	5	0.0219495	1	0.0657334	1	PRSS16	NM_005865 NP_005856	upstream	upstream	29303	NA	NA	NA	12	NA	+	8897	NA	10279	4267
	chr16	67979063	67980202	0.346319	2.42423	70367	350078	350084	7	7	0.0293318	1	0.0658232	1	SLC12A4	NM_001145961 NM_001145962 NM_001145963 NM_001145964 NM_005072 NP_001139433 NP_001139434 NP_001139435 NP_001139436 NP_005063	overlaps 3'	overlaps 3'	1136	covers exon(s)	0	3	5	inside transcription region	-	1671	NA	6560	54581
	chr7	97360615	97361759	-0.242382	2.42382	163498	187342	187351	10	10	0.0124007	1	0.0658619	1	TAC1	NM_003182 NM_013996 NM_013997 NM_013998 NP_003173 NP_054702 NP_054703 NP_054704	overlaps 5'	overlaps 5'	0	covers exon(s)	0	2	5	5' UTR	+	8513	NA	6863	55712
	chr1	18959427	18960940	-0.403904	2.42342	3696	8860	8865	6	22	0.0293178	1	0.0658937	1	PAX7	NM_001135254 NM_002584 NM_013945 NP_001128726 NP_002575 NP_039236	overlaps exon upstream	inside	1927	overlaps exon upstream	0	2	9	inside transcription region	+	117860	NA	5081	38713
	chr1	19991707	19992985	-0.346165	2.42315	3878	9249	9255	7	13	0.0293786	1	0.0659123	1	HTR6	NM_000871 NP_000862	overlaps 5'	overlaps 5'	0	covers exon(s)	0	1	3	overlaps 5' UTR	+	14275	NA	3362	30095
	chr1	3302283	3303376	0.346133	2.42293	1158	3380	3386	7	7	0.0293876	1	0.0659334	1	PRDM16	NM_022114 NM_199454 NP_071397 NP_955533 XM_005244772 XM_005244773 XM_005244774 XM_006710814 XM_011541944 XM_011541945 XP_005244829 XP_005244830 XP_005244831 XP_006710877 XP_011540246 XP_011540247	inside intron	inside	316541	inside intron	-428	4	17	5' UTR	+	369443	NA	63976	52076
	chr14	57960464	57961453	-0.403523	2.42114	54536	313445	313450	6	6	0.0294398	1	0.0660862	1	C14orf105	NM_001283056 NM_001283057 NM_001283058 NM_001283059 NM_001283060 NM_018168 NP_001269985 NP_001269986 NP_001269987 NP_001269988 NP_001269989 NP_060638 XM_005267806 XM_005267807 XM_005267809 XM_005267810 XM_005267811 XM_005267813 XM_005267814 XM_006720188 XM_006720189 XM_011536907 XP_005267863 XP_005267864 XP_005267866 XP_005267867 XP_005267868 XP_005267870 XP_005267871 XP_006720251 XP_006720252 XP…	overlaps 5'	overlaps 5'	0	overlaps exon upstream	0	1	6	inside transcription region	-	15077	NA	55195	44212
	chr2	45240373	45241620	-0.345731	2.42012	97457	50184	50190	7	7	0.0295189	1	0.0661807	1	SIX2	NM_016932 NP_058628 XM_005264100 XP_005264157	upstream	upstream	3831	NA	NA	NA	2	NA	-	4218	NA	10736	5816
	chr4	47839876	47840162	0.403067	2.4184	131071	105133	105138	6	6	0.0295926	1	0.0663249	1	CORIN	NM_001278585 NM_001278586 NM_006587 NP_001265514 NP_001265515 NP_006578	overlaps 5'	overlaps 5'	0	covers exon(s)	0	1	7	overlaps 5' UTR	-	158508	NA	10699	5716
	chr2	166650947	166651375	0.483677	2.41839	103666	63255	63259	5	12	0.0222487	1	0.0663256	1	GALNT3	NM_004482 NP_004473 XM_005246449 XM_006712402 XM_011510929 XP_005246506 XP_006712465 XP_011509231	overlaps 5'	overlaps 5'	0	overlaps exon upstream	0	1	9	5' UTR	-	39727	NA	2591	23167
	chr2	220306470	220307207	-0.345164	2.41615	106501	69467	69473	7	7	0.0296806	1	0.0665149	1	SPEG	NM_001173476 NM_005876 NP_001166947 NP_005867 XM_005246237 XM_005246239 XM_005246240 XM_005246241 XM_005246242 XM_006712189 XM_006712193 XM_011510479 XM_011510480 XM_011510481 XM_011510482 XM_011510483 XM_011510484 XM_011510485 XM_011510486 XP_005246294 XP_005246296 XP_005246297 XP_005246298 XP_005246299 XP_006712252 XP_006712256 XP_011508781 XP_011508782 XP_011508783 XP_011508784 XP_011508785 XP…	overlaps 5'	overlaps 5'	0	covers exon(s)	0	1	12	5' UTR	+	24811	NA	10290	4310
	chr5	1856713	1857477	0.603538	2.41415	136938	118175	118178	4	14	0.00805816	1	0.0666931	1	IRX4	NM_001278632 NM_001278633 NM_001278634 NM_001278635 NM_016358 NP_001265561 NP_001265562 NP_001265563 NP_001265564 NP_057442	downstream	downstream	25384	NA	NA	NA	5	NA	-	5320	NA	50805	38689
	chr11	2904591	2905554	-0.301739	2.41392	28789	252223	252230	8	43	0.0269633	1	0.0667145	1	CDKN1C	NM_000076 NM_001122630 NM_001122631 NP_000067 NP_001116102 NP_001116103 XM_005252732 XM_006725126 XP_005252789 XP_006725189	overlaps exon upstream	inside	1441	overlaps exon upstream	0	4	4	overlaps 3'UTR	-	2547	NA	1028	4277
	chr6	35887678	35887853	0.602805	2.41122	149949	155939	155942	4	13	0.00811004	1	0.0669507	1	SRPK1	NM_003137 NP_003128 NR_034069	inside intron	inside	1104	inside intron	391	2	16	5' UTR	-	88146	NA	6732	55283
	chr7	750720	751833	0.344411	2.41088	157223	172103	172109	7	21	0.0299093	1	0.0669822	1	PRKAR1B	NM_001164758 NM_001164759 NM_001164760 NM_001164761 NM_001164762 NM_002735 NP_001158230 NP_001158231 NP_001158232 NP_001158233 NP_001158234 NP_002726 XM_005249809 XM_011515446 XM_011515447 XP_005249866 XP_011513748 XP_011513749	covers exon(s)	inside	15480	covers exon(s)	0	2	11	overlaps 5' UTR	-	178479	NA	5575	45825
	chr6	32118420	32119016	-0.401734	2.4104	149253	151705	151710	6	52	0.0300442	1	0.067028	1	PRRT1	NM_030651 NP_085154 XM_011546323 XM_011546324 XM_011547321 XM_011547722 XM_011547937 XM_011548108 XM_011548309 XM_011548492 XM_011548493 XP_011544625 XP_011544626 XP_011545623 XP_011546024 XP_011546239 XP_011546410 XP_011546611 XP_011546794 XP_011546795	covers exon(s)	inside	1844	covers exon(s)	0	4	6	inside transcription region	-	4720	NA	80863	63061
	chr1	2106222	2106732	0.482048	2.41024	650	1909	1913	5	5	0.0226283	1	0.0670398	1	PRKCZ	NM_001033581 NM_001033582 NM_001242874 NM_002744 NP_001028753 NP_001028754 NP_001229803 NP_002735 XM_011541773 XM_011541774 XM_011541775 XM_011541776 XM_011541777 XM_011541778 XM_011541779 XM_011541780 XP_011540075 XP_011540076 XP_011540077 XP_011540078 XP_011540079 XP_011540080 XP_011540081 XP_011540082 XR_946707 XR_946708	overlaps two exons	inside	5935	overlaps two exons	0	5	8	inside transcription region	+	16547	NA	5590	46351
	chr10	179725	180411	0.344249	2.40974	18468	226972	226978	7	12	0.0299665	1	0.0670817	1	ZMYND11	NM_001202464 NM_001202465 NM_001202466 NM_001202467 NM_001202468 NM_006624 NM_212479 NP_001189393 NP_001189394 NP_001189395 NP_001189396 NP_001189397 NP_006615 NP_997644 XM_005252359 XM_005252360 XM_005252361 XM_005252362 XM_006717376 XM_011519301 XM_011519302 XP_005252416 XP_005252417 XP_005252418 XP_005252419 XP_006717439 XP_011517603 XP_011517604	overlaps 5'	overlaps 5'	0	overlaps exon upstream	0	1	15	5' UTR	+	120172	NA	10771	5900
	chr4	140586988	140587536	-0.401577	2.40946	134159	111664	111669	6	9	0.0300943	1	0.0671089	1	MGST2	NM_001204366 NM_001204367 NM_001204368 NM_002413 NP_001191295 NP_001191296 NP_001191297 NP_002404 XM_006714221 XM_011531972 XP_006714284 XP_011530274	overlaps exon downstream	inside	66	overlaps exon downstream	0	1	6	overlaps 5' UTR	+	74977	NA	4258	35429
	chr1	154127138	154127537	0.602168	2.40867	11842	28389	28392	4	7	0.0081562	1	0.0671761	1	NUP210L	NM_001159484 NM_207308 NP_001152956 NP_997191 XM_011510122 XM_011510123 XM_011510124 XP_011508424 XP_011508425 XP_011508426	overlaps exon downstream	inside	55	overlaps exon downstream	0	1	38	overlaps 5' UTR	-	162424	NA	91181	69432
	chr2	10443639	10443818	-0.481582	2.40791	95215	45411	45415	5	25	0.0227471	1	0.067233	1	HPCAL1	NM_001258357 NM_001258358 NM_001258359 NM_002149 NM_134421 NP_001245286 NP_001245287 NP_001245288 NP_002140 NP_602293 XM_005246160 XM_005246161 XM_005246162 XM_005246163 XM_011510345 XM_011510346 XM_011510347 XM_011510348 XM_011510349 XP_005246217 XP_005246218 XP_005246219 XP_005246220 XP_011508647 XP_011508648 XP_011508649 XP_011508650 XP_011508651	inside intron	inside	609	inside intron	-335	1	5	5' UTR	+	124713	NA	3241	29819
	chr15	32964155	32964759	-0.401261	2.40757	59518	324720	324725	6	6	0.030187	1	0.0672688	1	SCG5	NM_001144757 NM_003020 NP_001138229 NP_003011 XM_005254595 XM_005254596 XM_011548932 XM_011548933 XP_005254652 XP_005254653 XP_011547234 XP_011547235	inside intron	inside	30285	inside intron	7207	3	6	inside transcription region	+	55428	NA	6447	52983
	chr12	51566756	51567112	-0.300943	2.40755	41772	282815	282822	8	11	0.0271544	1	0.0672713	1	TFCP2	NM_001173452 NM_001173453 NM_005653 NP_001166923 NP_001166924 NP_005644	overlaps 5'	overlaps 5'	0	overlaps exon upstream	0	1	14	5' UTR	-	79387	NA	7024	56461
	chr2	241395181	241396251	0.401045	2.40627	108406	73624	73629	6	6	0.0302575	1	0.0673794	1	MIR149	NR_029702	covers	covers	0	covers exon(s)	NA	NA	1	NA	+	88	NA	406941	34580
	chr17	77042315	77043815	0.267348	2.40613	81889	378933	378941	9	12	0.0198302	1	0.067393	1	C1QTNF1	NM_030968 NM_153372 NM_198593 NM_198594 NP_112230 NP_699203 NP_940995 NP_940996 NR_049769 XM_006721663 XM_006721664 XM_006721666 XM_006721667 XP_006721726 XP_006721727 XP_006721729 XP_006721730	covers exon(s)	inside	2640	covers exon(s)	0	3	3	inside transcription region	+	6195	NA	114897	8272
	chr15	41135432	41136550	-0.343377	2.40364	60085	325948	325954	7	10	0.0302482	1	0.0676091	1	SPINT1	NM_001032367 NM_003710 NM_181642 NP_001027539 NP_003701 NP_857593 XM_006720657 XM_011521957 XM_011521958 XP_006720720 XP_011520259 XP_011520260	overlaps 5'	overlaps 5'	0	covers exon(s)	0	2	11	5' UTR	+	13607	NA	6692	55147
	chr6	7107940	7108895	-0.30043	2.40344	146763	139991	139998	8	11	0.0272693	1	0.0676238	1	RREB1	NM_001003698 NM_001003699 NM_001003700 NM_001168344 NM_002955 NP_001003698 NP_001003699 NP_001003700 NP_001161816 XM_005249275 XM_006715157 XM_006715158 XM_011514791 XM_011514792 XM_011514793 XM_011514794 XM_011514795 XP_005249332 XP_006715220 XP_006715221 XP_011513093 XP_011513094 XP_011513095 XP_011513096 XP_011513097	overlaps 5'	overlaps 5'	0	overlaps exon upstream	0	1	7	5' UTR	+	110459	NA	6239	51363
	chr10	135192749	135193704	-0.399887	2.39932	27768	248895	248900	6	6	0.030635	1	0.0679769	1	PAOX	NM_152911 NM_207125 NM_207126 NM_207127 NM_207128 NM_207129 NP_690875 NP_997010 NP_997011 NR_109763 NR_109764 NR_109765 NR_109766	overlaps exon downstream	inside	8	overlaps exon downstream	0	1	5	inside transcription region	+	12457	NA	196743	16182
	chr11	122073862	122074433	-0.399868	2.39921	37372	272935	272940	6	6	0.0306432	1	0.0679898	1	MIR100HG	NR_024430	inside intron	inside	164034	inside intron	-22755	4	4	inside transcription region	-	187423	NA	399959	33778
	chr4	155547491	155548532	-0.299893	2.39915	134831	113084	113091	8	8	0.0273884	1	0.0679941	1	FGG	NM_000509 NM_021870 NP_000500 NP_068656	upstream	upstream	13589	NA	NA	NA	10	NA	-	8616	NA	2266	18544
	chr15	30114871	30115299	0.479771	2.39886	59322	324359	324363	5	13	0.0231593	1	0.0680109	1	TJP1	NM_001301025 NM_001301026 NM_003257 NM_175610 NP_001287954 NP_001287955 NP_003248 NP_783297 XM_005254617 XM_005254618 XM_005254619 XM_005254620 XM_005254621 XM_006720660 XM_006725554 XM_006725555 XM_006725556 XM_006725557 XM_006725558 XM_006725560 XM_011521972 XM_011521973 XM_011521974 XM_011521975 XM_011547422 XM_011547423 XM_011547424 XM_011548946 XM_011548947 XM_011548948 XM_011548949 XM_01154…	promoter	promoter	165	NA	NA	NA	28	NA	-	122349	NA	7082	56669
	chr19	33210166	33210851	0.399804	2.39882	89883	400535	400540	6	6	0.0306622	1	0.0680142	1	TDRD12	NM_001015890 NM_001110822 NP_001104292 XM_011527471 XM_011527472 XM_011527473 XM_011527474 XM_011527475 XM_011527476 XM_011527477 XP_011525773 XP_011525774 XP_011525775 XP_011525776 XP_011525777 XP_011525778 XP_011525779	overlaps 5'	overlaps 5'	0	overlaps exon upstream	0	1	28	5' UTR	+	101487	NA	91646	69728
	chr7	862427	862831	0.479716	2.39858	157272	172281	172285	5	5	0.0231751	1	0.0680417	1	SUN1	NM_001130965 NM_001171944 NM_001171945 NM_001171946 NM_025154 NP_001124437 NP_001165415 NP_001165416 NP_001165417 NP_079430	inside intron	inside	6175	inside intron	-6116	1	17	5' UTR	+	58305	NA	23353	20700
	chr17	7758397	7759140	0.266363	2.39727	74742	361160	361168	9	29	0.0199153	1	0.0681573	1	TMEM88	NM_203411 NP_981956 XM_005256856 XM_005256857 XP_005256913 XP_005256914	overlaps two exons	inside	13	overlaps two exons	0	1	2	overlaps 3'UTR	+	1033	NA	92162	70047
	chr7	4783964	4784963	-0.299083	2.39267	158303	175505	175512	8	8	0.0275677	1	0.0685552	1	FOXK1	NM_001037165 NP_001032242 XM_011515191 XP_011513493	inside intron	inside	62034	inside intron	-3309	2	9	inside transcription region	+	89144	NA	221937	18232
	chr7	138602901	138603645	0.478322	2.39161	166192	193366	193370	5	5	0.0234882	1	0.0686525	1	KIAA1549	NM_001164665 NM_020910 NP_001158137 NP_065961 XM_011516442 XP_011514744	inside exon	inside	62419	inside exon	0	2	20	inside transcription region	-	149937	NA	57670	49179
	chr14	102695264	102695515	0.597655	2.39062	57740	320576	320579	4	7	0.00850043	1	0.0687491	1	MOK	NM_001272011 NM_014226 NP_001258940 NP_055041 NR_073540 NR_073541 NR_073542 NR_073543 XM_006720225 XM_006720226 XM_011537052 XM_011537053 XP_006720288 XP_006720289 XP_011535354 XP_011535355 XR_429320 XR_429322 XR_429323 XR_943504	inside exon	inside	76022	inside exon	0	11	11	3'UTR	-	76379	NA	5891	50120
	chr21	46975435	46976340	0.478121	2.39061	113920	425556	425560	5	5	0.0235408	1	0.0687502	1	SLC19A1	NM_001205206 NM_001205207 NM_003056 NM_194255 NP_001192135 NP_001192136 NP_919231 XM_005261164 XM_011529696 XM_011529697 XM_011529698 XM_011529699 XM_011529700 XM_011529701 XM_011529702 XM_011529703 XM_011529704 XM_011529705 XM_011529706 XM_011529707 XM_011529708 XM_011529709 XM_011529710 XP_005261221 XP_011527998 XP_011527999 XP_011528000 XP_011528001 XP_011528002 XP_011528003 XP_011528004 XP_01…	upstream	upstream	11110	NA	NA	NA	6	NA	-	46210	NA	6573	54620
	chr13	111127505	111128102	0.478003	2.39002	51766	306239	306243	5	5	0.0235683	1	0.0688049	1	COL4A2	NM_001846 NP_001837	inside intron	inside	167874	inside intron	-2007	29	48	inside transcription region	+	205742	NA	1284	10168
	chr18	76069002	76069690	0.477891	2.38946	84968	387636	387640	5	5	0.0235912	1	0.068854	1	SALL3	NM_171999 NP_741996	upstream	upstream	670585	NA	NA	NA	3	NA	+	18694	NA	27164	25208
	chr11	2292636	2292905	-0.265077	2.38569	28616	251590	251598	9	47	0.020023	1	0.0692028	1	ASCL2	NM_005170 NP_005161	promoter	promoter	454	NA	NA	NA	2	NA	-	2454	NA	430	35679
	chr7	158741622	158742261	0.477123	2.38561	168325	198721	198725	5	11	0.0237862	1	0.0692111	1	WDR60	NM_018051 NP_060521 XM_005249549 XM_005249550 XM_006716041 XM_011516367 XM_011516368 XM_011516369 XP_005249606 XP_005249607 XP_006716104 XP_011514669 XP_011514670 XP_011514671 XR_242045 XR_428179 XR_927485 XR_927486	downstream	downstream	92353	NA	NA	NA	25	NA	+	89614	NA	55112	43907
	chr15	51385476	51386759	0.298193	2.38554	60776	327707	327714	8	8	0.027781	1	0.0692175	1	TNFAIP8L3	NM_207381 NP_997264 XM_005254367 XM_006720500 XM_011521545 XM_011521546 XP_005254424 XP_006720563 XP_011519847 XP_011519848	overlaps exon downstream	inside	10714	overlaps exon downstream	0	2	3	inside transcription region	-	48674	NA	388121	32813
	chr11	10530636	10531665	0.476368	2.38184	29583	254196	254200	5	5	0.023982	1	0.0695585	1	MTRNR2L8	NM_001190702 NP_001177631	overlaps 5'	overlaps 5'	0	overlaps exon upstream	0	1	1	5' UTR	-	1289	NA	100463486	1722
	chr7	922775	923984	0.396678	2.38007	157306	172366	172371	6	6	0.0317471	1	0.0697145	1	GET4	NM_015949 NP_057033	inside intron	inside	6584	inside intron	1708	2	9	inside transcription region	+	19880	NA	51608	40530
	chr16	1413159	1414422	0.475993	2.37996	65569	338689	338693	5	8	0.0240671	1	0.0697242	1	GNPTG	NM_032520 NP_115909	overlaps 3'	overlaps 3'	11259	overlaps exon downstream	0	11	11	3'UTR	+	11452	NA	84572	65690
	chr6	29933411	29933971	-0.396622	2.37973	148696	145729	145734	6	6	0.0317653	1	0.0697471	1	HLA-J	NR_024240	inside intron	inside	76306	inside intron	43135	4	5	inside transcription region	+	120628	NA	3137	29448
	chr1	24195227	24195659	0.475928	2.37964	4425	10506	10510	5	17	0.0240825	1	0.0697539	1	FUCA1	NM_000147 NP_000138 XM_005245821 XM_011541167 XP_005245878 XP_011539469	promoter	promoter	368	NA	NA	NA	8	NA	-	23287	NA	2517	21934
	chr13	100608263	100609947	0.339759	2.37831	51286	305198	305204	7	10	0.0314147	1	0.0698781	1	ZIC5	NM_033132 NP_149123	downstream	downstream	14231	NA	NA	NA	2	NA	-	8903	NA	85416	66913
	chr16	4525918	4526227	0.594069	2.37628	66529	341408	341411	4	12	0.00874697	1	0.070053	1	HMOX2	NM_001127204 NM_001127205 NM_001127206 NM_001286267 NM_001286268 NM_001286269 NM_001286270 NM_001286271 NM_002134 NP_001120676 NP_001120677 NP_001120678 NP_001273196 NP_001273197 NP_001273198 NP_001273199 NP_001273200 NP_002125 XM_011522473 XM_011546746 XP_011520775 XP_011545048	inside intron	inside	1199	inside intron	-1069	1	6	5' UTR	+	35629	NA	3163	29549
	chr10	99695981	99696260	-0.475244	2.37622	24556	240301	240305	5	5	0.0242561	1	0.0700584	1	CRTAC1	NM_001206528 NM_018058 NP_001193457 NP_060528 XM_005269938 XM_011539917 XP_005269995 XP_011538219	overlaps exon upstream	inside	94325	overlaps exon upstream	0	3	15	inside transcription region	-	151202	NA	55118	43929
	chr6	33393112	33393607	-0.475184	2.37592	149567	154946	154950	5	41	0.0242718	1	0.0700859	1	SYNGAP1	NM_001130066 NM_006772 NP_006763	overlaps exon upstream	inside	5265	overlaps exon upstream	0	3	19	inside transcription region	+	33619	NA	8831	67927
	chr6	30459255	30459867	0.339135	2.37395	148830	147034	147040	7	59	0.0316125	1	0.0702602	1	HLA-E	NM_005516 NP_005507	covers exon(s)	inside	1966	covers exon(s)	0	4	7	inside transcription region	+	4693	NA	3133	29307
	chr2	73114144	73114371	-0.338817	2.37172	99043	53528	53534	7	14	0.0317313	1	0.0704785	1	SPR	NM_003124 NP_003115	promoter	promoter	141	NA	NA	NA	3	NA	+	4777	NA	6697	55161
	chr2	24162256	24163024	0.395168	2.37101	95975	46866	46871	6	11	0.0322795	1	0.0705443	1	UBXN2A	NM_181713 NP_859064 XM_005264166 XM_005264167 XM_005264168 XM_005264169 XM_011532632 XM_011532633 XM_011532634 XP_005264223 XP_005264224 XP_005264225 XP_005264226 XP_011530934 XP_011530935 XP_011530936	covers exon(s)	inside	12101	covers exon(s)	0	2	8	5' UTR	+	73538	NA	165324	14704
	chr5	141061285	141061943	-0.474015	2.37008	143007	131746	131750	5	8	0.0245695	1	0.0706284	1	ARAP3	NM_022481 NP_071926 XM_005268497 XM_005268498 XM_005268499 XM_005268500 XM_006714792 XM_011537677 XP_005268554 XP_005268555 XP_005268556 XP_005268557 XP_006714855 XP_011535979 XR_944326 XR_944327 XR_944328 XR_944329	overlaps 5'	overlaps 5'	0	covers exon(s)	0	1	32	5' UTR	-	28832	NA	64411	52842
	chr5	87441563	87441969	-0.473848	2.36924	140350	125469	125473	5	8	0.0246125	1	0.0707089	1	TMEM161B	NM_001289007 NM_001289008 NM_153354 NP_001275936 NP_001275937 NP_699185 NR_110266 XM_006714553 XM_006714554 XM_006714555 XM_006714556 XM_011543201 XM_011543202 XM_011543203 XM_011543204 XM_011543205 XM_011543206 XP_006714616 XP_006714617 XP_006714618 XP_006714619 XP_011541503 XP_011541504 XP_011541505 XP_011541506 XP_011541507 XP_011541508	downstream	downstream	74567	NA	NA	NA	8	NA	-	25513	NA	153396	13451
	chr10	134221503	134222053	0.592053	2.36821	27330	247347	247350	4	8	0.00890334	1	0.0707973	1	PWWP2B	NM_001098637 NM_138499 NP_001092107 NP_612508 XM_006717659 XM_011539387 XP_006717722 XP_011537689 XR_945611	inside intron	inside	10801	inside intron	-2012	2	3	inside transcription region	+	20656	NA	170394	15002
	chr22	18531028	18531591	0.394672	2.36803	114277	426303	426308	6	6	0.0324412	1	0.0708127	1	FLJ41941	NR_024417	downstream	downstream	18877	NA	NA	NA	2	NA	+	8583	NA	100192420	932
	chr8	703273	704148	0.394671	2.36803	168526	199208	199213	6	6	0.0324416	1	0.070813	1	ERICH1-AS1	NR_073397	inside intron	inside	15686	inside intron	-15447	1	4	5' UTR	+	400190	NA	619343	51236
	chr7	55979455	55980196	-0.4736	2.368	161556	182908	182912	5	5	0.0246711	1	0.0708155	1	ZNF713	NM_182633 NP_872439	overlaps exon downstream	inside	24306	overlaps exon downstream	0	3	7	5' UTR	+	53284	NA	349075	31120
	chr5	912383	912860	0.473428	2.36714	136589	117041	117045	5	5	0.024718	1	0.070895	1	TRIP13	NM_001166260 NM_004237 NP_001159732 NP_004228 XM_011514163 XP_011512465	inside intron	inside	19414	inside intron	-271	10	13	inside transcription region	+	25195	NA	9319	70615
	chr6	32014484	32014893	-0.338144	2.36701	149214	151036	151042	7	58	0.0319582	1	0.0709057	1	TNXB	NM_019105 NM_032470 NP_061978 NP_115859	covers exon(s)	inside	62258	covers exon(s)	0	31	44	inside transcription region	-	68219	NA	7148	56894
	chr6	30683561	30684406	0.295408	2.36327	148892	147629	147636	8	46	0.0284007	1	0.0712617	1	MDC1	NM_014641 NP_055456 XM_005249492 XM_005249493 XM_005249494 XM_005249497 XM_005249498 XM_005272909 XM_005272910 XM_005272911 XM_005272914 XM_005272915 XM_005274899 XM_005274900 XM_005274901 XM_005274904 XM_005274905 XM_005275065 XM_005275066 XM_005275067 XM_005275070 XM_005275071 XM_005275196 XM_005275321 XM_005275322 XM_005275323 XM_005275326 XM_005275327 XM_005275492 XM_005275493 XM_005275494 XM…	covers exon(s)	inside	595	covers exon(s)	0	1	5	5' UTR	-	5350	NA	9656	72062
	chr6	74104388	74104868	0.393712	2.36227	151954	160231	160236	6	11	0.0327636	1	0.0713605	1	DDX43	NM_018665 NP_061135 XM_011535926 XM_011535927 XM_011535928 XM_011535929 XP_011534228 XP_011534229 XP_011534230 XP_011534231	inside exon	inside	103	inside exon	0	1	17	overlaps 5' UTR	+	23004	NA	55510	45043
	chr1	12226913	12227927	-0.295171	2.36137	2796	7048	7055	8	8	0.0284522	1	0.0714475	1	TNFRSF1B	NM_001066 NP_001057 XM_011542060 XM_011542061 XM_011542062 XM_011542063 XP_011540362 XP_011540363 XP_011540364 XP_011540365	overlaps 5'	overlaps 5'	0	covers exon(s)	0	1	8	inside transcription region	+	42217	NA	7133	56831
	chr20	31780882	31781697	-0.295115	2.36092	110152	415928	415935	8	8	0.0284612	1	0.0714897	1	BPIFA4P	NM_173859 NR_026760	overlaps 5'	overlaps 5'	0	covers exon(s)	0	1	9	inside transcription region	+	16857	NA	317716	29613
	chr3	52351355	52351963	0.47192	2.3596	120794	82664	82668	5	5	0.0251009	1	0.0716178	1	DNAH1	NM_015512 NP_056327 XM_011533577 XP_011531879	overlaps 5'	overlaps 5'	0	covers exon(s)	0	1	21	5' UTR	+	35950	NA	25981	23464
	chr5	10308666	10309123	0.589591	2.35837	137465	119511	119514	4	10	0.00910694	1	0.0717323	1	CMBL	NM_138809 NP_620164	promoter	promoter	498	NA	NA	NA	6	NA	-	30461	NA	134147	10837
	chr2	129659018	129659946	0.336813	2.35769	102147	60362	60368	7	7	0.0324015	1	0.0717967	1	HS6ST1	NM_004807 NP_004798	upstream	upstream	582847	NA	NA	NA	2	NA	-	53117	NA	9394	70991
	chr6	29521756	29521803	-0.471312	2.35656	148586	144990	144994	5	40	0.0252594	1	0.0719087	1	UBD	NM_006398 NP_006389	downstream	downstream	5899	NA	NA	NA	2	NA	-	4313	NA	10537	5161
	chr4	1041044	1042225	0.392607	2.35564	128280	98545	98550	6	6	0.0331494	1	0.071996	1	FGFRL1	NM_001004356 NM_001004358 NM_021923 NP_001004356 NP_001004358 NP_068742 XM_011513486 XM_011513487 XP_011511788 XP_011511789	downstream	downstream	36104	NA	NA	NA	7	NA	+	15746	NA	53834	41747
	chr12	123635770	123636717	0.392384	2.35431	46430	294108	294113	6	6	0.0332431	1	0.0721352	1	PITPNM2	NM_001300801 NM_020845 NP_001287730 NP_065896 XM_011538584 XM_011538585 XM_011538586 XM_011538587 XM_011538588 XM_011538589 XM_011538590 XM_011538591 XM_011538592 XM_011538593 XP_011536886 XP_011536887 XP_011536888 XP_011536889 XP_011536890 XP_011536891 XP_011536892 XP_011536893 XP_011536894 XP_011536895	promoter	promoter	485	NA	NA	NA	26	NA	-	167258	NA	57605	49021
	chr6	29580896	29581439	0.294154	2.35323	148602	145091	145098	8	8	0.0286777	1	0.0722357	1	GABBR1	NM_001470 NM_021903 NM_021904 NM_021905 NP_001461 NP_068703 NP_068704 XM_005248982 XM_005272785 XM_005274841 XM_005274931 XM_005275088 XM_005275227 XM_005275363 XM_006715047 XM_006725030 XM_006725477 XM_006725691 XM_006725807 XM_006725901 XM_006725988 XM_011514453 XM_011514454 XM_011514455 XM_011514456 XM_011546282 XM_011546283 XM_011546284 XM_011547197 XM_011547198 XM_011547199 XM_011547200 XM_0…	covers exon(s)	inside	18723	covers exon(s)	0	11	14	inside transcription region	-	23784	NA	2550	22288
	chr8	2418520	2419822	0.391987	2.35192	169051	200539	200544	6	6	0.0333791	1	0.0723578	1	MYOM2	NM_003970 NP_003961 XM_006716237 XP_006716300	downstream	downstream	425362	NA	NA	NA	37	NA	+	100222	NA	9172	69784
	chr6	100060453	100061504	0.335911	2.35138	152736	162109	162115	7	14	0.032701	1	0.0724079	1	PRDM13	NM_021620 NP_067633	overlaps exon upstream	inside	5803	overlaps exon upstream	0	4	4	inside transcription region	+	8804	NA	59336	50336
	chr17	60757134	60758455	0.293802	2.35042	80093	374603	374610	8	8	0.0287643	1	0.0724998	1	MRC2	NM_006039 NP_006030 XM_011525543 XP_011523845 XR_934628	overlaps 5'	overlaps 5'	0	covers exon(s)	0	2	14	5' UTR	+	12970	NA	9902	73077
	chr12	77157691	77158614	-0.335764	2.35035	43649	287578	287584	7	11	0.0327515	1	0.0725063	1	ZDHHC17	NM_015336 NP_056151 XM_005268749 XM_005268750 XM_005268751 XM_011538083 XM_011538084 XP_005268806 XP_005268807 XP_005268808 XP_011536385 XP_011536386 XR_944512	overlaps 5'	overlaps 5'	0	covers exon(s)	0	1	17	overlaps 5' UTR	+	89620	NA	23390	20813
	chr12	103344336	103344890	-0.46953	2.34765	44576	289455	289459	5	5	0.0257167	1	0.0727771	1	ASCL1	NM_004316 NP_004307	upstream	upstream	6562	NA	NA	NA	2	NA	+	2842	NA	429	35617
	chr9	34590391	34591618	0.391242	2.34745	177710	218983	218988	6	6	0.0336489	1	0.0727968	1	CNTFR	NM_001207011 NM_001842 NM_147164 NP_001193940 NP_001833 NP_671693 XM_011517707 XP_011516009	promoter	promoter	253	NA	NA	NA	10	NA	-	38708	NA	1271	9992
	chr12	24102581	24103374	-0.391126	2.34676	40422	279646	279651	6	6	0.0336918	1	0.0728669	1	SOX5	NM_001261414 NM_001261415 NM_006940 NM_152989 NM_178010 NP_001248343 NP_001248344 NP_008871 NP_694534 NP_821078 XM_006719149 XM_011520831 XM_011520832 XM_011520833 XM_011520834 XM_011520835 XM_011520836 XM_011520837 XM_011520838 XM_011520839 XM_011520840 XM_011520841 XM_011520842 XM_011520843 XM_011520844 XM_011520845 XM_011520846 XP_006719212 XP_011519133 XP_011519134 XP_011519135 XP_011519136 X…	covers exon(s)	inside	580	covers exon(s)	0	2	5	5' UTR	-	188545	NA	6660	55064
	chr2	3699195	3699563	0.469136	2.34568	94739	44498	44502	5	9	0.0258208	1	0.0729818	1	ALLC	NM_018436 NM_199232 NP_060906 XM_005263851 XM_011510369 XM_011510370 XM_011510371 XP_005263908 XP_011508671 XP_011508672 XP_011508673	upstream	upstream	6223	NA	NA	NA	12	NA	+	44474	NA	55821	46115
	chr14	24801073	24802150	-0.335092	2.34565	53363	310696	310702	7	7	0.032974	1	0.0729847	1	ADCY4	NM_001198568 NM_001198592 NM_139247 NP_001185497 NP_001185521 NP_640340	overlaps 3'	overlaps 3'	2127	overlaps exon downstream	0	2	2	overlaps 3'UTR	-	2818	NA	196883	16191
	chr8	141248582	141249727	0.390839	2.34503	175816	214435	214440	6	6	0.0337927	1	0.0730466	1	TRAPPC9	NM_001160372 NM_031466 NP_001153844 NP_113654 XM_005251077 XM_011517326 XM_011517327 XM_011517328 XM_011517329 XM_011517330 XP_005251134 XP_011515628 XP_011515629 XP_011515630 XP_011515631 XP_011515632 XR_928355	inside intron	inside	211755	inside intron	13148	14	18	inside transcription region	-	539091	NA	83696	64288
	chr13	22178329	22179073	0.468714	2.34357	48130	298530	298534	5	10	0.0259353	1	0.073204	1	MICU2	NM_152726 NP_689939 XR_429214	overlaps 5'	overlaps 5'	0	overlaps exon upstream	0	1	12	5' UTR	-	111527	NA	221154	17987
	chr17	61523271	61524304	-0.334793	2.34355	80144	374707	374713	7	7	0.0330767	1	0.0732044	1	CYB561	NM_001017916 NM_001017917 NM_001017918 NM_001915 NP_001017916 NP_001017917 NP_001906 XM_005257091 XM_011524424 XP_005257148 XP_011522726	overlaps 5'	overlaps 5'	0	covers exon(s)	0	1	6	5' UTR	-	14057	NA	1534	13463
	chr2	121104859	121105535	0.390423	2.34254	101625	59317	59322	6	10	0.0339437	1	0.0733042	1	INHBB	NM_002193 NP_002184	inside intron	inside	1140	inside intron	-646	1	2	inside transcription region	+	5664	NA	3625	31535
	chr19	18120614	18120819	-0.468189	2.34095	89174	398602	398606	5	5	0.0260752	1	0.0734523	1	ARRDC2	NM_001025604 NM_001286826 NM_015683 NP_001020775 NP_001273755 NP_056498	inside exon	inside	1637	inside exon	0	5	8	inside transcription region	+	5934	NA	27106	25073
	chr6	32410873	32411897	-0.334357	2.3405	149361	152443	152449	7	16	0.0332234	1	0.0734981	1	HLA-DRA	NM_019111 NP_061984	covers exon(s)	inside	3254	covers exon(s)	0	3	5	overlaps 3'UTR	+	5207	NA	3122	29262
	chr20	39968231	39969481	0.292559	2.34047	110663	417458	417465	8	12	0.0290466	1	0.0735014	1	LPIN3	NM_001301860 NM_022896 NP_001288789 NR_126051 XM_005260516 XM_006723863 XM_011528996 XM_011528997 XM_011528998 XM_011528999 XM_011529000 XM_011529001 XM_011529002 XM_011529003 XM_011529004 XM_011529005 XM_011529006 XP_005260573 XP_006723926 XP_011527298 XP_011527299 XP_011527300 XP_011527301 XP_011527302 XP_011527303 XP_011527304 XP_011527305 XP_011527306 XP_011527307 XP_011527308 XR_430311 XR_93…	promoter	promoter	79	NA	NA	NA	20	NA	+	19662	NA	64900	53764
	chr17	1094029	1094555	0.334272	2.33991	73620	357891	357897	7	7	0.0332542	1	0.0735557	1	ABR	NM_001092 NM_001159746 NM_001256847 NM_001282149 NM_021962 NP_001083 NP_001153218 NP_001243776 NP_001269078 NP_068781 XM_011523810 XM_011523811 XM_011523812 XM_011523813 XM_011523814 XM_011523815 XM_011546765 XM_011546766 XM_011546767 XM_011546768 XM_011546769 XM_011546770 XP_011522112 XP_011522113 XP_011522114 XP_011522115 XP_011522116 XP_011522117 XP_011545067 XP_011545068 XP_011545069 XP_01154…	upstream	upstream	3413	NA	NA	NA	23	NA	-	183858	NA	29	27590
	chr13	79234251	79234847	0.467764	2.33882	50693	303997	304001	5	5	0.026198	1	0.073662	1	RNF219	NM_024546 NP_078822 XM_006719865 XM_011535225 XM_011535226 XP_006719928 XP_011533527 XP_011533528	overlaps 5'	overlaps 5'	0	covers exon(s)	0	1	7	5' UTR	-	46279	NA	79596	60684
	chr18	56940755	56942066	-0.389647	2.33788	84582	386662	386667	6	11	0.0342207	1	0.0737547	1	RAX	NM_013435 NP_038463	promoter	promoter	130	NA	NA	NA	3	NA	-	6358	NA	30062	28531
	chr8	810491	810816	-0.466657	2.33328	168553	199274	199278	5	10	0.0265053	1	0.0742066	1	ERICH1-AS1	NR_073397	inside intron	inside	122904	inside intron	-38297	2	4	inside transcription region	+	400190	NA	619343	51236
	chr10	134164721	134166672	0.332932	2.33052	27313	247293	247299	7	7	0.0337323	1	0.0744857	1	LRRC27	NM_001143757 NM_001143758 NM_001143759 NM_030626 NP_001137229 NP_001137230 NP_001137231 NP_085129 NR_026559 XM_006717983 XM_006717984 XM_011540208 XM_011540209 XM_011540210 XP_006718046 XP_006718047 XP_011538510 XP_011538511 XP_011538512 XR_428718 XR_428719 XR_945819	covers exon(s)	inside	14110	covers exon(s)	0	6	10	inside transcription region	+	29898	NA	80313	62548
	chr17	29158985	29159713	-0.258799	2.32919	76644	365659	365667	9	16	0.0205318	1	0.0746192	1	ATAD5	NM_024857 NP_079133 XM_011525269 XM_011525270 XM_011525271 XM_011525272 XM_011525273 XM_011525274 XP_011523571 XP_011523572 XP_011523573 XP_011523574 XP_011523575 XP_011523576 XR_934553	overlaps 5'	overlaps 5'	0	covers exon(s)	0	1	23	overlaps 5' UTR	+	63272	NA	79915	61649
	chr17	36105239	36105517	-0.582219	2.32887	77245	367097	367100	4	10	0.00975066	1	0.0746471	1	HNF1B	NM_000458 NM_001165923 NM_001304286 NM_006481 NP_000449 NP_001159395 NP_001291215 XM_011525160 XM_011525161 XM_011525162 XM_011525163 XM_011525164 XM_011546819 XM_011546820 XM_011546821 XM_011546822 XM_011546823 XP_011523462 XP_011523463 XP_011523464 XP_011523465 XP_011523466 XP_011545121 XP_011545122 XP_011545123 XP_011545124 XP_011545125	promoter	promoter	143	NA	NA	NA	9	NA	-	58662	NA	6928	56100
	chr13	114800309	114800911	-0.387968	2.32781	52616	308752	308757	6	6	0.0348558	1	0.074753	1	RASA3	NM_007368 NP_031394 XM_005266196 XM_011534841 XM_011534842 XM_011548883 XM_011548884 XM_011548885 XP_005266253 XP_011533143 XP_011533144 XP_011547185 XP_011547186 XP_011547187	inside intron	inside	758	inside intron	190	1	6	inside transcription region	-	14789	NA	22821	18677
	chr15	35529169	35529612	0.46544	2.3272	59679	325077	325081	5	5	0.0268324	1	0.0748203	1	ANP32AP1	NR_003144	overlaps 5'	overlaps 5'	0	overlaps exon upstream	0	1	1	inside transcription region	+	737	NA	723972	57262
	chr16	90148388	90148962	0.46541	2.32705	73327	357112	357116	5	5	0.026842	1	0.0748403	1	PRDM7	NM_001098173 NM_052996 NP_001091643 XM_005256274 XM_011522827 XM_011522828 XM_011522829 XM_011522830 XM_011522831 XP_005256331 XP_011521129 XP_011521130 XP_011521131 XP_011521132 XP_011521133	upstream	upstream	6050	NA	NA	NA	10	NA	-	19364	NA	11105	6965
	chr1	1473141	1474399	0.387543	2.32526	389	1184	1189	6	6	0.0350247	1	0.0750053	1	TMEM240	NM_001114748 NP_001108220	inside intron	inside	1341	inside intron	664	2	4	inside transcription region	-	5582	NA	339453	30342
	chr18	32847251	32848016	0.387498	2.32499	84014	385165	385170	6	6	0.0350405	1	0.0750339	1	ZSCAN30	NM_001112734 NM_001166012 NM_001288711 NP_001106205 NP_001159484 NP_001275640 XM_005258183 XM_006722371 XM_011525789 XP_005258240 XP_006722434 XP_011524091	inside intron	inside	22149	inside intron	-2831	2	3	5' UTR	-	26804	NA	100101467	166
	chr11	77920577	77921677	0.290486	2.32389	35054	267940	267947	8	8	0.0295329	1	0.0751413	1	USP35	NM_020798 NP_065849 XM_011545185 XM_011545186 XM_011545187 XM_011545188 XP_011543487 XP_011543488 XP_011543489 XP_011543490	inside exon	inside	10561	inside exon	0	7	8	inside transcription region	+	15741	NA	57558	48872
	chr1	15271952	15272326	-0.464369	2.32185	3060	7489	7493	5	5	0.0271262	1	0.0753499	1	KAZN	NM_001017999 NM_001018000 NM_001018001 NM_015209 NM_201628 NP_001017999 NP_001018000 NP_001018001 NP_056024 NP_963922 XM_005245795 XM_011541074 XM_011541075 XM_011541076 XM_011541077 XM_011541078 XM_011541079 XM_011541080 XM_011541081 XM_011541082 XP_005245852 XP_011539376 XP_011539377 XP_011539378 XP_011539379 XP_011539380 XP_011539381 XP_011539382 XP_011539383 XP_011539384	inside intron	inside	15656	inside intron	14853	2	8	5' UTR	+	138355	NA	23254	20248
	chr17	1837588	1838439	0.331632	2.32142	73798	358355	358361	7	7	0.0341885	1	0.0753971	1	RTN4RL1	NM_178568 NP_848663 XM_011523671 XP_011521973 XR_933977 XR_933978 XR_933979 XR_933980 XR_933981 XR_933982 XR_933983 XR_933984 XR_933985 XR_933986 XR_933987 XR_933988 XR_933989 XR_933990 XR_933991 XR_933992 XR_933993 XR_933994 XR_933995 XR_933996 XR_933997	overlaps 3'	overlaps 3'	89739	overlaps exon downstream	0	2	2	3'UTR	-	90207	NA	146760	12278
	chr15	31515750	31516111	0.464065	2.32033	59428	324543	324547	5	9	0.027212	1	0.0755216	1	LOC283710	NM_001243538 NP_001230467 XM_005254314 XM_011521463 XM_011521464 XM_011521465 XM_011521466 XP_005254371 XP_011519765 XP_011519766 XP_011519767 XP_011519768	overlaps exon upstream	inside	6939	overlaps exon upstream	0	3	4	inside transcription region	-	8079	NA	283710	26250
	chr3	30936070	30936531	-0.25781	2.32029	118939	78079	78087	9	9	0.0206002	1	0.0755241	1	GADL1	NM_207359 NP_997242	overlaps 5'	overlaps 5'	0	overlaps exon upstream	0	1	12	overlaps 5' UTR	-	93805	NA	339896	30431
	chr3	147105899	147107349	-0.257778	2.32	125213	91655	91663	9	9	0.020602	1	0.0755517	1	ZIC4	NM_001168378 NM_001168379 NM_001243256 NM_032153 NP_001161850 NP_001161851 NP_001230185 NP_115529 NR_033118 NR_033119 NR_040762 XM_011513231 XP_011511533	overlaps exon upstream	inside	17247	overlaps exon upstream	0	4	4	overlaps 3'UTR	-	20761	NA	84107	64813
	chr1	48058390	48059354	-0.38628	2.31768	7236	17631	17636	6	6	0.0355103	1	0.0757807	1	FOXD2	NM_004474 NP_004465	downstream	downstream	156701	NA	NA	NA	1	NA	+	4674	NA	2306	19498
	chr6	31922132	31922643	0.330933	2.31653	149189	150782	150788	7	13	0.0344329	1	0.0758948	1	NELFE	NM_002904 NP_002895 XM_006715205 XM_006725521 XM_006725739 XM_006725936 XM_006726037 XM_006726125 XM_011514913 XM_011547314 XM_011547716 XM_011548102 XM_011548301 XM_011548486 XP_006715268 XP_006725584 XP_006725802 XP_006725999 XP_006726100 XP_006726188 XP_011513215 XP_011545616 XP_011546018 XP_011546404 XP_011546603 XP_011546788	overlaps 3'	overlaps 3'	4221	overlaps exon downstream	0	7	7	overlaps 3'UTR	-	4391	NA	7936	60399
	chr20	49626064	49626861	0.46318	2.3159	111262	419129	419133	5	5	0.0274614	1	0.0759628	1	KCNG1	NM_002237 NM_172318 NP_002228 XM_006723785 XM_011528800 XM_011528801 XM_011528802 XM_011528803 XM_011528804 XM_011528805 XM_011528806 XP_006723848 XP_011527102 XP_011527103 XP_011527104 XP_011527105 XP_011527106 XP_011527107 XP_011527108	inside exon	inside	12756	inside exon	0	3	3	inside transcription region	-	14401	NA	3755	32185
	chr2	45028225	45029285	-0.289478	2.31582	97419	50011	50018	8	16	0.029769	1	0.0759703	1	CAMKMT	NM_024766 NP_079042 XM_005264567 XM_011533111 XM_011533112 XM_011533113 XP_005264624 XP_011531413 XP_011531414 XP_011531415 XR_939721 XR_939722 XR_939723	downstream	downstream	439182	NA	NA	NA	11	NA	+	410688	NA	79823	61349
	chr19	18899082	18900772	0.330742	2.3152	89363	399119	399125	7	22	0.0344998	1	0.0760337	1	COMP	NM_000095 NP_000086	covers exon(s)	inside	1342	covers exon(s)	0	8	18	inside transcription region	-	8531	NA	1311	10560
	chr6	31696165	31696259	0.462985	2.31493	149115	149808	149812	5	79	0.0275133	1	0.0760627	1	DDAH2	NM_001303007 NM_001303008 NM_013974 NP_001289936 NP_001289937 NP_039268 XM_011514448 XM_011547196 XM_011547610 XM_011547847 XM_011548016 XM_011548205 XM_011548389 XP_011512750 XP_011545498 XP_011545912 XP_011546149 XP_011546318 XP_011546507 XP_011546691	overlaps exon downstream	inside	1780	overlaps exon downstream	0	4	7	inside transcription region	-	3222	NA	23564	21309
	chr4	174452159	174453287	-0.289326	2.31461	135379	114304	114311	8	28	0.0298073	1	0.0760938	1	HAND2-AS1	NR_003679	overlaps exon downstream	inside	550	overlaps exon downstream	0	2	5	inside transcription region	+	55270	NA	79804	61287
	chr17	77895596	77896174	-0.46254	2.3127	82054	379398	379402	5	8	0.0276418	1	0.0762806	1	TBC1D16	NM_001271844 NM_001271845 NM_001271846 NM_019020 NP_001258773 NP_001258774 NP_001258775 NP_061893 XM_005257049 XM_005257050 XM_005257052 XM_006721694 XM_006721695 XM_011524322 XM_011524323 XM_011524324 XM_011524325 XP_005257106 XP_005257107 XP_005257109 XP_006721757 XP_006721758 XP_011522624 XP_011522625 XP_011522626 XP_011522627	downstream	downstream	28482	NA	NA	NA	8	NA	-	18514	NA	125058	9670
	chr5	134872126	134872957	0.288993	2.31195	142258	129588	129595	8	31	0.0298832	1	0.0763539	1	NEUROG1	NM_006161 NP_006152	promoter	promoter	487	NA	NA	NA	1	NA	-	1667	NA	4762	37394
	chr6	170615273	170615750	0.385221	2.31133	156985	171524	171529	6	10	0.0359275	1	0.0764187	1	FAM120B	NM_001286379 NM_001286380 NM_001286381 NM_032448 NP_001273308 NP_001273309 NP_001273310 NP_115824 XM_006715579 XM_006725015 XM_011536185 XM_011546481 XP_006715642 XP_006725078 XP_011534487 XP_011544783	promoter	promoter	94	NA	NA	NA	8	NA	+	84613	NA	84498	65534
	chr11	98891748	98892033	-0.33016	2.31112	35850	269499	269505	7	11	0.0346919	1	0.0764387	1	CNTN5	NM_001243270 NM_001243271 NM_014361 NM_175566 NP_001230199 NP_001230200 NP_055176 NP_780775 XM_011542871 XM_011542872 XM_011542873 XP_011541173 XP_011541174 XP_011541175	overlaps exon downstream	inside	42	overlaps exon downstream	0	1	24	5' UTR	+	1337910	NA	53942	41805
	chr17	45927893	45928784	-0.462028	2.31014	78844	371324	371328	5	5	0.0278067	1	0.076535	1	SP6	NM_001258248 NM_199262 NP_001245177 NP_954871 XM_006722115 XP_006722178	inside intron	inside	4456	inside intron	-2040	2	2	5' UTR	-	10960	NA	80320	62570
	chr17	73584029	73584617	-0.329978	2.30985	81182	377105	377111	7	11	0.0347531	1	0.0765586	1	MYO15B	NM_001080847 NR_003587	overlaps 5'	overlaps 5'	0	overlaps exon upstream	0	1	64	inside transcription region	+	38788	NA	80022	62002
	chr7	158249711	158251297	0.288551	2.30841	168213	198447	198454	8	8	0.0299862	1	0.07671	1	PTPRN2	NM_002847 NM_130842 NM_130843 NP_002838 NP_570857 NP_570858 XM_011516445 XM_011516446 XM_011516447 XM_011516448 XM_011516449 XP_011514747 XP_011514748 XP_011514749 XP_011514750 XP_011514751	inside intron	inside	129185	inside intron	31129	2	22	inside transcription region	-	1048732	NA	5799	49621
	chr7	56160409	56161020	-0.288403	2.30722	161582	182992	182999	8	8	0.0300277	1	0.0768237	1	PSPH	NM_004577 NP_004568 XM_005271773 XM_005271774 XM_005271775 XM_005271776 XM_006715760 XM_006715761 XM_011515459 XM_011515460 XM_011515461 XM_011515462 XP_005271830 XP_005271831 XP_005271832 XP_005271833 XP_006715823 XP_006715824 XP_011513761 XP_011513762 XP_011513763 XP_011513764	inside intron	inside	23070	inside intron	22687	1	6	inside transcription region	-	105346	NA	5723	48224
	chr6	74072242	74072820	0.288269	2.30615	151945	160194	160201	8	8	0.0300553	1	0.0769293	1	KHDC3L	NM_001017361 NP_001017361 XM_006715351 XP_006715414	overlaps 5'	overlaps 5'	0	covers exon(s)	0	2	3	overlaps 5' UTR	+	1498	NA	154288	13575
	chr16	54324597	54325929	-0.384279	2.30567	69461	347844	347849	6	9	0.0362918	1	0.0769776	1	IRX3	NM_024336 NP_077312 XM_005256139 XP_005256196	upstream	upstream	4219	NA	NA	NA	4	NA	-	3166	NA	79191	60297
	chr11	503807	504937	-0.288149	2.3052	27980	249483	249490	8	8	0.0300807	1	0.0770252	1	RNH1	NM_002939 NM_203383 NM_203384 NM_203385 NM_203386 NM_203387 NM_203388 NM_203389 NP_002930 NP_976317 NP_976318 NP_976319 NP_976320 NP_976321 NP_976322 NP_976323 XM_011520255 XM_011520256 XM_011520257 XM_011520258 XM_011520259 XM_011520260 XM_011520261 XM_011520262 XM_011520263 XM_011546602 XM_011546603 XM_011546604 XM_011546605 XM_011546606 XM_011546607 XM_011546608 XM_011546609 XM_011546610 XP_01…	overlaps exon downstream	inside	2346	overlaps exon downstream	0	2	4	5' UTR	-	7386	NA	6050	50896
	chr8	2003810	2004621	0.3292	2.3044	168992	200411	200417	7	7	0.0350308	1	0.07711	1	MYOM2	NM_003970 NP_003961 XM_006716237 XP_006716300	inside intron	inside	10652	inside intron	-10526	1	24	5' UTR	+	100222	NA	9172	69785
	chr7	4786364	4786986	0.383996	2.30398	158304	175513	175518	6	6	0.036402	1	0.077149	1	FOXK1	NM_001037165 NP_001032242 XM_011515191 XP_011513493	inside intron	inside	64434	inside intron	-5709	2	9	inside transcription region	+	89144	NA	221937	18232
	chr15	40633124	40633816	-0.460589	2.30294	59990	325699	325703	5	5	0.0282129	1	0.0772606	1	C15orf52	NM_207380 NP_997263	overlaps 5'	overlaps 5'	0	overlaps exon upstream	0	1	11	overlaps 5' UTR	-	9515	NA	388115	32811
	chr17	74868220	74869001	0.460426	2.30213	81458	377886	377890	5	5	0.0282615	1	0.0773433	1	MGAT5B	NM_001199172 NM_144677 NM_198955 NP_001186101 NP_653278 NP_945193 XM_005257065 XM_006721707 XM_011524348 XM_011524349 XM_011524350 XM_011524351 XM_011524352 XM_011524353 XM_011524354 XP_005257122 XP_006721770 XP_011522650 XP_011522651 XP_011522652 XP_011522653 XP_011522654 XP_011522655 XP_011522656 XR_934377	overlaps 5'	overlaps 5'	0	overlaps exon upstream	0	1	16	overlaps 5' UTR	+	77742	NA	146664	12246
	chr4	1107202	1107983	0.287732	2.30185	128298	98590	98597	8	8	0.0301795	1	0.0773762	1	RNF212	NM_001131034 NM_001193318 NM_194439 NP_001124506 NP_001180247 NP_919420 XM_005272274 XM_011513438 XM_011513439 XM_011513440 XM_011513441 XM_011513442 XM_011513443 XM_011513444 XM_011513445 XM_011513446 XP_005272331 XP_011511740 XP_011511741 XP_011511742 XP_011511743 XP_011511744 XP_011511745 XP_011511746 XP_011511747 XP_011511748 XR_246609 XR_924933 XR_924936 XR_924937	overlaps 5'	overlaps 5'	0	overlaps exon upstream	0	1	4	overlaps 5' UTR	-	20256	NA	285498	26960
	chr16	30418364	30419175	0.46018	2.3009	68458	345533	345537	5	5	0.0283327	1	0.077475	1	ZNF771	NM_001142305 NM_016643 NP_001135777 NP_057727	overlaps 5'	overlaps 5'	0	covers exon(s)	0	1	3	inside transcription region	+	22185	NA	51333	39836
	chr14	54685790	54686625	0.46017	2.30085	54298	312939	312943	5	9	0.028336	1	0.07748	1	CDKN3	NM_001130851 NM_005192 NP_001124323 NP_005183 XM_011536353 XP_011534655	upstream	upstream	177048	NA	NA	NA	8	NA	+	23261	NA	1033	4482
	chr4	2275801	2276943	0.287504	2.30003	128642	99626	99633	8	8	0.0302231	1	0.0775644	1	ZFYVE28	NM_001172656 NM_001172657 NM_001172658 NM_001172659 NM_001172660 NM_020972 NP_001166127 NP_001166128 NP_001166129 NP_001166130 NP_001166131 NP_066023 XM_006713900 XM_006713901 XM_006713902 XM_006713903 XM_006713904 XM_011513539 XM_011513540 XM_011513541 XP_006713963 XP_006713964 XP_006713965 XP_006713966 XP_006713967 XP_011511841 XP_011511842 XP_011511843	overlaps exon upstream	inside	143427	overlaps exon upstream	0	8	12	inside transcription region	-	149046	NA	57732	49369
	chr11	123985650	123986121	-0.459499	2.29749	37556	273282	273286	5	5	0.0285285	1	0.0778185	1	VWA5A	NM_001130142 NM_014622 NM_198315 NP_001123614 NP_055437 NP_938057 XM_011542828 XP_011541130	overlaps 5'	overlaps 5'	0	overlaps exon upstream	0	1	19	5' UTR	+	31507	NA	4013	34126
	chr15	28341193	28342183	-0.328181	2.29727	59180	324067	324073	7	7	0.0354087	1	0.0778417	1	OCA2	NM_000275 NM_001300984 NP_000266 NP_001287913 XM_011521639 XM_011521640 XM_011521641 XM_011521642 XM_011521643 XM_011521644 XM_011521645 XM_011521646 XM_011521647 XP_011519941 XP_011519942 XP_011519943 XP_011519944 XP_011519945 XP_011519946 XP_011519947 XP_011519948 XP_011519949 XR_931843	inside intron	inside	2275	inside intron	2186	1	23	5' UTR	-	344435	NA	4948	38102
	chr8	139926188	139927001	-0.32803	2.29621	175723	214231	214237	7	7	0.0354498	1	0.0779448	1	COL22A1	NM_152888 NP_690848 XM_011516883 XM_011516884 XM_011516885 XM_011516886 XM_011516887 XM_011516888 XM_011516889 XM_011516890 XM_011516891 XP_011515185 XP_011515186 XP_011515187 XP_011515188 XP_011515189 XP_011515190 XP_011515191 XP_011515192 XP_011515193	overlaps 5'	overlaps 5'	0	overlaps exon upstream	0	1	65	5' UTR	-	325758	NA	169044	14928
	chr1	154732860	154733492	0.382549	2.2953	11929	28624	28629	6	6	0.0370035	1	0.0780479	1	KCNN3	NM_001204087 NM_002249 NM_170782 NP_001191016 NP_002240 NP_740752	inside intron	inside	109262	inside intron	10958	3	9	inside transcription region	-	172812	NA	3782	32353
	chr1	2063799	2064046	0.573633	2.29453	628	1841	1844	4	11	0.0104949	1	0.0781269	1	PRKCZ	NM_001033581 NM_001033582 NM_001242874 NM_002744 NP_001028753 NP_001028754 NP_001229803 NP_002735 XM_011541773 XM_011541774 XM_011541775 XM_011541776 XM_011541777 XM_011541778 XM_011541779 XM_011541780 XP_011540075 XP_011540076 XP_011540077 XP_011540078 XP_011540079 XP_011540080 XP_011540081 XP_011540082 XR_946707 XR_946708	inside intron	inside	27644	inside intron	2654	2	15	5' UTR	+	80679	NA	5590	46348
	chr6	41394156	41395230	0.38236	2.29416	150471	157019	157024	6	6	0.0370894	1	0.0781702	1	NCR2	NM_001199509 NM_001199510 NM_004828 NP_001186438 NP_001186439 NP_004819	downstream	downstream	90628	NA	NA	NA	5	NA	+	15097	NA	9436	71246
	chr4	74486142	74486558	-0.382077	2.29246	131874	106728	106733	6	6	0.0372057	1	0.0783473	1	RASSF6	NM_001270391 NM_001270392 NM_177532 NM_201431 NP_001257320 NP_001257321 NP_803876 NP_958834 XM_011531687 XM_011531688 XM_011531689 XM_011531690 XM_011531691 XP_011529989 XP_011529990 XP_011529991 XP_011529992 XP_011529993 XR_938698	overlaps 5'	overlaps 5'	0	covers exon(s)	0	1	10	overlaps 5' UTR	-	49081	NA	166824	14812
	chr8	143373148	143373735	0.458314	2.29157	176184	215321	215325	5	5	0.028887	1	0.0784443	1	TSNARE1	NM_001291931 NM_145003 NP_001278860 NP_659440 XM_011516911 XM_011516912 XM_011516913 XM_011516914 XM_011516915 XM_011516916 XM_011516917 XM_011516918 XM_011516919 XM_011516920 XM_011516921 XM_011516922 XM_011516923 XM_011516924 XP_011515213 XP_011515214 XP_011515215 XP_011515216 XP_011515217 XP_011515218 XP_011515219 XP_011515220 XP_011515221 XP_011515222 XP_011515223 XP_011515224 XP_011515225 XP…	inside intron	inside	110808	inside intron	-7301	9	11	inside transcription region	-	132697	NA	203062	16873
	chr12	133379970	133380627	0.458307	2.29154	47797	297627	297631	5	5	0.0288895	1	0.0784479	1	GOLGA3	NM_001172557 NM_005895 NP_001166028 NP_005886 XM_005266162 XM_005266164 XM_005266165 XM_005266167 XM_006719736 XM_006719737 XM_006719738 XM_011534790 XM_011534791 XM_011534792 XM_011534793 XM_011534794 XP_005266219 XP_005266221 XP_005266222 XP_005266224 XP_006719799 XP_006719800 XP_006719801 XP_011533092 XP_011533093 XP_011533094 XP_011533095 XP_011533096	inside intron	inside	24799	inside intron	674	7	16	inside transcription region	-	44972	NA	2802	25841
	chr7	22396146	22397000	-0.327356	2.29149	159255	177780	177786	7	7	0.0357057	1	0.0784529	1	RAPGEF5	NM_012294 NP_036426 XM_005249914 XM_005249916 XM_011515652 XP_005249971 XP_005249973 XP_011513954	overlaps 5'	overlaps 5'	0	covers exon(s)	0	1	26	5' UTR	-	238625	NA	9771	72527
	chr5	157003083	157003436	0.572361	2.28944	144091	133909	133912	4	8	0.0106087	1	0.0786672	1	ADAM19	NM_023038 NM_033274 NP_150377 XM_005266003 XM_011534680 XM_011534681 XM_011534682 XP_005266060 XP_011532982 XP_011532983 XP_011532984	promoter	promoter	252	NA	NA	NA	23	NA	-	180289	NA	8728	67636
	chr3	195594391	195595933	0.327024	2.28917	127709	96944	96950	7	7	0.035827	1	0.0786952	1	TNK2	NM_001010938 NM_005781 NP_001010938 NP_005772 XM_005269268 XM_005269270 XM_005269272 XM_005269274 XM_005269275 XM_011512317 XM_011512318 XM_011512319 XM_011512320 XM_011512321 XP_005269325 XP_005269327 XP_005269329 XP_005269331 XP_005269332 XP_011510619 XP_011510620 XP_011510621 XP_011510622 XP_011510623	overlaps 3'	overlaps 3'	16743	overlaps exon downstream	0	7	7	3'UTR	-	17588	NA	10188	3957
	chr1	228658371	228659399	0.381424	2.28854	16992	40043	40048	6	6	0.0374586	1	0.0787617	1	MIR4666A	NR_039812	downstream	downstream	8596	NA	NA	NA	1	NA	+	78	NA	100616308	2925
	chr3	57742520	57743171	0.326835	2.28785	121205	83559	83565	7	10	0.0358949	1	0.0788326	1	SLMAP	NM_001304420 NM_001304421 NM_001304422 NM_001304423 NM_007159 NP_001291349 NP_001291350 NP_001291351 NP_001291352 NP_009090 XM_005265456 XM_005265457 XM_005265458 XM_005265459 XM_005265460 XM_005265461 XM_005265462 XM_005265464 XM_005265465 XM_005265466 XM_005265467 XM_005265468 XM_005265470 XM_005265471 XM_005265472 XM_006713326 XM_011534103 XM_011534104 XM_011534105 XM_011534106 XM_011534107 XP…	promoter	promoter	3	NA	NA	NA	15	NA	+	140246	NA	7871	59635
	chr12	109826364	109826649	-0.381228	2.28737	45079	290583	290588	6	6	0.037527	1	0.0788945	1	MYO1H	NM_001101421 NM_173597 NP_001094891 XM_011538223 XP_011536525	overlaps 5'	overlaps 5'	0	overlaps exon upstream	0	1	31	overlaps 5' UTR	+	59652	NA	283446	26143
	chr21	37442104	37442777	0.381173	2.28704	112923	423337	423342	6	6	0.0375499	1	0.0789263	1	CBR1	NM_001286789 NM_001757 NP_001273718 NP_001748	overlaps 5'	overlaps 5'	0	covers exon(s)	0	1	3	overlaps 5' UTR	+	3179	NA	873	67646
	chr6	10385776	10386160	-0.570568	2.28227	146962	140385	140388	4	10	0.0107823	1	0.0794584	1	TFAP2A	NM_001032280 NM_001042425 NM_003220 NP_001027451 NP_001035890 NP_003211 XM_006715175 XM_011514833 XP_006715238 XP_011513135	downstream	downstream	26447	NA	NA	NA	7	NA	-	15691	NA	7020	56448
	chr16	3776135	3776463	0.456223	2.28111	66387	341064	341068	5	5	0.029525	1	0.0795743	1	CREBBP	NM_001079846 NM_004380 NP_001073315 NP_004371 XM_005255124 XM_005255125 XM_006720848 XM_011522380 XM_011522381 XM_011522382 XP_005255181 XP_005255182 XP_006720911 XP_011520682 XP_011520683 XP_011520684	inside exon	inside	153658	inside exon	0	30	30	3'UTR	-	155065	NA	1387	11193
	chr16	2131718	2132723	0.325563	2.27894	65861	339679	339685	7	7	0.0363694	1	0.0798273	1	TSC2	NM_000548 NM_001077183 NM_001114382 NM_021055 NM_021056 NP_000539 NP_001070651 NP_001107854 XM_005255529 XM_005255531 XM_011522636 XM_011522637 XM_011522638 XM_011522639 XM_011522640 XM_011522641 XP_005255586 XP_005255588 XP_011520938 XP_011520939 XP_011520940 XP_011520941 XP_011520942 XP_011520943	overlaps 5'	overlaps 5'	0	overlaps exon upstream	0	1	10	5' UTR	+	6015	NA	7249	57299
	chr11	86662968	86663418	0.379718	2.27831	35397	268605	268610	6	6	0.0381696	1	0.0798878	1	FZD4	NM_012193 NP_036325	inside exon	inside	3022	inside exon	0	2	2	inside transcription region	-	9723	NA	8322	63946
	chr3	46939978	46940439	-0.455545	2.27772	120066	80574	80578	5	5	0.0297315	1	0.0799414	1	PTH1R	NM_000316 NM_001184744 NP_000307 NP_001171673 XM_005265344 XM_011533967 XM_011533968 XP_005265401 XP_011532269 XP_011532270	covers exon(s)	inside	16239	covers exon(s)	0	7	15	inside transcription region	+	21550	NA	5745	48525
	chr14	67878142	67879385	-0.284363	2.2749	55064	314675	314682	8	8	0.0309541	1	0.0802588	1	PLEK2	NM_016445 NP_057529 XM_011536644 XM_011536645 XP_011534946 XP_011534947	overlaps 5'	overlaps 5'	0	covers exon(s)	0	1	9	overlaps 5' UTR	-	25128	NA	26499	24363
	chr2	71693389	71694016	-0.284321	2.27457	98976	53396	53403	8	11	0.0309627	1	0.0803014	1	DYSF	NM_001130455 NM_001130976 NM_001130977 NM_001130978 NM_001130979 NM_001130980 NM_001130981 NM_001130982 NM_001130983 NM_001130984 NM_001130985 NM_001130986 NM_001130987 NM_003494 NP_001123927 NP_001124448 NP_001124449 NP_001124450 NP_001124451 NP_001124452 NP_001124453 NP_001124454 NP_001124455 NP_001124456 NP_001124457 NP_001124458 NP_001124459 NP_003485 XM_005264584 XM_005264585 XP_005264641 XP…	overlaps 5'	overlaps 5'	0	overlaps exon upstream	0	1	56	overlaps 5' UTR	+	220061	NA	8291	63862
	chr17	16593582	16593885	0.454643	2.27322	75497	362956	362960	5	9	0.0300242	1	0.0804488	1	CCDC144A	NM_014695 NP_055510 NR_130142 XM_005256877 XM_006721607 XM_011524088 XM_011524089 XP_005256934 XP_006721670 XP_011522390 XP_011522391	overlaps 5'	overlaps 5'	0	overlaps exon upstream	0	1	18	overlaps 5' UTR	+	84672	NA	9720	72361
	chr15	56657623	56657991	0.378725	2.27235	61005	328264	328269	6	12	0.0385922	1	0.0805429	1	TEX9	NM_001286449 NM_198524 NP_001273378 NP_940926 XM_005254359 XM_005254361 XM_011521529 XM_011521530 XP_005254416 XP_005254418 XP_011519831 XP_011519832 XR_931809	overlaps 5'	overlaps 5'	0	covers exon(s)	0	1	8	5' UTR	+	32894	NA	374618	31931
	chr17	62774590	62776530	0.252223	2.27001	80305	375143	375151	9	9	0.0209795	1	0.0807941	1	PLEKHM1P	NR_024386	overlaps 3'	overlaps 3'	56772	covers exon(s)	0	15	19	inside transcription region	-	58113	NA	440456	36150
	chr14	29227941	29229455	0.25217	2.26953	53455	310892	310900	9	9	0.020982	1	0.0808467	1	FOXG1	NM_005249 NP_005240	upstream	upstream	6823	NA	NA	NA	1	NA	+	3205	NA	2290	18965
	chr5	72526137	72526964	-0.378253	2.26952	139669	123988	123993	6	6	0.0387865	1	0.0808467	1	TMEM174	NM_153217 NP_694949	downstream	downstream	57114	NA	NA	NA	2	NA	+	1947	NA	134288	10851
	chr20	55201655	55203291	0.324165	2.26916	111411	419495	419501	7	17	0.0368797	1	0.0808836	1	TFAP2C	NM_003222 NP_003213	promoter	promoter	1067	NA	NA	NA	7	NA	+	9980	NA	7022	56456
	chr10	75407372	75407991	-0.378181	2.26909	22859	236756	236761	6	6	0.0388219	1	0.080895	1	SYNPO2L	NM_001114133 NM_024875 NP_001107605 NP_079151 XM_005270158 XM_005270159 XM_005270160 XP_005270215 XP_005270216 XP_005270217	inside exon	inside	7841	inside exon	0	4	4	inside transcription region	-	11188	NA	79933	61697
	chr6	33282885	33283015	0.323928	2.26749	149544	154555	154561	7	176	0.0369756	1	0.0810732	1	ZBTB22	NM_001145338 NM_005453 NP_001138810 NP_005444	inside exon	inside	2704	inside exon	0	2	2	inside transcription region	-	3537	NA	9278	70396
	chr22	50173724	50174297	0.283353	2.26682	117074	433174	433181	8	8	0.0311803	1	0.0811402	1	NA	NA	overlaps 5'	overlaps 5'	0	overlaps exon upstream	0	1	1	inside transcription region	-	2420	NA	90834	69223
	chr8	120219902	120220131	0.377777	2.26666	174744	212553	212558	6	14	0.0389926	1	0.081157	1	MAL2	NM_052886 NP_443118 XM_011516807 XP_011515109	promoter	promoter	479	NA	NA	NA	5	NA	+	37304	NA	114569	8079
	chr1	223566127	223566761	-0.283319	2.26655	16446	38710	38717	8	11	0.0311874	1	0.0811709	1	CCDC185	NM_152610 NP_689823	overlaps 5'	overlaps 5'	0	overlaps exon upstream	0	1	1	5' UTR	+	2097	NA	164127	14600
	chr5	1091849	1093066	0.377479	2.26488	136654	117261	117266	6	6	0.03913	1	0.0813566	1	SLC12A7	NM_006598 NP_006589 XM_005248231 XM_006725006 XM_011513939 XM_011513940 XM_011513941 XM_011546472 XM_011546473 XM_011546474 XP_005248288 XP_006725069 XP_011512241 XP_011512242 XP_011512243 XP_011544774 XP_011544775 XP_011544776 XR_925579 XR_925580 XR_925582 XR_951676 XR_951677 XR_951678	inside intron	inside	19106	inside intron	581	3	24	inside transcription region	-	61683	NA	10723	5769
	chr11	315102	316456	0.251458	2.26313	27893	249212	249220	9	9	0.021021	1	0.0815595	1	IFITM1	NM_003641 NP_003632	overlaps 3'	overlaps 3'	1111	overlaps exon downstream	0	2	2	overlaps 3'UTR	+	1281	NA	8519	66741
	chr5	149669368	149669813	0.376904	2.26142	143606	132910	132915	6	6	0.0393973	1	0.0817535	1	CAMK2A	NM_015981 NM_171825 NP_057065 NP_741960	overlaps 5'	overlaps 5'	0	overlaps exon upstream	0	1	14	5' UTR	-	51551	NA	815	63256
	chr12	7780736	7781431	0.376628	2.25977	39508	277759	277764	6	6	0.0395004	1	0.0819306	1	APOBEC1	NM_001304566 NM_001644 NM_005889 NP_001291495 NP_001635 NP_005880	downstream	downstream	37071	NA	NA	NA	5	NA	-	16506	NA	339	30258
	chr8	141540481	141541054	-0.322289	2.25602	175857	214531	214537	7	7	0.037596	1	0.0823439	1	AGO2	NM_001164623 NM_012154 NP_001158095 NP_036286 XM_011516964 XM_011516965 XM_011516966 XM_011516967 XM_011516968 XP_011515266 XP_011515267 XP_011515268 XP_011515269 XP_011515270	downstream	downstream	104592	NA	NA	NA	19	NA	-	104382	NA	27161	25199
	chr7	810958	811786	0.375758	2.25455	157251	172215	172220	6	6	0.0398811	1	0.0825128	1	DNAAF5	NM_017802 NP_060272 NR_075098	inside intron	inside	2846	inside intron	-702	2	6	inside transcription region	+	18004	NA	54919	43310
	chr7	27231204	27232150	-0.450831	2.25416	159621	178966	178970	5	14	0.0312336	1	0.0825671	1	HOXA11-AS	NR_002795	downstream	downstream	6177	NA	NA	NA	2	NA	+	3885	NA	221883	18215
	chr12	69979104	69979831	-0.321842	2.2529	43386	287035	287041	7	7	0.0377703	1	0.0827028	1	CCT2	NM_001198842 NM_006431 NP_001185771 NP_006422	overlaps 5'	overlaps 5'	0	covers exon(s)	0	1	16	5' UTR	+	15895	NA	10576	5305
	chr8	1617616	1618448	0.45048	2.2524	168845	199992	199996	5	5	0.0313528	1	0.0827536	1	DLGAP2	NM_001277161 NM_004745 NP_001264090 NP_004736 XM_011534761 XM_011534762 XM_011534763 XM_011534764 XM_011534765 XM_011547369 XM_011547370 XM_011547371 XM_011547372 XM_011547373 XM_011547374 XM_011547375 XM_011547376 XP_011533063 XP_011533064 XP_011533065 XP_011533066 XP_011533067 XP_011545671 XP_011545672 XP_011545673 XP_011545674 XP_011545675 XP_011545676 XP_011545677 XP_011545678	inside intron	inside	168084	inside intron	-771	6	11	inside transcription region	+	207110	NA	9228	70097
	chr6	10415077	10415636	-0.321736	2.25215	146976	140441	140447	7	19	0.0378075	1	0.0827818	1	TFAP2A	NM_001032280 NM_001042425 NM_003220 NP_001027451 NP_001035890 NP_003211 XM_006715175 XM_011514833 XP_006715238 XP_011513135	covers exon(s)	inside	4161	covers exon(s)	0	1	2	inside transcription region	-	10478	NA	7020	56454
	chr22	42978113	42978394	0.450249	2.25125	116396	431691	431695	5	9	0.0314325	1	0.0828806	1	RRP7BP	NR_002184	promoter	promoter	96	NA	NA	NA	8	NA	-	26788	NA	91695	69776
	chr4	189580331	189580798	0.449735	2.24867	136217	116085	116089	5	5	0.0316086	1	0.0831658	1	LINC01060	NR_033869	downstream	downstream	203599	NA	NA	NA	5	NA	+	146330	NA	401164	34072
	chr4	851385	852280	0.321234	2.24863	128176	98188	98194	7	10	0.0379929	1	0.0831719	1	GAK	NM_001286833 NM_005255 NP_001273762 NP_005246 XM_005272268 XM_005272270 XM_011513425 XM_011513426 XM_011513427 XM_011513428 XM_011513429 XM_011513430 XM_011513431 XM_011513432 XM_011513433 XM_011513434 XP_005272325 XP_005272327 XP_011511727 XP_011511728 XP_011511729 XP_011511730 XP_011511731 XP_011511732 XP_011511733 XP_011511734 XP_011511735 XP_011511736	inside intron	inside	73894	inside intron	1113	21	25	inside transcription region	-	83109	NA	2580	22801
	chr1	46998715	46999348	-0.44959	2.24795	7126	17334	17338	5	5	0.0316608	1	0.0832474	1	MKNK1-AS1	NR_038403	upstream	upstream	5020	NA	NA	NA	8	NA	+	31559	NA	100507423	2300
	chr6	159238463	159239164	-0.561656	2.24662	155701	168335	168338	4	7	0.0116697	1	0.0834077	1	EZR	NM_001111077 NM_003379 NP_001104547 NP_003370 XM_011536110 XP_011534412	overlaps exon downstream	inside	1292	overlaps exon downstream	0	2	14	overlaps 5' UTR	-	53683	NA	7430	58474
	chr11	72462963	72464203	-0.280454	2.24363	34490	266655	266662	8	8	0.0318319	1	0.0837404	1	ARAP1	NM_001040118 NM_001135190 NM_015242 NP_001035207 NP_001128662 NP_056057	inside intron	inside	40547	inside intron	-19320	2	34	5' UTR	-	108636	NA	116985	8700
	chr4	4763259	4763372	-0.560801	2.24321	129133	100865	100868	4	7	0.0117613	1	0.083788	1	STX18-AS1	NR_037888	downstream	downstream	219401	NA	NA	NA	6	NA	+	168806	NA	100507266	2245
	chr10	670562	671628	-0.320383	2.24268	18595	227346	227352	7	7	0.038321	1	0.0838539	1	DIP2C	NM_014974 NP_055789 XM_005252426 XM_005252427 XM_005252428 XM_005252430 XM_011519428 XM_011519429 XM_011519430 XM_011519431 XM_011519432 XM_011519433 XP_005252483 XP_005252484 XP_005252485 XP_005252487 XP_011517730 XP_011517731 XP_011517732 XP_011517733 XP_011517734 XP_011517735	inside intron	inside	63980	inside intron	63805	1	37	inside transcription region	-	415478	NA	22982	19178
	chr6	7725787	7726983	-0.320377	2.24264	146856	140182	140188	7	7	0.0383221	1	0.083861	1	BMP6	NM_001718 NP_001709	promoter	promoter	28	NA	NA	NA	7	NA	+	154950	NA	654	54457
	chr19	46056723	46057298	0.448152	2.24076	91715	405588	405592	5	5	0.0321525	1	0.0840822	1	OPA3	NM_001017989 NM_025136 NP_001017989 NP_079412 XM_005259278 XM_006723403 XM_011527348 XP_005259335 XP_006723466 XP_011525650	overlaps exon upstream	inside	48168	overlaps exon upstream	0	2	2	overlaps 5' UTR	-	55927	NA	80207	62342
	chr2	71787501	71787827	0.448045	2.24023	98983	53411	53415	5	5	0.0321829	1	0.0841419	1	DYSF	NM_001130455 NM_001130976 NM_001130977 NM_001130978 NM_001130979 NM_001130980 NM_001130981 NM_001130982 NM_001130983 NM_001130984 NM_001130985 NM_001130986 NM_001130987 NM_003494 NP_001123927 NP_001124448 NP_001124449 NP_001124450 NP_001124451 NP_001124452 NP_001124453 NP_001124454 NP_001124455 NP_001124456 NP_001124457 NP_001124458 NP_001124459 NP_003485 XM_005264584 XM_005264585 XP_005264641 XP…	inside intron	inside	93669	inside intron	1054	24	56	inside transcription region	+	220061	NA	8291	63862
	chr12	133066526	133066680	-0.447936	2.23968	47665	297220	297224	5	30	0.0322172	1	0.0842028	1	FBRSL1	NM_001142641 NP_001136113 XM_005266171 XM_005266173 XM_005266175 XM_005266176 XM_005266177 XM_005266181 XM_006719741 XM_006719742 XM_011534803 XM_011534804 XM_011534805 XM_011534806 XM_011534807 XM_011534808 XM_011534809 XM_011534810 XM_011534811 XM_011534812 XM_011534813 XM_011534814 XM_011534815 XM_011534816 XM_011534817 XP_005266228 XP_005266230 XP_005266232 XP_005266233 XP_005266234 XP_005266…	promoter	promoter	477	NA	NA	NA	17	NA	+	94616	NA	57666	49170
	chr6	32117379	32117725	0.447797	2.23899	149253	151691	151695	5	52	0.0322641	1	0.084274	1	PRRT1	NM_030651 NP_085154 XM_011546323 XM_011546324 XM_011547321 XM_011547722 XM_011547937 XM_011548108 XM_011548309 XM_011548492 XM_011548493 XP_011544625 XP_011544626 XP_011545623 XP_011546024 XP_011546239 XP_011546410 XP_011546611 XP_011546794 XP_011546795	overlaps exon upstream	inside	3135	overlaps exon upstream	0	5	6	inside transcription region	-	4720	NA	80863	63061
	chr6	39016262	39016776	-0.31961	2.23727	150286	156612	156618	7	7	0.0386284	1	0.0844722	1	GLP1R	NM_002062 NP_002053 XR_926153 XR_926154 XR_926155	overlaps 5'	overlaps 5'	0	covers exon(s)	0	1	13	overlaps 5' UTR	+	38963	NA	2740	25615
	chr2	161127463	161128184	0.319467	2.23627	103460	62859	62865	7	15	0.0386784	1	0.0845795	1	ITGB6	NM_000888 NM_001282353 NM_001282354 NM_001282355 NM_001282388 NM_001282389 NM_001282390 NP_000879 NP_001269282 NP_001269283 NP_001269284 NP_001269317 NP_001269318 NP_001269319	inside intron	inside	215	inside intron	46	1	10	inside transcription region	-	129906	NA	3694	31762
	chr4	2065749	2066397	0.447207	2.23603	128610	99563	99567	5	5	0.0324534	1	0.0846067	1	NAT8L	NM_178557 NP_848652	inside exon	inside	4510	inside exon	0	3	3	overlaps 3'UTR	+	9577	NA	339983	30446
	chr5	77253378	77253990	0.372633	2.2358	139969	124708	124713	6	6	0.0412605	1	0.0846364	1	AP3B1	NM_001271769 NM_003664 NP_001258698 NP_003655 XM_005248618 XM_005248619 XP_005248675 XP_005248676	downstream	downstream	336589	NA	NA	NA	27	NA	-	292429	NA	8546	67000
	chr19	49828629	49828833	-0.372605	2.23563	92448	407507	407512	6	9	0.0412798	1	0.0846629	1	SLC6A16	NM_014037 NP_054756 XM_005258820 XM_006723168 XM_011526859 XM_011526860 XM_011526861 XP_005258877 XP_006723231 XP_011525161 XP_011525162 XP_011525163	promoter	promoter	155	NA	NA	NA	12	NA	-	35582	NA	28968	27483
	chr11	2161892	2162211	-0.558878	2.23551	28581	251402	251405	4	61	0.011977	1	0.0846812	1	INS-IGF2	NM_001042376 NP_001035835 NR_003512	inside intron	inside	20228	inside intron	-5132	5	7	inside transcription region	-	32097	NA	723961	57260
	chr6	134216920	134217795	-0.372561	2.23537	154184	165268	165273	6	6	0.0413049	1	0.0846962	1	TCF21	NM_003206 NM_198392 NP_003197 NP_938206	downstream	downstream	6661	NA	NA	NA	3	NA	+	6416	NA	6943	56298
	chr17	73824354	73825227	0.372489	2.23493	81243	377280	377285	6	6	0.0413446	1	0.0847463	1	UNC13D	NM_199242 NP_954712 XM_011524504 XM_011524505 XM_011524506 XM_011524507 XM_011524508 XP_011522806 XP_011522807 XP_011522808 XP_011522809 XP_011522810	covers exon(s)	inside	15571	covers exon(s)	0	31	32	inside transcription region	-	17490	NA	201294	16674
	chr16	55866522	55867072	0.37238	2.23428	69547	348084	348089	6	6	0.0413907	1	0.0848132	1	CES1	NM_001025194 NM_001025195 NM_001266 NP_001020365 NP_001020366 NP_001257 XM_005255774 XM_005276867 XM_011522816 XM_011546995 XP_005255831 XP_005276924 XP_011521118 XP_011545297	overlaps exon downstream	inside	3	overlaps exon downstream	0	1	14	overlaps 5' UTR	-	30311	NA	1066	5603
	chr10	101841253	101841973	-0.318851	2.23196	24704	240689	240695	7	7	0.0388999	1	0.0850758	1	CPN1	NM_001308 NP_001299 XM_011539299 XP_011537601	overlaps 5'	overlaps 5'	0	overlaps exon upstream	0	1	9	overlaps 5' UTR	-	39577	NA	1369	11036
	chr6	138200097	138200679	0.371931	2.23159	154446	165792	165797	6	6	0.0415915	1	0.0851188	1	TNFAIP3	NM_001270507 NM_001270508 NM_006290 NP_001257436 NP_001257437 NP_006281 XM_005267119 XM_006715555 XM_011536095 XM_011536096 XP_005267176 XP_006715618 XP_011534397 XP_011534398	overlaps 3'	overlaps 3'	7747	overlaps exon downstream	0	2	2	overlaps 3'UTR	+	8138	NA	7128	56820
	chr10	124220359	124220504	0.557695	2.23078	26275	244570	244573	4	12	0.0121041	1	0.0852043	1	HTRA1	NM_002775 NP_002766	promoter	promoter	537	NA	NA	NA	9	NA	+	53383	NA	5654	47021
	chr4	159093841	159094517	0.318624	2.23037	134938	113336	113342	7	7	0.038984	1	0.0852512	1	FAM198B	NM_001031700 NM_001128424 NM_016613 NP_001026870 NP_001121896 NP_057697 XR_938744	overlaps 5'	overlaps 5'	0	covers exon(s)	0	1	2	5' UTR	-	4696	NA	51313	39760
	chr10	128593624	128594417	-0.278579	2.22863	26689	245530	245537	8	8	0.0322495	1	0.0854716	1	DOCK1	NM_001290223 NM_001380 NP_001277152 NP_001371 XM_011539421 XM_011539422 XM_011539423 XM_011539424 XM_011539425 XM_011539426 XP_011537723 XP_011537724 XP_011537725 XP_011537726 XP_011537727 XP_011537728	overlaps 5'	overlaps 5'	0	covers exon(s)	0	1	52	overlaps 5' UTR	+	656757	NA	1793	15637
	chr7	27309021	27309219	0.4457	2.2285	159650	179101	179105	5	5	0.0329723	1	0.0854841	1	EVX1	NM_001304519 NM_001304520 NM_001989 NP_001291448 NP_001291449 NP_001980 XM_011515173 XP_011513475	downstream	downstream	26857	NA	NA	NA	3	NA	+	4028	NA	2128	17397
	chr5	148809664	148810203	0.371342	2.22805	143498	132698	132703	6	6	0.0418513	1	0.0855414	1	MIR143HG	NR_027180 NR_105059 NR_105060	inside intron	inside	23224	inside intron	-1061	4	5	inside transcription region	+	25957	NA	728264	57507
	chr6	43276578	43276781	0.37111	2.22666	150787	157821	157826	6	9	0.0419593	1	0.0857081	1	CRIP3	NM_206922 NP_996805 XM_005249103 XM_005249104 XM_011514607 XM_011514608 XM_011514609 XM_011514610 XM_011514611 XP_005249160 XP_005249161 XP_011512909 XP_011512910 XP_011512911 XP_011512912 XP_011512913	promoter	promoter	48	NA	NA	NA	8	NA	-	3319	NA	401262	34114
	chr7	97800895	97801494	0.445327	2.22664	163533	187441	187445	5	5	0.0331046	1	0.0857128	1	LMTK2	NM_014916 NP_055731 XM_011515981 XP_011514283	overlaps exon downstream	inside	64698	overlaps exon downstream	0	7	14	inside transcription region	+	102747	NA	22853	18769
	chr18	18691651	18691964	-0.370761	2.22457	83732	384341	384346	6	10	0.0421168	1	0.0859597	1	ROCK1	NM_005406 NP_005397 XM_011526136 XM_011526137 XP_011524438 XP_011524439	overlaps 5'	overlaps 5'	0	overlaps exon upstream	0	1	33	5' UTR	-	162109	NA	6093	51026
	chr6	52008713	52009154	-0.370724	2.22435	151326	158948	158953	6	6	0.04213	1	0.0859854	1	MIR206	NR_029713	overlaps 5'	overlaps 5'	0	overlaps exon upstream	0	1	1	inside transcription region	+	85	NA	406989	34621
	chr17	1665119	1665303	0.3177	2.2239	73768	358286	358292	7	7	0.039358	1	0.0860355	1	SERPINF1	NM_002615 NP_002606	overlaps 5'	overlaps 5'	0	overlaps exon upstream	0	1	8	5' UTR	+	15600	NA	5176	40853
	chr7	5388781	5389898	0.444643	2.22321	158447	175955	175959	5	5	0.0333426	1	0.0861246	1	TNRC18	NM_001013722 NM_001080495 NP_001073964 XM_011515588 XP_011513890	inside intron	inside	73279	inside intron	1551	17	30	inside transcription region	-	116754	NA	84629	65737
	chr7	112120730	112120828	-0.444526	2.22263	164777	190447	190451	5	8	0.0333805	1	0.0861876	1	LSMEM1	NM_001134468 NM_182597 NP_001127940 NP_872403 XM_006715931 XM_006715932 XM_011516074 XM_011516075 XM_011516076 XP_006715994 XP_006715995 XP_011514376 XP_011514377 XP_011514378	promoter	promoter	80	NA	NA	NA	6	NA	+	10035	NA	286006	27175
	chr1	7120893	7121446	0.44447	2.22235	1870	5139	5143	5	5	0.0334024	1	0.0862209	1	CAMTA1	NM_001195563 NM_001242701 NM_015215 NP_001182492 NP_001229630 NP_056030 NR_038934 XM_011541083 XM_011541084 XM_011541085 XM_011541086 XM_011541087 XM_011541088 XM_011541089 XM_011541090 XM_011541091 XM_011541092 XP_011539385 XP_011539386 XP_011539387 XP_011539388 XP_011539389 XP_011539390 XP_011539391 XP_011539392 XP_011539393 XP_011539394	inside intron	inside	275509	inside intron	29917	4	23	inside transcription region	+	984382	NA	23261	20279
	chr2	208988453	208989324	-0.317354	2.22148	105758	67878	67884	7	10	0.0394925	1	0.0863211	1	CRYGD	NM_006891 NP_008822	covers exon(s)	inside	38973	covers exon(s)	0	2	3	inside transcription region	-	41966	NA	1421	11644
	chr7	30951432	30951801	-0.444288	2.22144	159958	179732	179736	5	9	0.0334686	1	0.0863264	1	AQP1	NM_000385 NM_001185060 NM_001185061 NM_001185062 NM_198098 NP_001171989 NP_001171990 NP_001171991 NP_932766	inside exon	inside	17	inside exon	0	1	4	overlaps 5' UTR	+	13716	NA	358	31377
	chr16	89351098	89352007	-0.317338	2.22137	73040	356357	356363	7	7	0.0395011	1	0.0863354	1	ANKRD11	NM_001256182 NM_001256183 NM_013275 NP_001243111 NP_001243112 NP_037407 NR_045839 XM_006721181 XM_006721184 XM_011523051 XM_011523052 XM_011523053 XM_011523054 XM_011523055 XM_011523056 XM_011523057 XP_006721244 XP_006721247 XP_011521353 XP_011521354 XP_011521355 XP_011521356 XP_011521357 XP_011521358 XP_011521359	inside exon	inside	6178	inside exon	0	6	6	inside transcription region	-	12705	NA	29123	27830
	chr17	80898281	80899306	0.277413	2.2193	83096	382687	382694	8	8	0.0325074	1	0.0865833	1	TBCD	NM_001033052 NM_005993 NP_005984 XM_005256396 XM_005256399 XM_005256400 XM_005256401 XM_005256402 XM_005256403 XM_005256404 XM_006722290 XM_006722291 XM_006722292 XM_011523589 XM_011523590 XM_011523591 XM_011523592 XM_011523593 XM_011523594 XM_011523595 XM_011523596 XM_011523597 XM_011523598 XM_011523599 XM_011523600 XP_005256453 XP_005256456 XP_005256457 XP_005256458 XP_005256459 XP_005256460 XP…	overlaps exon upstream	inside	10980	overlaps exon upstream	0	6	7	inside transcription region	+	13761	NA	6904	55923
	chr6	32362318	32363121	-0.277404	2.21923	149339	152361	152368	8	12	0.0325096	1	0.0865923	1	BTNL2	NM_001304561 NM_019602 NP_001291490 XM_011514755 XM_011514756 XM_011546315 XM_011546316 XM_011547262 XM_011547263 XM_011547665 XM_011547666 XM_011547897 XM_011547898 XM_011548063 XM_011548064 XM_011548253 XM_011548254 XM_011548453 XM_011548454 XM_011548577 XP_011513057 XP_011513058 XP_011544617 XP_011544618 XP_011545564 XP_011545565 XP_011545967 XP_011545968 XP_011546199 XP_011546200 XP_011546365…	overlaps 3'	overlaps 3'	11779	covers exon(s)	0	4	4	overlaps 3'UTR	-	12387	NA	56244	46820
	chr15	89877539	89878452	-0.316985	2.21889	63904	334390	334396	7	7	0.0396521	1	0.0866277	1	POLG	NM_001126131 NM_002693 NP_001119603 NP_002684	overlaps 5'	overlaps 5'	0	covers exon(s)	0	1	23	5' UTR	-	18490	NA	5428	42013
	chr10	2978022	2978687	0.369763	2.21858	18938	228228	228233	6	6	0.0425712	1	0.0866613	1	PFKP	NM_001242339 NM_002627 NP_001229268 NP_002618 XM_005252465 XM_005252466 XM_005252467 XM_006717449 XP_005252522 XP_005252523 XP_005252524 XP_006717512	upstream	upstream	131025	NA	NA	NA	22	NA	+	69285	NA	5214	41023
	chr5	178003633	178004685	-0.44322	2.2161	145572	137139	137143	5	5	0.0338471	1	0.0869548	1	COL23A1	NM_173465 NP_775736 XM_006714933 XM_006714934 XM_006714935 XM_006714936 XM_011534688 XM_011534689 XM_011534690 XM_011534691 XM_011534692 XP_006714996 XP_006714997 XP_006714998 XP_006714999 XP_011532990 XP_011532991 XP_011532992 XP_011532993 XP_011532994	inside intron	inside	12871	inside intron	12219	1	29	inside transcription region	-	352939	NA	91522	69657
	chr15	37180325	37181087	0.369333	2.216	59740	325192	325197	6	6	0.0427727	1	0.0869719	1	LOC145845	NM_001101327 NR_024264	promoter	promoter	1591	NA	NA	NA	7	NA	-	22090	NA	145845	12080
	chr10	1558762	1559249	0.369102	2.21461	18817	227932	227937	6	6	0.042875	1	0.0871226	1	ADARB2	NM_018702 NP_061172 XR_930468	inside intron	inside	220421	inside intron	-137406	2	10	inside transcription region	-	556417	NA	105	5051
	chr16	88966005	88966903	-0.316297	2.21408	72861	355825	355831	7	7	0.0399312	1	0.0871888	1	CBFA2T3	NM_005187 NM_175931 NP_005178 NP_787127 XM_005256323 XM_006721319 XM_006721320 XM_011523419 XP_005256380 XP_006721382 XP_006721383 XP_011521721 XR_933473	inside intron	inside	76601	inside intron	1008	2	6	inside transcription region	-	92050	NA	863	67326
	chr8	141468467	141468900	-0.369009	2.21406	175842	214492	214497	6	6	0.042919	1	0.087192	1	TRAPPC9	NM_001160372 NM_031466 NP_001153844 NP_113654 XM_005251077 XM_011517326 XM_011517327 XM_011517328 XM_011517329 XM_011517330 XP_005251134 XP_011515628 XP_011515629 XP_011515630 XP_011515631 XP_011515632 XR_928355	overlaps 5'	overlaps 5'	0	overlaps exon upstream	0	1	23	overlaps 5' UTR	-	726092	NA	83696	64286
	chr14	22191382	22191888	-0.442636	2.21318	52998	309697	309701	5	5	0.0340672	1	0.0872968	1	OR4E2	NM_001001912 NP_001001912	downstream	downstream	58085	NA	NA	NA	1	NA	+	941	NA	26686	24547
	chr8	786658	787298	0.442471	2.21236	168547	199258	199262	5	9	0.0341223	1	0.0873999	1	ERICH1-AS1	NR_073397	inside intron	inside	99071	inside intron	-14464	2	4	inside transcription region	+	400190	NA	619343	51236
	chr7	35298212	35299217	-0.442399	2.212	160217	180210	180214	5	5	0.034147	1	0.0874382	1	TBX20	NM_001077653 NM_001166220 NM_020417 NP_001071121 NP_001159692	upstream	upstream	4501	NA	NA	NA	8	NA	-	51669	NA	57057	47750
	chr14	72219061	72219892	0.368512	2.21107	55458	315452	315457	6	6	0.0431534	1	0.0875588	1	SIPA1L1	NM_001284245 NM_001284246 NM_001284247 NM_015556 NP_001271174 NP_001271175 NP_001271176 NP_056371 XM_005267516 XM_005267519 XM_006720109 XM_006720111 XM_006720112 XM_011536630 XM_011536631 XM_011536632 XM_011536633 XM_011536634 XM_011536635 XM_011536636 XM_011536637 XM_011536638 XM_011536639 XP_005267573 XP_005267576 XP_006720172 XP_006720174 XP_006720175 XP_011534932 XP_011534933 XP_011534934 XP…	downstream	downstream	223032	NA	NA	NA	22	NA	+	210091	NA	26037	23630
	chr20	3051954	3052262	0.315467	2.20827	109149	413200	413206	7	13	0.0402622	1	0.0878722	1	OXT	NM_000915 NP_000906 XM_011529238 XP_011527540	promoter	promoter	4	NA	NA	NA	3	NA	+	896	NA	5020	38332
	chr15	74495354	74496040	0.367544	2.20527	62620	331567	331572	6	11	0.0436185	1	0.0882411	1	STRA6	NM_001142617 NM_001142618 NM_001142619 NM_001142620 NM_001199040 NM_001199041 NM_001199042 NM_022369 NP_001136089 NP_001136090 NP_001136091 NP_001136092 NP_001185969 NP_001185970 NP_001185971 NP_071764 XM_011521883 XM_011521884 XM_011521885 XP_011520185 XP_011520186 XP_011520187 XR_931877	inside intron	inside	5331	inside intron	-730	2	6	5' UTR	-	14642	NA	64220	52432
	chr2	176987465	176988505	-0.314818	2.20372	104329	64776	64782	7	27	0.0405402	1	0.0884329	1	HOXD9	NM_014213 NP_055028	overlaps exon downstream	inside	52	overlaps exon downstream	0	1	2	overlaps 5' UTR	+	2232	NA	3235	29804
	chr7	55072042	55073797	0.275443	2.20354	161442	182717	182724	8	8	0.0329325	1	0.0884558	1	EGFR	NM_005228 NM_201282 NM_201283 NM_201284 NP_005219 NP_958439 NP_958440 NP_958441	upstream	upstream	12928	NA	NA	NA	10	NA	+	137919	NA	1956	16067
	chr14	74252745	74254023	-0.367106	2.20264	55615	315805	315810	6	11	0.04383	1	0.0885671	1	ELMSAN1	NM_001043318 NM_194278 NP_001036783 NP_919254 XM_005268204 XM_005268205 XM_005268206 XM_011537319 XP_005268261 XP_005268262 XP_005268263 XP_011535621	overlaps 5'	overlaps 5'	0	covers exon(s)	0	1	12	5' UTR	-	72071	NA	91748	69796
	chr14	105995251	105996513	0.36693	2.20158	58501	322508	322513	6	6	0.0439202	1	0.0887056	1	TMEM121	NM_025268 NP_079544 XM_005268101 XM_006720261 XM_011537185 XM_011537186 XP_005268158 XP_006720324 XP_011535487 XP_011535488	inside exon	inside	2298	inside exon	0	2	2	overlaps 3'UTR	+	3586	NA	80757	62912
	chr1	165324411	165325169	-0.314386	2.2007	13114	31559	31565	7	25	0.0407127	1	0.0888201	1	LMX1A	NM_001033507 NM_001174069 NM_177398 NM_177399 NP_001167540 NP_796372 XM_011509538 XM_011509539 XM_011509540 XP_011507840 XP_011507841 XP_011507842	covers exon(s)	inside	783	covers exon(s)	0	2	9	overlaps 5' UTR	-	154848	NA	4009	33973
	chr7	157443760	157444501	0.366456	2.19874	167912	197623	197628	6	6	0.0441606	1	0.0890566	1	PTPRN2	NM_002847 NM_130842 NM_130843 NP_002838 NP_570857 NP_570858 XM_011516445 XM_011516446 XM_011516447 XM_011516448 XM_011516449 XP_011514747 XP_011514748 XP_011514749 XP_011514750 XP_011514751	inside intron	inside	935981	inside intron	4547	13	22	inside transcription region	-	1048732	NA	5799	49621
	chr13	113425536	113426270	-0.313856	2.19699	52227	307493	307499	7	22	0.0409345	1	0.0892774	1	ATP11A	NM_015205 NM_032189 NP_056020 NP_115565 XM_005268299 XM_005268300 XM_005268301 XM_005268303 XM_005268305 XM_005268306 XM_006719965 XM_011537478 XM_011537479 XM_011537480 XM_011537481 XP_005268356 XP_005268357 XP_005268358 XP_005268360 XP_005268362 XP_005268363 XP_006720028 XP_011535780 XP_011535781 XP_011535782 XP_011535783 XR_944275	inside intron	inside	80893	inside intron	13178	2	29	inside transcription region	+	196839	NA	23250	20234
	chr4	40197912	40198776	-0.36616	2.19696	130819	104513	104518	6	6	0.044312	1	0.0892799	1	RHOH	NM_001278359 NM_001278360 NM_001278361 NM_001278362 NM_001278363 NM_001278364 NM_001278365 NM_001278366 NM_001278367 NM_001278368 NM_001278369 NM_004310 NP_001265288 NP_001265289 NP_001265290 NP_001265291 NP_001265292 NP_001265293 NP_001265294 NP_001265295 NP_001265296 NP_001265297 NP_001265298 NP_004301 XM_011513692 XP_011511994	overlaps 5'	overlaps 5'	0	overlaps exon upstream	0	1	3	5' UTR	+	47754	NA	399	33688
	chr7	157932921	157933417	0.365898	2.19539	168110	198183	198188	6	10	0.0444519	1	0.0894953	1	PTPRN2	NM_002847 NM_130842 NM_130843 NP_002838 NP_570857 NP_570858 XM_011516445 XM_011516446 XM_011516447 XM_011516448 XM_011516449 XP_011514747 XP_011514748 XP_011514749 XP_011514750 XP_011514751	inside intron	inside	447065	inside intron	-1713	6	22	inside transcription region	-	1048732	NA	5799	49621
	chr13	21047387	21047671	-0.439075	2.19537	48028	298275	298279	5	5	0.0353865	1	0.0894974	1	CRYL1	NM_015974 NP_057058 XM_005266415 XM_005266416 XM_011535100 XM_011535101 XP_005266472 XP_005266473 XP_011533402 XP_011533403	inside intron	inside	52341	inside intron	15837	4	9	inside transcription region	-	122206	NA	51084	39111
	chr15	93139145	93139515	0.438978	2.19489	64261	335261	335265	5	5	0.0354262	1	0.0895611	1	FAM174B	NM_207446 NP_997329 XR_243233 XR_243234 XR_931814 XR_931815 XR_931816 XR_931817 XR_931818 XR_931819 XR_931820 XR_931821 XR_931822 XR_931823	downstream	downstream	59516	NA	NA	NA	3	NA	-	38352	NA	400451	33851
	chr6	160257728	160258271	0.438864	2.19432	155790	168579	168583	5	5	0.0354706	1	0.089637	1	PNLDC1	NM_001271862 NM_173516 NP_001258791 NP_775787 XM_011535491 XM_011535492 XM_011535493 XP_011533793 XP_011533794 XP_011533795	downstream	downstream	36447	NA	NA	NA	19	NA	+	20455	NA	154197	13564
	chr6	169977394	169978387	0.438497	2.19248	156819	171003	171007	5	5	0.0356191	1	0.0898649	1	WDR27	NM_001202550 NM_182552 NP_001189479 NP_872358 XM_011535682 XM_011535683 XM_011535684 XM_011535685 XM_011535686 XM_011535687 XM_011535688 XM_011535689 XM_011535690 XM_011535691 XM_011535692 XM_011535693 XM_011535694 XM_011535695 XM_011535696 XM_011535697 XP_011533984 XP_011533985 XP_011533986 XP_011533987 XP_011533988 XP_011533989 XP_011533990 XP_011533991 XP_011533992 XP_011533993 XP_011533994 XP…	inside intron	inside	123772	inside intron	4544	21	22	inside transcription region	-	244856	NA	253769	22106
	chr1	2483719	2483933	-0.438417	2.19208	865	2545	2549	5	5	0.0356523	1	0.0899161	1	LOC115110	NR_026927 NR_037844	inside exon	inside	351	inside exon	0	1	2	inside transcription region	-	2562	NA	115110	8342
	chr16	81743587	81743972	0.365343	2.19206	71398	352331	352336	6	6	0.0447407	1	0.0899197	1	CMIP	NM_030629 NM_198390 NP_085132 NP_938204 XM_005256179 XM_005256181 XM_005256182 XM_011523352 XM_011523353 XP_005256236 XP_005256238 XP_005256239 XP_011521654 XP_011521655	inside exon	inside	64624	inside exon	0	19	19	3'UTR	+	66404	NA	80790	62964
	chr13	46425866	46426026	0.365303	2.19182	49665	301845	301850	6	12	0.0447629	1	0.0899497	1	SIAH3	NM_198849 NP_942146	promoter	promoter	20	NA	NA	NA	2	NA	-	71430	NA	283514	26173
	chr6	31703503	31704282	-0.547946	2.19178	149118	149889	149892	4	11	0.0132752	1	0.0899533	1	CLIC1	NM_001287593 NM_001287594 NM_001288 NP_001274522 NP_001274523 NP_001279	overlaps exon downstream	inside	59	overlaps exon downstream	0	1	6	overlaps 5' UTR	-	5983	NA	1192	8993
	chr2	157185558	157186666	0.365232	2.19139	103286	62516	62521	6	6	0.0447929	1	0.089998	1	NR4A2	NM_006186 NM_173171 NM_173172 NM_173173 NP_006177 XM_005246621 XM_005246622 XM_005246623 XM_006712553 XM_011511246 XP_005246678 XP_005246679 XP_005246680 XP_006712616 XP_011509548 XR_427087	overlaps exon downstream	inside	2621	overlaps exon downstream	0	2	7	inside transcription region	-	8343	NA	4929	38008
	chr16	10970801	10971250	-0.438228	2.19114	66938	342276	342280	5	5	0.0357275	1	0.0900288	1	CIITA	NM_000246 NM_001286402 NM_001286403 NP_000237 NP_001273331 NP_001273332 NR_104444 XM_006720880 XM_011522484 XM_011522485 XM_011522486 XM_011522487 XM_011522488 XM_011522489 XM_011522490 XM_011522491 XM_011522492 XM_011522493 XM_011522494 XM_011522495 XM_011522496 XP_006720943 XP_011520786 XP_011520787 XP_011520788 XP_011520789 XP_011520790 XP_011520791 XP_011520792 XP_011520793 XP_011520794 XP_01…	overlaps 5'	overlaps 5'	0	covers exon(s)	0	1	18	overlaps 5' UTR	+	47785	NA	4261	35436
	chr16	89674435	89675127	-0.438226	2.19113	73166	356688	356692	5	5	0.0357282	1	0.0900299	1	DPEP1	NM_001128141 NM_004413 NP_001121613 NP_004404 XM_005256285 XM_005256286 XM_011522925 XM_011522926 XP_005256342 XP_005256343 XP_011521227 XP_011521228	upstream	upstream	4589	NA	NA	NA	11	NA	+	25123	NA	1800	15686
	chr17	72733450	72733878	-0.54775	2.191	81001	376567	376570	4	17	0.0132985	1	0.090046	1	RAB37	NM_001006637 NM_001006638 NM_001163989 NM_001163990 NM_175738 NP_001006639 NP_001157461 NP_001157462 NP_783865 XM_005257288 XM_005257289 XP_005257345 XP_005257346	overlaps exon downstream	inside	94	overlaps exon downstream	0	1	8	inside transcription region	+	10118	NA	326624	29870
	chr14	24640947	24641183	-0.365065	2.19039	53320	310505	310510	6	14	0.0448809	1	0.0901215	1	REC8	NM_001048205 NM_005132 NP_001041670 NP_005123 XM_011537421 XM_011537422 XM_011537423 XP_011535723 XP_011535724 XP_011535725 XR_943567 XR_943568	promoter	promoter	51	NA	NA	NA	20	NA	+	8229	NA	9985	73377
	chr7	54900801	54901645	-0.364687	2.18812	161428	182686	182691	6	9	0.0450709	1	0.0904163	1	SEC61G	NM_001012456 NM_014302 NP_001012474 NP_055117	upstream	upstream	73862	NA	NA	NA	4	NA	-	6999	NA	23480	21039
	chr5	111496931	111497173	0.437574	2.18787	141096	127034	127038	5	15	0.0359712	1	0.0904485	1	EPB41L4A	NM_022140 NP_071423 XM_011543530 XM_011543531 XM_011543532 XM_011543533 XP_011541832 XP_011541833 XP_011541834 XP_011541835	inside intron	inside	67238	inside intron	-2791	12	14	inside transcription region	-	86273	NA	64097	52211
	chr21	15068553	15069875	0.437417	2.18708	112434	422108	422112	5	5	0.0360256	1	0.0905419	1	POTED	NM_174981 NP_778146 XM_006723997 XM_011529550 XP_006724060 XP_011527852	downstream	downstream	86055	NA	NA	NA	11	NA	+	31408	NA	317754	29631
	chr16	27413177	27414418	-0.312425	2.18698	68047	344455	344461	7	7	0.0415357	1	0.0905534	1	IL21R	NM_021798 NM_181078 NM_181079 NP_068570 NP_851564 NP_851565 XM_011545857 XM_011545858 XP_011544159 XP_011544160	overlaps 5'	overlaps 5'	0	covers exon(s)	0	2	10	5' UTR	+	49880	NA	50615	38511
	chr1	180197901	180198528	-0.437368	2.18684	13909	33369	33373	5	13	0.036042	1	0.090567	1	LHX4	NM_033343 NP_203129 XM_011510105 XM_011510106 XM_011510107 XM_011510108 XP_011508407 XP_011508408 XP_011508409 XP_011508410	promoter	promoter	905	NA	NA	NA	6	NA	+	44755	NA	89884	68585
	chr12	109204605	109205487	0.437268	2.18634	45013	290424	290428	5	5	0.0360814	1	0.0906264	1	SSH1	NM_001161330 NM_001161331 NM_018984 NP_001154802 NP_001154803 NP_061857 XM_005268984 XM_005268985 XM_005268986 XM_006719466 XM_011538497 XM_011538498 XM_011538499 XM_011538500 XM_011538501 XP_005269041 XP_005269042 XP_005269043 XP_006719529 XP_011536799 XP_011536800 XP_011536801 XP_011536802 XP_011536803	inside intron	inside	5665	inside intron	-1070	2	3	inside transcription region	-	9764	NA	54434	42098
	chr11	117352692	117352939	-0.436984	2.18492	36812	271622	271626	5	5	0.0361952	1	0.0908067	1	DSCAML1	NM_020693 NP_065744 XM_011542917 XM_011542918 XM_011542919 XM_011542920 XM_011542921 XM_011542922 XM_011542923 XM_011542924 XM_011542925 XP_011541219 XP_011541220 XP_011541221 XP_011541222 XP_011541223 XP_011541224 XP_011541225 XP_011541226 XP_011541227	overlaps exon upstream	inside	315037	overlaps exon upstream	0	12	33	inside transcription region	-	369487	NA	57453	48552
	chr12	113514933	113515969	0.436857	2.18428	45440	291481	291485	5	5	0.0362488	1	0.0908908	1	DTX1	NM_004416 NP_004407 XM_011538009 XP_011536311	covers exon(s)	inside	19271	covers exon(s)	0	2	9	inside transcription region	+	40171	NA	1840	15817
	chr5	176899801	176900806	0.363809	2.18285	145378	136708	136713	6	9	0.0454935	1	0.0910747	1	DBN1	NM_004395 NM_080881 NP_004386 NP_543157 XM_005265827 XM_005265828 XM_005265829 XM_006714826 XM_011534446 XM_011534447 XP_005265884 XP_005265885 XP_005265886 XP_006714889 XP_011532748 XP_011532749	overlaps 5'	overlaps 5'	0	covers exon(s)	0	1	13	5' UTR	-	17080	NA	1627	14405
	chr16	53406901	53407808	0.242424	2.18181	69406	347693	347701	9	9	0.0214443	1	0.0912093	1	LOC643802	NM_001207030 NP_001193959	promoter	promoter	1860	NA	NA	NA	2	NA	-	1767	NA	643802	52753
	chr3	196750426	196751186	0.435947	2.17973	127876	97363	97367	5	5	0.0366145	1	0.0914687	1	MFI2	NM_005929 NM_033316 NP_005920 NP_201573 XM_006713643 XM_006713644 XM_011512850 XM_011512851 XP_006713706 XP_006713707 XP_011511152 XP_011511153	covers exon(s)	inside	5501	covers exon(s)	0	4	7	inside transcription region	-	10863	NA	4241	35375
	chr16	1470256	1471543	0.363005	2.17803	65599	338784	338789	6	6	0.045876	1	0.0916877	1	C16orf91	NM_001010878 NM_001272051 NP_001258980	covers exon(s)	inside	7802	covers exon(s)	0	5	5	inside transcription region	-	9401	NA	283951	26330
	chr2	95690821	95691647	-0.362878	2.17727	100011	55763	55768	6	13	0.045943	1	0.0917897	1	MAL	NM_002371 NM_022438 NM_022439 NM_022440 NP_002362 NP_071883 NP_071884 NP_071885	overlaps 5'	overlaps 5'	0	covers exon(s)	0	1	2	overlaps 5' UTR	+	28337	NA	4118	34832
	chr3	121902497	121902622	-0.36279	2.17674	123487	87803	87808	6	10	0.0459805	1	0.0918566	1	CASR	NM_000388 NM_001178065 NP_000379 NP_001171536 XM_005247836 XM_005247837 XM_006713789 XM_011513237 XM_011513238 XM_011513239 XP_005247893 XP_005247894 XP_006713852 XP_011511539 XP_011511540 XP_011511541	overlaps 5'	overlaps 5'	0	overlaps exon upstream	0	1	7	5' UTR	+	102814	NA	846	65696
	chr17	27346732	27347260	0.362657	2.17594	76472	365258	365263	6	6	0.0460464	1	0.0919575	1	SEZ6	NM_001098635 NM_001290202 NM_178860 NP_001092105 NP_001277131 NP_849191 XM_011524315 XM_011524316 XM_011524317 XP_011522617 XP_011522618 XP_011522619	upstream	upstream	13274	NA	NA	NA	17	NA	-	51511	NA	124925	9634
	chr16	73205994	73206624	-0.362334	2.17401	70925	351371	351376	6	6	0.0462092	1	0.0922105	1	HCCAT5	NM_001101347 NR_027756	downstream	downstream	79746	NA	NA	NA	3	NA	+	1424	NA	283902	26316
	chr7	29923120	29924165	0.271713	2.17371	159848	179487	179494	8	8	0.033762	1	0.0922441	1	WIPF3	NM_001080529 NP_001073998 XM_011515475 XP_011513777	overlaps exon upstream	inside	48836	overlaps exon upstream	0	4	7	inside transcription region	+	71507	NA	644150	52855
	chr8	11350853	11351846	-0.434657	2.17329	169651	201715	201719	5	5	0.037114	1	0.092291	1	BLK	NM_001715 NP_001706 XM_011543824 XM_011543825 XM_011543826 XM_011543827 XM_011543828 XM_011543829 XP_011542126 XP_011542127 XP_011542128 XP_011542129 XP_011542130 XP_011542131	overlaps 5'	overlaps 5'	0	overlaps exon upstream	0	1	13	5' UTR	+	70587	NA	640	52097
	chr9	126135169	126135998	0.362086	2.17252	180187	223013	223018	6	6	0.0463276	1	0.0923833	1	CRB2	NM_173689 NP_775960 NR_104603 XM_005251934 XM_011518556 XM_011518557 XM_011518558 XP_005251991 XP_011516858 XP_011516859 XP_011516860	overlaps exon upstream	inside	16721	overlaps exon upstream	0	10	13	inside transcription region	+	22584	NA	286204	27241
	chr1	2436883	2438037	0.361765	2.17059	831	2446	2451	6	6	0.0464808	1	0.0926313	1	PLCH2	NM_001303012 NM_001303013 NM_014638 NP_001289941 NP_001289942 NP_055453 XM_011542449 XM_011542450 XM_011542451 XM_011542452 XM_011542453 XM_011542454 XM_011542455 XM_011542456 XM_011542457 XM_011542458 XM_011542459 XM_011542460 XM_011546412 XM_011546413 XM_011546414 XM_011546415 XM_011546416 XM_011546417 XM_011546418 XM_011546419 XM_011546420 XP_011540751 XP_011540752 XP_011540753 XP_011540754 XP…	overlaps 3'	overlaps 3'	6700	overlaps exon downstream	0	6	6	3'UTR	+	6781	NA	9651	72047
	chr12	131622284	131623236	0.433969	2.16985	47270	296061	296065	5	5	0.0373835	1	0.0927297	1	ADGRD1	NM_198827 NP_942122 XM_005253566 XM_011538203 XM_011538204 XM_011538205 XM_011538206 XM_011538207 XM_011538208 XM_011538209 XM_011538210 XM_011538211 XM_011538212 XP_005253623 XP_011536505 XP_011536506 XP_011536507 XP_011536508 XP_011536509 XP_011536510 XP_011536511 XP_011536512 XP_011536513 XP_011536514	overlaps exon downstream	inside	32908	overlaps exon downstream	0	9	10	inside transcription region	+	36632	NA	283383	26125
	chr22	44394601	44395433	0.361639	2.16984	116531	432031	432036	6	6	0.046547	1	0.0927311	1	PARVB	NM_001003828 NM_001243385 NM_001243386 NM_013327 NP_001003828 NP_001230314 NP_001230315 NP_037459 XM_005261596 XP_005261653	overlaps 5'	overlaps 5'	0	covers exon(s)	0	2	14	overlaps 5' UTR	+	170021	NA	29780	28096
	chr6	28828946	28829197	0.433941	2.1697	148492	144345	144349	5	80	0.0373917	1	0.0927475	1	LOC401242	NR_033379	inside exon	inside	2257	inside exon	0	2	2	inside transcription region	-	4052	NA	401242	34095
	chr5	112042650	112042966	-0.433759	2.1688	141114	127070	127074	5	16	0.0374611	1	0.0928603	1	APC	NM_000038 NM_001127510 NM_001127511 NP_000029 NP_001120982 NP_001120983	promoter	promoter	236	NA	NA	NA	14	NA	+	138734	NA	324	29810
	chr11	43379688	43380393	0.270959	2.16767	31121	257627	257634	8	12	0.0339276	1	0.0930156	1	TTC17	NM_018259 NP_060729 XM_005253016 XM_005253017 XM_006718263 XM_011520218 XP_005253073 XP_005253074 XP_006718326 XP_011518520	promoter	promoter	42	NA	NA	NA	20	NA	+	87632	NA	55761	45877
	chr6	30633326	30633458	-0.270936	2.16749	148877	147441	147448	8	8	0.0339323	1	0.0930431	1	DHX16	NM_001164239 NM_003587 NP_001157711 NP_003578 XM_011514938 XM_011514939 XM_011514940 XM_011514941 XM_011547326 XM_011547327 XM_011547328 XM_011547329 XM_011547723 XM_011547724 XM_011547725 XM_011547726 XM_011547942 XM_011547943 XM_011547944 XM_011547945 XM_011548112 XM_011548113 XM_011548114 XM_011548115 XM_011548310 XM_011548311 XM_011548312 XM_011548313 XM_011548498 XM_011548499 XM_011548500 XM…	inside exon	inside	7372	inside exon	0	5	20	inside transcription region	-	19934	NA	8449	65512
	chr6	27107019	27107756	0.270835	2.16668	148197	143132	143139	8	11	0.0339523	1	0.0931548	1	HIST1H2BK	NM_080593 NP_542160	inside intron	inside	6881	inside intron	-558	2	2	3'UTR	-	8565	NA	85236	66755
	chr18	72837386	72837782	0.361059	2.16635	84815	387289	387294	6	6	0.0468719	1	0.0931948	1	ZNF407	NM_001146189 NM_001146190 NM_017757 NP_001139661 NP_001139662 NP_060227 XM_005266726 XM_006722500 XM_006722501 XM_011526068 XM_011526069 XM_011526070 XP_005266783 XP_006722563 XP_006722564 XP_011524370 XP_011524371 XP_011524372	downstream	downstream	494463	NA	NA	NA	8	NA	+	434705	NA	55628	45336
	chr19	56825644	56826826	0.270757	2.16606	93794	411142	411149	8	8	0.0339652	1	0.0932303	1	ZSCAN5A	NM_024303 NP_077279 XM_005259254 XM_006723377 XM_011527308 XP_005259311 XP_006723440 XP_011525610	inside intron	inside	52926	inside intron	456	3	7	5' UTR	-	147073	NA	79149	60037
	chr10	120000926	120001368	0.361002	2.16601	25960	243927	243932	6	6	0.0469019	1	0.0932356	1	CASC2	NM_178816 NM_201377 NR_026939 NR_026940 NR_026941	downstream	downstream	194594	NA	NA	NA	5	NA	+	163333	NA	255082	22351
	chr5	172756550	172757702	-0.360937	2.16562	144919	135662	135667	6	17	0.0469359	1	0.093285	1	STC2	NM_003714 NP_003705	promoter	promoter	44	NA	NA	NA	4	NA	-	14780	NA	8614	67251
	chr1	220921216	220921432	0.541303	2.16521	16283	38335	38338	4	14	0.0141626	1	0.0933383	1	2002-03-01	NM_017898 NP_060368 XM_005273168 XM_006711407 XM_011509683 XM_011509684 XP_005273225 XP_006711470 XP_011507985 XP_011507986 XR_247029	promoter	promoter	244	NA	NA	NA	8	NA	+	35920	NA	54996	43543
	chr8	27695530	27695870	0.360705	2.16423	170844	204271	204276	6	11	0.0470576	1	0.0934653	1	PBK	NM_001278945 NM_018492 NP_001265874 NP_060962 XM_006716368 XP_006716431	overlaps 5'	overlaps 5'	0	overlaps exon upstream	0	1	8	5' UTR	-	28434	NA	55872	46278
	chr6	27832728	27832992	0.360658	2.16395	148322	143565	143570	6	13	0.0470783	1	0.0935011	1	HIST1H2AL	NM_003511 NP_003502	promoter	promoter	115	NA	NA	NA	1	NA	+	469	NA	8332	63971
	chr6	28510281	28510376	-0.308753	2.16127	148432	143999	144005	7	16	0.0430507	1	0.0938489	1	GPX5	NM_001509 NM_003996 NP_001500 NP_003987 XM_011514527 XM_011514528 XM_011514529 XM_011514530 XM_011547233 XM_011547234 XM_011547235 XM_011547236 XP_011512829 XP_011512830 XP_011512831 XP_011512832 XP_011545535 XP_011545536 XP_011545537 XP_011545538	downstream	downstream	16492	NA	NA	NA	5	NA	+	8939	NA	2880	27381
	chr1	157164556	157165335	-0.432109	2.16055	12411	30062	30066	5	5	0.0381646	1	0.0939366	1	ETV3	NM_001145312 NM_005240 NP_001138784 NP_005231 XM_006711210 XP_006711273	upstream	upstream	56173	NA	NA	NA	5	NA	-	13924	NA	2117	17359
	chr2	183903743	183903770	0.540031	2.16012	104655	65579	65582	4	12	0.0143265	1	0.0939942	1	NCKAP1	NM_013436 NM_205842 NP_038464 NP_995314 XM_006712200 XM_006712201 XP_006712263 XP_006712264	promoter	promoter	157	NA	NA	NA	32	NA	-	114007	NA	10787	5972
	chr10	135098662	135100120	-0.269875	2.159	27729	248729	248736	8	8	0.0341549	1	0.0941338	1	TUBGCP2	NM_001256617 NM_001256618 NM_006659 NP_001243546 NP_001243547 NP_006650 NR_046330	overlaps exon upstream	inside	25721	overlaps exon upstream	0	13	18	inside transcription region	-	33707	NA	10844	6121
	chr19	14552013	14552350	0.431473	2.15737	88596	397067	397071	5	5	0.038423	1	0.0943438	1	PKN1	NM_002741 NM_213560 NP_002732 NP_998725 XM_011528128 XM_011528129 XP_011526430 XP_011526431	overlaps exon downstream	inside	927	overlaps exon downstream	0	2	22	inside transcription region	+	31593	NA	5585	46192
	chr16	4714080	4714815	0.308154	2.15708	66569	341507	341513	7	7	0.0432833	1	0.094386	1	MGRN1	NM_001142289 NM_001142290 NM_001142291 NM_015246 NP_001135761 NP_001135762 NP_001135763 NP_056061 NR_102267 XM_005255217 XM_005255218 XM_005255219 XM_005255220 XM_005255221 XM_011522441 XM_011522442 XP_005255274 XP_005255275 XP_005255276 XP_005255277 XP_005255278 XP_011520743 XP_011520744 XR_429639	covers exon(s)	inside	39255	covers exon(s)	0	6	15	inside transcription region	+	66150	NA	23295	20408
	chr19	10542131	10543144	-0.431406	2.15703	87861	394876	394880	5	5	0.0384494	1	0.094391	1	PDE4A	NM_001111307 NM_001111308 NM_001111309 NM_001243121 NM_006202 NP_001104777 NP_001104778 NP_001104779 NP_001230050 NP_006193 XM_005259933 XM_011528054 XM_011528055 XP_005259990 XP_011526356 XP_011526357	overlaps 5'	overlaps 5'	0	overlaps exon upstream	0	1	15	overlaps 5' UTR	+	37196	NA	5141	40007
	chr13	28544592	28545566	-0.308117	2.15682	48615	299696	299702	7	7	0.043299	1	0.0944218	1	CDX2	NM_001265 NP_001256 XM_011534875 XM_011534876 XM_011534877 XM_011534878 XM_011534879 XM_011534880 XP_011533177 XP_011533178 XP_011533179 XP_011533180 XP_011533181 XP_011533182	promoter	promoter	1087	NA	NA	NA	3	NA	-	7300	NA	1045	4841
	chr8	37605359	37605978	0.308068	2.15647	171313	205228	205234	7	7	0.0433194	1	0.0944676	1	LOC728024	NR_003671	overlaps 5'	overlaps 5'	0	overlaps exon upstream	0	1	1	overlaps 5' UTR	-	1490	NA	728024	57444
	chr6	31512618	31513571	0.269538	2.15631	149047	149000	149007	8	25	0.0342314	1	0.0944894	1	ATP6V1G2	NM_001204078 NM_130463 NM_138282 NP_001191007 NP_569730 NP_612139	overlaps exon upstream	inside	1054	overlaps exon upstream	0	3	3	overlaps 3'UTR	-	2397	NA	534	41478
	chr15	79851166	79851717	0.431125	2.15563	63230	333034	333038	5	11	0.038555	1	0.0945714	1	KIAA1024	NM_015206 NP_056021 XM_011521392 XM_011521393 XM_011521394 XM_011521395 XM_011521396 XP_011519694 XP_011519695 XP_011519696 XP_011519697 XP_011519698 XR_931777 XR_931778	downstream	downstream	126308	NA	NA	NA	4	NA	+	39784	NA	23251	20237
[truncated: 5,483 more rows]
