# Supplementary material for: Brain-specific epigenetic markers of schizophrenia
Source: Transl Psychiatry. 2015 Nov 17;5(11):e680–. doi: 10.1038/tp.2015.177 (PMC5068768; doi:10.1038/tp.2015.177)
Supplement: Supplementary Table 3 [file tp2015177x6.xls]

## Sheet: MethData_MVals_Bumps_Annotated_
	chr	start	end	value	area	cluster	indexStart	indexEnd	L	clusterL	p.value	fwer	p.valueArea	fwerArea	name	annotation	description	region	distance	subregion	insideDistance	exonnumber	nexons	UTR	strand	geneL	codingL	Entrez	subjectHits
	chr6	32116548	32117725	-0.263751	6.85751	149887	148453	148478	26	52	1.15703e-05	0.025	0.000266545	0.44	PRRT1	NM_030651 NP_085154 XM_011546323 XM_011546324 XM_011547321 XM_011547722 XM_011547937 XM_011548108 XM_011548309 XM_011548492 XM_011548493 XP_011544625 XP_011544626 XP_011545623 XP_011546024 XP_011546239 XP_011546410 XP_011546611 XP_011546794 XP_011546795	overlaps exon upstream	inside	3135	overlaps exon upstream	0	6	6	inside transcription region	-	4720	NA	80863	63061
	chr17	154410	155045	-0.68893	3.44465	73770	348785	348789	5	5	0.000286258	0.449	0.0030597	0.991	RPH3AL	NM_001190411 NM_001190412 NM_001190413 NM_006987 NP_001177340 NP_001177341 NP_001177342 NP_008918 XM_011535364 XM_011535365 XM_011535366 XM_011535367 XM_011535368 XM_011535369 XM_011546997 XM_011546998 XM_011546999 XM_011547000 XM_011547001 XM_011547002 XM_011547003 XP_011533666 XP_011533667 XP_011533668 XP_011533669 XP_011533670 XP_011533671 XP_011545299 XP_011545300 XP_011545301 XP_011545302 XP…	inside intron	inside	47588	inside intron	14165	4	9	inside transcription region	-	140453	NA	9501	71491
	chr5	92929319	92932481	-0.250904	4.26536	141070	123299	123315	17	17	0.000381391	0.625	0.00156842	0.945	NR2F1	NM_005654 NP_005645	overlaps 3'	overlaps 3'	8589	overlaps exon downstream	0	4	4	overlaps 3'UTR	+	9056	NA	7025	56465
	chr6	30859697	30860960	0.141065	2.68024	149549	144916	144934	19	19	0.000552375	0.634	0.00646694	1	DDR1	NM_001202521 NM_001202522 NM_001202523 NM_001297652 NM_001297653 NM_001297654 NM_001954 NM_013993 NM_013994 NP_001189450 NP_001189451 NP_001189452 NP_001284581 NP_001284582 NP_001284583 NP_001945 NP_054699 NP_054700 XM_006715185 XM_006725501 XM_006725827 XM_006726017 XM_011514882 XM_011514883 XM_011514884 XM_011514885 XM_011514886 XM_011514887 XM_011514888 XM_011547282 XM_011547283 XM_011547284 X…	covers exon(s)	inside	540	covers exon(s)	0	4	11	inside transcription region	+	6927	NA	780	59442
	chr3	147124687	147126403	-0.135684	2.578	125496	89756	89774	19	41	0.000603798	0.668	0.00726186	1	ZIC4	NM_001168378 NM_001168379 NM_001243256 NM_032153 NP_001161850 NP_001161851 NP_001230185 NP_115529 NR_033118 NR_033119 NR_040762 XM_011513231 XP_011511533	promoter	promoter	91	NA	NA	NA	5	NA	-	20761	NA	84107	64812
	chr11	34460107	34461028	0.287596	3.73874	31004	251219	251231	13	13	0.000536091	0.689	0.00239291	0.981	CAT	NM_001752 NP_001743	overlaps 5'	overlaps 5'	0	covers exon(s)	0	1	13	overlaps 5' UTR	+	33135	NA	847	65927
	chr18	74728834	74729551	0.229025	3.43537	85239	378131	378145	15	15	0.000587514	0.76	0.00308456	0.991	MBP	NM_001025081 NM_001025090 NM_001025092 NM_001025094 NM_001025098 NM_001025100 NM_001025101 NM_002385 NP_001020252 NP_001020261 NP_001020263 NP_001020271 NP_001020272 NP_002376 XM_011526008 XM_011526009 XM_011526010 XM_011526011 XM_011526012 XP_011524310 XP_011524311 XP_011524312 XP_011524313 XP_011524314 XR_245460 XR_245461	overlaps exon upstream	inside	115223	overlaps exon upstream	0	4	4	inside transcription region	-	120035	NA	4155	35106
	chr8	144601734	144601883	-0.546161	2.73081	177432	211510	211514	5	5	0.000781209	0.78	0.0061134	0.999	ZC3H3	NM_015117 NP_055932 XM_006716536 XM_011516943 XM_011516944 XP_006716599 XP_011515245 XP_011515246 XR_928313	inside intron	inside	21737	inside intron	-11664	4	12	inside transcription region	-	103795	NA	23144	19807
	chr4	4862770	4864902	-0.203287	3.2526	129470	98745	98760	16	16	0.000656079	0.798	0.00363607	0.993	MSX1	NM_002448 NP_002439	overlaps exon upstream	inside	1378	overlaps exon upstream	0	2	2	overlaps 3'UTR	+	4268	NA	4487	36610
	chr2	172951501	172953925	-0.221794	3.32691	104239	62372	62386	15	15	0.000657793	0.8	0.00339953	0.993	DLX1	NM_001038493 NM_178120 NP_001033582 NP_835221	overlaps exon upstream	inside	1293	overlaps exon upstream	0	2	2	overlaps 3'UTR	+	4193	NA	1745	15271
	chr10	124638756	124639257	0.251046	3.2636	26464	239186	239198	13	18	0.000853202	0.811	0.00360051	0.993	LOC399815	NR_027282	overlaps 5'	overlaps 5'	0	overlaps exon upstream	0	1	6	5' UTR	+	19081	NA	399815	33753
	chr6	42927940	42928409	-0.182276	3.09869	151329	154141	154157	17	33	0.000824062	0.848	0.00419445	0.997	GNMT	NM_018960 NP_061833 XM_011514493 XM_011514494 XP_011512795 XP_011512796	promoter	promoter	91	NA	NA	NA	6	NA	+	3118	NA	27232	25317
	chr15	96886018	96888024	-0.226066	3.16493	64981	328133	328146	14	14	0.00090934	0.858	0.00393562	0.995	NR2F2	NM_001145155 NM_001145156 NM_001145157 NM_021005 NP_001138627 NP_001138628 NP_001138629 NP_066285	downstream	downstream	16861	NA	NA	NA	3	NA	+	14335	NA	7026	56466
	chr11	3187362	3187803	-0.181568	2.90509	28983	246679	246694	16	30	0.000877629	0.862	0.00510807	0.999	OSBPL5	NM_001144063 NM_020896 NM_145638 NP_001137535 NP_065947 NP_663613 XM_011519873 XP_011518175	inside intron	inside	166	inside intron	51	1	17	inside transcription region	-	73354	NA	114879	8239
	chr10	88427400	88428429	0.234557	3.04924	23834	232951	232963	13	13	0.00103104	0.869	0.004404	0.998	LDB3	NM_001080114 NM_001080115 NM_001080116 NM_001171610 NM_001171611 NM_007078 NP_001073583 NP_001073584 NP_001073585 NP_001165081 NP_001165082 NP_009009 XM_005269464 XM_005269466 XM_005269468 XM_011539184 XM_011539185 XM_011539186 XM_011539187 XM_011539188 XM_011539189 XM_011539190 XM_011539191 XM_011539192 XM_011539193 XM_011539194 XM_011539195 XP_005269521 XP_005269523 XP_005269525 XP_011537486 XP…	overlaps 5'	overlaps 5'	0	overlaps exon upstream	0	1	10	5' UTR	+	67398	NA	11155	7134
	chr3	42305191	42307866	-0.142765	2.56977	119758	77575	77592	18	21	0.00103876	0.876	0.00733043	1	CCK	NM_000729 NM_001174138 NP_000720 NP_001167609	overlaps 5'	overlaps 5'	0	covers exon(s)	0	2	2	5' UTR	-	2152	NA	885	68021
	chr4	41880319	41882953	-0.165303	2.64485	131277	102477	102492	16	28	0.00113475	0.911	0.00671977	1	TMEM33	NM_018126 NP_060596 XM_005248116 XM_005248117 XP_005248173 XP_005248174	upstream	upstream	54184	NA	NA	NA	7	NA	+	25687	NA	55161	44084
	chr21	47604166	47605174	0.437991	2.62794	114272	414942	414947	6	6	0.0013473	0.915	0.00686076	1	SPATC1L	NM_001142854 NM_032261 NP_001136326 NP_115637 XM_005261188 XM_006725399 XM_011529756 XM_011546891 XP_005261245 XP_006725462 XP_011528058 XP_011545193	overlaps 5'	overlaps 5'	0	covers exon(s)	0	1	2	5' UTR	-	16675	NA	84221	65029
	chr5	135415762	135416613	-0.216262	2.81141	142910	127102	127114	13	17	0.00133787	0.92	0.00561374	0.999	VTRNA2-1	NR_030583	covers	covers	0	covers exon(s)	NA	NA	1	NA	-	99	NA	100126299	215
	chr7	27225319	27226329	-0.146739	2.49456	160368	175044	175060	17	41	0.00134515	0.934	0.00801522	1	HOXA11-AS	NR_002795	overlaps exon downstream	inside	292	overlaps exon downstream	0	1	2	inside transcription region	+	3885	NA	221883	18215
	chr4	4860026	4860698	-0.187545	2.62564	129469	98719	98732	14	32	0.0015697	0.944	0.00688004	1	MSX1	NM_002448 NP_002439	promoter	promoter	694	NA	NA	NA	2	NA	+	4268	NA	4487	36610
	chr13	25670047	25670530	-0.252758	3.03309	48724	292288	292299	12	12	0.00151657	0.951	0.00447128	0.999	PABPC3	NM_030979 NP_112241	overlaps 5'	overlaps 5'	0	overlaps exon upstream	0	1	1	overlaps 5' UTR	+	2428	NA	5042	38403
	chr6	29570008	29571875	-0.181855	2.54597	149227	142126	142139	14	20	0.00171369	0.952	0.00753826	1	GABBR1	NM_001470 NM_021903 NM_021904 NM_021905 NP_001461 NP_068703 NP_068704 XM_005248982 XM_005272785 XM_005274841 XM_005274931 XM_005275088 XM_005275227 XM_005275363 XM_006715047 XM_006725030 XM_006725477 XM_006725691 XM_006725807 XM_006725901 XM_006725988 XM_011514453 XM_011514454 XM_011514455 XM_011514456 XM_011546282 XM_011546283 XM_011546284 XM_011547197 XM_011547198 XM_011547199 XM_011547200 XM_0…	overlaps exon upstream	inside	29087	overlaps exon upstream	0	23	23	overlaps 3'UTR	-	30957	NA	2550	22287
	chr7	63385990	63387147	0.370153	2.59107	162558	179422	179428	7	7	0.00160484	0.953	0.00715516	1	LINC01005	NR_039987	downstream	downstream	103333	NA	NA	NA	4	NA	-	5684	NA	100506050	1989
	chr6	6002543	6005349	-0.142532	2.28051	147286	136991	137006	16	16	0.00156628	0.954	0.0104617	1	NRN1	NM_001278710 NM_001278711 NM_016588 NP_001265639 NP_001265640 NP_057672 XM_006715106 XM_006715107 XP_006715169 XP_006715170	covers exon(s)	inside	2284	covers exon(s)	0	2	3	inside transcription region	-	9400	NA	51299	39711
	chr11	61522002	61523045	0.30859	2.77731	32591	254654	254662	9	9	0.00178268	0.955	0.00581515	0.999	MYRF	NM_001127392 NM_013279 NP_001120864 NP_037411 XM_005274222 XM_005274223 XM_005274224 XM_005274225 XM_005274226 XM_005274227 XM_005274228 XM_011545234 XP_005274279 XP_005274280 XP_005274281 XP_005274282 XP_005274283 XP_005274284 XP_005274285 XP_011543536	overlaps 5'	overlaps 5'	0	covers exon(s)	0	1	26	overlaps 5' UTR	+	33128	NA	745	58529
	chr6	100903817	100906895	-0.139527	2.23244	153430	158746	158761	16	20	0.00162884	0.958	0.0111375	1	SIM1	NM_005068 NP_005059 XM_005267100 XM_011536072 XM_011536073 XP_005267157 XP_011534374 XP_011534375	covers exon(s)	inside	5910	covers exon(s)	0	3	12	inside transcription region	-	76055	NA	6492	53799
	chr13	43597297	43597736	-0.4319	2.1595	49793	294569	294573	5	5	0.00196438	0.966	0.0122765	1	DNAJC15	NM_013238 NP_037370	overlaps 5'	overlaps 5'	0	overlaps exon upstream	0	1	6	5' UTR	+	85944	NA	29103	27766
	chr2	63276268	63277208	-0.123961	1.98337	98485	50542	50557	16	44	0.00189024	0.966	0.015799	1	OTX1	NM_001199770 NM_014562 NP_001186699 NP_055377 NR_130153	overlaps 5'	overlaps 5'	0	overlaps exon upstream	0	1	5	5' UTR	+	7774	NA	5013	38310
	chr6	48035985	48036676	-0.256222	2.81844	151824	155251	155261	11	11	0.00172612	0.967	0.00557646	0.999	PTCHD4	NM_001013732 NM_207499 NP_001013754 NP_997382 XM_011514636 XM_011514637 XM_011514638 XM_011514639 XM_011514640 XM_011514641 XP_011512938 XP_011512939 XP_011512940 XP_011512941 XP_011512942 XP_011512943	overlaps 5'	overlaps 5'	0	overlaps exon upstream	0	1	3	overlaps 5' UTR	-	169080	NA	442213	36440
	chr6	31616088	31617606	0.154251	2.31377	149717	146168	146182	15	21	0.00183068	0.967	0.010019	1	BAG6	NM_001098534 NM_001199697 NM_001199698 NM_004639 NM_080702 NM_080703 NP_001092004 NP_001186626 NP_001186627 NP_004630 NP_542433 NP_542434 XM_006715192 XM_006715198 XM_006715201 XM_006715203 XM_006725509 XM_006725515 XM_006725518 XM_006725520 XM_006725725 XM_006725729 XM_006725731 XM_006725734 XM_006725736 XM_006725835 XM_006725839 XM_006725841 XM_006725844 XM_006725846 XM_006725923 XM_006725927 X…	covers exon(s)	inside	2871	covers exon(s)	0	3	23	inside transcription region	-	13672	NA	7917	60106
	chr5	92906633	92909434	-0.169637	2.37491	141056	123237	123250	14	14	0.00210408	0.969	0.00926652	1	NR2F1-AS1	NR_015369 NR_021490 NR_021491 NR_109818 NR_109819 NR_109820 NR_109821 NR_109822 NR_109823 NR_109824 NR_109825	covers exon(s)	inside	7569	covers exon(s)	0	1	6	inside transcription region	-	39425	NA	441094	36277
	chr9	140172277	140175219	0.270504	2.70504	183204	221485	221494	10	19	0.00187739	0.971	0.00629296	0.999	TOR4A	NM_017723 NP_060193	overlaps 5'	overlaps 5'	0	covers exon(s)	0	2	2	overlaps 3'UTR	+	4813	NA	54863	43102
	chr10	45719751	45720134	0.42425	2.12125	21473	228298	228302	5	5	0.00210194	0.971	0.0129759	1	ANKRD30BP3	NR_033891	downstream	downstream	69641	NA	NA	NA	8	NA	+	31379	NA	338579	30196
	chr6	100894513	100897445	-0.112087	1.7934	153428	158721	158736	16	16	0.00198195	0.972	0.0212225	1	SIM1	NM_005068 NP_005059 XM_005267100 XM_011536072 XM_011536073 XP_005267157 XP_011534374 XP_011534375	covers exon(s)	inside	15360	covers exon(s)	0	5	12	inside transcription region	-	76055	NA	6492	53799
	chr18	72200626	72201785	0.25064	2.75704	85126	377885	377895	11	11	0.00184696	0.975	0.00594285	0.999	CNDP1	NM_032649 NP_116038	overlaps 5'	overlaps 5'	0	overlaps exon upstream	0	1	12	5' UTR	+	50569	NA	84735	66009
	chr7	35294430	35297699	-0.140506	2.10759	160989	176311	176325	15	15	0.0022305	0.978	0.01323	1	TBX20	NM_001077653 NM_001166220 NM_020417 NP_001071121 NP_001159692	promoter	promoter	719	NA	NA	NA	8	NA	-	51669	NA	57057	47750
	chr10	135060475	135061360	0.291086	2.61978	27859	242996	243004	9	9	0.0021615	0.98	0.00692332	1	MIR202	NR_030170	covers	covers	0	covers exon(s)	NA	NA	1	NA	-	109	NA	574448	48440
	chr1	2120985	2121724	-0.381255	2.28753	650	1835	1840	6	6	0.00229478	0.98	0.0103666	1	C1orf86	NM_001146310 NM_001256945 NM_001256946 NM_001256947 NM_001282670 NM_001282671 NM_001282672 NM_001282673 NM_182533 NP_001139782 NP_001243874 NP_001243875 NP_001243876 NP_001269599 NP_001269600 NP_001269601 NP_001269602 NP_872339 NR_024445 NR_046427 XM_006710419 XM_006710420 XM_006710421 XM_011540914 XM_011540915 XM_011540916 XM_011540917 XM_011540918 XM_011540919 XM_011540920 XM_011540921 XM_01154…	overlaps 3'	overlaps 3'	4490	covers exon(s)	0	3	3	overlaps 3'UTR	-	5226	NA	199990	16428
	chr6	127796287	127797286	0.335308	2.34716	154555	161152	161158	7	7	0.00230592	0.981	0.00959778	1	SOGA3	NM_001012279 NP_001012279	overlaps exon downstream	inside	43214	overlaps exon downstream	0	6	12	inside transcription region	-	80949	NA	387104	32654
	chr17	33775295	33776683	-0.149184	2.08857	77321	357636	357649	14	14	0.00288915	0.984	0.0135745	1	SLFN13	NM_144682 NP_653283 XM_005257922 XM_005257923 XM_011524382 XM_011524383 XP_005257979 XP_005257980 XP_011522684 XP_011522685	overlaps 5'	overlaps 5'	0	covers exon(s)	0	1	7	5' UTR	-	13741	NA	146857	12310
	chr7	63360775	63361617	0.330745	2.31521	162554	179411	179417	7	7	0.00243491	0.985	0.0100006	1	LINC01005	NR_039987	downstream	downstream	128863	NA	NA	NA	4	NA	-	5684	NA	100506050	1989
	chr17	33759484	33760527	-0.171143	2.22486	77317	357620	357632	13	13	0.00271773	0.985	0.0112665	1	SLFN12	NM_001289009 NM_018042 NP_001275938 NP_060512 XM_005257995 XM_011524966 XM_011524967 XP_005258052 XP_011523268 XP_011523269 XR_934498	overlaps 5'	overlaps 5'	0	covers exon(s)	0	1	4	5' UTR	-	22092	NA	55106	43882
	chr12	114836014	114839476	-0.121546	1.82319	45883	285250	285264	15	15	0.00273445	0.986	0.0202236	1	TBX5	NM_000192 NM_080717 NM_080718 NM_181486 NP_000183 NP_542448 NP_852259	covers exon(s)	inside	2265	covers exon(s)	0	2	7	inside transcription region	-	37839	NA	6910	55947
	chr2	177013630	177015125	-0.120452	1.80678	104566	63235	63249	15	15	0.00275373	0.986	0.0207623	1	MIR10B	NR_029609	overlaps 5'	overlaps 5'	0	overlaps exon upstream	0	1	1	inside transcription region	+	109	NA	406903	34543
	chr20	36148954	36149271	-0.141029	1.9744	110797	406430	406443	14	44	0.00325597	0.988	0.0160163	1	BLCAP	NM_001167820 NM_001167821 NM_001167822 NM_001167823 NM_006698 NP_001161292 NP_001161293 NP_001161294 NP_001161295 NP_006689	inside intron	inside	7062	inside intron	-1201	2	2	5' UTR	-	10514	NA	10904	6297
	chr10	22633916	22635028	-0.136776	1.91487	20240	225814	225827	14	14	0.0034728	0.989	0.0175119	1	SPAG6	NM_001253854 NM_001253855 NM_012443 NM_172242 NP_001240783 NP_001240784 NP_036575 NP_758442 XM_005252645 XM_005252646 XP_005252702 XP_005252703	overlaps 5'	overlaps 5'	0	covers exon(s)	0	2	14	5' UTR	+	72165	NA	9576	71729
	chr10	118892211	118894180	-0.156959	2.04047	26017	238191	238203	13	13	0.00344881	0.99	0.0145473	1	VAX1	NM_001112704 NM_199131 NP_001106175 NP_954582	overlaps 3'	overlaps 3'	3632	covers exon(s)	0	3	3	overlaps 3'UTR	-	5011	NA	11023	6654
	chr6	31650735	31651070	-0.156449	2.03384	149730	146452	146464	13	21	0.00347409	0.99	0.0146793	1	LY6G5C	NM_001002848 NM_001002849 NM_025262 NP_079538	overlaps exon downstream	inside	747	overlaps exon downstream	0	2	4	inside transcription region	-	7356	NA	80741	62867
	chr8	144659883	144661051	-0.268657	2.41791	177459	211593	211601	9	12	0.00288786	0.991	0.00879129	1	NAPRT	NM_001286829 NM_145201 NP_001273758 NP_660202 XM_011517377 XM_011546547 XP_011515679 XP_011544849	overlaps 5'	overlaps 5'	0	covers exon(s)	0	3	12	overlaps 5' UTR	-	3556	NA	93100	70560
	chr16	22959525	22960289	-0.296935	2.37548	68261	335992	335999	8	8	0.00292771	0.991	0.00926181	1	HS3ST2	NM_006043 NP_006034 XM_011546001 XM_011546002 XP_011544303 XP_011544304	downstream	downstream	133665	NA	NA	NA	2	NA	+	101799	NA	9956	73272
	chr6	160220978	160222116	-0.247963	2.47963	156516	165081	165090	10	13	0.00250733	0.993	0.0081532	1	PNLDC1	NM_001271862 NM_173516 NP_001258791 NP_775787 XM_011535491 XM_011535492 XM_011535493 XP_011533793 XP_011533794 XP_011533795	overlaps 5'	overlaps 5'	0	covers exon(s)	0	3	19	overlaps 5' UTR	+	20455	NA	154197	13565
	chr19	35629275	35630474	-0.145571	1.89243	90342	391170	391182	13	13	0.00413745	0.993	0.0181409	1	FXYD1	NM_001278717 NM_001278718 NM_005031 NM_021902 NP_001265646 NP_001265647 NP_005022 NP_068702	overlaps 5'	overlaps 5'	0	overlaps exon upstream	0	1	8	5' UTR	+	3562	NA	5348	41517
	chr11	2161314	2161892	-0.142915	1.85789	28711	245576	245588	13	59	0.00431529	0.994	0.019148	1	INS-IGF2	NM_001042376 NP_001035835 NR_003512	inside intron	inside	20547	inside intron	-4554	5	7	inside transcription region	-	32097	NA	723961	57260
	chr6	158733152	158734762	0.260456	2.3441	156360	164728	164736	9	9	0.00319769	0.995	0.00963077	1	TULP4	NM_001007466 NM_020245 NP_001007467 NP_064630 XM_011535946 XP_011534248	overlaps 5'	overlaps 5'	0	overlaps exon upstream	0	1	13	5' UTR	+	199164	NA	56995	47636
	chr1	247681102	247681931	0.284352	2.27482	18370	41630	41637	8	8	0.00339053	0.996	0.0105298	1	GCSAML	NM_001281834 NM_001281835 NM_001281836 NM_001281837 NM_001281838 NM_001281853 NM_145278 NP_001268763 NP_001268764 NP_001268765 NP_001268766 NP_001268767 NP_001268782 NP_660321 XM_011544098 XM_011544099 XM_011544100 XP_011542400 XP_011542401 XP_011542402	inside intron	inside	10708	inside intron	8310	2	5	inside transcription region	+	69454	NA	148823	12689
	chr2	162271801	162273326	-0.205739	2.26312	103765	61416	61426	11	23	0.0033841	0.996	0.0106802	1	TBR1	NM_006593 NP_006584	overlaps 5'	overlaps 5'	0	overlaps exon upstream	0	1	6	overlaps 5' UTR	+	8953	NA	10716	5740
	chr19	51107558	51108274	0.314633	1.8878	92953	398168	398173	6	6	0.0047074	0.996	0.0182669	1	SNAR-F	NR_004384	overlaps 5'	overlaps 5'	0	overlaps exon upstream	0	1	1	inside transcription region	+	122	NA	100126781	267
	chr13	113424938	113425298	-0.350182	1.75091	52604	300538	300542	5	13	0.00451585	0.996	0.0227815	1	ATP11A	NM_015205 NM_032189 NP_056020 NP_115565 XM_005268299 XM_005268300 XM_005268301 XM_005268303 XM_005268305 XM_005268306 XM_006719965 XM_011537478 XM_011537479 XM_011537480 XM_011537481 XP_005268356 XP_005268357 XP_005268358 XP_005268360 XP_005268362 XP_005268363 XP_006720028 XP_011535780 XP_011535781 XP_011535782 XP_011535783 XR_944275	inside intron	inside	80295	inside intron	14150	2	29	inside transcription region	+	196839	NA	23250	20234
	chr14	24640947	24642317	-0.128575	1.67148	53683	303421	303433	13	13	0.00529748	0.996	0.026037	1	REC8	NM_001048205 NM_005132 NP_001041670 NP_005123 XM_011537421 XM_011537422 XM_011537423 XP_011535723 XP_011535724 XP_011535725 XR_943567 XR_943568	overlaps 5'	overlaps 5'	0	covers exon(s)	0	4	19	overlaps 5' UTR	+	8229	NA	9985	73378
	chr17	4688569	4689893	-0.20007	2.20077	74635	350999	351009	11	11	0.00369307	0.997	0.0116269	1	VMO1	NM_001144939 NM_001144940 NM_001144941 NM_182566 NP_001138411 NP_001138412 NP_001138413 NP_872372	covers	covers	0	covers exon(s)	NA	NA	3	NA	-	1149	NA	284013	26372
	chr15	53086630	53088156	-0.222605	2.22605	61353	320553	320562	10	10	0.00354908	0.998	0.011245	1	ONECUT1	NM_004498 NP_004489 NR_073510 XM_011521482 XM_011521483 XM_011521484 XM_011521485 XM_011521486 XM_011521487 XP_011519784 XP_011519785 XP_011519786 XP_011519787 XP_011519788 XP_011519789 XR_931800 XR_931801 XR_931802 XR_931803	upstream	upstream	4421	NA	NA	NA	2	NA	-	33049	NA	3175	29585
	chr15	101084507	101085710	0.268929	2.15143	65279	328791	328798	8	8	0.00413274	0.998	0.0124154	1	CERS3	NM_001290341 NM_001290342 NM_001290343 NM_178842 NP_001277270 NP_001277271 NP_001277272 NP_849164 XM_011521355 XM_011521356 XM_011521357 XM_011521358 XP_011519657 XP_011519658 XP_011519659 XP_011519660	overlaps 5'	overlaps 5'	0	covers exon(s)	0	1	13	5' UTR	-	144325	NA	204219	17025
	chr5	172672390	172673715	-0.195335	2.14868	145503	132892	132902	11	11	0.00397161	0.998	0.0124668	1	NKX2-5	NM_001166175 NM_001166176 NM_004387 NP_001159647 NP_001159648 NP_004378	upstream	upstream	10075	NA	NA	NA	2	NA	-	3208	NA	1482	12536
	chr11	92702373	92703536	-0.194791	2.1427	35713	262656	262666	11	11	0.00400375	0.998	0.0125778	1	MTNR1B	NM_005959 NP_005950 XM_011542839 XP_011541141	overlaps 5'	overlaps 5'	0	covers exon(s)	0	1	2	overlaps 5' UTR	+	13159	NA	4544	36678
	chr17	79315848	79317768	-0.267296	2.13837	82846	371596	371603	8	17	0.00422359	0.998	0.0126515	1	TMEM105	NM_178520 NP_848615 XM_011524679 XP_011522981	upstream	upstream	11374	NA	NA	NA	3	NA	-	19402	NA	284186	26452
	chr19	55972855	55973778	0.264988	2.1199	93818	400432	400439	8	11	0.00434315	0.998	0.0129986	1	ISOC2	NM_001136201 NM_001136202 NM_024710 NP_001129673 NP_001129674 NP_078986	overlaps 5'	overlaps 5'	0	covers exon(s)	0	1	5	5' UTR	-	8703	NA	79763	61169
	chr6	101846409	101847058	-0.116351	1.51256	153452	158829	158841	13	19	0.00588885	0.998	0.0347773	1	GRIK2	NM_001166247 NM_021956 NM_175768 NP_001159719 NP_068775 NP_786944 XM_005266945 XM_005266946 XM_011535777 XM_011535778 XM_011535779 XM_011535780 XM_011535781 XP_005267002 XP_005267003 XP_011534079 XP_011534080 XP_011534081 XP_011534082 XP_011534083	overlaps 5'	overlaps 5'	0	overlaps exon upstream	0	1	14	inside transcription region	+	671097	NA	2898	27541
	chr11	31820441	31822526	-0.114476	1.48818	30785	250612	250624	13	13	0.00595356	0.998	0.0364233	1	PAX6	NM_000280 NM_001127612 NM_001258462 NM_001258463 NM_001258464 NM_001258465 NM_001604 NP_000271 NP_001121084 NP_001245391 NP_001245392 NP_001245393 NP_001245394 NP_001595 XM_005252954 XM_005252955 XM_005252956 XM_005252958 XM_006718246 XM_011520146 XM_011520147 XM_011520148 XM_011520149 XM_011520150 XM_011520151 XM_011520152 XM_011520153 XP_005253011 XP_005253012 XP_005253013 XP_005253015 XP_00671…	covers exon(s)	inside	5484	covers exon(s)	0	4	8	inside transcription region	-	13253	NA	5080	38675
	chr2	176985174	176987465	-0.112441	1.46173	104553	63157	63169	13	23	0.00600456	0.998	0.0383513	1	HOXD9	NM_014213 NP_055028	overlaps 5'	overlaps 5'	0	overlaps exon upstream	0	1	2	5' UTR	+	2232	NA	3235	29804
	chr8	1105844	1106442	-0.341376	1.3655	169460	195057	195060	4	14	0.00519121	0.998	0.0465803	1	ERICH1-AS1	NR_073397	downstream	downstream	418257	NA	NA	NA	4	NA	+	400190	NA	619343	51236
	chr6	29627131	29628293	0.247024	2.22322	149256	142321	142329	9	9	0.00382034	0.999	0.0112922	1	MOG	NM_001008228 NM_001008229 NM_001170418 NM_002433 NM_206809 NM_206810 NM_206811 NM_206812 NM_206813 NM_206814 NP_001008229 NP_001008230 NP_001163889 NP_002424 NP_996532 NP_996533 NP_996534 NP_996535 NP_996537 XM_005249131 XM_005249139 XM_005272820 XM_005272829 XM_005274865 XM_005274874 XM_005274977 XM_005274986 XM_005275125 XM_005275134 XM_005275252 XM_005275261 XM_005275410 XM_005275419 XM_005275…	inside intron	inside	2373	inside intron	-2056	1	6	inside transcription region	+	15391	NA	4340	35800
	chr14	106938234	106938915	0.246649	2.21984	59059	315434	315442	9	9	0.00383877	0.999	0.011338	1	LINC00221	NR_027457	overlaps 5'	overlaps 5'	0	covers exon(s)	0	1	3	inside transcription region	+	13074	NA	338005	30153
	chr7	134832221	134833166	0.244514	2.20063	166778	188764	188772	9	9	0.00394247	0.999	0.0116294	1	C7orf49	NM_001243749 NM_001243751 NM_001243752 NM_001243753 NM_001243754 NM_001243755 NM_024033 NP_001230678 NP_001230680 NP_001230681 NP_001230682 NP_001230683 NP_001230684 NP_076938	inside intron	inside	22412	inside intron	20334	2	3	inside transcription region	-	78461	NA	78996	59700
	chr6	170571143	170572016	0.235472	2.11924	157688	167808	167816	9	9	0.00444085	0.999	0.0130114	1	LOC154449	NR_002787	overlaps 5'	overlaps 5'	0	covers exon(s)	0	1	3	5' UTR	-	8235	NA	154449	13591
	chr3	182816738	182817626	-0.192156	2.11371	127002	92753	92763	11	11	0.00414731	0.999	0.0131126	1	MCCC1	NM_001293273 NM_020166 NP_001280202 NP_064551 NR_120639 NR_120640 XM_006713702 XM_011512992 XM_011512993 XP_006713765 XP_011511294 XP_011511295 XR_241502 XR_924159	overlaps 5'	overlaps 5'	0	covers exon(s)	0	1	9	5' UTR	-	54164	NA	56922	47394
	chr6	43276478	43276781	-0.231682	2.08514	151402	154391	154399	9	9	0.0046744	0.999	0.0136277	1	CRIP3	NM_206922 NP_996805 XM_005249103 XM_005249104 XM_011514607 XM_011514608 XM_011514609 XM_011514610 XM_011514611 XP_005249160 XP_005249161 XP_011512909 XP_011512910 XP_011512911 XP_011512912 XP_011512913	overlaps 5'	overlaps 5'	0	covers exon(s)	0	1	7	overlaps 5' UTR	-	2826	NA	401262	34115
	chr8	27182871	27183342	-0.259074	2.07259	171556	199426	199433	8	8	0.00469154	0.999	0.0138882	1	PTK2B	NM_004103 NM_173174 NM_173175 NM_173176 NP_004094 NP_775266 NP_775267 NP_775268 XM_005273447 XM_005273448 XM_011544441 XM_011544442 XP_005273504 XP_005273505 XP_011542743 XP_011542744	overlaps 5'	overlaps 5'	0	covers exon(s)	0	1	30	5' UTR	+	133827	NA	2185	17564
	chr17	9862752	9863081	-0.226372	2.03735	75412	353366	353374	9	9	0.00506865	0.999	0.0146077	1	GAS7	NM_001130831 NM_003644 NM_201432 NM_201433 NP_001124303 NP_003635 NP_958836 NP_958839 XM_005256831 XM_005256832 XM_005256833 XM_005256834 XM_005256835 XM_011524044 XP_005256888 XP_005256889 XP_005256890 XP_005256891 XP_005256892 XP_011522346	inside intron	inside	238787	inside intron	-179	5	14	inside transcription region	-	287942	NA	8522	66753
	chr10	88024529	88025642	0.20102	2.0102	23786	232846	232855	10	10	0.00492252	0.999	0.0151931	1	MIR346	NR_029907	overlaps 5'	overlaps 5'	0	overlaps exon upstream	0	1	1	inside transcription region	-	94	NA	442911	36487
	chr17	4802735	4803684	-0.193889	1.93889	74663	351066	351075	10	14	0.00552503	0.999	0.0168978	1	CHRNE	NM_000080 NP_000071 XM_011523631 XP_011521933	covers exon(s)	inside	2685	covers exon(s)	0	9	12	inside transcription region	-	5305	NA	1145	8071
	chr8	52321814	52322341	0.271176	1.89823	172876	202191	202197	7	7	0.00510679	0.999	0.0179652	1	PXDNL	NM_144651 NP_653252 XM_005251168 XM_006716420 XM_011517456 XM_011517457 XM_011517458 XM_011517459 XP_005251225 XP_006716483 XP_011515758 XP_011515759 XP_011515760 XP_011515761 XR_928757	overlaps exon upstream	inside	399664	overlaps exon upstream	0	17	23	inside transcription region	-	489868	NA	137902	11103
	chr1	50886071	50886969	-0.260162	1.82113	7239	17162	17168	7	7	0.00594456	0.999	0.0203003	1	DMRTA2	NM_032110 NP_115486 XM_011541937 XP_011540239	overlaps exon downstream	inside	2150	overlaps exon downstream	0	2	3	inside transcription region	-	5896	NA	63950	52038
	chr14	79746212	79746780	-0.334291	1.67146	56565	309799	309803	5	5	0.0054059	0.999	0.0260387	1	NRXN3	NM_001105250 NM_001272020 NM_004796 NM_138970 NP_001098720 NP_001258949 NP_004787 NP_620426 NR_073546 NR_073547 XM_005268218 XM_006720322 XM_006720323 XM_011537363 XM_011537364 XM_011537365 XM_011537366 XM_011537367 XM_011537368 XM_011537369 XM_011537370 XM_011537371 XM_011537372 XM_011537373 XM_011537374 XM_011537375 XM_011537376 XM_011537377 XP_005268275 XP_006720385 XP_006720386 XP_011535665 X…	inside exon	inside	530	inside exon	0	1	7	overlaps 5' UTR	+	588951	NA	9369	70898
	chr3	195488493	195490309	-0.168487	2.02184	128031	94916	94927	12	12	0.00467783	1	0.0149385	1	MUC4	NM_004532 NM_018406 NM_138297 NM_138298 NM_138299 NP_004523 NP_060876 NP_612154	covers exon(s)	inside	48535	covers exon(s)	0	12	25	inside transcription region	-	65206	NA	4585	36788
	chr21	38076709	38078767	-0.183619	2.01981	113243	412740	412750	11	11	0.00477939	1	0.0149861	1	SIM2	NM_005069 NM_009586 NP_005060 NP_033664 XM_011529694 XM_011529695 XP_011527996 XP_011527997	inside intron	inside	4718	inside intron	2700	2	11	inside transcription region	+	50519	NA	6493	53828
	chr10	1245261	1246336	0.251461	2.01169	18785	222588	222595	8	8	0.00516892	1	0.0151609	1	ADARB2	NM_018702 NP_061172 XR_930468	covers exon(s)	inside	533334	covers exon(s)	0	8	10	inside transcription region	-	556417	NA	105	5051
	chr10	42970842	42971732	0.245111	1.96089	21193	227657	227664	8	13	0.00563516	1	0.0163343	1	LINC00839	NM_032770 NR_026827	overlaps 5'	overlaps 5'	0	covers exon(s)	0	1	5	inside transcription region	+	19709	NA	84856	66182
	chr17	77536313	77537803	-0.178022	1.95824	82301	370032	370042	11	11	0.00523877	1	0.0164007	1	RBFOX3	NM_001025448 NM_001082575 NP_001076044 XM_011524359 XM_011524360 XM_011524361 XM_011524362 XM_011524363 XM_011524364 XM_011524365 XM_011524366 XM_011524367 XM_011524368 XP_011522661 XP_011522662 XP_011522663 XP_011522664 XP_011522665 XP_011522666 XP_011522667 XP_011522668 XP_011522669 XP_011522670	upstream	upstream	24083	NA	NA	NA	15	NA	-	426803	NA	146713	12263
	chr7	130125836	130126871	-0.173303	1.90633	166464	188165	188175	11	19	0.00569259	1	0.0177488	1	MEST	NM_001253900 NM_001253901 NM_001253902 NM_002402 NM_177524 NM_177525 NP_001240829 NP_001240830 NP_001240831 NP_002393 NP_803490 NP_803491 XM_011516222 XP_011514524	overlaps 5'	overlaps 5'	0	covers exon(s)	0	1	11	5' UTR	+	19950	NA	4232	35335
	chr16	67196462	67197640	-0.206717	1.86046	70659	341446	341454	9	14	0.00687319	1	0.0190687	1	FBXL8	NM_018378 NP_060848	overlaps exon upstream	inside	2571	overlaps exon upstream	0	3	3	inside transcription region	+	4186	NA	55336	44782
	chr3	10149466	10150487	0.168807	1.85688	117938	73935	73945	11	11	0.00616526	1	0.0191728	1	FANCD2OS	NM_001164839 NM_173472 NP_001158311 NP_775743 XM_011533330 XM_011533331 XP_011531632 XP_011531633	overlaps 5'	overlaps 5'	0	covers exon(s)	0	1	2	5' UTR	-	4096	NA	115795	8469
	chr7	154861569	154863338	-0.154429	1.85315	168280	192036	192047	12	12	0.00583015	1	0.0192941	1	HTR5A	NM_024012 NP_076917	overlaps 5'	overlaps 5'	0	overlaps exon upstream	0	1	2	overlaps 5' UTR	+	17068	NA	3361	30094
	chr7	27231491	27233480	-0.152547	1.83056	160372	175070	175081	12	12	0.00600413	1	0.0200025	1	HOXA11-AS	NR_002795	downstream	downstream	6464	NA	NA	NA	2	NA	+	3885	NA	221883	18215
	chr16	419975	420996	-0.203311	1.8298	65588	329474	329482	9	9	0.00724772	1	0.020032	1	TMEM8A	NM_021259 NP_067082 XM_011522570 XP_011520872	overlaps 3'	overlaps 3'	10982	overlaps exon downstream	0	13	13	3'UTR	-	11202	NA	58986	50157
	chr1	156593698	156595945	-0.18251	1.8251	12231	28787	28796	10	10	0.00669063	1	0.0201709	1	HAPLN2	NM_021817 NP_068589 XM_005245415 XM_011509853 XM_011509854 XM_011509855 XP_005245472 XP_011508155 XP_011508156 XP_011508157	overlaps 3'	overlaps 3'	3907	overlaps exon downstream	0	3	3	overlaps 3'UTR	+	4161	NA	60484	50847
	chr1	205818484	205819609	-0.201256	1.8113	15363	35396	35404	9	9	0.00749584	1	0.020611	1	PM20D1	NM_152491 NP_689704 XR_241071	overlaps 5'	overlaps 5'	0	covers exon(s)	0	1	12	inside transcription region	-	22126	NA	148811	12685
	chr16	53406901	53407808	-0.20037	1.80333	69844	339611	339619	9	9	0.0075974	1	0.0208814	1	LOC643802	NM_001207030 NP_001193959	promoter	promoter	1860	NA	NA	NA	2	NA	-	1767	NA	643802	52753
	chr10	134594987	134596302	0.179137	1.79137	27626	242168	242177	10	10	0.00710888	1	0.0212868	1	INPP5A	NM_005539 NP_005530 XM_011539768 XP_011538070 XR_945735	covers exon(s)	inside	173568	covers exon(s)	0	13	13	overlaps 3'UTR	+	175565	NA	3632	31555
	chr10	88470569	88471978	-0.255452	1.78816	23844	232976	232982	7	7	0.00634695	1	0.0213926	1	LDB3	NM_001080114 NM_001080115 NM_001080116 NM_001171610 NM_001171611 NM_007078 NP_001073583 NP_001073584 NP_001073585 NP_001165081 NP_001165082 NP_009009 XM_005269464 XM_005269466 XM_005269468 XM_011539184 XM_011539185 XM_011539186 XM_011539187 XM_011539188 XM_011539189 XM_011539190 XM_011539191 XM_011539192 XM_011539193 XM_011539194 XM_011539195 XP_005269521 XP_005269523 XP_005269525 XP_011537486 XP…	inside intron	inside	42143	inside intron	-761	5	10	inside transcription region	+	67398	NA	11155	7134
	chr17	77764992	77766817	-0.19789	1.78101	82337	370140	370148	9	12	0.00788366	1	0.0216416	1	CBX8	NM_020649 NP_065700	downstream	downstream	4098	NA	NA	NA	5	NA	-	2739	NA	57332	48299
	chr22	17955976	17956641	0.295908	1.77545	114468	415340	415345	6	6	0.00588457	1	0.0218563	1	CECR2	NM_001290046 NM_001290047 NM_031413 NP_001276975 NP_001276976 XM_006724078 XM_006724079 XM_011546128 XM_011546129 XM_011546130 XM_011546131 XM_011546132 XP_006724141 XP_006724142 XP_011544430 XP_011544431 XP_011544432 XP_011544433 XP_011544434 XR_951200 XR_951201	overlaps 5'	overlaps 5'	0	overlaps exon upstream	0	1	18	overlaps 5' UTR	+	77215	NA	27443	25671
	chr13	114301996	114302758	0.253153	1.77207	52949	301592	301598	7	7	0.00656636	1	0.0219741	1	ATP4B	NM_000705 NP_000696	downstream	downstream	9755	NA	NA	NA	7	NA	-	9391	NA	496	38130
	chr11	62211788	62212431	0.294244	1.76546	32687	254904	254909	6	6	0.0060037	1	0.0222193	1	AHNAK	NM_001620 NM_024060 NP_001611 NP_076965 XM_005274240 XM_005274241 XM_005274242 XM_005274243 XM_005274244 XM_005274245 XM_011545249 XM_011545250 XP_005274297 XP_005274298 XP_005274299 XP_005274300 XP_005274301 XP_005274302 XP_011543551 XP_011543552	inside intron	inside	101901	inside intron	-10424	6	6	inside transcription region	-	113318	NA	79026	59775
	chr5	102898223	102898733	-0.294026	1.76415	141433	124023	124028	6	6	0.00602513	1	0.0222724	1	NUDT12	NM_001300741 NM_031438 NP_001287670 NP_113626 XM_005272095 XM_005272097 XP_005272152 XP_005272154	overlaps 5'	overlaps 5'	0	covers exon(s)	0	1	2	5' UTR	-	3384	NA	83594	64154
	chr6	291687	292596	0.219257	1.75405	146645	135591	135598	8	8	0.0081742	1	0.0226534	1	DUSP22	NM_001286555 NM_020185 NP_001273484 NP_064570 NR_104473 NR_104474 NR_104475 XM_011514757 XP_011513059	overlaps 5'	overlaps 5'	0	covers exon(s)	0	1	8	overlaps 5' UTR	+	59254	NA	56940	47444
	chr2	233749413	233750589	-0.194472	1.75025	107625	69614	69622	9	9	0.0083499	1	0.0228046	1	NGEF	NM_001114090 NM_019850 NP_001107562 NP_062824 XM_011510923 XM_011510924 XM_011510925 XP_011509225 XP_011509226 XP_011509227	covers exon(s)	inside	127362	covers exon(s)	0	10	15	inside transcription region	-	134555	NA	25791	22773
	chr7	20818657	20818928	-0.290441	1.74265	159912	173740	173745	6	6	0.00630153	1	0.0231029	1	SP8	NM_182700 NM_198956 NP_874359 NP_945194 XM_011515176 XP_011513478	downstream	downstream	7580	NA	NA	NA	3	NA	-	4614	NA	221833	18213
	chr11	131778850	131780276	-0.217078	1.73663	38456	268502	268509	8	18	0.00845318	1	0.0233369	1	NTM	NM_001048209 NM_001144058 NM_001144059 NM_016522 NP_001041674 NP_001137530 NP_001137531 NP_057606 XM_005271580 XM_005271581 XM_005271582 XM_006718854 XM_006718855 XM_006718856 XM_006718857 XM_011542860 XM_011542861 XP_005271637 XP_005271638 XP_005271639 XP_006718917 XP_006718918 XP_006718919 XP_006718920 XP_011541162 XP_011541163 XR_947829	overlaps 5'	overlaps 5'	0	covers exon(s)	0	1	8	5' UTR	+	427216	NA	50863	38787
	chr16	810140	811347	0.144121	1.72945	65762	330036	330047	12	16	0.00682519	1	0.023615	1	MSLN	NM_001177355 NM_005823 NM_013404 NP_001170826 NP_005814 NP_037536 XM_005255034 XM_006720837 XM_011522346 XM_011522347 XM_011522348 XM_011522349 XM_011522350 XP_005255091 XP_006720900 XP_011520648 XP_011520649 XP_011520650 XP_011520651 XP_011520652	overlaps 5'	overlaps 5'	0	covers exon(s)	0	1	17	5' UTR	+	7792	NA	10232	4110
	chr1	214158149	214159610	-0.216147	1.72918	15979	36695	36702	8	8	0.00858302	1	0.02363	1	PROX1	NM_001270616 NM_002763 NP_001257545 NP_002754 XM_005273194 XM_005273195 XM_011509771 XM_011509772 XM_011509773 XM_011509774 XP_005273251 XP_005273252 XP_011508073 XP_011508074 XP_011508075 XP_011508076	promoter	promoter	1668	NA	NA	NA	5	NA	+	53569	NA	5629	46914
	chr5	140090300	140091102	-0.172009	1.72009	143374	128200	128209	10	10	0.00811807	1	0.0240062	1	VTRNA1-1	NR_026703	covers	covers	0	covers exon(s)	NA	NA	1	NA	+	97	NA	56664	47131
	chr10	2978022	2978687	0.285657	1.71394	18982	223046	223051	6	6	0.00670692	1	0.0242406	1	PFKP	NM_001242339 NM_002627 NP_001229268 NP_002618 XM_005252465 XM_005252466 XM_005252467 XM_006717449 XP_005252522 XP_005252523 XP_005252524 XP_006717512	upstream	upstream	131025	NA	NA	NA	22	NA	+	69285	NA	5214	41023
	chr11	67417958	67418405	0.153901	1.69291	33829	258493	258503	11	11	0.00799508	1	0.0251123	1	ACY3	NM_080658 NP_542389 XM_011545349 XM_011545350 XM_011545351 XP_011543651 XP_011543652 XP_011543653	overlaps 5'	overlaps 5'	0	covers exon(s)	0	1	8	5' UTR	-	8104	NA	91703	69783
	chr21	47580738	47582351	-0.28081	1.68486	114267	414928	414933	6	6	0.0071483	1	0.0254547	1	SPATC1L	NM_001142854 NM_032261 NP_001136326 NP_115637 XM_005261188 XM_006725399 XM_011529756 XM_011546891 XP_005261245 XP_006725462 XP_011528058 XP_011545193	overlaps 3'	overlaps 3'	22022	inside intron	323	5	5	overlaps 3'UTR	-	23311	NA	84221	65028
	chr20	30406582	30407388	0.168454	1.68454	110297	405073	405082	10	10	0.00866401	1	0.0254645	1	MYLK2	NM_033118 NP_149109 XR_244155	overlaps 5'	overlaps 5'	0	covers exon(s)	0	2	13	overlaps 5' UTR	+	15322	NA	85366	66848
	chr1	154127138	154128041	0.239947	1.67963	11786	27458	27464	7	7	0.00796079	1	0.0256758	1	NUP210L	NM_001159484 NM_207308 NP_001152956 NP_997191 XM_011510122 XM_011510123 XM_011510124 XP_011508424 XP_011508425 XP_011508426	overlaps 5'	overlaps 5'	0	covers exon(s)	0	1	38	overlaps 5' UTR	-	162424	NA	91181	69432
	chr1	152161237	152162507	-0.209903	1.67922	11543	26849	26856	8	8	0.00951121	1	0.0256946	1	HRNR	NM_001009931 NP_001009931	downstream	downstream	34165	NA	NA	NA	3	NA	-	12120	NA	388697	32966
	chr11	32448769	32450692	-0.15246	1.67706	30833	250792	250802	11	15	0.00819434	1	0.0257915	1	WT1	NM_000378 NM_001198551 NM_001198552 NM_024424 NM_024425 NM_024426 NP_000369 NP_001185480 NP_001185481 NP_077742 NP_077744	inside intron	inside	6389	inside intron	-526	2	10	inside transcription region	-	47759	NA	7490	58638
	chr2	162283189	162283994	-0.277634	1.66581	103769	61445	61450	6	6	0.00745342	1	0.0262997	1	TBR1	NM_006593 NP_006584	downstream	downstream	10569	NA	NA	NA	6	NA	+	8953	NA	10716	5740
	chr7	208985	210873	-0.237468	1.66228	157828	168176	168182	7	7	0.00825434	1	0.026478	1	FAM20C	NM_020223 NP_064608 XM_011515457 XP_011513759 XR_242097	inside intron	inside	16016	inside intron	-8	3	10	inside transcription region	+	107771	NA	56975	47566
	chr1	75599532	75601276	-0.138423	1.66107	8638	20054	20065	12	12	0.00744227	1	0.0265371	1	LHX8	NM_001001933 NM_001256114 NP_001001933 NP_001243043 XM_011541477 XP_011539779	overlaps 5'	overlaps 5'	0	covers exon(s)	0	1	9	5' UTR	+	26651	NA	431707	35733
	chr12	131443231	131443486	-0.274851	1.64911	47512	289221	289226	6	6	0.00775381	1	0.0271011	1	ADGRD1	NM_198827 NP_942122 XM_005253566 XM_011538203 XM_011538204 XM_011538205 XM_011538206 XM_011538207 XM_011538208 XM_011538209 XM_011538210 XM_011538211 XM_011538212 XP_005253623 XP_011536505 XP_011536506 XP_011536507 XP_011536508 XP_011536509 XP_011536510 XP_011536511 XP_011536512 XP_011536513 XP_011536514	inside intron	inside	4779	inside intron	-4025	2	26	inside transcription region	+	187556	NA	283383	26122
	chr2	70188512	70189903	0.20537	1.64296	98986	51582	51589	8	8	0.0102226	1	0.027392	1	PCBP1-AS1	NR_033872	overlaps 3'	overlaps 3'	124244	overlaps exon downstream	0	11	11	3'UTR	-	124752	NA	400960	34001
	chr7	32801268	32802765	-0.182241	1.64017	160831	176038	176046	9	9	0.0102804	1	0.0275236	1	LINC00997	NR_036501	overlaps 3'	overlaps 3'	3370	overlaps exon downstream	0	1	1	inside transcription region	+	4638	NA	401321	34136
	chr1	180922636	180923847	-0.234082	1.63857	13910	32454	32460	7	7	0.00870686	1	0.027605	1	KIAA1614	NM_020950 NP_066001	downstream	downstream	25070	NA	NA	NA	6	NA	+	22356	NA	57710	49308
	chr6	33254892	33255416	0.181684	1.63515	150157	150913	150921	9	80	0.0103854	1	0.0277721	1	WDR46	NM_001164267 NM_005452 NP_001157739 NP_005443 XM_011514992 XM_011514993 XM_011547332 XM_011547333 XM_011547729 XM_011547730 XM_011548118 XM_011548119 XM_011548316 XM_011548317 XP_011513294 XP_011513295 XP_011545634 XP_011545635 XP_011546031 XP_011546032 XP_011546420 XP_011546421 XP_011546618 XP_011546619	covers exon(s)	inside	1055	covers exon(s)	0	7	8	inside transcription region	-	1899	NA	9277	70382
	chr6	29895074	29895260	0.27227	1.63362	149318	142711	142716	6	22	0.00805379	1	0.0278506	1	HLA-J	NR_024240	inside intron	inside	37969	inside intron	-36849	3	5	inside transcription region	+	120628	NA	3137	29448
	chr21	15352085	15352983	-0.180833	1.6275	112716	411433	411441	9	9	0.0105663	1	0.0281613	1	ANKRD20A11P	NM_153750 NR_027270	overlaps 5'	overlaps 5'	0	overlaps exon upstream	0	1	2	inside transcription region	-	3697	NA	391267	33422
	chr17	38333503	38334439	-0.180798	1.62718	77944	359245	359253	9	9	0.0105723	1	0.0281823	1	RAPGEFL1	NM_001303533 NM_001303534 NM_016339 NP_001290462 NP_001290463 NP_057423 XM_006721932 XM_006721934 XM_006721935 XM_006721937 XM_006721938 XM_011524872 XP_006721995 XP_006721997 XP_006721998 XP_006722000 XP_006722001 XP_011523174	overlaps 5'	overlaps 5'	0	overlaps exon upstream	0	1	15	5' UTR	+	17664	NA	51195	39429
	chr17	29297380	29297552	-0.232079	1.62455	76996	356923	356929	7	18	0.00899141	1	0.0283262	1	RNF135	NM_001184992 NM_032322 NM_197939 NP_001171921 NP_115698 NP_922921 XM_005258043 XM_006722138 XP_005258100 XP_006722201	promoter	promoter	404	NA	NA	NA	5	NA	+	28973	NA	84282	65187
	chr4	41867178	41867562	-0.269876	1.61925	131269	102453	102458	6	6	0.00831733	1	0.0285799	1	TMEM33	NM_018126 NP_060596 XM_005248116 XM_005248117 XP_005248173 XP_005248174	upstream	upstream	69575	NA	NA	NA	7	NA	+	25687	NA	55161	44084
	chr11	64135875	64136263	-0.23126	1.61882	33032	256036	256042	7	10	0.00910368	1	0.0285979	1	RPS6KA4	NM_001006944 NM_001300802 NM_003942 NP_001006945 NP_001287731 NP_003933 XM_005274380 XM_005274381 XP_005274437 XP_005274438	covers exon(s)	inside	9250	covers exon(s)	0	12	17	inside transcription region	+	13062	NA	8986	68545
	chr7	56515510	56516248	0.179811	1.6183	162388	179133	179141	9	12	0.0107681	1	0.0286219	1	LOC650226	NR_029420	overlaps 5'	overlaps 5'	0	covers exon(s)	0	1	6	inside transcription region	-	24671	NA	650226	53927
	chr16	88717134	88717587	-0.201766	1.61413	73133	347110	347117	8	14	0.0108358	1	0.0288516	1	CYBA	NM_000101 NP_000092 XM_011522905 XP_011521207	overlaps 5'	overlaps 5'	0	covers exon(s)	0	1	4	overlaps 5' UTR	-	4780	NA	1535	13469
	chr2	27665017	27665711	-0.146727	1.614	96531	46703	46713	11	11	0.0090424	1	0.028858	1	NRBP1	NM_013392 NP_037524 XM_005264274 XM_006711999 XP_005264331 XP_006712062	overlaps 3'	overlaps 3'	6568	overlaps exon downstream	0	11	11	3'UTR	+	6675	NA	29959	28392
	chr12	30975363	30976349	-0.230417	1.61292	40915	273870	273876	7	7	0.00923953	1	0.0289022	1	LINC00941	NR_040245	downstream	downstream	26748	NA	NA	NA	5	NA	+	7030	NA	100287314	1060
	chr6	168785320	168785970	-0.201523	1.61218	157329	166904	166911	8	8	0.0108791	1	0.028936	1	SMOC2	NM_001166412 NM_022138 NP_001159884 NP_071421 XM_011536065 XM_011536066 XP_011534367 XP_011534368	upstream	upstream	55861	NA	NA	NA	13	NA	+	226843	NA	64094	52205
	chr1	228463260	228464394	-0.200735	1.60588	16965	38788	38795	8	8	0.0110179	1	0.0292947	1	OBSCN	NM_001098623 NM_001271223 NM_052843 NP_001092093 NP_001258152 NP_443075 XM_005273287 XM_005273288 XM_005273289 XM_005273290 XM_005273291 XM_005273292 XM_005273293 XM_005273294 XM_005273295 XM_005273296 XM_005273297 XM_005273298 XM_005273299 XM_005273300 XM_005273301 XM_005273302 XM_005273304 XM_005273305 XM_005273307 XM_005273309 XM_005273310 XM_006711819 XM_006711820 XM_006711821 XM_006711822 XM…	covers exon(s)	inside	67429	covers exon(s)	0	22	105	inside transcription region	+	170744	NA	84033	64659
	chr11	67383377	67384040	0.199971	1.59977	33818	258459	258466	8	8	0.0111606	1	0.0296135	1	DOC2GP	NR_033791	promoter	promoter	242	NA	NA	NA	5	NA	-	2140	NA	390213	33278
	chr15	96890051	96891476	-0.228099	1.59669	64982	328152	328158	7	12	0.00959564	1	0.0297888	1	NR2F2	NM_001145155 NM_001145156 NM_001145157 NM_021005 NP_001138627 NP_001138628 NP_001138629 NP_066285	downstream	downstream	20894	NA	NA	NA	3	NA	+	14335	NA	7026	56466
	chr12	123214554	123215684	0.132763	1.59315	46651	287253	287264	12	12	0.00807221	1	0.0299881	1	HCAR1	NM_032554 NP_115943	overlaps 5'	overlaps 5'	0	overlaps exon upstream	0	1	1	overlaps 5' UTR	-	2976	NA	27198	25290
	chr12	114840854	114841980	-0.159263	1.59263	45884	285265	285274	10	10	0.0103151	1	0.0300164	1	TBX5	NM_000192 NM_080717 NM_080718 NM_181486 NP_000183 NP_542448 NP_852259	overlaps 5'	overlaps 5'	0	covers exon(s)	0	1	7	overlaps 5' UTR	-	37839	NA	6910	55947
	chr17	27038186	27039523	-0.144664	1.59131	76759	356272	356282	11	11	0.00937966	1	0.0300875	1	PROCA1	NM_001304949 NM_001304951 NM_001304952 NM_001304953 NM_001304954 NM_152465 NP_001291878 NP_001291880 NP_001291881 NP_001291882 NP_001291883 NP_689678 XM_005257927 XM_006721723 XM_011524398 XM_011524399 XM_011524400 XM_011524401 XP_005257984 XP_006721786 XP_011522700 XP_011522701 XP_011522702 XP_011522703	overlaps 5'	overlaps 5'	0	covers exon(s)	0	1	4	overlaps 5' UTR	-	8338	NA	147011	12339
	chr7	82270	82984	-0.227299	1.59109	157783	168051	168057	7	7	0.00971948	1	0.0301012	1	FAM20C	NM_020223 NP_064608 XM_011515457 XP_011513759 XR_242097	upstream	upstream	109985	NA	NA	NA	10	NA	+	107771	NA	56975	47566
	chr11	1220954	1221812	0.264974	1.58984	28392	244575	244580	6	6	0.00891042	1	0.0301702	1	MUC5B	NM_002458 NP_002449	inside intron	inside	69374	inside intron	31867	16	16	inside transcription region	+	102194	NA	727897	57411
	chr6	139012618	139013146	-0.317865	1.58932	155203	162441	162445	5	5	0.00656293	1	0.0301968	1	FLJ46906	NR_033896	overlaps 5'	overlaps 5'	0	overlaps exon upstream	0	1	3	overlaps 5' UTR	+	5467	NA	441172	36292
	chr11	2292636	2293048	0.143218	1.5754	28747	245767	245777	11	46	0.0096192	1	0.0309715	1	ASCL2	NM_005170 NP_005161	promoter	promoter	454	NA	NA	NA	2	NA	-	2454	NA	430	35679
	chr5	154026371	154027481	-0.196785	1.57428	144535	130931	130938	8	8	0.0117717	1	0.0310461	1	MIR3141	NR_036094	upstream	upstream	50739	NA	NA	NA	1	NA	-	60	NA	100422950	1608
	chr8	1364689	1365906	0.262208	1.57325	169568	195275	195280	6	10	0.00925838	1	0.0311001	1	DLGAP2	NM_001277161 NM_004745 NP_001264090 NP_004736 XM_011534761 XM_011534762 XM_011534763 XM_011534764 XM_011534765 XM_011547369 XM_011547370 XM_011547371 XM_011547372 XM_011547373 XM_011547374 XM_011547375 XM_011547376 XP_011533063 XP_011533064 XP_011533065 XP_011533066 XP_011533067 XP_011545671 XP_011545672 XP_011545673 XP_011545674 XP_011545675 XP_011545676 XP_011545677 XP_011545678	upstream	upstream	83626	NA	NA	NA	12	NA	+	207110	NA	9228	70096
	chr11	61525216	61525922	0.261807	1.57084	32592	254663	254668	6	6	0.00931795	1	0.031242	1	MYRF	NM_001127392 NM_013279 NP_001120864 NP_037411 XM_005274222 XM_005274223 XM_005274224 XM_005274225 XM_005274226 XM_005274227 XM_005274228 XM_011545234 XP_005274279 XP_005274280 XP_005274281 XP_005274282 XP_005274283 XP_005274284 XP_005274285 XP_011543536	inside intron	inside	2355	inside intron	-2301	1	26	inside transcription region	+	33128	NA	745	58529
	chr17	55938748	55939590	-0.22436	1.57052	80045	364644	364650	7	7	0.0102007	1	0.0312612	1	CUEDC1	NM_001271875 NM_001292025 NP_001258804 NP_001278954 XM_006721900 XM_006721901 XM_011524811 XM_011524812 XP_006721963 XP_006721964 XP_011523113 XP_011523114 XR_934459 XR_934460	inside exon	inside	93094	inside exon	0	11	11	3'UTR	-	94080	NA	404093	34321
	chr1	12609308	12610104	-0.260987	1.56592	2816	6799	6804	6	6	0.00942808	1	0.0315235	1	DHRS3	NM_004753 NP_004744 XM_005263533 XM_005263534 XM_006711036 XP_005263590 XP_005263591 XP_006711099	downstream	downstream	66684	NA	NA	NA	6	NA	-	48849	NA	9249	70234
	chr8	11560763	11561531	-0.141938	1.56132	170463	197189	197199	11	26	0.00981976	1	0.0317819	1	GATA4	NM_002052 NP_002043 XM_005272384 XM_005272385 XM_005272386 XM_006716248 XM_006716249 XM_011543817 XM_011543818 XP_005272441 XP_005272442 XP_005272443 XP_006716311 XP_006716312 XP_011542119 XP_011542120	inside intron	inside	26295	inside intron	-2475	2	7	5' UTR	+	83041	NA	2626	24168
	chr19	22193293	22193911	-0.222479	1.55735	89873	390013	390019	7	7	0.0105097	1	0.0320103	1	ZNF208	NM_007153 NP_009084	overlaps 5'	overlaps 5'	0	covers exon(s)	0	1	5	inside transcription region	-	24215	NA	7757	59326
	chr2	200333729	200335101	-0.141396	1.55536	105415	65048	65058	11	16	0.00990375	1	0.0321213	1	SATB2	NM_001172509 NM_001172517 NM_015265 NP_001165980 NP_001165988 NP_056080 XM_005246396 XM_006712372 XM_011510840 XP_005246453 XP_006712435 XP_011509142	inside intron	inside	888	inside intron	635	1	12	5' UTR	-	201766	NA	23314	20494
	chr6	31275666	31276146	0.194371	1.55497	149647	145496	145503	8	12	0.0122769	1	0.032147	1	HLA-B	NM_005514 NP_005505 XM_005275100 XM_005275535 XM_006725905 XM_011514556 XM_011514557 XM_011547237 XM_011547238 XM_011547239 XM_011547873 XM_011547874 XM_011548042 XM_011548230 XM_011548422 XP_005275157 XP_005275592 XP_006725968 XP_011512858 XP_011512859 XP_011545539 XP_011545540 XP_011545541 XP_011546175 XP_011546176 XP_011546344 XP_011546532 XP_011546724 XR_246962 XR_926175	inside intron	inside	48843	inside intron	-36540	3	3	inside transcription region	-	86139	NA	3106	28951
	chr6	32976805	32977674	-0.129316	1.55179	150088	149999	150010	12	66	0.00844032	1	0.0323407	1	HLA-DOA	NM_002119 NP_002110 XM_005249047 XM_005272804 XM_005274951 XM_005275106 XM_005275243 XM_005275383 XM_005275540 XM_006715076 XM_006725483 XM_006725697 XM_006725815 XM_006725906 XM_006725996 XM_006726086 XM_011514558 XM_011547240 XM_011548043 XM_011548231 XM_011548423 XP_005249104 XP_005272861 XP_005275008 XP_005275163 XP_005275300 XP_005275440 XP_005275597 XP_006715139 XP_006725546 XP_006725760 XP…	overlaps 5'	overlaps 5'	0	covers exon(s)	0	1	3	overlaps 5' UTR	-	2607	NA	3111	29107
	chr10	118562628	118563859	0.172143	1.54929	25988	238118	238126	9	9	0.0124218	1	0.0324851	1	HSPA12A	NM_025015 NP_079291 XM_005269672 XM_005269673 XM_011539579 XM_011539580 XM_011539581 XP_005269729 XP_005269730 XP_011537881 XP_011537882 XP_011537883	inside intron	inside	45857	inside intron	30586	2	14	5' UTR	-	179013	NA	259217	23245
	chr12	131164075	131164500	-0.309152	1.54576	47459	289068	289072	5	5	0.007309	1	0.0326895	1	RIMBP2	NM_015347 NP_056162 XM_011538102 XM_011538103 XM_011538104 XM_011538105 XM_011538106 XM_011538107 XM_011538108 XP_011536404 XP_011536405 XP_011536406 XP_011536407 XP_011536408 XP_011536409 XP_011536410	inside intron	inside	36326	inside intron	36266	1	16	5' UTR	-	284634	NA	23504	21087
	chr7	4242769	4243734	-0.192576	1.54061	158956	171459	171466	8	8	0.0126451	1	0.0330105	1	SDK1	NM_001079653 NM_152744 NP_001073121 NP_689957 XM_011515188 XM_011515189 XM_011515190 XP_011513490 XP_011513491 XP_011513492	inside intron	inside	73452	inside intron	1776	10	20	inside transcription region	+	139314	NA	221935	18228
	chr6	74104137	74104868	0.219469	1.53628	152589	156770	156776	7	11	0.0110406	1	0.0332796	1	DDX43	NM_018665 NP_061135 XM_011535926 XM_011535927 XM_011535928 XM_011535929 XP_011534228 XP_011534229 XP_011534230 XP_011534231	overlaps 5'	overlaps 5'	0	overlaps exon upstream	0	1	17	overlaps 5' UTR	+	23004	NA	55510	45043
	chr14	21269744	21271355	0.170517	1.53465	53249	302346	302354	9	9	0.0128195	1	0.0333846	1	RNASE1	NM_002933 NM_198232 NM_198234 NM_198235 NP_002924 NP_937875 NP_937877 NP_937878	overlaps 5'	overlaps 5'	0	overlaps exon upstream	0	2	2	overlaps 5' UTR	-	1521	NA	6035	50717
	chr20	19866743	19867145	0.190604	1.52483	109948	404139	404146	8	8	0.0131049	1	0.0339953	1	RIN2	NM_001242581 NM_018993 NP_001229510 NP_061866 XM_005260731 XM_005260732 XM_005260733 XM_006723574 XM_006723575 XM_006723577 XM_011529255 XM_011529256 XM_011529257 XM_011529258 XM_011529259 XM_011529260 XP_005260788 XP_005260789 XP_005260790 XP_006723637 XP_006723638 XP_006723640 XP_011527557 XP_011527558 XP_011527559 XP_011527560 XP_011527561 XP_011527562	promoter	promoter	20	NA	NA	NA	12	NA	+	115938	NA	54453	42141
	chr2	198649727	198650208	0.25401	1.52406	105380	64952	64957	6	14	0.010406	1	0.034042	1	BOLL	NM_001284358 NM_001284361 NM_001284362 NM_033030 NM_197970 NP_001271287 NP_001271290 NP_001271291 NP_149019 NP_932074 XM_006712715 XM_011511692 XM_011511693 XM_011511694 XM_011511695 XP_006712778 XP_011509994 XP_011509995 XP_011509996 XP_011509997	overlaps 5'	overlaps 5'	0	overlaps exon upstream	0	1	12	5' UTR	-	56761	NA	66037	54838
	chr11	65816027	65816985	-0.152065	1.52065	33475	257348	257357	10	10	0.0117897	1	0.0342545	1	GAL3ST3	NM_033036 NP_149025	overlaps 5'	overlaps 5'	0	covers exon(s)	0	1	3	5' UTR	-	8415	NA	89792	68468
	chr13	103532159	103532435	-0.217107	1.51975	51830	298751	298757	7	7	0.0114915	1	0.0343081	1	METTL21EP	NR_026965	promoter	promoter	14	NA	NA	NA	4	NA	+	15934	NA	121952	9276
	chr6	33084741	33084985	-0.137862	1.51648	150105	150102	150112	11	24	0.0105195	1	0.0345313	1	HLA-DPB2	NR_001435	inside exon	inside	4448	inside exon	0	2	5	inside transcription region	+	16597	NA	3116	29202
	chr10	37413799	37414802	0.16792	1.51128	21116	227474	227482	9	12	0.0134331	1	0.0348497	1	ANKRD30A	NM_052997 NP_443723 XM_011519757 XM_011519758 XP_011518059 XP_011518060 XR_930524	overlaps 5'	overlaps 5'	0	overlaps exon upstream	0	1	36	5' UTR	+	106710	NA	91074	69373
	chr19	39997622	39998290	-0.301876	1.50938	91007	393027	393031	5	5	0.00799636	1	0.0349719	1	DLL3	NM_016941 NM_203486 NP_058637 NP_982353	covers exon(s)	inside	8065	covers exon(s)	0	7	8	inside transcription region	+	9564	NA	10683	5691
	chr18	55862037	55862872	-0.15001	1.5001	84859	377181	377190	10	10	0.0122324	1	0.0356052	1	NEDD4L	NM_001144964 NM_001144965 NM_001144966 NM_001144967 NM_001144968 NM_001144969 NM_001144970 NM_001144971 NM_001243960 NM_015277 NP_001138436 NP_001138437 NP_001138438 NP_001138439 NP_001138440 NP_001138441 NP_001138442 NP_001138443 NP_001230889 NP_056092 XM_005266658 XM_005266660 XM_005266663 XM_006722421 XM_006722424 XM_006722425 XM_006722426 XM_006722428 XM_006722430 XM_011525887 XP_005266715 XP…	overlaps 5'	overlaps 5'	0	overlaps exon upstream	0	1	29	5' UTR	+	206150	NA	23327	20553
	chr6	3269502	3270030	-0.249608	1.49765	147026	136461	136466	6	6	0.0110886	1	0.0357659	1	SLC22A23	NM_001286455 NM_001286456 NM_015482 NM_021945 NP_001273384 NP_001273385 NP_056297 NP_068764 NR_104448 XM_005249285 XM_006715165 XM_011514801 XP_005249342 XP_006715228 XP_011513103	inside exon	inside	186763	inside exon	0	10	10	3'UTR	-	187586	NA	63027	51613
	chr17	79662881	79664294	0.18707	1.49656	82964	372000	372007	8	8	0.0139705	1	0.0358405	1	HGS	NM_004712 NP_004703 XM_005257794 XM_011525463 XM_011525464 XP_005257851 XP_011523765 XP_011523766	covers exon(s)	inside	11919	covers exon(s)	0	15	22	inside transcription region	+	18189	NA	9146	69629
	chr6	100050480	100051841	-0.124706	1.49647	153390	158611	158622	12	12	0.00887956	1	0.0358474	1	PRDM13	NM_021620 NP_067633	upstream	upstream	2809	NA	NA	NA	4	NA	+	8804	NA	59336	50336
	chr19	2041905	2042592	-0.213452	1.49416	86429	380834	380840	7	7	0.0122444	1	0.0360016	1	MKNK2	NM_017572 NM_199054 NP_060042 NP_951009	covers exon(s)	inside	83	covers exon(s)	0	3	4	overlaps 5' UTR	-	5203	NA	2872	27348
	chr6	112575705	112576393	0.186712	1.4937	154025	160073	160080	8	13	0.0140541	1	0.0360273	1	LAMA4	NM_001105206 NM_001105207 NM_001105208 NM_001105209 NM_002290 NP_001098676 NP_001098677 NP_001098678 NP_001098679 NP_002281 XM_005266983 XM_005266984 XM_011535821 XP_005267040 XP_005267041 XP_011534123	overlaps 5'	overlaps 5'	0	overlaps exon upstream	0	1	2	5' UTR	-	933	NA	3910	33389
	chr11	118773555	118774009	-0.248708	1.49225	37161	265809	265814	6	6	0.0112433	1	0.0361323	1	BCL9L	NM_182557 NP_872363 XM_005271511 XM_005271512 XM_005271513 XM_006718815 XM_011542756 XP_005271568 XP_005271569 XP_005271570 XP_006718878 XP_011541058	covers exon(s)	inside	7604	covers exon(s)	0	6	8	inside transcription region	-	14762	NA	283149	26037
	chr2	240089937	240091133	0.165683	1.49115	108477	71378	71386	9	9	0.0140309	1	0.0362103	1	HDAC4	NM_006037 NP_006028 XM_006712877 XM_006712878 XM_006712879 XM_006712880 XM_011512217 XM_011512218 XM_011512219 XM_011512220 XM_011512221 XM_011512222 XM_011512223 XM_011512224 XM_011512225 XM_011512226 XM_011512227 XM_011512228 XM_011512229 XM_011512230 XP_006712940 XP_006712941 XP_006712942 XP_006712943 XP_011510519 XP_011510520 XP_011510521 XP_011510522 XP_011510523 XP_011510524 XP_011510525 XP…	inside intron	inside	232213	inside intron	-4317	6	17	inside transcription region	-	307034	NA	9759	72494
	chr3	139258754	139260099	0.165516	1.48965	125194	89050	89058	9	20	0.0140729	1	0.0363127	1	RBP1	NM_001130992 NM_001130993 NM_002899 NP_001124464 NP_001124465 NP_002890	promoter	promoter	83	NA	NA	NA	4	NA	-	22395	NA	5947	50411
	chr2	171784674	171785487	-0.21248	1.48736	104168	62194	62200	7	12	0.0124608	1	0.0364713	1	GORASP2	NM_001201428 NM_015530 NP_001188357 NP_056345 XM_006712408 XP_006712471	overlaps 5'	overlaps 5'	0	overlaps exon upstream	0	1	10	5' UTR	+	38607	NA	26003	23520
	chr8	144635260	144635610	-0.14839	1.4839	177443	211538	211547	10	14	0.0126103	1	0.0367211	1	GSDMD	NM_001166237 NM_024736 NP_001159709 NP_079012 XM_011517301 XM_011546546 XP_011515603 XP_011544848	overlaps 5'	overlaps 5'	0	overlaps exon upstream	0	1	14	5' UTR	+	9674	NA	79792	61232
	chr4	1043421	1043631	0.29423	1.47115	128627	96509	96513	5	5	0.00882514	1	0.0376399	1	RNF212	NM_001131034 NM_001193318 NM_194439 NP_001124506 NP_001180247 NP_919420 XM_005272274 XM_011513438 XM_011513439 XM_011513440 XM_011513441 XM_011513442 XM_011513443 XM_011513444 XM_011513445 XM_011513446 XP_005272331 XP_011511740 XP_011511741 XP_011511742 XP_011511743 XP_011511744 XP_011511745 XP_011511746 XP_011511747 XP_011511748 XR_246609 XR_924933 XR_924936 XR_924937	downstream	downstream	63721	NA	NA	NA	10	NA	-	42086	NA	285498	26956
	chr8	145024929	145026305	-0.133695	1.47065	177612	212057	212067	11	14	0.0112596	1	0.0376738	1	PLEC	NM_000445 NM_201378 NM_201379 NM_201380 NM_201381 NM_201382 NM_201383 NM_201384 NP_000436 NP_958780 NP_958781 NP_958782 NP_958783 NP_958784 NP_958785 NP_958786 XM_005250976 XM_005250978 XM_005250979 XM_005250980 XM_005250981 XM_005250982 XM_005250983 XM_005250984 XM_006716588 XM_006716589 XM_006716590 XM_011517130 XM_011517131 XM_011517132 XP_005251033 XP_005251035 XP_005251036 XP_005251037 XP_00…	inside intron	inside	24608	inside intron	-12068	3	33	inside transcription region	-	61592	NA	5339	41475
	chr2	1543221	1544474	0.146892	1.46892	94586	42496	42505	10	10	0.0129832	1	0.0378092	1	TPO	NM_000547 NM_001206744 NM_001206745 NM_175719 NM_175720 NM_175721 NM_175722 NP_000538 NP_001193673 NP_001193674 NP_783650 NP_783652 NP_783653 XM_011510379 XM_011510380 XM_011510381 XM_011510382 XP_011508681 XP_011508682 XP_011508683 XP_011508684 XR_922681	inside intron	inside	54853	inside intron	1718	4	4	inside transcription region	+	58131	NA	7173	57123
	chr6	10398494	10399281	-0.244738	1.46843	147553	137527	137532	6	6	0.011896	1	0.0378426	1	TFAP2A	NM_001032280 NM_001042425 NM_003220 NP_001027451 NP_001035890 NP_003211 XM_006715175 XM_011514833 XP_006715238 XP_011513135	overlaps exon upstream	inside	20516	overlaps exon upstream	0	7	7	overlaps 3'UTR	-	22881	NA	7020	56452
	chr14	104800445	104801102	0.243735	1.46241	58552	314254	314259	6	6	0.0120815	1	0.0382994	1	KIF26A	NM_015656 NP_056471 XM_011536641 XP_011534943	downstream	downstream	195385	NA	NA	NA	15	NA	+	42175	NA	26153	23963
	chr8	141248582	141249727	-0.243445	1.46067	176719	209737	209742	6	6	0.0121287	1	0.03844	1	TRAPPC9	NM_001160372 NM_031466 NP_001153844 NP_113654 XM_005251077 XM_011517326 XM_011517327 XM_011517328 XM_011517329 XM_011517330 XP_005251134 XP_011515628 XP_011515629 XP_011515630 XP_011515631 XP_011515632 XR_928355	inside intron	inside	211755	inside intron	13148	14	18	inside transcription region	-	539091	NA	83696	64288
	chr16	3776135	3776463	-0.291611	1.45806	66876	333187	333191	5	5	0.00913882	1	0.0386517	1	CREBBP	NM_001079846 NM_004380 NP_001073315 NP_004371 XM_005255124 XM_005255125 XM_006720848 XM_011522380 XM_011522381 XM_011522382 XP_005255181 XP_005255182 XP_006720911 XP_011520682 XP_011520683 XP_011520684	inside exon	inside	153658	inside exon	0	30	30	3'UTR	-	155065	NA	1387	11193
	chr7	63505584	63506261	0.182146	1.45717	162567	179449	179456	8	8	0.0152839	1	0.0387245	1	ZNF727	NM_001159522 NP_001152994 XM_011516243 XP_011514545 XR_242241 XR_927469 XR_927470	overlaps 5'	overlaps 5'	0	covers exon(s)	0	1	4	overlaps 5' UTR	+	33106	NA	442319	36444
	chr1	92012408	92012736	0.290604	1.45302	9324	21514	21518	5	9	0.00926438	1	0.0390472	1	CDC7	NM_001134419 NM_001134420 NM_003503 NP_001127891 NP_001127892 NP_003494 XM_005271241 XM_005271244 XM_005271245 XM_011542226 XM_011542227 XP_005271298 XP_005271301 XP_005271302 XP_011540528 XP_011540529	downstream	downstream	46004	NA	NA	NA	12	NA	+	24917	NA	8317	63927
	chr5	3595728	3597760	-0.145172	1.45172	137594	116212	116221	10	10	0.0134383	1	0.0391393	1	IRX1	NM_024337 NP_077313	overlaps 5'	overlaps 5'	0	covers exon(s)	0	1	4	overlaps 5' UTR	+	5349	NA	79192	60298
	chr8	143867129	143868262	0.131389	1.44527	177230	210974	210984	11	20	0.0116736	1	0.0396454	1	LY6D	NM_003695 NP_003686	overlaps 5'	overlaps 5'	0	covers exon(s)	0	2	3	overlaps 5' UTR	-	1710	NA	8581	67172
	chr5	179634383	179634789	-0.288804	1.44402	146455	135056	135060	5	5	0.00948465	1	0.0397577	1	RASGEF1C	NM_001031799 NM_175062 NP_778232 XM_011534500 XP_011532802 XR_941097	inside intron	inside	1341	inside intron	1238	1	14	5' UTR	-	108335	NA	255426	22422
	chr6	74064064	74064594	0.240087	1.44052	152576	156726	156731	6	10	0.0127775	1	0.0400461	1	DPPA5	NM_001025290 NP_001020461	promoter	promoter	65	NA	NA	NA	3	NA	-	1214	NA	340168	30482
	chr10	5406423	5407119	0.14381	1.4381	19214	223532	223541	10	10	0.0137785	1	0.0402428	1	UCN3	NM_053049 NP_444277	overlaps 5'	overlaps 5'	0	overlaps exon upstream	0	1	2	5' UTR	+	9193	NA	114131	8046
	chr2	45028225	45029861	-0.130548	1.43603	97568	48693	48703	11	16	0.0118154	1	0.0404001	1	CAMKMT	NM_024766 NP_079042 XM_005264567 XM_011533111 XM_011533112 XM_011533113 XP_005264624 XP_011531413 XP_011531414 XP_011531415 XR_939721 XR_939722 XR_939723	downstream	downstream	439182	NA	NA	NA	11	NA	+	410688	NA	79823	61349
	chr13	112609986	112610681	-0.204557	1.4319	52396	299935	299941	7	13	0.0143193	1	0.0407257	1	SOX1	NM_005986 NP_005977	upstream	upstream	111232	NA	NA	NA	1	NA	+	4107	NA	6656	55052
	chr4	1166839	1167714	-0.158987	1.43088	128661	96590	96598	9	16	0.0160137	1	0.040808	1	SPON2	NM_001128325 NM_001199021 NM_012445 NP_001121797 NP_001185950 NP_036577	inside intron	inside	35036	inside intron	-366	3	8	5' UTR	-	42029	NA	10417	4754
	chr13	113718453	113719440	-0.285541	1.4277	52739	300992	300996	5	5	0.00991875	1	0.0410643	1	MCF2L	NM_001112732 NM_024979 NP_001106203 NP_079255 XM_005268309 XM_005268314 XM_005268316 XM_011537482 XM_011537483 XM_011537484 XM_011537485 XM_011537486 XM_011537487 XM_011537488 XM_011537489 XM_011537490 XM_011537491 XM_011537492 XM_011537493 XP_005268366 XP_005268371 XP_005268373 XP_011535784 XP_011535785 XP_011535786 XP_011535787 XP_011535788 XP_011535789 XP_011535790 XP_011535791 XP_011535792 XP…	covers exon(s)	inside	19484	covers exon(s)	0	5	20	inside transcription region	+	42801	NA	23263	20294
	chr5	54281198	54281733	-0.177774	1.42219	139355	119747	119754	8	8	0.0166514	1	0.0415228	1	ESM1	NM_001135604 NM_007036 NP_001129076 NP_008967	overlaps 5'	overlaps 5'	0	overlaps exon upstream	0	1	2	overlaps 5' UTR	-	7719	NA	11082	6874
	chr13	36944294	36944649	0.177668	1.42134	49460	293839	293846	8	8	0.0166882	1	0.0415905	1	SPG20	NM_001142294 NM_001142295 NM_001142296 NM_015087 NP_001135766 NP_001135767 NP_001135768 NP_055902 XM_005266313 XM_005266314 XM_005266315 XM_005266316 XM_005266317 XM_011535012 XP_005266370 XP_005266371 XP_005266372 XP_005266373 XP_005266374 XP_011533314 XR_941540	overlaps 5'	overlaps 5'	0	overlaps exon upstream	0	1	9	5' UTR	-	68542	NA	23111	19657
	chr17	19976435	19977156	-0.236784	1.4207	76332	355326	355331	6	6	0.0134275	1	0.0416437	1	SPECC1	NM_001033553 NM_001033554 NM_001033555 NM_001243438 NM_001243439 NM_152904 NP_001028725 NP_001028726 NP_001028727 NP_001230367 NP_001230368 NP_690868 XM_005256860 XM_011524073 XM_011524074 XM_011524075 XM_011524076 XP_005256917 XP_011522375 XP_011522376 XP_011522377 XP_011522378	overlaps 5'	overlaps 5'	0	covers exon(s)	0	1	8	5' UTR	+	165833	NA	92521	70248
	chr7	31006	31497	-0.23566	1.41396	157775	168036	168041	6	6	0.0136757	1	0.042214	1	FAM20C	NM_020223 NP_064608 XM_011515457 XP_011513759 XR_242097	upstream	upstream	161472	NA	NA	NA	10	NA	+	107771	NA	56975	47566
	chr3	50382952	50383485	-0.12832	1.41152	120752	80235	80245	11	11	0.0122097	1	0.0424287	1	ZMYND10	NM_015896 NP_056980 XM_005265216 XM_011533803 XP_005265273 XP_011532105	overlaps 5'	overlaps 5'	0	covers exon(s)	0	1	6	5' UTR	-	2574	NA	51364	39902
	chr11	62622173	62623202	-0.117106	1.40527	32781	255271	255282	12	30	0.00951464	1	0.0429892	1	SNORD25	NR_002565	covers	covers	0	covers exon(s)	NA	NA	1	NA	-	66	NA	9303	70501
	chr1	214152709	214154240	-0.116981	1.40377	15976	36674	36685	12	12	0.00952364	1	0.0431174	1	PROX1	NM_001270616 NM_002763 NP_001257545 NP_002754 XM_005273194 XM_005273195 XM_011509771 XM_011509772 XM_011509773 XM_011509774 XP_005273251 XP_005273252 XP_011508073 XP_011508074 XP_011508075 XP_011508076	upstream	upstream	7038	NA	NA	NA	5	NA	+	53569	NA	5629	46914
	chr2	71131201	71132993	-0.200271	1.4019	99078	51850	51856	7	7	0.0154631	1	0.0432742	1	VAX2	NM_012476 NP_036608 XM_006711982 XM_011532749 XM_011532750 XM_011532751 XM_011532752 XP_006712045 XP_011531051 XP_011531052 XP_011531053 XP_011531054	inside intron	inside	3481	inside intron	-3202	1	3	inside transcription region	+	32855	NA	25806	22816
	chr6	164506197	164507305	0.140159	1.40159	156797	165644	165653	10	10	0.0147316	1	0.0433016	1	QKI	NM_001301085 NM_006775 NM_206853 NM_206854 NM_206855 NP_001288014 NP_006766 NP_996735 NP_996736 NP_996737 XM_011536258 XM_011536259 XM_011536260 XM_011536261 XP_011534560 XP_011534561 XP_011534562 XP_011534563 XR_245557 XR_942633	downstream	downstream	670522	NA	NA	NA	6	NA	+	163953	NA	9444	71276
	chr1	1961628	1962082	-0.280292	1.40146	563	1598	1602	5	5	0.010652	1	0.0433136	1	GABRD	NM_000815 NP_000806 XM_011541194 XP_011539496	inside exon	inside	10860	inside exon	0	9	9	overlaps 3'UTR	+	11424	NA	2563	22537
	chr1	155290236	155291297	-0.127047	1.39751	12009	28208	28218	11	11	0.0124136	1	0.043671	1	RUSC1-AS1	NM_001039517 NM_173639 NP_001034606 XM_011509441 XM_011509442 XP_011507743 XP_011507744	overlaps 3'	overlaps 3'	2641	overlaps exon downstream	0	2	2	overlaps 5' UTR	-	3687	NA	284618	26668
	chr3	147128679	147129952	-0.174441	1.39553	125497	89793	89800	8	8	0.0177497	1	0.0438382	1	ZIC1	NM_003412 NP_003403	overlaps exon downstream	inside	1498	overlaps exon downstream	0	1	3	inside transcription region	+	7325	NA	7545	58760
	chr11	10476242	10477847	0.139163	1.39163	29712	248269	248278	10	10	0.0150148	1	0.0441668	1	AMPD3	NM_000480 NM_001025389 NM_001025390 NM_001172430 NM_001172431 NP_000471 NP_001020560 NP_001020561 NP_001165901 NP_001165902	overlaps 5'	overlaps 5'	0	overlaps exon upstream	0	1	15	5' UTR	+	51645	NA	272	25299
	chr18	23713407	23714084	0.154501	1.39051	84195	375419	375427	9	9	0.0174673	1	0.044265	1	PSMA8	NM_001025096 NM_001025097 NM_144662 NP_001020267 NP_001020268 NP_653263 XM_011525818 XM_011525819 XP_011524120 XP_011524121	overlaps 5'	overlaps 5'	0	covers exon(s)	0	1	8	5' UTR	+	59503	NA	143471	11751
	chr7	27208885	27209350	-0.13875	1.3875	160356	174974	174983	10	14	0.0151258	1	0.0445529	1	MIR196B	NR_029911	covers	covers	0	covers exon(s)	NA	NA	1	NA	-	83	NA	442920	36493
	chr14	57277761	57279669	0.13874	1.3874	54921	306269	306278	10	20	0.0151271	1	0.0445611	1	OTX2-AS1	NR_029385	overlaps 5'	overlaps 5'	0	covers exon(s)	0	2	3	inside transcription region	+	108611	NA	100309464	1424
	chr13	113410887	113411977	0.17342	1.38736	52596	300513	300520	8	8	0.0181174	1	0.0445645	1	ATP11A	NM_015205 NM_032189 NP_056020 NP_115565 XM_005268299 XM_005268300 XM_005268301 XM_005268303 XM_005268305 XM_005268306 XM_006719965 XM_011537478 XM_011537479 XM_011537480 XM_011537481 XP_005268356 XP_005268357 XP_005268358 XP_005268360 XP_005268362 XP_005268363 XP_006720028 XP_011535780 XP_011535781 XP_011535782 XP_011535783 XR_944275	inside intron	inside	66244	inside intron	27471	2	29	inside transcription region	+	196839	NA	23250	20234
	chr2	8784813	8786065	-0.230836	1.38501	95158	43740	43745	6	6	0.0147701	1	0.0447741	1	ID2	NM_002166 NP_002157	upstream	upstream	36048	NA	NA	NA	3	NA	+	2470	NA	3398	30403
	chr16	85464813	85465657	-0.172002	1.37602	72294	345043	345050	8	11	0.018608	1	0.0455956	1	MIR5093	NR_049816	upstream	upstream	124882	NA	NA	NA	1	NA	-	99	NA	100847022	3252
	chr3	158390074	158390821	-0.124876	1.37363	126074	90973	90983	11	11	0.0127535	1	0.045818	1	GFM1	NM_024996 NP_079272 XM_006713795 XM_011513247 XP_006713858 XP_011511549	inside intron	inside	26120	inside intron	-5898	12	17	inside transcription region	+	46406	NA	85476	67030
	chr2	237078733	237080267	-0.196012	1.37208	108025	70427	70433	7	16	0.0167251	1	0.0459624	1	GBX2	NM_001301687 NM_001485 NP_001288616 NP_001476	promoter	promoter	2081	NA	NA	NA	2	NA	-	2345	NA	2637	24305
	chr17	19247837	19248009	0.171489	1.37191	76247	355097	355104	8	8	0.0187992	1	0.0459799	1	B9D1	NM_001243473 NM_001243475 NM_015681 NP_001230402 NP_001230404 NP_056496 XM_005256605 XM_005256607 XM_005256608 XM_005256609 XM_005256610 XM_011523793 XM_011523794 XP_005256662 XP_005256664 XP_005256665 XP_005256666 XP_005256667 XP_011522095 XP_011522096	inside intron	inside	18037	inside intron	-666	6	6	inside transcription region	-	19563	NA	27077	25001
	chr11	57414401	57414908	-0.27414	1.3707	32159	253656	253660	5	5	0.0116384	1	0.0460862	1	YPEL4	NM_145008 NP_659445 XM_011544801 XP_011543103	covers exon(s)	inside	2509	covers exon(s)	0	2	4	inside transcription region	-	4857	NA	219539	17646
	chr1	151103642	151104367	-0.273805	1.36902	11379	26399	26403	5	5	0.0116971	1	0.0462443	1	SEMA6C	NM_001178061 NM_001178062 NM_030913 NP_001171532 NP_001171533 NP_112175 XM_005244835 XM_011509075 XP_005244892 XP_011507377	overlaps 3'	overlaps 3'	14773	overlaps exon downstream	0	19	19	3'UTR	-	14977	NA	10500	5055
	chr12	131303016	131304373	-0.136665	1.36665	47490	289148	289157	10	10	0.0157193	1	0.046465	1	STX2	NM_001980 NM_194356 NP_001971 NP_919337 XM_005253556 XM_005253557 XM_011538026 XP_005253613 XP_005253614 XP_011536328 XR_944506 XR_944507	inside intron	inside	19446	inside intron	1860	3	10	inside transcription region	-	47405	NA	2054	17106
	chr1	228336717	228337776	0.170778	1.36622	16938	38706	38713	8	8	0.0190657	1	0.0465049	1	GJC2	NM_020435 NP_065168	overlaps 5'	overlaps 5'	0	covers exon(s)	0	1	2	5' UTR	+	10112	NA	57165	48008
	chr1	91191723	91193193	-0.123908	1.36299	9276	21368	21378	11	24	0.0129039	1	0.046828	1	BARHL2	NM_020063 NP_064447	upstream	upstream	8929	NA	NA	NA	3	NA	-	5215	NA	343472	30780
	chr1	87617296	87618313	-0.169858	1.35887	9106	21004	21011	8	8	0.019403	1	0.0472244	1	LINC01140	NM_207357 NR_026985 NR_026986 NR_026987 NR_026988 NR_026989	inside intron	inside	21848	inside intron	15505	3	3	inside transcription region	+	39438	NA	339524	30366
	chr17	77922738	77923971	-0.169561	1.35649	82394	370324	370331	8	8	0.0195152	1	0.0474545	1	TBC1D16	NM_001271844 NM_001271845 NM_001271846 NM_019020 NP_001258773 NP_001258774 NP_001258775 NP_061893 XM_005257049 XM_005257050 XM_005257052 XM_006721694 XM_006721695 XM_011524322 XM_011524323 XM_011524324 XM_011524325 XP_005257106 XP_005257107 XP_005257109 XP_006721757 XP_006721758 XP_011522624 XP_011522625 XP_011522626 XP_011522627	covers exon(s)	inside	685	covers exon(s)	0	4	7	inside transcription region	-	7004	NA	125058	9673
	chr13	50569769	50570677	-0.22603	1.35618	50252	295530	295535	6	6	0.0159692	1	0.0474845	1	DLEU2	NR_002612	inside intron	inside	129000	inside intron	532	11	14	inside transcription region	-	142989	NA	8847	68007
	chr3	141516232	141516705	-0.225889	1.35533	125326	89316	89321	6	6	0.0160043	1	0.0475728	1	GRK7	NM_139209 NP_631948 XM_011512434 XP_011510736	inside intron	inside	19189	inside intron	9781	3	4	inside transcription region	+	38849	NA	131890	10633
	chr19	18120614	18120819	0.270436	1.35218	89419	388759	388763	5	5	0.0122838	1	0.0478869	1	ARRDC2	NM_001025604 NM_001286826 NM_015683 NP_001020775 NP_001273755 NP_056498	inside exon	inside	1637	inside exon	0	5	8	inside transcription region	+	5934	NA	27106	25073
	chr12	54410662	54412688	-0.112599	1.35118	42460	277682	277693	12	41	0.00976962	1	0.0479902	1	HOXC6	NM_004503 NM_153693 NP_004494 NP_710160	overlaps exon downstream	inside	20	overlaps exon downstream	0	1	3	5' UTR	+	13965	NA	3223	29782
	chr8	65489653	65490710	0.122411	1.34653	173455	203410	203420	11	25	0.0131361	1	0.048456	1	LOC401463	NR_015374	inside intron	inside	3735	inside intron	-467	2	2	inside transcription region	-	7579	NA	401463	34161
	chr11	45230723	45231545	-0.192009	1.34406	31465	252148	252154	7	7	0.018009	1	0.0487234	1	PRDM11	NM_001256695 NM_001256696 NM_020229 NP_001243624 NP_001243625 NR_046338 XM_011520222 XM_011520223 XM_011520224 XM_011520225 XM_011520226 XM_011520227 XM_011520228 XM_011520229 XM_011520230 XM_011520231 XP_011518524 XP_011518525 XP_011518526 XP_011518527 XP_011518528 XP_011518529 XP_011518530 XP_011518531 XP_011518532 XP_011518533 XR_930882	inside intron	inside	61829	inside intron	-4393	5	8	inside transcription region	+	87781	NA	56981	47600
	chr17	750241	751709	-0.191858	1.34301	73899	349114	349120	7	7	0.018066	1	0.0488301	1	NXN	NM_001205319 NM_022463 NP_001192248 NP_071908 XM_005256756 XM_005256757 XM_005256758 XP_005256813 XP_005256814 XP_005256815	inside intron	inside	48545	inside intron	-20922	2	5	5' UTR	-	77886	NA	64359	52711
	chr4	4866047	4867102	-0.148755	1.33879	129471	98761	98769	9	23	0.019523	1	0.0492655	1	MSX1	NM_002448 NP_002439	downstream	downstream	4655	NA	NA	NA	2	NA	+	4268	NA	4487	36610
	chr16	2892518	2892994	0.223117	1.3387	66613	332511	332516	6	6	0.0167397	1	0.0492753	1	PRSS30P	NM_178453 NR_026864	overlaps 5'	overlaps 5'	0	covers exon(s)	0	1	5	5' UTR	-	3137	NA	124221	9513
	chr2	172963910	172966180	-0.133849	1.33849	104246	62406	62415	10	23	0.0165198	1	0.0492976	1	DLX2	NM_004405 NP_004396	overlaps 3'	overlaps 3'	1298	overlaps exon downstream	0	2	2	overlaps 3'UTR	-	1605	NA	1746	15273
	chr6	28910953	28911926	-0.166988	1.3359	149144	141723	141730	8	14	0.0205579	1	0.049565	1	TRIM27	NM_006510 NM_030950 NP_006501	upstream	upstream	19185	NA	NA	NA	8	NA	-	20989	NA	5987	50543
	chr12	133429949	133431064	0.13357	1.3357	48117	290903	290912	10	10	0.0166008	1	0.0495856	1	CHFR	NM_001161344 NM_001161345 NM_001161346 NM_001161347 NM_018223 NP_001154816 NP_001154817 NP_001154818 NP_001154819 NP_060693	covers exon(s)	inside	33140	covers exon(s)	0	9	16	inside transcription region	-	47266	NA	55743	45792
	chr2	74357527	74358223	-0.267053	1.33527	99351	52507	52511	5	5	0.012906	1	0.0496272	1	BOLA3	NM_001035505 NM_212552 NP_001030582 NP_997717	downstream	downstream	16816	NA	NA	NA	4	NA	-	12511	NA	388962	33012
	chr16	56994589	56995856	0.166818	1.33454	70108	340295	340302	8	8	0.020629	1	0.0496953	1	CETP	NM_000078 NM_001286085 NP_000069 NP_001273014 XM_006721124 XP_006721187	overlaps 5'	overlaps 5'	0	overlaps exon upstream	0	1	15	5' UTR	+	21921	NA	1071	5721
	chr10	94820892	94821085	0.190518	1.33363	24257	233907	233913	7	7	0.0185219	1	0.0497939	1	CYP26C1	NM_183374 NP_899230	overlaps 5'	overlaps 5'	0	overlaps exon upstream	0	1	6	overlaps 5' UTR	+	7433	NA	340665	30574
	chr3	350503	351003	0.222085	1.33251	117533	73064	73069	6	6	0.0170366	1	0.0499096	1	CHL1	NM_001253387 NM_001253388 NM_006614 NP_001240316 NP_001240317 NP_006605 NR_045572 XM_006712938 XM_006712939 XM_006712940 XM_011533292 XM_011533293 XM_011533294 XM_011533295 XM_011533296 XM_011533297 XP_006713001 XP_006713002 XP_006713003 XP_011531594 XP_011531595 XP_011531596 XP_011531597 XP_011531598 XP_011531599	inside intron	inside	111177	inside intron	10362	3	25	5' UTR	+	201505	NA	10752	5858
	chr1	155034570	155036019	-0.148055	1.3325	11927	27880	27888	9	17	0.0197908	1	0.0499108	1	ADAM15	NM_001261464 NM_001261465 NM_001261466 NM_003815 NM_207191 NM_207194 NM_207195 NM_207196 NM_207197 NP_001248393 NP_001248394 NP_001248395 NP_003806 NP_997074 NP_997077 NP_997078 NP_997079 NP_997080 NR_048577 NR_048578 NR_048579	overlaps 3'	overlaps 3'	10822	covers exon(s)	0	20	21	overlaps 3'UTR	+	11504	NA	8751	67716
	chr4	184937961	184938470	0.265889	1.32944	136223	112718	112722	5	5	0.0131211	1	0.0502301	1	STOX2	NM_020225 NP_064610 XM_011532129 XM_011532130 XM_011532131 XM_011532132 XP_011530431 XP_011530432 XP_011530433 XP_011530434 XR_938767	overlaps exon upstream	inside	7650	overlaps exon upstream	0	3	3	3'UTR	+	8564	NA	56977	47569
	chr20	5485245	5485873	-0.166057	1.32846	109651	403342	403349	8	8	0.0209375	1	0.0503347	1	LINC00654	NR_015406	promoter	promoter	3	NA	NA	NA	2	NA	-	6024	NA	149837	12841
	chr15	81426347	81426820	-0.147463	1.32716	63878	325770	325778	9	9	0.0200265	1	0.0504714	1	C15orf26	NM_173528 NP_775799 XM_006720408 XM_011521280 XP_006720471 XP_011519582	overlaps 5'	overlaps 5'	0	covers exon(s)	0	1	7	overlaps 5' UTR	+	14872	NA	161502	14255
	chr4	57521657	57523055	-0.120531	1.32584	131809	103690	103700	11	11	0.013434	1	0.0506081	1	HOPX	NM_001145459 NM_001145460 NM_032495 NM_139211 NM_139212 NP_001138931 NP_001138932 NP_115884 NP_631957 NP_631958 XM_006714051 XM_006714052 XM_011534407 XM_011534408 XP_006714114 XP_006714115 XP_011532709 XP_011532710	covers exon(s)	inside	24817	covers exon(s)	0	3	4	inside transcription region	-	33718	NA	84525	65600
	chr3	197409382	197409980	-0.265116	1.32558	128298	95531	95535	5	5	0.0132647	1	0.0506355	1	KIAA0226	NM_001145642 NM_014687 NP_001139114 NP_055502 XM_005269374 XM_006713827 XM_006713828 XM_006713829 XM_006713830 XM_006713831 XP_005269431 XP_006713890 XP_006713891 XP_006713892 XP_006713893 XP_006713894	covers exon(s)	inside	18755	covers exon(s)	0	10	14	inside transcription region	-	25647	NA	9711	72333
	chr10	18549036	18549686	-0.189136	1.32396	20067	225417	225423	7	11	0.019016	1	0.0507975	1	CACNB2	NM_000724 NM_001167945 NM_201570 NM_201571 NM_201572 NM_201590 NM_201593 NM_201596 NM_201597 NP_000715 NP_001161417 NP_963864 NP_963865 NP_963866 NP_963884 NP_963887 NP_963890 NP_963891 XM_005252588 XM_005252591 XM_006717502 XM_011519659 XM_011519660 XP_005252645 XP_005252648 XP_006717565 XP_011517961 XP_011517962	overlaps 5'	overlaps 5'	0	overlaps exon upstream	0	1	13	5' UTR	+	281104	NA	783	59558
	chr13	101173617	101174420	-0.165287	1.3223	51718	298479	298486	8	8	0.0212516	1	0.0509697	1	PCCA	NM_000282 NM_001127692 NM_001178004 NP_000273 NP_001121164 NP_001171475 XM_005254059 XM_011521093 XP_005254116 XP_011519395 XR_931615 XR_931616	inside intron	inside	432348	inside intron	5508	22	23	inside transcription region	+	441422	NA	5095	38866
	chr20	32254706	32256071	-0.264244	1.32122	110467	405496	405500	5	5	0.0134344	1	0.0510794	1	NECAB3	NM_031231 NM_031232 NP_112508 NP_112509 XM_005260510 XM_011528987 XM_011528988 XM_011528989 XM_011528990 XM_011528991 XM_011528992 XP_005260567 XP_011527289 XP_011527290 XP_011527291 XP_011527292 XP_011527293 XP_011527294 XR_244145	inside intron	inside	6193	inside intron	1109	5	13	5' UTR	-	17371	NA	63941	52024
	chr13	113461305	113462045	0.263975	1.31988	52617	300586	300590	5	5	0.0134845	1	0.051235	1	ATP11A	NM_015205 NM_032189 NP_056020 NP_115565 XM_005268299 XM_005268300 XM_005268301 XM_005268303 XM_005268305 XM_005268306 XM_006719965 XM_011537478 XM_011537479 XM_011537480 XM_011537481 XP_005268356 XP_005268357 XP_005268358 XP_005268360 XP_005268362 XP_005268363 XP_006720028 XP_011535780 XP_011535781 XP_011535782 XP_011535783 XR_944275	inside intron	inside	21856	inside intron	-697	3	23	5' UTR	+	75663	NA	23250	20235
	chr7	158109339	158110068	0.263638	1.31819	168981	193965	193969	5	11	0.0135475	1	0.0514043	1	PTPRN2	NM_002847 NM_130842 NM_130843 NP_002838 NP_570857 NP_570858 XM_011516445 XM_011516446 XM_011516447 XM_011516448 XM_011516449 XP_011514747 XP_011514748 XP_011514749 XP_011514750 XP_011514751	inside intron	inside	270414	inside intron	-111373	3	22	inside transcription region	-	1048732	NA	5799	49621
	chr2	438095	439337	-0.263471	1.31736	94406	42049	42053	5	5	0.0135788	1	0.0514917	1	FAM150B	NM_001002919 NP_001002919 XM_005264689 XM_006711879 XM_006711881 XM_011510342 XP_005264746 XP_006711942 XP_006711944 XP_011508644	upstream	upstream	149787	NA	NA	NA	6	NA	-	8747	NA	285016	26772
	chr13	113743751	113745162	-0.187988	1.31591	52754	301035	301041	7	7	0.0194415	1	0.0516468	1	MCF2L	NM_001112732 NM_024979 NP_001106203 NP_079255 XM_005268309 XM_005268314 XM_005268316 XM_011537482 XM_011537483 XM_011537484 XM_011537485 XM_011537486 XM_011537487 XM_011537488 XM_011537489 XM_011537490 XM_011537491 XM_011537492 XM_011537493 XP_005268366 XP_005268371 XP_005268373 XP_011535784 XP_011535785 XP_011535786 XP_011535787 XP_011535788 XP_011535789 XP_011535790 XP_011535791 XP_011535792 XP…	covers exon(s)	inside	87723	covers exon(s)	0	26	30	inside transcription region	+	98025	NA	23263	20293
	chr15	96868857	96869220	-0.164265	1.31412	64972	328078	328085	8	8	0.021693	1	0.0518405	1	NR2F2	NM_001145155 NM_001145156 NM_001145157 NM_021005 NP_001138627 NP_001138628 NP_001138629 NP_066285	overlaps 5'	overlaps 5'	0	overlaps exon upstream	0	1	3	5' UTR	+	14335	NA	7026	56466
	chr8	599525	600429	-0.26198	1.3099	169278	194636	194640	5	8	0.0139032	1	0.052323	1	ERICH1	NM_001303100 NM_207332 NP_001290029 NP_997215 XM_006716234 XM_011534726 XM_011534727 XM_011534728 XM_011534729 XM_011534730 XM_011534731 XM_011534732 XM_011534733 XM_011534734 XM_011534735 XM_011534736 XM_011534737 XM_011534738 XM_011534739 XP_006716297 XP_011533028 XP_011533029 XP_011533030 XP_011533031 XP_011533032 XP_011533033 XP_011533034 XP_011533035 XP_011533036 XP_011533037 XP_011533038 XP…	downstream	downstream	80797	NA	NA	NA	6	NA	-	67026	NA	157697	13769
	chr6	32134604	32134865	-0.186845	1.30791	149894	148622	148628	7	79	0.0198722	1	0.0525506	1	EGFL8	NM_030652 NP_085155 NR_037860	covers exon(s)	inside	2222	covers exon(s)	0	6	9	inside transcription region	+	3931	NA	80864	63083
	chr5	76932016	76933375	-0.186485	1.3054	140462	122019	122025	7	7	0.0200286	1	0.0528424	1	OTP	NM_032109 NP_115485 XM_011543296 XP_011541598	covers exon(s)	inside	1147	covers exon(s)	0	2	3	inside transcription region	-	9985	NA	23440	20949
	chr11	128812978	128813451	-0.186482	1.30537	38195	267972	267978	7	12	0.0200299	1	0.0528458	1	TP53AIP1	NM_001195194 NM_001195195 NM_001251964 NM_022112 NP_001182123 NP_001182124 NP_001238893 NP_071395	overlaps 5'	overlaps 5'	0	overlaps exon upstream	0	1	3	inside transcription region	-	6861	NA	63970	52063
	chr8	57232395	57233635	-0.16298	1.30384	173127	202751	202758	8	8	0.0222741	1	0.0530173	1	SDR16C5	NM_138969 NP_620419 XM_005251180 XM_011517478 XM_011517479 XP_005251237 XP_011515780 XP_011515781	overlaps 5'	overlaps 5'	0	covers exon(s)	0	1	6	5' UTR	-	20671	NA	195814	16081
	chr8	97166862	97167878	-0.26076	1.3038	174679	205955	205959	5	5	0.0141509	1	0.0530224	1	GDF6	NM_001001557 NP_001001557 XM_011517030 XP_011515332	inside intron	inside	5142	inside intron	4636	1	2	inside transcription region	-	18462	NA	392255	33465
	chr6	27806196	27807322	-0.14444	1.29996	148943	140668	140676	9	18	0.0212671	1	0.0534535	1	HIST1H2BN	NM_003520 NP_003511	covers	covers	0	covers exon(s)	NA	NA	1	NA	+	448	NA	8341	63993
	chr2	176936091	176936942	-0.185189	1.29632	104529	62996	63002	7	7	0.0205347	1	0.05387	1	EVX2	NM_001080458 NP_001073927 XM_011511108 XP_011509410 XR_922914	downstream	downstream	11748	NA	NA	NA	3	NA	-	3855	NA	344191	30805
	chr10	94821657	94823302	0.161548	1.29238	24258	233914	233921	8	8	0.0229233	1	0.0543226	1	CYP26C1	NM_183374 NP_899230	covers exon(s)	inside	636	covers exon(s)	0	2	6	inside transcription region	+	7433	NA	340665	30574
	chr7	130419159	130419754	-0.143591	1.29232	166483	188278	188286	9	17	0.0216305	1	0.0543311	1	KLF14	NM_138693 NP_619638	promoter	promoter	271	NA	NA	NA	1	NA	-	1492	NA	136259	11010
	chr7	35298212	35299217	-0.258036	1.29018	160990	176326	176330	5	5	0.0147307	1	0.0545677	1	TBX20	NM_001077653 NM_001166220 NM_020417 NP_001071121 NP_001159692	upstream	upstream	4501	NA	NA	NA	8	NA	-	51669	NA	57057	47750
	chr13	79169714	79170430	-0.143274	1.28947	51049	297060	297068	9	16	0.02178	1	0.0546568	1	RNF219-AS1	NR_047001	inside intron	inside	540724	inside intron	9005	4	6	inside transcription region	+	562470	NA	100874222	3444
	chr18	77623282	77623598	0.183927	1.28749	85635	378860	378866	7	7	0.0210759	1	0.0548818	1	KCNG2	NM_012283 NP_036415 XM_011525918 XM_011525919 XM_011525920 XM_011525921 XP_011524220 XP_011524221 XP_011524222 XP_011524223	promoter	promoter	70	NA	NA	NA	2	NA	+	36148	NA	26251	24148
	chr2	3150924	3151931	-0.25688	1.2844	94772	42921	42925	5	5	0.0149788	1	0.0552375	1	TSSC1	NM_003310 NP_003301 XM_006711893 XM_011510383 XM_011510384 XM_011510385 XM_011510386 XM_011510387 XP_006711956 XP_011508685 XP_011508686 XP_011508687 XP_011508688 XP_011508689	downstream	downstream	171514	NA	NA	NA	11	NA	-	130704	NA	7260	57326
	chr5	71014409	71015523	-0.12795	1.2795	140050	121159	121168	10	10	0.0182254	1	0.05581	1	CARTPT	NM_004291 NP_004282	overlaps 5'	overlaps 5'	0	covers exon(s)	0	2	3	overlaps 5' UTR	+	1885	NA	9607	71834
	chr12	130958653	130959214	-0.255616	1.27808	47433	289009	289013	5	9	0.0152707	1	0.0559685	1	RIMBP2	NM_015347 NP_056162 XM_011538102 XM_011538103 XM_011538104 XM_011538105 XM_011538106 XM_011538107 XM_011538108 XP_011536404 XP_011536405 XP_011536406 XP_011536407 XP_011536408 XP_011536409 XP_011536410	inside intron	inside	241612	inside intron	-1769	6	16	5' UTR	-	284634	NA	23504	21087
	chr7	27197713	27198429	-0.182482	1.27738	160350	174927	174933	7	26	0.0216643	1	0.0560517	1	HOXA7	NM_006896 NP_008827	promoter	promoter	1417	NA	NA	NA	2	NA	-	2958	NA	3204	29733
	chr2	238990085	238990731	0.212838	1.27703	108270	70886	70891	6	6	0.0199301	1	0.056098	1	SCLY	NM_016510 NP_057594	covers exon(s)	inside	20520	covers exon(s)	0	4	10	inside transcription region	+	38489	NA	51540	40350
	chr5	43019660	43020716	-0.127691	1.27691	139065	119105	119114	10	10	0.0183029	1	0.0561151	1	LOC648987	NR_034085 NR_034086 NR_104649 NR_104650 NR_104651	promoter	promoter	747	NA	NA	NA	3	NA	-	4082	NA	648987	53747
	chr13	113464041	113464412	0.255206	1.27603	52619	300592	300596	5	9	0.0153602	1	0.0562227	1	ATP11A	NM_015205 NM_032189 NP_056020 NP_115565 XM_005268299 XM_005268300 XM_005268301 XM_005268303 XM_005268305 XM_005268306 XM_006719965 XM_011537478 XM_011537479 XM_011537480 XM_011537481 XP_005268356 XP_005268357 XP_005268358 XP_005268360 XP_005268362 XP_005268363 XP_006720028 XP_011535780 XP_011535781 XP_011535782 XP_011535783 XR_944275	inside intron	inside	24592	inside intron	520	4	23	5' UTR	+	75663	NA	23250	20235
	chr3	185911208	185912486	-0.141421	1.27279	127342	93597	93605	9	9	0.0225488	1	0.0566336	1	DGKG	NM_001080744 NM_001080745 NM_001346 NP_001074213 NP_001074214 NP_001337	inside intron	inside	167537	inside intron	-5039	20	23	inside transcription region	-	215033	NA	1608	14180
	chr2	66666292	66667590	-0.115317	1.26849	98724	51061	51071	11	14	0.0141136	1	0.0571594	1	MEIS1	NM_002398 NP_002389 XM_005264321 XM_005264322 XM_005264323 XM_005264324 XM_005264325 XP_005264378 XP_005264379 XP_005264380 XP_005264381 XP_005264382 XR_244932 XR_244933	overlaps 5'	overlaps 5'	0	covers exon(s)	0	2	10	5' UTR	+	129014	NA	4211	35280
	chr7	121945743	121947425	-0.157955	1.26364	165894	186950	186957	8	26	0.0246846	1	0.0577756	1	FEZF1-AS1	NR_036484	covers exon(s)	inside	2031	covers exon(s)	0	3	7	inside transcription region	+	6419	NA	154860	13633
	chr1	91300215	91300559	-0.18016	1.26112	9281	21393	21399	7	7	0.0227626	1	0.0580898	1	ZNF644	NM_016620 NM_032186 NM_201269 NP_057704 NP_115562 NP_958357 XM_005271257 XM_005271260 XM_011542258 XM_011542259 XM_011542260 XM_011542261 XP_005271314 XP_005271317 XP_011540560 XP_011540561 XP_011540562 XP_011540563	downstream	downstream	186506	NA	NA	NA	4	NA	-	106208	NA	84146	64881
	chr7	134463454	134464411	0.15758	1.26064	166744	188695	188702	8	11	0.0248671	1	0.0581463	1	CALD1	NM_004342 NM_033138 NM_033139 NM_033140 NM_033157 NP_004333 NP_149129 NP_149130 NP_149131 NP_149347 XM_006716136 XM_006716139 XM_011516585 XP_006716199 XP_006716202 XP_011514887 XR_927534 XR_927535 XR_927536 XR_927537 XR_927538 XR_927539 XR_927540 XR_927541 XR_927542	overlaps 5'	overlaps 5'	0	overlaps exon upstream	0	1	14	5' UTR	+	191316	NA	800	61910
	chr1	3276413	3277000	0.179606	1.25724	1130	3174	3180	7	7	0.0230313	1	0.0585599	1	PRDM16	NM_022114 NM_199454 NP_071397 NP_955533 XM_005244772 XM_005244773 XM_005244774 XM_006710814 XM_011541944 XM_011541945 XP_005244829 XP_005244830 XP_005244831 XP_006710877 XP_011540246 XP_011540247	inside intron	inside	290671	inside intron	24715	4	17	5' UTR	+	369443	NA	63976	52076
	chr7	27199752	27200959	-0.156799	1.25439	160351	174934	174941	8	8	0.0252901	1	0.0589275	1	HOXA10-HOXA9	NR_037940	downstream	downstream	18921	NA	NA	NA	3	NA	-	17823	NA	100534589	2715
	chr22	30476089	30476525	-0.125351	1.25351	115472	417794	417803	10	10	0.0189157	1	0.0590424	1	HORMAD2	NM_152510 NP_689723 XM_006724147 XM_011529913 XM_011529914 XM_011529915 XM_011529916 XM_011529917 XM_011529918 XM_011529919 XP_006724210 XP_011528215 XP_011528216 XP_011528217 XP_011528218 XP_011528219 XP_011528220 XP_011528221	overlaps 5'	overlaps 5'	0	covers exon(s)	0	1	11	5' UTR	+	96609	NA	150280	12954
	chr13	113613574	113614315	0.208346	1.25007	52682	300790	300795	6	9	0.0215563	1	0.0594855	1	MCF2L-AS1	NR_034002	downstream	downstream	8637	NA	NA	NA	1	NA	-	1154	NA	100289410	1211
	chr19	4543487	4544574	-0.208276	1.24966	87155	382644	382649	6	6	0.021588	1	0.0595403	1	SEMA6B	NM_020241 NM_032108 NM_133327 NP_115484 XM_011527639 XM_011527640 XM_011527641 XP_011525941 XP_011525942 XP_011525943	inside intron	inside	15197	inside intron	-556	14	14	inside transcription region	-	17165	NA	10501	5058
	chr15	32964155	32964759	0.207779	1.24667	59915	317274	317279	6	6	0.0217907	1	0.059926	1	SCG5	NM_001144757 NM_003020 NP_001138229 NP_003011 XM_005254595 XM_005254596 XM_011548932 XM_011548933 XP_005254652 XP_005254653 XP_011547234 XP_011547235	inside intron	inside	30285	inside intron	7207	3	6	inside transcription region	+	55428	NA	6447	52983
	chr20	21497180	21498294	-0.249293	1.24646	110020	404356	404360	5	8	0.0167975	1	0.0599513	1	NKX2-2	NM_002509 NP_002500 XM_006723566 XM_011529237 XP_006723629 XP_011527539 XR_937076 XR_937077 XR_937078 XR_937079	upstream	upstream	2516	NA	NA	NA	2	NA	-	3004	NA	4821	37656
	chr2	162279964	162281111	-0.207724	1.24635	103768	61439	61444	6	6	0.0218087	1	0.0599671	1	TBR1	NM_006593 NP_006584	inside exon	inside	5558	inside exon	0	5	5	overlaps 3'UTR	+	7167	NA	10716	5741
	chr7	107300287	107301048	-0.155717	1.24574	165368	185948	185955	8	21	0.0258549	1	0.060037	1	SLC26A4-AS1	NR_028137	overlaps exon upstream	inside	1195	overlaps exon upstream	0	2	2	inside transcription region	-	5282	NA	286002	27174
	chr2	242749937	242750705	0.207518	1.24511	109050	72765	72770	6	6	0.0218889	1	0.0601201	1	NEU4	NM_001167599 NM_001167600 NM_001167601 NM_001167602 NM_080741 NP_001161071 NP_001161072 NP_001161073 NP_001161074 NP_542779	overlaps 5'	overlaps 5'	0	covers exon(s)	0	1	4	5' UTR	+	8579	NA	129807	10350
	chr16	3114948	3115809	0.155449	1.24359	66708	332757	332764	8	8	0.0260139	1	0.060322	1	IL32	NM_001012631 NM_001012632 NM_001012633 NM_001012634 NM_001012635 NM_001012636 NM_001012718 NM_004221 NP_001012649 NP_001012650 NP_001012651 NP_001012652 NP_001012653 NP_001012654 NP_001012736 NP_004212 XM_005255686 XP_005255743	overlaps 5'	overlaps 5'	0	overlaps exon upstream	0	1	6	inside transcription region	+	3883	NA	9235	70182
	chr16	34740520	34741966	0.177593	1.24315	69366	338677	338683	7	7	0.0240182	1	0.0603854	1	LOC100130700	NR_034018 NR_034019	overlaps 5'	overlaps 5'	0	covers exon(s)	0	1	3	inside transcription region	-	1381	NA	100130700	543
	chr7	161652	163293	0.155214	1.24171	157801	168097	168104	8	8	0.0261463	1	0.0605752	1	FAM20C	NM_020223 NP_064608 XM_011515457 XP_011513759 XR_242097	upstream	upstream	29676	NA	NA	NA	10	NA	+	107771	NA	56975	47566
	chr4	2303638	2303860	-0.248189	1.24094	128995	97555	97559	5	5	0.017088	1	0.0606729	1	ZFYVE28	NM_001172656 NM_001172657 NM_001172658 NM_001172659 NM_001172660 NM_020972 NP_001166127 NP_001166128 NP_001166129 NP_001166130 NP_001166131 NP_066023 XM_006713900 XM_006713901 XM_006713902 XM_006713903 XM_006713904 XM_011513539 XM_011513540 XM_011513541 XP_006713963 XP_006713964 XP_006713965 XP_006713966 XP_006713967 XP_011511841 XP_011511842 XP_011511843	inside intron	inside	116510	inside intron	2155	7	12	inside transcription region	-	149046	NA	57732	49369
	chr22	38479099	38479332	0.176403	1.23482	116061	419262	419268	7	10	0.0246075	1	0.061518	1	SLC16A8	NM_013356 NP_037488	overlaps 5'	overlaps 5'	0	overlaps exon upstream	0	1	5	5' UTR	-	5026	NA	23539	21206
	chr3	64547108	64547373	-0.246125	1.23063	121785	82355	82359	5	5	0.0176533	1	0.0621042	1	ADAMTS9	NM_182920 NP_891550 XM_005265329 XP_005265386 XR_245151	overlaps exon downstream	inside	125271	overlaps exon downstream	0	29	30	inside transcription region	-	136819	NA	56999	47659
	chr10	13749010	13749625	-0.15328	1.22624	19798	224848	224855	8	8	0.0272005	1	0.062705	1	FRMD4A	NM_018027 NP_060497 XM_005252489 XM_005252490 XM_005252494 XM_005252495 XM_006717457 XM_006717458 XM_006717459 XM_006717460 XM_006717461 XM_006717462 XM_006717464 XM_011519539 XM_011519540 XM_011519541 XM_011519542 XM_011519543 XM_011519544 XM_011519545 XM_011519546 XP_005252546 XP_005252547 XP_005252551 XP_005252552 XP_006717520 XP_006717521 XP_006717522 XP_006717523 XP_006717524 XP_006717525 XP…	covers exon(s)	inside	300535	covers exon(s)	0	12	14	inside transcription region	-	315991	NA	55691	45575
	chr4	1805671	1807638	0.136006	1.22405	128889	97276	97284	9	16	0.0250021	1	0.0630157	1	FGFR3	NM_000142 NM_001163213 NM_022965 NP_000133 NP_001156685 NP_075254 XM_006713868 XM_006713869 XM_006713870 XM_006713871 XM_006713872 XM_006713873 XM_011513420 XM_011513422 XP_006713931 XP_006713932 XP_006713933 XP_006713934 XP_006713935 XP_006713936 XP_011511722 XP_011511724	covers exon(s)	inside	10111	covers exon(s)	0	13	18	inside transcription region	+	15039	NA	2261	18514
	chr5	43000303	43001210	-0.203798	1.22279	139060	119084	119089	6	6	0.0234024	1	0.0632043	1	LOC648987	NR_034085 NR_034086 NR_104649 NR_104650 NR_104651	downstream	downstream	17703	NA	NA	NA	3	NA	-	4082	NA	648987	53747
	chr10	120354081	120355260	-0.135862	1.22276	26105	238486	238494	9	15	0.0250608	1	0.0632094	1	PRLHR	NM_004248 NP_004239 XM_011539698 XP_011538000	overlaps 5'	overlaps 5'	0	overlaps exon upstream	0	2	2	overlaps 5' UTR	-	2244	NA	2834	26129
	chr17	73641809	73642773	0.174639	1.22247	81543	368118	368124	7	7	0.0255155	1	0.0632484	1	RECQL5	NM_001003715 NM_001003716 NM_004259 NP_001003715 NP_001003716 NP_004250 XM_005257818 XM_005257822 XM_005257823 XM_006722186 XM_011525482 XM_011525483 XM_011525484 XM_011525485 XM_011525486 XP_005257875 XP_005257879 XP_005257880 XP_006722249 XP_011523784 XP_011523785 XP_011523786 XP_011523787 XP_011523788	inside intron	inside	20496	inside intron	4492	8	20	inside transcription region	-	40344	NA	9400	71044
	chr13	97646341	97647084	-0.135732	1.22159	51399	297817	297825	9	9	0.0251204	1	0.0633714	1	OXGR1	NM_080818 NP_543008 XM_005254043 XM_005254044 XM_005254045 XM_005254046 XM_011521077 XP_005254100 XP_005254101 XP_005254102 XP_005254103 XP_011519379	overlaps 5'	overlaps 5'	0	covers exon(s)	0	1	4	5' UTR	-	7710	NA	27199	25292
	chr5	23506738	23507573	0.152612	1.2209	138406	117716	117723	8	13	0.0275793	1	0.0634648	1	PRDM9	NM_020227 NP_064612	promoter	promoter	151	NA	NA	NA	11	NA	+	20982	NA	56979	47573
	chr16	4381661	4382085	0.244056	1.22028	66980	333425	333429	5	5	0.0182159	1	0.0635462	1	GLIS2	NM_032575 NP_115964 XM_005255641 XM_005255642 XM_006725240 XM_006725241 XP_005255698 XP_005255699 XP_006725303 XP_006725304	promoter	promoter	131	NA	NA	NA	6	NA	+	7382	NA	84662	65813
	chr10	532287	533479	0.15251	1.22008	18596	222070	222077	8	20	0.0276436	1	0.0635724	1	DIP2C	NM_014974 NP_055789 XM_005252426 XM_005252427 XM_005252428 XM_005252430 XM_011519428 XM_011519429 XM_011519430 XM_011519431 XM_011519432 XM_011519433 XP_005252483 XP_005252484 XP_005252485 XP_005252487 XP_011517730 XP_011517731 XP_011517732 XP_011517733 XP_011517734 XP_011517735	covers exon(s)	inside	202129	covers exon(s)	0	2	37	inside transcription region	-	415478	NA	22982	19178
	chr8	142238452	142238957	0.203106	1.21864	176899	210162	210167	6	9	0.0237165	1	0.0637733	1	SLC45A4	NM_001080431 NM_001286646 NM_001286648 NP_001073900 NP_001273575 NP_001273577 XM_011517169 XM_011517170 XM_011517171 XM_011517172 XM_011517173 XM_011517174 XM_011517175 XM_011517176 XM_011517177 XM_011517178 XM_011517179 XP_011515471 XP_011515472 XP_011515473 XP_011515474 XP_011515475 XP_011515476 XP_011515477 XP_011515478 XP_011515479 XP_011515480 XP_011515481	inside intron	inside	25268	inside intron	-6587	2	8	inside transcription region	-	43355	NA	57210	48169
	chr2	71133502	71134936	-0.242721	1.2136	99079	51857	51861	5	5	0.0186016	1	0.0645323	1	VAX2	NM_012476 NP_036608 XM_006711982 XM_011532749 XM_011532750 XM_011532751 XM_011532752 XP_006712045 XP_011531051 XP_011531052 XP_011531053 XP_011531054	inside intron	inside	5782	inside intron	-5503	1	3	inside transcription region	+	32855	NA	25806	22816
	chr7	966081	967038	0.202108	1.21265	158058	168789	168794	6	6	0.0241382	1	0.064678	1	ADAP1	NM_001284308 NM_001284309 NM_001284310 NM_001284311 NM_006869 NP_001271237 NP_001271238 NP_001271239 NP_001271240 NP_006860	covers exon(s)	inside	48197	covers exon(s)	0	4	12	overlaps 5' UTR	-	77698	NA	11033	6697
	chr5	122429178	122430476	-0.110143	1.21157	142101	125339	125349	11	16	0.0146	1	0.0648404	1	PRDM6	NM_001136239 NP_001129711 XM_005272128 XM_011543725 XM_011543726 XP_005272185 XP_011542027 XP_011542028 XR_948304 XR_948305	inside intron	inside	3483	inside intron	-2876	1	5	inside transcription region	+	98050	NA	93166	70601
	chr13	113622038	113622750	-0.173051	1.21135	52684	300797	300803	7	12	0.0263811	1	0.064864	1	MCF2L-AS1	NR_034002	inside exon	inside	202	inside exon	0	1	1	overlaps 3'UTR	-	1154	NA	100289410	1211
	chr11	31825756	31826574	-0.201767	1.2106	30789	250635	250640	6	6	0.0242869	1	0.0649685	1	PAX6	NM_000280 NM_001127612 NM_001258462 NM_001258463 NM_001258464 NM_001258465 NM_001604 NP_000271 NP_001121084 NP_001245391 NP_001245392 NP_001245393 NP_001245394 NP_001595 XM_005252954 XM_005252955 XM_005252956 XM_005252958 XM_006718246 XM_011520146 XM_011520147 XM_011520148 XM_011520149 XM_011520150 XM_011520151 XM_011520152 XM_011520153 XP_005253011 XP_005253012 XP_005253013 XP_005253015 XP_00671…	covers exon(s)	inside	1436	covers exon(s)	0	2	8	inside transcription region	-	13253	NA	5080	38675
	chr15	96896680	96898476	-0.151189	1.20951	64985	328165	328172	8	8	0.0284205	1	0.0651378	1	NR2F2	NM_001145155 NM_001145156 NM_001145157 NM_021005 NP_001138627 NP_001138628 NP_001138629 NP_066285	downstream	downstream	27523	NA	NA	NA	3	NA	+	14335	NA	7026	56466
	chr1	19665070	19665757	-0.172632	1.20842	3752	8675	8681	7	7	0.026607	1	0.0653161	1	CAPZB	NM_001206540 NM_001206541 NM_001282162 NM_004930 NP_001193469 NP_001193470 NP_001269091 NP_004921 XM_006710938 XM_011542228 XM_011542229 XM_011542230 XP_006711001 XP_011540530 XP_011540531 XP_011540532	overlaps 3'	overlaps 3'	146309	overlaps exon downstream	0	10	10	3'UTR	-	146799	NA	832	63940
	chr8	120684721	120685183	0.172624	1.20837	175656	207904	207910	7	10	0.0266104	1	0.0653195	1	ENPP2	NM_001040092 NM_001130863 NM_006209 NP_001035181 NP_001124335 NP_006200 NR_045555 XM_006716584 XM_006716585 XM_006716586 XM_006716587 XP_006716647 XP_006716648 XP_006716649 XP_006716650	upstream	upstream	33615	NA	NA	NA	26	NA	-	81789	NA	5168	40679
	chr6	27521041	27521477	-0.172393	1.20675	148895	140496	140502	7	7	0.0267381	1	0.0655569	1	ZNF184	NM_007149 NP_009080 XM_005249379 XM_005249380 XM_011514860 XM_011514861 XP_005249436 XP_005249437 XP_011513162 XP_011513163	upstream	upstream	80144	NA	NA	NA	6	NA	-	22376	NA	7738	59215
	chr1	221068423	221070193	-0.133992	1.20593	16321	37392	37400	9	12	0.025971	1	0.0656782	1	HLX	NM_021958 NP_068777	downstream	downstream	15680	NA	NA	NA	4	NA	+	5657	NA	3142	29491
	chr10	94450531	94452554	-0.109383	1.20321	24232	233847	233857	11	15	0.0146463	1	0.066087	1	HHEX	NM_002729 NP_002720	covers exon(s)	inside	850	covers exon(s)	0	3	4	inside transcription region	+	5727	NA	3087	28845
	chr12	5539588	5540702	0.133563	1.20207	39334	270401	270409	9	9	0.0261883	1	0.0662725	1	NTF3	NM_001102654 NM_002527 NP_001096124 NP_002518 XM_011520963 XP_011519265	promoter	promoter	578	NA	NA	NA	2	NA	+	63185	NA	4908	37917
	chr21	34350584	34351148	0.199987	1.19992	113034	412161	412166	6	6	0.025105	1	0.0665948	1	OLIG2	NM_005806 NP_005797 XM_005260908 XP_005260965	upstream	upstream	47068	NA	NA	NA	2	NA	+	3287	NA	10215	4063
	chr6	41528345	41529269	-0.149976	1.19981	151120	153676	153683	8	8	0.0291392	1	0.0666162	1	FOXP4	NM_001012426 NM_001012427 NM_138457 NP_001012426 NP_001012427 NP_612466 XM_006714991 XM_006714992 XM_011514289 XM_011514290 XM_011514291 XM_011514292 XM_011514293 XP_006715054 XP_006715055 XP_011512591 XP_011512592 XP_011512593 XP_011512594 XP_011512595 XR_926052 XR_926053	inside intron	inside	14181	inside intron	4213	2	17	5' UTR	+	55958	NA	116113	8533
	chr13	50706583	50707065	-0.239617	1.19809	50275	295598	295602	5	5	0.0195585	1	0.0668883	1	DLEU1	NM_005887 NR_002605 NR_109973 NR_109974	inside intron	inside	50169	inside intron	-49252	2	6	inside transcription region	+	446256	NA	10301	4367
	chr12	122356316	122356852	0.199092	1.19455	46552	287042	287047	6	10	0.0255219	1	0.0674296	1	WDR66	NM_001178003 NM_144668 NP_001171474 NP_653269	overlaps 5'	overlaps 5'	0	covers exon(s)	0	1	22	5' UTR	+	85369	NA	144406	11902
	chr7	48493792	48495072	0.149256	1.19404	161946	178245	178252	8	11	0.0295814	1	0.0675058	1	ABCA13	NM_152701 NP_689914 XM_011515130 XM_011515131 XM_011515132 XM_011515133 XM_011515134 XM_011515135 XM_011515136 XM_011515137 XM_011515138 XM_011515139 XM_011515140 XM_011515141 XM_011515142 XM_011515143 XM_011515144 XM_011515145 XM_011515146 XM_011515147 XM_011515148 XM_011515149 XP_011513432 XP_011513433 XP_011513434 XP_011513435 XP_011513436 XP_011513437 XP_011513438 XP_011513439 XP_011513440 XP…	overlaps 5'	overlaps 5'	0	covers exon(s)	0	1	19	overlaps 5' UTR	+	192457	NA	154664	13607
	chr7	157072050	157073436	0.149126	1.19301	168601	192903	192910	8	8	0.0296632	1	0.0676537	1	UBE3C	NM_014671 NP_055486 XM_005249564 XM_011516714 XP_005249621 XP_011515016 XR_927552	downstream	downstream	140395	NA	NA	NA	23	NA	+	130411	NA	9690	72246
	chr17	48258561	48259448	0.238494	1.19247	79589	363648	363652	5	5	0.0199048	1	0.06773	1	COL1A1	NM_000088 NP_000079 XM_005257058 XM_005257059 XM_011524341 XP_005257115 XP_005257116 XP_011522643	downstream	downstream	19552	NA	NA	NA	51	NA	-	17543	NA	1277	10061
	chr6	168782541	168782982	-0.238152	1.19076	157328	166899	166903	5	5	0.0200093	1	0.0680047	1	SMOC2	NM_001166412 NM_022138 NP_001159884 NP_071421 XM_011536065 XM_011536066 XP_011534367 XP_011534368	upstream	upstream	58849	NA	NA	NA	13	NA	+	226843	NA	64094	52205
	chr10	35894012	35894430	-0.198413	1.19048	21072	227401	227406	6	6	0.0258348	1	0.0680518	1	GJD4	NM_153368 NP_699199	overlaps 5'	overlaps 5'	0	overlaps exon upstream	0	1	2	5' UTR	+	3525	NA	219770	17692
	chr12	54454163	54454445	-0.23796	1.1898	42477	277785	277789	5	5	0.0200676	1	0.0681461	1	FLJ12825	NR_026655	inside intron	inside	2125	inside intron	-1814	1	2	inside transcription region	+	63980	NA	440101	36053
	chr16	89167018	89168599	0.131991	1.18792	73360	347735	347743	9	14	0.0269738	1	0.0684366	1	ACSF3	NM_001127214 NM_001243279 NM_001284316 NM_174917 NP_001120686 NP_001230208 NP_001271245 NP_777577 NR_045666 NR_045667 NR_104293 XM_005256293 XM_011522942 XM_011522943 XM_011522944 XP_005256350 XP_011521244 XP_011521245 XP_011521246 XR_933238 XR_933239 XR_933240 XR_933241	covers exon(s)	inside	6801	covers exon(s)	0	3	11	overlaps 5' UTR	+	61954	NA	197322	16235
	chr2	127963067	127963653	-0.169213	1.18449	102116	58359	58365	7	7	0.0286356	1	0.0689847	1	CYP27C1	NM_001001665 NP_001001665 XM_006712483 XP_006712546	inside intron	inside	14001	inside intron	-1919	2	8	5' UTR	-	36242	NA	339761	30392
	chr16	14397074	14397892	-0.147831	1.18265	67692	334883	334890	8	8	0.0304505	1	0.0692778	1	MIR193B	NR_030177	overlaps 5'	overlaps 5'	0	overlaps exon upstream	0	1	1	inside transcription region	+	82	NA	574455	48446
	chr13	112630296	112631042	-0.147324	1.17859	52407	299971	299978	8	8	0.0307723	1	0.0698906	1	SOX1	NM_005986 NP_005977	upstream	upstream	90871	NA	NA	NA	1	NA	+	4107	NA	6656	55052
	chr19	11785062	11785337	-0.235117	1.17559	88387	385893	385897	5	15	0.0210112	1	0.0703877	1	ZNF833P	NM_001013691 NR_028594	inside intron	inside	249	inside intron	-70	1	3	5' UTR	+	12571	NA	401898	34230
	chr13	95354741	95356202	-0.195738	1.17443	51321	297597	297602	6	6	0.0271971	1	0.0705737	1	SOX21	NM_007084 NP_009015	downstream	downstream	8187	NA	NA	NA	1	NA	-	2510	NA	11166	7174
	chr8	53326305	53327079	-0.146755	1.17404	172914	202259	202266	8	8	0.0311464	1	0.0706333	1	ST18	NM_014682 NP_055497 XM_006716487 XM_011517629 XM_011517630 XM_011517631 XM_011517632 XM_011517633 XM_011517634 XM_011517635 XM_011517636 XM_011517637 XM_011517638 XM_011517639 XM_011517640 XM_011517641 XM_011517642 XP_006716550 XP_011515931 XP_011515932 XP_011515933 XP_011515934 XP_011515935 XP_011515936 XP_011515937 XP_011515938 XP_011515939 XP_011515940 XP_011515941 XP_011515942 XP_011515943 XP…	upstream	upstream	3866	NA	NA	NA	26	NA	-	299047	NA	9705	72310
	chr16	30688961	30689953	0.195653	1.17392	68995	337753	337758	6	6	0.0272412	1	0.0706491	1	FBRS	NM_001105079 NM_022452 NP_001098549 XM_011545915 XM_011545916 XM_011545917 XM_011545918 XM_011545919 XP_011544217 XP_011544218 XP_011544219 XP_011544220 XP_011544221	downstream	downstream	17718	NA	NA	NA	10	NA	+	10888	NA	64319	52599
	chr7	30543611	30544737	-0.106645	1.17309	160672	175725	175735	11	15	0.014798	1	0.0707862	1	GGCT	NM_001199815 NM_001199816 NM_001199817 NM_024051 NP_001186744 NP_001186745 NP_001186746 NP_076956 NR_037669	overlaps 5'	overlaps 5'	0	covers exon(s)	0	1	2	overlaps 5' UTR	-	8220	NA	79017	59759
	chr8	37605359	37605978	-0.167544	1.17281	172097	200534	200540	7	7	0.0296791	1	0.0708282	1	LOC728024	NR_003671	overlaps 5'	overlaps 5'	0	overlaps exon upstream	0	1	1	overlaps 5' UTR	-	1490	NA	728024	57444
	chr6	30175305	30176107	0.167543	1.1728	149424	143540	143546	7	26	0.0296795	1	0.0708291	1	TRIM26	NM_001242783 NM_003449 NP_001229712 NP_003440 XM_005249374 XM_005249375 XM_005249376 XM_005249377 XM_005249378 XM_005272870 XM_005272871 XM_005272872 XM_005274887 XM_005274888 XM_005274890 XM_005274891 XM_005275022 XM_005275023 XM_005275025 XM_005275026 XM_005275159 XM_005275160 XM_005275161 XM_005275452 XM_005275453 XM_005275455 XM_005275456 XM_005275590 XM_005275591 XM_005275592 XM_005275593 XM…	inside intron	inside	5164	inside intron	-2762	2	9	5' UTR	-	29039	NA	7726	59151
	chr4	25090198	25090665	-0.1954	1.1724	130711	101342	101347	6	6	0.0273633	1	0.0709032	1	SEPSECS	NM_001159728 NM_016955 NP_058651 XM_005248168 XM_006713965 XM_011513846 XM_011513847 XM_011513848 XP_005248225 XP_006714028 XP_011512148 XP_011512149 XP_011512150	downstream	downstream	71539	NA	NA	NA	11	NA	-	40577	NA	51091	39129
	chr17	3378249	3379567	0.195003	1.17002	74399	350370	350375	6	6	0.027566	1	0.0712829	1	SPATA22	NM_001170695 NM_001170696 NM_001170697 NM_001170698 NM_001170699 NM_032598 NP_001164166 NP_001164167 NP_001164168 NP_001164169 NP_001164170 NP_115987 XM_005256828 XM_005256829 XM_005256830 XM_006721589 XM_006721590 XM_006721591 XM_011524043 XP_005256885 XP_005256886 XP_005256887 XP_006721652 XP_006721653 XP_006721654 XP_011522345	inside intron	inside	37579	inside intron	-5556	2	9	5' UTR	-	73840	NA	84690	65898
	chr4	113441608	113442419	-0.166914	1.1684	133736	107696	107702	7	10	0.0300892	1	0.071549	1	NEUROG2	NM_024019 NP_076924	upstream	upstream	4280	NA	NA	NA	2	NA	-	2656	NA	63973	52071
	chr5	851101	851892	0.145879	1.16703	137008	114465	114472	8	8	0.0317485	1	0.0717779	1	ZDHHC11	NM_024786 NP_079062 XM_005248369 XM_011514125 XM_011514126 XM_011514127 XM_011514128 XM_011514129 XM_011514130 XM_011514131 XP_005248426 XP_011512427 XP_011512428 XP_011512429 XP_011512430 XP_011512431 XP_011512432 XP_011512433 XR_925653 XR_925654	overlaps 5'	overlaps 5'	0	overlaps exon upstream	0	1	13	5' UTR	-	55381	NA	79844	61413
	chr6	99278991	99280195	-0.129611	1.1665	153334	158431	158439	9	9	0.0281343	1	0.0718704	1	POU3F2	NM_005604 NP_005595	promoter	promoter	2385	NA	NA	NA	1	NA	+	4086	NA	5454	42414
	chr4	52917875	52918489	-0.233221	1.1661	131512	103082	103086	5	15	0.0216725	1	0.0719321	1	SPATA18	NM_001297608 NM_145263 NP_001284537 NP_660306 NR_123728 XM_005265716 XM_005265717 XM_005265718 XM_011534369 XM_011534370 XM_011534371 XM_011534372 XP_005265773 XP_005265774 XP_005265775 XP_011532671 XP_011532672 XP_011532673 XP_011532674 XR_941044	overlaps exon downstream	inside	282	overlaps exon downstream	0	1	12	inside transcription region	+	45865	NA	132671	10714
	chr7	142981689	142982463	0.232656	1.16328	167381	189996	190000	5	5	0.0218687	1	0.0724352	1	TMEM139	NM_001242773 NM_001242774 NM_001242775 NM_001282876 NM_001282877 NM_153345 NP_001229702 NP_001229703 NP_001229704 NP_001269805 NP_001269806 NP_699176 NR_040003 NR_104250 NR_104251 NR_104252 NR_104253 NR_104254	overlaps 5'	overlaps 5'	0	covers exon(s)	0	1	2	5' UTR	+	3101	NA	135932	10989
	chr7	155255122	155255791	-0.23259	1.16295	168345	192211	192215	5	5	0.0218893	1	0.0724939	1	EN2	NM_001427 NP_001418	inside exon	inside	4298	inside exon	0	2	2	overlaps 3'UTR	+	6702	NA	2020	16779
	chr19	41882232	41882741	-0.193569	1.16142	91325	393871	393876	6	6	0.0283194	1	0.072754	1	TMEM91	NM_001042595 NM_001098821 NM_001098822 NM_001098823 NM_001098824 NM_001098825 NP_001036060 NP_001092291 NP_001092292 NP_001092293 NP_001092294 NP_001092295	overlaps 5'	overlaps 5'	0	overlaps exon upstream	0	1	4	5' UTR	+	7549	NA	641649	52345
	chr10	134499266	134499734	0.19349	1.16094	27572	241992	241997	6	6	0.0283605	1	0.0728308	1	INPP5A	NM_005539 NP_005530 XM_011539768 XP_011538070 XR_945735	inside intron	inside	77847	inside intron	4161	4	13	inside transcription region	+	175565	NA	3632	31555
	chr1	53558066	53559001	0.165443	1.1581	7418	17645	17651	7	7	0.0310581	1	0.0733167	1	SLC1A7	NM_001287595 NM_001287596 NM_001287597 NM_006671 NP_001274524 NP_001274525 NP_001274526 NP_006662 NR_109858 XM_011542002 XM_011542003 XP_011540304 XP_011540305	covers exon(s)	inside	49288	covers exon(s)	0	6	8	inside transcription region	-	55434	NA	6512	54058
	chr12	39538106	39539558	-0.165304	1.15713	41189	274422	274428	7	7	0.0311455	1	0.073483	1	KIF21A	NM_001173463 NM_001173464 NM_001173465 NM_017641 NP_001166934 NP_001166935 NP_001166936 NP_060111 XM_005269007 XM_005269008 XM_005269009 XM_005269010 XM_005269011 XM_005269012 XM_005269013 XM_005269014 XM_006719493 XM_006719494 XM_006719496 XM_011538556 XP_005269064 XP_005269065 XP_005269066 XP_005269067 XP_005269068 XP_005269069 XP_005269070 XP_005269071 XP_006719556 XP_006719557 XP_006719559 XP…	downstream	downstream	167070	NA	NA	NA	7	NA	-	19598	NA	55605	45224
	chr6	3023598	3024178	0.19274	1.15644	146970	136327	136332	6	6	0.0287775	1	0.0735935	1	HTATSF1P2	NM_001013680 NR_033884	inside exon	inside	827	inside exon	0	1	1	inside transcription region	-	4615	NA	401233	34086
	chr13	113646732	113647549	-0.192709	1.15626	52702	300858	300863	6	6	0.0287968	1	0.0736338	1	MCF2L	NM_001112732 NM_024979 NP_001106203 NP_079255 XM_005268309 XM_005268314 XM_005268316 XM_011537482 XM_011537483 XM_011537484 XM_011537485 XM_011537486 XM_011537487 XM_011537488 XM_011537489 XM_011537490 XM_011537491 XM_011537492 XM_011537493 XP_005268366 XP_005268371 XP_005268373 XP_011535784 XP_011535785 XP_011535786 XP_011535787 XP_011535788 XP_011535789 XP_011535790 XP_011535791 XP_011535792 XP…	inside intron	inside	13077	inside intron	-12659	1	28	inside transcription region	+	117142	NA	23263	20291
	chr2	223176846	223177742	-0.128359	1.15523	106969	68279	68287	9	13	0.0287513	1	0.0738095	1	CCDC140	NM_153038 NP_694583	downstream	downstream	13980	NA	NA	NA	2	NA	+	7070	NA	151278	13137
	chr1	228565914	228567311	-0.144184	1.15347	16994	38864	38871	8	8	0.0329141	1	0.0741198	1	OBSCN	NM_001098623 NM_001271223 NM_052843 NP_001092093 NP_001258152 NP_443075 XM_005273287 XM_005273288 XM_005273289 XM_005273290 XM_005273291 XM_005273292 XM_005273293 XM_005273294 XM_005273295 XM_005273296 XM_005273297 XM_005273298 XM_005273299 XM_005273300 XM_005273301 XM_005273302 XM_005273304 XM_005273305 XM_005273307 XM_005273309 XM_005273310 XM_006711819 XM_006711820 XM_006711821 XM_006711822 XM…	overlaps 3'	overlaps 3'	43398	covers exon(s)	0	44	45	overlaps 3'UTR	+	44059	NA	84033	64661
	chr7	4049531	4050647	-0.127927	1.15135	158925	171356	171364	9	9	0.0289686	1	0.0745093	1	SDK1	NM_001079653 NM_152744 NP_001073121 NP_689957 XM_011515188 XM_011515189 XM_011515190 XP_011513490 XP_011513491 XP_011513492	overlaps 5'	overlaps 5'	0	overlaps exon upstream	0	1	30	overlaps 5' UTR	+	258033	NA	221935	18227
	chr17	79354702	79355928	0.229708	1.14854	82853	371623	371627	5	5	0.0229919	1	0.0749927	1	LOC100130370	NM_001272086 NP_001259015 XM_005256902 XM_011524140 XM_011524141 XM_011524142 XM_011524143 XM_011524144 XM_011524145 XM_011524146 XM_011524147 XP_005256959 XP_011522442 XP_011522443 XP_011522444 XP_011522445 XP_011522446 XP_011522447 XP_011522448 XP_011522449	inside intron	inside	3232	inside intron	-317	2	4	inside transcription region	-	9461	NA	100130370	518
	chr3	128204047	128205496	-0.127586	1.14828	124411	87247	87255	9	9	0.0291379	1	0.075042	1	GATA2	NM_001145661 NM_001145662 NM_032638 NP_001139133 NP_001139134 NP_116027	covers exon(s)	inside	6534	covers exon(s)	0	2	6	inside transcription region	-	13765	NA	2624	24131
	chr10	42863173	42863594	0.191354	1.14813	21190	227643	227648	6	9	0.0295724	1	0.0750664	1	LOC441666	NR_024380	overlaps 5'	overlaps 5'	0	covers exon(s)	0	1	3	inside transcription region	-	36179	NA	441666	36382
	chr2	69001665	69001991	0.143504	1.14803	98860	51335	51342	8	11	0.0334193	1	0.075087	1	ARHGAP25	NM_001007231 NM_001166276 NM_001166277 NM_014882 NP_001007232 NP_001159748 NP_001159749 NP_055697 XM_005264675 XM_005264676 XM_011533206 XM_011533207 XM_011533208 XM_011533209 XM_011533210 XP_005264732 XP_005264733 XP_011531508 XP_011531509 XP_011531510 XP_011531511 XP_011531512	overlaps 5'	overlaps 5'	0	overlaps exon upstream	0	1	10	5' UTR	+	52024	NA	9938	73203
	chr2	794646	795935	-0.191252	1.14751	94493	42270	42275	6	10	0.029629	1	0.0751774	1	LINC01115	NR_033880 NR_111963	inside intron	inside	68177	inside intron	10101	2	3	inside transcription region	-	84275	NA	339822	30410
	chr16	66637919	66638396	0.190589	1.14353	70569	341187	341192	6	12	0.0300245	1	0.0758879	1	CMTM3	NM_001048251 NM_144601 NM_181553 NM_181554 NM_181555 NP_653202 NP_853531 NR_037613 NR_037619 XM_006721131 XM_011522861 XP_006721194 XP_011521163	overlaps 5'	overlaps 5'	0	overlaps exon upstream	0	1	6	5' UTR	+	9567	NA	123920	9471
	chr6	30291314	30292292	0.142907	1.14326	149434	143666	143673	8	53	0.0338658	1	0.0759354	1	HCG17	NR_052012	inside intron	inside	1619	inside intron	1493	1	5	inside transcription region	-	92095	NA	414778	35029
	chr1	566172	567348	-0.163309	1.14317	13	15	21	7	10	0.0325344	1	0.0759474	1	OR4F29	NM_001005221 NP_001005221	downstream	downstream	54686	NA	NA	NA	1	NA	-	938	NA	729759	57912
	chr12	130933962	130935008	-0.190104	1.14063	47422	288970	288975	6	6	0.0303133	1	0.076409	1	RIMBP2	NM_015347 NP_056162 XM_011538102 XM_011538103 XM_011538104 XM_011538105 XM_011538106 XM_011538107 XM_011538108 XP_011536404 XP_011536405 XP_011536406 XP_011536407 XP_011536408 XP_011536409 XP_011536410	covers exon(s)	inside	265818	covers exon(s)	0	10	16	inside transcription region	-	284634	NA	23504	21087
	chr9	34590391	34591618	-0.189827	1.13896	178603	214115	214120	6	6	0.0304547	1	0.0766905	1	CNTFR	NM_001207011 NM_001842 NM_147164 NP_001193940 NP_001833 NP_671693 XM_011517707 XP_011516009	promoter	promoter	253	NA	NA	NA	10	NA	-	38708	NA	1271	9992
	chr8	1764878	1765358	-0.126549	1.13894	169686	195571	195579	9	14	0.0296028	1	0.0766961	1	MIR596	NR_030326	promoter	promoter	39	NA	NA	NA	1	NA	+	76	NA	693181	56159
	chr21	47855893	47856215	0.227478	1.13739	114326	415061	415065	5	5	0.0238378	1	0.0769759	1	PCNT	NM_006031 NP_006022 XM_005261124 XM_005261129 XM_011529593 XM_011529594 XP_005261181 XP_005261186 XP_011527895 XP_011527896	overlaps exon downstream	inside	111091	overlaps exon downstream	0	39	47	inside transcription region	+	120880	NA	5116	39327
	chr18	74692116	74692265	0.189326	1.13596	85237	378123	378128	6	6	0.0307594	1	0.0772296	1	MBP	NM_001025081 NM_001025090 NM_001025092 NM_001025094 NM_001025098 NM_001025100 NM_001025101 NM_002385 NP_001020252 NP_001020261 NP_001020263 NP_001020271 NP_001020272 NP_002376 XM_011526008 XM_011526009 XM_011526010 XM_011526011 XM_011526012 XP_011524310 XP_011524311 XP_011524312 XP_011524313 XP_011524314 XR_245460 XR_245461	inside exon	inside	36959	inside exon	0	4	4	3'UTR	-	38433	NA	4155	35105
	chr8	335281	335677	0.189259	1.13556	169243	194559	194564	6	6	0.0308023	1	0.0773063	1	FBXO25	NM_012173 NM_183420 NM_183421 NP_036305 NP_904356 NP_904357 XM_005266029 XM_005266030 XM_005266031 XM_005266032 XM_005266033 XM_011534748 XM_011534749 XP_005266086 XP_005266087 XP_005266088 XP_005266089 XP_005266090 XP_011533050 XP_011533051	upstream	upstream	21131	NA	NA	NA	11	NA	+	63067	NA	26260	24172
	chr4	174447847	174448841	-0.162148	1.13503	135845	111917	111923	7	7	0.0333619	1	0.0773989	1	HAND2	NM_021973 NP_068808	overlaps exon upstream	inside	2537	overlaps exon upstream	0	2	2	overlaps 3'UTR	-	3726	NA	9464	71348
	chr19	50666238	50666552	0.189162	1.13497	92853	397936	397941	6	6	0.0308588	1	0.07741	1	IZUMO2	NM_152358 NP_689571 XM_006723007 XM_011526436 XM_011526437 XP_006723070 XP_011524738 XP_011524739 XR_935734	overlaps 5'	overlaps 5'	0	overlaps exon upstream	0	1	7	overlaps 5' UTR	-	10733	NA	126123	9805
	chr4	41875193	41875875	-0.226861	1.1343	131273	102468	102472	5	5	0.0240975	1	0.0775501	1	TMEM33	NM_018126 NP_060596 XM_005248116 XM_005248117 XP_005248173 XP_005248174	upstream	upstream	61262	NA	NA	NA	7	NA	+	25687	NA	55161	44084
	chr13	23411771	23412996	-0.188836	1.13302	48501	291829	291834	6	6	0.0310564	1	0.077773	1	BASP1P1	NR_033774	downstream	downstream	59324	NA	NA	NA	1	NA	-	1151	NA	646201	53223
	chr2	103352296	103353676	-0.112953	1.12953	100849	55803	55812	10	10	0.0219669	1	0.0784261	1	MFSD9	NM_032718 NP_116107 XM_005264032 XM_011512004 XM_011512005 XM_011512006 XM_011512007 XP_005264089 XP_011510306 XP_011510307 XP_011510308 XP_011510309 XR_923047	overlaps 5'	overlaps 5'	0	covers exon(s)	0	1	6	5' UTR	-	19681	NA	84804	66081
	chr11	31848554	31849262	-0.161256	1.12879	30802	250725	250731	7	18	0.0340205	1	0.0785563	1	RCN1	NM_002901 NP_002892	inside intron	inside	10440	inside intron	-10366	1	6	5' UTR	+	289158	NA	5954	50430
	chr19	1009048	1010236	-0.161243	1.1287	85998	379712	379718	7	11	0.03403	1	0.0785739	1	TMEM259	NM_001033026 NM_033420 NP_001028198 NP_219488 XM_005259675 XM_005259676 XM_005259677 XM_005259678 XP_005259732 XP_005259733 XP_005259734 XP_005259735 XR_244044 XR_430159 XR_430160	overlaps 3'	overlaps 3'	10905	overlaps exon downstream	0	10	10	3'UTR	-	11491	NA	91304	69516
	chr3	46792023	46792462	-0.22553	1.12765	120218	78662	78666	5	5	0.024643	1	0.0787663	1	PRSS45	NM_199183 NP_954652	inside intron	inside	61602	inside intron	-1881	6	10	inside transcription region	-	70483	NA	377047	32300
	chr16	86011615	86012840	-0.140754	1.12603	72451	345469	345476	8	8	0.0353584	1	0.079065	1	IRF8	NM_002163 NP_002154 XM_011523064 XP_011521366	downstream	downstream	78841	NA	NA	NA	9	NA	+	23437	NA	3394	30328
	chr3	51740741	51741473	0.16069	1.12483	120859	80499	80505	7	7	0.0344516	1	0.079293	1	GRM2	NM_000839 NM_001130063 NP_000830 NP_001123535 XM_011533635 XM_011533636 XM_011533637 XM_011533638 XM_011533639 XM_011533640 XM_011533641 XM_011533642 XM_011533643 XM_011533644 XM_011533645 XM_011533646 XM_011533647 XP_011531937 XP_011531938 XP_011531939 XP_011531940 XP_011531941 XP_011531942 XP_011531943 XP_011531944 XP_011531945 XP_011531946 XP_011531947 XP_011531948 XP_011531949 XR_940421	overlaps 5'	overlaps 5'	0	covers exon(s)	0	1	6	5' UTR	+	11544	NA	2912	27815
	chr4	113431869	113432911	-0.160423	1.12296	133733	107678	107684	7	7	0.0346505	1	0.0796547	1	NEUROG2	NM_024019 NP_076924	downstream	downstream	4417	NA	NA	NA	2	NA	-	2656	NA	63973	52071
	chr7	64348873	64350150	-0.160268	1.12187	162636	179608	179614	7	7	0.034764	1	0.0798711	1	ZNF273	NM_021148 NM_033548 NP_066971 NR_003099 XM_006715840 XM_006715841 XM_011515746 XM_011515747 XM_011515748 XM_011515749 XM_011515750 XP_006715903 XP_006715904 XP_011514048 XP_011514049 XP_011514050 XP_011514051 XP_011514052 XR_927338	inside intron	inside	6002	inside intron	3639	2	8	5' UTR	+	49084	NA	10793	5980
	chr19	2717293	2717932	-0.223885	1.11942	86637	381367	381371	5	5	0.0253522	1	0.080333	1	DIRAS1	NM_145173 NP_660156 XM_011527713 XP_011526015	overlaps exon upstream	inside	3458	overlaps exon upstream	0	2	2	overlaps 5' UTR	-	6825	NA	148252	12560
	chr10	126330876	126332072	0.159831	1.11882	26635	239638	239644	7	7	0.0351094	1	0.0804492	1	FAM53B	NM_014661 NP_055476	inside intron	inside	100858	inside intron	-18702	5	5	inside transcription region	-	125067	NA	9679	72194
	chr6	30710949	30711426	-0.139622	1.11698	149530	144778	144785	8	81	0.0361945	1	0.080804	1	IER3	NM_003897 NM_052815 NP_003888	overlaps 3'	overlaps 3'	901	overlaps exon downstream	0	2	2	3'UTR	-	1351	NA	8870	68113
	chr1	845311	846742	0.159544	1.11681	45	79	85	7	7	0.0353464	1	0.0808425	1	LOC100130417	NM_175912 NR_026874 NR_122045	downstream	downstream	8075	NA	NA	NA	4	NA	-	1864	NA	100130417	520
	chr11	60774952	60776399	0.139502	1.11601	32468	254371	254378	8	8	0.0362943	1	0.0809775	1	CD6	NM_001254750 NM_001254751 NM_006725 NP_001241679 NP_001241680 NP_006716 NR_045638 XM_006718738 XM_006718739 XM_006718740 XM_006718741 XM_011545360 XM_011545361 XM_011545362 XP_006718801 XP_006718802 XP_006718803 XP_006718804 XP_011543662 XP_011543663 XP_011543664	covers exon(s)	inside	35839	covers exon(s)	0	3	11	inside transcription region	+	48735	NA	923	70130
	chr12	130821453	130822818	0.111561	1.11561	47401	288908	288917	10	10	0.0222094	1	0.0810637	1	PIWIL1	NM_001190971 NM_004764 NP_001177900 NP_004755 XM_005253632 XM_006719698 XM_011539002 XM_011539003 XM_011539004 XM_011539005 XM_011539006 XM_011546618 XM_011546619 XM_011546620 XM_011546621 XP_005253689 XP_006719761 XP_011537304 XP_011537305 XP_011537306 XP_011537307 XP_011537308 XP_011544920 XP_011544921 XP_011544922 XP_011544923 XR_944838 XR_944839	overlaps 5'	overlaps 5'	0	covers exon(s)	0	1	21	5' UTR	+	34444	NA	9271	70345
	chr2	234667777	234669166	-0.159339	1.11537	107734	69873	69879	7	7	0.0355024	1	0.0811125	1	UGT1A3	NM_019093 NP_061966	inside intron	inside	30004	inside intron	6513	2	5	inside transcription region	+	44178	NA	54659	42588
	chr3	126706825	126708480	-0.139142	1.11314	124230	86875	86882	8	8	0.0365729	1	0.0815479	1	PLXNA1	NM_032242 NP_115618 XM_011512908 XM_011512909 XP_011511210 XP_011511211	overlaps 5'	overlaps 5'	0	overlaps exon upstream	0	1	31	overlaps 5' UTR	+	48798	NA	5361	41577
	chr17	915634	916509	-0.158952	1.11266	73947	349244	349250	7	7	0.0358285	1	0.0816456	1	ABR	NM_001092 NM_001159746 NM_001256847 NM_001282149 NM_021962 NP_001083 NP_001153218 NP_001243776 NP_001269078 NP_068781 XM_011523810 XM_011523811 XM_011523812 XM_011523813 XM_011523814 XM_011523815 XM_011546765 XM_011546766 XM_011546767 XM_011546768 XM_011546769 XM_011546770 XP_011522112 XP_011522113 XP_011522114 XP_011522115 XP_011522116 XP_011522117 XP_011545067 XP_011545068 XP_011545069 XP_01154…	inside intron	inside	78591	inside intron	-457	8	9	inside transcription region	-	81131	NA	29	27591
	chr20	37230326	37230741	-0.158942	1.1126	110866	406684	406690	7	7	0.0358358	1	0.081661	1	ARHGAP40	NM_001164431 NP_001157903	overlaps 5'	overlaps 5'	0	covers exon(s)	0	1	15	overlaps 5' UTR	+	48718	NA	343578	30784
	chr3	55516184	55517224	-0.185331	1.11198	121248	81344	81349	6	20	0.0333019	1	0.0817763	1	WNT5A	NM_001256105 NM_003392 NP_001243034 NP_003383 XM_006713324 XM_011534081 XM_011534082 XM_011534083 XM_011534084 XM_011534085 XM_011534086 XM_011534087 XM_011534088 XM_011534089 XP_006713387 XP_011532383 XP_011532384 XP_011532385 XP_011532386 XP_011532387 XP_011532388 XP_011532389 XP_011532390 XP_011532391	inside intron	inside	4446	inside intron	-1237	2	5	5' UTR	-	21927	NA	7474	58603
	chr6	28945182	28945507	-0.138688	1.1095	149149	141753	141760	8	8	0.0369063	1	0.0822751	1	ZNF311	NM_001010877 NP_001010877 XM_005249019 XM_005272794 XM_005274940 XM_005275094 XM_005275370 XM_005275530 XM_006715067 XM_006715070 XM_006725034 XM_006725035 XM_006725038 XM_006725479 XM_006725482 XM_006725693 XM_006725696 XM_006725811 XM_006725814 XM_006725992 XM_006725995 XM_006726082 XM_006726085 XM_011514510 XM_011514511 XM_011514512 XM_011514513 XM_011514514 XM_011514515 XM_011514516 XM_011514…	downstream	downstream	26484	NA	NA	NA	6	NA	-	9397	NA	282890	25951
	chr5	159435961	159436106	-0.158483	1.10938	144833	131493	131499	7	10	0.0362082	1	0.0823013	1	TTC1	NM_001282500 NM_003314 NP_001269429 NP_003305	promoter	promoter	74	NA	NA	NA	8	NA	+	56370	NA	7265	57335
	chr6	10415873	10416531	-0.138621	1.10897	147562	137576	137583	8	18	0.0369538	1	0.0823788	1	TFAP2A	NM_001032280 NM_001042425 NM_003220 NP_001027451 NP_001035890 NP_003211 XM_006715175 XM_011514833 XP_006715238 XP_011513135	inside intron	inside	3266	inside intron	3119	1	2	inside transcription region	-	10478	NA	7020	56454
	chr1	6445804	6446234	-0.22146	1.1073	1687	4496	4500	5	5	0.026421	1	0.0826964	1	ACOT7	NM_007274 NM_181862 NM_181863 NM_181864 NM_181865 NM_181866 NP_009205 NP_863654 NP_863655 NP_863656	inside intron	inside	7592	inside intron	7082	1	10	inside transcription region	-	129494	NA	11332	7869
	chr22	42548153	42549153	-0.184132	1.10479	116546	420540	420545	6	6	0.0341302	1	0.0832037	1	TCF20	NM_005650 NM_181492 NP_005641 NP_852469 XM_005261722 XM_006724313 XM_011530352 XM_011530353 XM_011530354 XM_011530355 XM_011547035 XM_011547036 XM_011547752 XM_011547753 XM_011548817 XM_011548818 XM_011548820 XM_011548821 XP_005261779 XP_006724376 XP_011528654 XP_011528655 XP_011528656 XP_011528657 XP_011545337 XP_011545338 XP_011546054 XP_011546055 XP_011547119 XP_011547120 XP_011547122 XP_01154…	downstream	downstream	62292	NA	NA	NA	5	NA	-	55426	NA	6942	56295
	chr12	6880640	6882083	-0.110453	1.10453	39540	270928	270937	10	10	0.0223932	1	0.0832646	1	LAG3	NM_002286 NP_002277 XM_011520956 XP_011519258	overlaps 5'	overlaps 5'	0	overlaps exon upstream	0	1	6	5' UTR	+	5940	NA	3902	33274
	chr19	54372709	54373043	0.184015	1.10409	93486	399576	399581	6	17	0.0342142	1	0.0833584	1	MYADM	NM_001020818 NM_001020819 NM_001020820 NM_001020821 NM_001290188 NM_001290189 NM_001290190 NM_001290191 NM_001290192 NM_001290193 NM_001290194 NM_138373 NP_001018654 NP_001018655 NP_001018656 NP_001018657 NP_001277117 NP_001277118 NP_001277119 NP_001277120 NP_001277121 NP_001277122 NP_001277123 NP_612382	overlaps 5'	overlaps 5'	0	overlaps exon upstream	0	1	2	5' UTR	+	6908	NA	91663	69756
	chr6	29717114	29717368	-0.137699	1.10159	149288	142505	142512	8	36	0.0376703	1	0.0838761	1	HLA-F-AS1	NM_001003807 NR_026972 NR_026973	promoter	promoter	288	NA	NA	NA	6	NA	-	22448	NA	285830	27073
	chr2	3704363	3705649	0.157299	1.10109	94902	43296	43302	7	7	0.0371912	1	0.0839781	1	ALLC	NM_018436 NM_199232 NP_060906 XM_005263851 XM_011510369 XM_011510370 XM_011510371 XP_005263908 XP_011508671 XP_011508672 XP_011508673	promoter	promoter	137	NA	NA	NA	12	NA	+	44474	NA	55821	46115
	chr12	54359712	54360836	-0.137433	1.09947	42436	277513	277520	8	8	0.0378782	1	0.0843003	1	HOTAIR	NR_003716 NR_047517 NR_047518	covers exon(s)	inside	7904	covers exon(s)	0	5	6	inside transcription region	-	12648	NA	100124700	206
	chr2	236586191	236586744	0.219826	1.09913	107931	70201	70205	5	5	0.0272026	1	0.0843749	1	AGAP1	NM_001037131 NM_001244888 NM_014914 NP_001032208 NP_001231817 NP_055729 XM_005246059 XM_006712234 XM_006712235 XM_006712237 XM_006712239 XM_011510547 XM_011510548 XM_011510549 XP_005246116 XP_006712297 XP_006712298 XP_006712300 XP_006712302 XP_011508849 XP_011508850 XP_011508851	inside intron	inside	183458	inside intron	31078	2	17	inside transcription region	+	637711	NA	116987	8706
	chr17	77895596	77896725	0.137381	1.09905	82378	370281	370288	8	8	0.0379197	1	0.0843942	1	TBC1D16	NM_001271844 NM_001271845 NM_001271846 NM_019020 NP_001258773 NP_001258774 NP_001258775 NP_061893 XM_005257049 XM_005257050 XM_005257052 XM_006721694 XM_006721695 XM_011524322 XM_011524323 XM_011524324 XM_011524325 XP_005257106 XP_005257107 XP_005257109 XP_006721757 XP_006721758 XP_011522624 XP_011522625 XP_011522626 XP_011522627	downstream	downstream	27931	NA	NA	NA	8	NA	-	18514	NA	125058	9670
	chr21	32623901	32624720	-0.18305	1.0983	112955	411967	411972	6	6	0.0348793	1	0.0845545	1	TIAM1	NM_003253 NP_003244 XM_005261037 XM_005261038 XM_005261040 XM_011529711 XM_011529712 XM_011529713 XP_005261094 XP_005261095 XP_005261097 XP_011528013 XP_011528014 XP_011528015	covers exon(s)	inside	307570	covers exon(s)	0	4	9	overlaps 5' UTR	-	347343	NA	7074	56644
	chr16	89674435	89675127	0.219151	1.09576	73562	348259	348263	5	5	0.0275292	1	0.0850623	1	DPEP1	NM_001128141 NM_004413 NP_001121613 NP_004404 XM_005256285 XM_005256286 XM_011522925 XM_011522926 XP_005256342 XP_005256343 XP_011521227 XP_011521228	upstream	upstream	4589	NA	NA	NA	11	NA	+	25123	NA	1800	15686
	chr7	121955208	121955894	-0.182327	1.09396	165897	186965	186970	6	6	0.0353957	1	0.0854505	1	CADPS2	NM_001009571 NM_001167940 NM_017954 NP_001009571 NP_001161412 NP_060424 XM_005250695 XM_005250696 XM_005250697 XM_005250698 XM_005250699 XM_005250700 XM_005250701 XM_005250702 XM_005250703 XM_005250704 XM_005250705 XM_005250706 XM_005250707 XM_005250708 XM_011516695 XM_011516696 XM_011516697 XP_005250752 XP_005250753 XP_005250754 XP_005250755 XP_005250756 XP_005250757 XP_005250758 XP_005250759 XP…	downstream	downstream	305877	NA	NA	NA	23	NA	-	303293	NA	93664	70882
	chr6	166836358	166836791	0.218757	1.09379	156944	166023	166027	5	5	0.0277323	1	0.0854917	1	RPS6KA2	NM_001006932 NM_021135 NP_001006933 NP_066958 XM_005267092 XM_006715549 XM_011536059 XM_011536060 XM_011536061 XP_005267149 XP_006715612 XP_011534361 XP_011534362 XP_011534363	overlaps exon downstream	inside	438980	overlaps exon downstream	0	19	23	inside transcription region	-	452917	NA	6196	51272
	chr17	20687481	20687912	-0.21854	1.0927	76394	355421	355425	5	5	0.0278321	1	0.0857154	1	LOC100287072	NR_073509	downstream	downstream	71722	NA	NA	NA	12	NA	+	25419	NA	100287072	1036
	chr5	139283051	139284774	-0.109203	1.09203	143271	127897	127906	10	10	0.0225698	1	0.0858748	1	NRG2	NM_001184935 NM_004883 NM_013981 NM_013982 NM_013983 NM_013984 NM_013985 NP_001171864 NP_004874 NP_053584 NP_053585 NP_053586 XM_005268533 XM_006714808 XM_006714810 XM_011537710 XM_011537711 XM_011537712 XM_011537713 XP_005268590 XP_006714871 XP_006714873 XP_011536012 XP_011536013 XP_011536014 XP_011536015 XR_944342	inside intron	inside	138110	inside intron	-15954	2	8	inside transcription region	-	196520	NA	9542	71627
	chr8	1617616	1618448	-0.2184	1.092	169642	195475	195479	5	5	0.0278964	1	0.0858786	1	DLGAP2	NM_001277161 NM_004745 NP_001264090 NP_004736 XM_011534761 XM_011534762 XM_011534763 XM_011534764 XM_011534765 XM_011547369 XM_011547370 XM_011547371 XM_011547372 XM_011547373 XM_011547374 XM_011547375 XM_011547376 XP_011533063 XP_011533064 XP_011533065 XP_011533066 XP_011533067 XP_011545671 XP_011545672 XP_011545673 XP_011545674 XP_011545675 XP_011545676 XP_011545677 XP_011545678	inside intron	inside	168084	inside intron	-771	6	11	inside transcription region	+	207110	NA	9228	70097
	chr14	93698053	93698870	-0.272936	1.09175	57231	311108	311111	4	8	0.0125156	1	0.0859365	1	UBR7	NM_001100417 NM_175748 NP_786924 NR_038150	downstream	downstream	24652	NA	NA	NA	11	NA	+	22160	NA	55148	44038
	chr17	74524371	74525125	0.218081	1.0904	81734	368671	368675	5	5	0.0280734	1	0.0862287	1	PRCD	NM_001077620 NP_001071088 NR_033357 XM_011525184 XP_011523486	inside intron	inside	703	inside intron	-455	1	5	5' UTR	+	17790	NA	768206	59039
	chr2	85360601	85362480	-0.13621	1.08968	99762	53399	53406	8	8	0.0388582	1	0.086383	1	TCF7L1	NM_031283 NP_112573 XM_006712109 XP_006712172	covers exon(s)	inside	18	covers exon(s)	0	1	12	overlaps 5' UTR	+	176928	NA	83439	64004
	chr17	79094415	79095236	0.217783	1.08891	82750	371320	371324	5	13	0.0282277	1	0.0865681	1	AATK	NM_001080395 NM_004920 NP_001073864 NP_004911 XM_005257855 XM_006722193 XM_006722194 XM_006722195 XM_006722196 XM_006722197 XM_011525509 XM_011525510 XM_011525511 XM_011525512 XP_005257912 XP_006722256 XP_006722257 XP_006722258 XP_006722259 XP_006722260 XP_011523811 XP_011523812 XP_011523813 XP_011523814 XR_934622	inside exon	inside	44636	inside exon	0	11	14	inside transcription region	-	48776	NA	9625	71913
	chr2	200331675	200332739	-0.181149	1.08689	105414	65042	65047	6	6	0.0363145	1	0.0869834	1	SATB2	NM_001172509 NM_001172517 NM_015265 NP_001165980 NP_001165988 NP_056080 XM_005246396 XM_006712372 XM_011510840 XP_005246453 XP_006712435 XP_011509142	inside intron	inside	3250	inside intron	2997	1	12	5' UTR	-	201766	NA	23314	20494
	chr1	147801090	147801789	-0.181121	1.08673	11116	25699	25704	6	9	0.0363367	1	0.0870258	1	NBPF8	NM_001037501 NP_001032590 NR_102404 NR_102405 XM_006710872 XP_006710935	inside intron	inside	545140	inside intron	204436	10	12	inside transcription region	-	772606	NA	728841	57711
	chr11	129685362	129685695	0.135701	1.08561	38252	268081	268088	8	11	0.0392619	1	0.0872602	1	TMEM45B	NM_138788 NP_620143 XM_005271400 XM_011542586 XM_011542587 XM_011542588 XP_005271457 XP_011540888 XP_011540889 XP_011540890	promoter	promoter	46	NA	NA	NA	6	NA	+	44157	NA	120224	9125
	chr2	3292757	3293469	-0.216972	1.08486	94800	42986	42990	5	5	0.0286331	1	0.0874042	1	TSSC1	NM_003310 NP_003301 XM_006711893 XM_011510383 XM_011510384 XM_011510385 XM_011510386 XM_011510387 XP_006711956 XP_011508685 XP_011508686 XP_011508687 XP_011508688 XP_011508689	inside intron	inside	88184	inside intron	-31530	4	9	inside transcription region	-	188912	NA	7260	57327
	chr5	77253378	77253990	-0.180697	1.08418	140486	122101	122106	6	6	0.0366633	1	0.0875619	1	AP3B1	NM_001271769 NM_003664 NP_001258698 NP_003655 XM_005248618 XM_005248619 XP_005248675 XP_005248676	downstream	downstream	336589	NA	NA	NA	27	NA	-	292429	NA	8546	67000
	chr13	112547341	112548306	-0.154857	1.084	52380	299893	299899	7	7	0.0393172	1	0.0876052	1	SOX1	NM_005986 NP_005977	upstream	upstream	173607	NA	NA	NA	1	NA	+	4107	NA	6656	55052
	chr11	27741916	27743258	-0.108343	1.08343	30663	250356	250365	10	24	0.0226795	1	0.0877217	1	BDNF	NM_001143805 NM_001143806 NM_001143807 NM_001143808 NM_001143809 NM_001143810 NM_001143811 NM_001143812 NM_001143813 NM_001143814 NM_001143815 NM_001143816 NM_001709 NM_170731 NM_170732 NM_170733 NM_170734 NM_170735 NP_001137277 NP_001137278 NP_001137279 NP_001137280 NP_001137281 NP_001137282 NP_001137283 NP_001137284 NP_001137285 NP_001137286 NP_001137288 NP_001700 NP_733927 NP_733928 NP_733929 …	overlaps exon downstream	inside	347	overlaps exon downstream	0	1	2	overlaps 5' UTR	-	67163	NA	627	51484
	chr2	242168856	242170211	-0.154655	1.08259	108924	72417	72423	7	7	0.0394954	1	0.0879141	1	HDLBP	NM_001243900 NM_005336 NM_203346 NP_001230829 NP_005327 NP_976221 XM_005247000 XM_005247001 XM_005247002 XM_005247003 XM_006712475 XM_011511058 XM_011511059 XM_011511060 XM_011511061 XP_005247057 XP_005247058 XP_005247059 XP_005247060 XP_006712538 XP_011509360 XP_011509361 XP_011509362 XP_011509363	covers exon(s)	inside	84904	covers exon(s)	0	28	28	overlaps 3'UTR	-	88433	NA	3069	28663
	chr8	104153643	104153829	-0.216345	1.08173	175145	206957	206961	5	14	0.0289853	1	0.0881143	1	BAALC	NM_001024372 NM_024812 NP_001019543 NP_079088	inside intron	inside	722	inside intron	-357	1	2	inside transcription region	+	89612	NA	79870	61496
	chr7	20816184	20817296	-0.154518	1.08163	159911	173729	173735	7	11	0.0396218	1	0.0881383	1	SP8	NM_182700 NM_198956 NP_874359 NP_945194 XM_011515176 XP_011513478	downstream	downstream	9212	NA	NA	NA	3	NA	-	4614	NA	221833	18213
	chr12	113495037	113496168	-0.120099	1.08089	45738	284914	284922	9	9	0.0327611	1	0.088293	1	DTX1	NM_004416 NP_004407 XM_011538009 XP_011536311	overlaps 5'	overlaps 5'	0	overlaps exon upstream	0	1	9	overlaps 5' UTR	+	40171	NA	1840	15817
	chr2	242844000	242844943	-0.179598	1.07759	109101	72903	72908	6	9	0.0375186	1	0.0890399	1	RTP5	NM_173821 NP_776182 XM_011510995 XM_011510996 XM_011510997 XM_011546456 XM_011546457 XM_011546458 XP_011509297 XP_011509298 XP_011509299 XP_011544758 XP_011544759 XP_011544760	downstream	downstream	32114	NA	NA	NA	2	NA	+	3596	NA	285093	26789
	chr8	38831148	38832728	-0.153886	1.0772	172257	200922	200928	7	7	0.0401807	1	0.0891329	1	PLEKHA2	NM_021623 NP_067636 XM_011544605 XM_011544606 XM_011544607 XM_011544608 XP_011542907 XP_011542908 XP_011542909 XP_011542910	overlaps 3'	overlaps 3'	72395	overlaps exon downstream	0	11	11	3'UTR	+	72677	NA	59339	50341
	chr17	21220055	21220807	0.179411	1.07647	76463	355588	355593	6	6	0.0376785	1	0.0893026	1	MAP2K3	NM_002756 NM_145109 NM_145110 NP_002747 NP_659731 XM_005256722 XM_005256723 XM_011523958 XM_011523959 XP_005256779 XP_005256780 XP_011522260 XP_011522261	downstream	downstream	32087	NA	NA	NA	12	NA	+	30583	NA	5606	46597
	chr17	1028394	1029744	-0.153509	1.07456	73984	349324	349330	7	7	0.0405295	1	0.0897217	1	ABR	NM_001092 NM_001159746 NM_001256847 NM_001282149 NM_021962 NP_001083 NP_001153218 NP_001243776 NP_001269078 NP_068781 XM_011523810 XM_011523811 XM_011523812 XM_011523813 XM_011523814 XM_011523815 XM_011546765 XM_011546766 XM_011546767 XM_011546768 XM_011546769 XM_011546770 XP_011522112 XP_011522113 XP_011522114 XP_011522115 XP_011522116 XP_011522117 XP_011545067 XP_011545068 XP_011545069 XP_01154…	overlaps 5'	overlaps 5'	0	covers exon(s)	0	1	3	overlaps 5' UTR	-	34185	NA	29	27592
	chr4	3526676	3528373	0.119281	1.07353	129270	98252	98260	9	9	0.0331476	1	0.0899608	1	LRPAP1	NM_002337 NP_002328 NR_110005	overlaps exon upstream	inside	5851	overlaps exon upstream	0	2	8	inside transcription region	-	28900	NA	4043	34339
	chr22	32750734	32750881	0.178851	1.07311	115685	418368	418373	6	6	0.038131	1	0.0900469	1	RFPL3	NM_001098535 NM_006604 NP_001092005 NP_006595	overlaps 5'	overlaps 5'	0	overlaps exon upstream	0	1	3	5' UTR	+	6276	NA	10738	5819
	chr10	103588818	103590859	-0.134059	1.07247	25101	236142	236149	8	8	0.0406058	1	0.0901802	1	KCNIP2	NM_014591 NM_173191 NM_173192 NM_173193 NM_173194 NM_173195 NM_173197 NM_173342 NP_055406 NP_775283 NP_775284 NP_775285 NP_775286 NP_775287 NP_775289 XM_005269729 XM_005269730 XM_006717812 XM_011539731 XP_005269786 XP_005269787 XP_006717875 XP_011538033	covers exon(s)	inside	12818	covers exon(s)	0	2	6	inside transcription region	-	16279	NA	30819	28753
	chr6	168417097	168417743	0.178637	1.07182	157198	166602	166607	6	6	0.0383007	1	0.0903122	1	KIF25	NM_005355 NM_030615 NP_005346 NP_085118 XM_011535802 XM_011535803 XM_011535804 XP_011534104 XP_011534105 XP_011534106	inside intron	inside	17325	inside intron	909	2	3	inside transcription region	+	30631	NA	3834	32551
	chr1	161171211	161171819	0.17854	1.07124	12765	29994	29999	6	11	0.0383817	1	0.0904536	1	NDUFS2	NM_001166159 NM_004550 NP_001159631 NP_004541 XM_005245208 XM_005245209 XP_005245265 XP_005245266	inside intron	inside	2106	inside intron	117	2	15	5' UTR	+	15079	NA	4720	37233
	chr6	29592381	29593913	-0.178414	1.07048	149241	142225	142230	6	6	0.0384875	1	0.0906267	1	GABBR1	NM_001470 NM_021903 NM_021904 NM_021905 NP_001461 NP_068703 NP_068704 XM_005248982 XM_005272785 XM_005274841 XM_005274931 XM_005275088 XM_005275227 XM_005275363 XM_006715047 XM_006725030 XM_006725477 XM_006725691 XM_006725807 XM_006725901 XM_006725988 XM_011514453 XM_011514454 XM_011514455 XM_011514456 XM_011546282 XM_011546283 XM_011546284 XM_011547197 XM_011547198 XM_011547199 XM_011547200 XM_0…	covers exon(s)	inside	6249	covers exon(s)	0	6	14	inside transcription region	-	23784	NA	2550	22288
	chr11	15095017	15095178	-0.178342	1.07005	30053	248961	248966	6	12	0.0385462	1	0.09073	1	CALCB	NM_000728 NP_000719	overlaps 5'	overlaps 5'	0	overlaps exon upstream	0	1	5	5' UTR	+	8742	NA	797	60979
	chr1	1959442	1959832	-0.178095	1.06857	561	1587	1592	6	6	0.0387605	1	0.0910878	1	GABRD	NM_000815 NP_000806 XM_011541194 XP_011539496	covers exon(s)	inside	8674	covers exon(s)	0	6	9	inside transcription region	+	11424	NA	2563	22537
	chr7	150104655	150105713	0.17802	1.06812	167803	190898	190903	6	6	0.0388231	1	0.0911868	1	LOC728743	NM_001080852 NR_027237	covers exon(s)	inside	1815	covers exon(s)	0	2	3	inside transcription region	+	6718	NA	728743	57682
	chr16	88091073	88091975	0.21336	1.0668	72915	346597	346601	5	5	0.0305777	1	0.0915026	1	BANP	NM_001173539 NM_001173540 NM_001173541 NM_001173542 NM_001173543 NM_017869 NM_079837 NP_001167010 NP_001167011 NP_001167012 NP_001167013 NP_001167014 NP_060339 NP_524576 XM_005256008 XM_005256009 XM_011523170 XM_011523171 XM_011523172 XM_011523173 XM_011523174 XM_011523175 XM_011523176 XM_011523177 XM_011523178 XM_011523179 XM_011523180 XM_011523181 XM_011523182 XM_011523183 XM_011523184 XM_01152…	inside intron	inside	87449	inside intron	6897	12	14	inside transcription region	+	107300	NA	54971	43466
	chr13	112858755	112859856	-0.177788	1.06673	52475	300178	300183	6	6	0.0390198	1	0.0915159	1	SOX1	NM_005986 NP_005977	downstream	downstream	136842	NA	NA	NA	1	NA	+	4107	NA	6656	55052
	chr15	60294120	60295312	-0.133207	1.06566	61699	321264	321271	8	8	0.0413454	1	0.0917503	1	FOXB1	NM_012182 NP_036314	promoter	promoter	1109	NA	NA	NA	2	NA	+	1721	NA	27023	24896
	chr4	55095148	55095529	0.152113	1.06479	131662	103367	103373	7	7	0.0418211	1	0.0919457	1	PDGFRA	NM_006206 NP_006197 XM_005265743 XM_006714039 XM_006714041 XM_011534385 XM_011534386 XP_005265800 XP_006714102 XP_006714104 XP_011532687 XP_011532688	overlaps 5'	overlaps 5'	0	overlaps exon upstream	0	1	23	5' UTR	+	69148	NA	5156	40389
	chr5	33936752	33938225	-0.177385	1.06431	138637	118148	118153	6	17	0.0393686	1	0.0920777	1	RXFP3	NM_016568 NP_057652	inside exon	inside	261	inside exon	0	1	1	overlaps 5' UTR	+	2532	NA	51289	39670
	chr17	80560593	80561461	-0.151409	1.05986	83275	373018	373024	7	14	0.0425251	1	0.0931161	1	FOXK2	NM_004514 NM_181430 NM_181431 NP_004505 XM_011523573 XP_011521875 XR_933935	inside exon	inside	6935	inside exon	0	2	2	inside transcription region	+	8825	NA	3607	31483
	chr2	200320455	200321016	-0.211968	1.05984	105407	65005	65009	5	21	0.0313795	1	0.0931195	1	SATB2	NM_001172509 NM_001172517 NM_015265 NP_001165980 NP_001165988 NP_056080 XM_005246396 XM_006712372 XM_011510840 XP_005246453 XP_006712435 XP_011509142	covers exon(s)	inside	14973	covers exon(s)	0	3	12	overlaps 5' UTR	-	201766	NA	23314	20494
	chr1	111813307	111814208	-0.151315	1.0592	10185	23601	23607	7	7	0.0426297	1	0.0932853	1	CHIAP2	NM_001013621 NR_003928	upstream	upstream	8938	NA	NA	NA	8	NA	+	5584	NA	149620	12818
	chr11	63885584	63886459	-0.211315	1.05658	32945	255689	255693	5	5	0.031763	1	0.0938857	1	MACROD1	NM_014067 NP_054786 XM_005273939 XM_005273940 XM_006718521 XM_006718522 XM_011544970 XM_011544971 XM_011544972 XP_005273996 XP_005273997 XP_006718584 XP_006718585 XP_011543272 XP_011543273 XP_011543274	inside intron	inside	47126	inside intron	32251	3	11	inside transcription region	-	167555	NA	28992	27579
	chr19	35790951	35791409	0.21103	1.05515	90372	391274	391278	5	5	0.0319327	1	0.0942088	1	MAG	NM_001199216 NM_002361 NM_080600 NP_001186145 NP_002352 NP_542167	covers exon(s)	inside	7962	covers exon(s)	0	6	12	inside transcription region	+	37144	NA	4099	34765
	chr22	44577135	44577265	-0.175477	1.05286	116727	421002	421007	6	13	0.0409687	1	0.0947612	1	PARVG	NM_001137605 NM_001137606 NM_001254741 NM_001254742 NM_001254743 NM_022141 NP_001131077 NP_071424 XM_005261702 XM_011530301 XM_011530302 XM_011530303 XM_011530304 XM_011530305 XM_011530306 XM_011530307 XP_005261759 XP_011528603 XP_011528604 XP_011528605 XP_011528606 XP_011528607 XP_011528608 XP_011528609	overlaps 5'	overlaps 5'	0	covers exon(s)	0	1	5	5' UTR	+	5836	NA	64098	52220
	chr6	27798556	27799458	-0.150368	1.05257	148939	140649	140655	7	7	0.0435292	1	0.094831	1	HIST1H4K	NM_003541 NP_003532	covers	covers	0	covers exon(s)	NA	NA	1	NA	-	353	NA	8362	64196
	chr11	1036307	1036938	0.131554	1.05244	28345	244446	244453	8	8	0.0427244	1	0.0948606	1	MUC6	NM_005961 NP_005952 XM_006725532 XM_011547747 XP_006725595 XP_011546049	overlaps 5'	overlaps 5'	0	covers exon(s)	0	1	33	overlaps 5' UTR	-	23882	NA	4588	36790
	chr12	131438016	131438737	-0.131498	1.05198	47511	289210	289217	8	11	0.0427707	1	0.094975	1	ADGRD1	NM_198827 NP_942122 XM_005253566 XM_011538203 XM_011538204 XM_011538205 XM_011538206 XM_011538207 XM_011538208 XM_011538209 XM_011538210 XM_011538211 XM_011538212 XP_005253623 XP_011536505 XP_011536506 XP_011536507 XP_011536508 XP_011536509 XP_011536510 XP_011536511 XP_011536512 XP_011536513 XP_011536514	overlaps 5'	overlaps 5'	0	overlaps exon upstream	0	1	26	5' UTR	+	187556	NA	283383	26122
	chr11	67141628	67142001	0.150254	1.05178	33735	258148	258154	7	16	0.043641	1	0.095026	1	CLCF1	NM_001166212 NM_013246 NP_001159684 NP_037378	overlaps 5'	overlaps 5'	0	overlaps exon upstream	0	1	3	5' UTR	-	10009	NA	23529	21177
	chr10	131989303	131989784	-0.210246	1.05123	27178	240937	240941	5	10	0.0323887	1	0.095161	1	GLRX3	NM_001199868 NM_006541 NP_001186797 NP_006532 XM_005252657 XP_005252714	downstream	downstream	54664	NA	NA	NA	13	NA	+	48146	NA	10539	5171
	chr6	26250347	26250936	-0.1314	1.0512	148712	139911	139918	8	8	0.042853	1	0.0951674	1	HIST1H3F	NM_021018 NP_066298	covers	covers	0	covers exon(s)	NA	NA	1	NA	-	465	NA	8968	68408
	chr13	100547192	100547968	-0.131378	1.05102	51657	298292	298299	8	14	0.0428692	1	0.0952099	1	CLYBL	NM_206808 NP_996531 NR_104592 XM_005254030 XM_005254031 XM_006719915 XM_011521051 XM_011521052 XP_005254087 XP_005254088 XP_006719978 XP_011519353 XP_011519354 XR_931611	inside exon	inside	288273	inside exon	0	9	9	3'UTR	+	290469	NA	171425	15125
	chr5	92913741	92914319	-0.175107	1.05064	141059	123255	123260	6	6	0.0412974	1	0.0952951	1	NR2F1-AS1	NR_015369 NR_021490 NR_021491 NR_109818 NR_109819 NR_109820 NR_109821 NR_109822 NR_109823 NR_109824 NR_109825	inside intron	inside	2684	inside intron	2528	1	6	inside transcription region	-	39425	NA	441094	36277
	chr22	50528179	50528564	-0.149531	1.04672	117329	422253	422259	7	12	0.0443717	1	0.0962885	1	MOV10L1	NM_001164104 NM_001164105 NM_001164106 NM_018995 NP_001157576 NP_001157577 NP_001157578 NP_061868 XM_005261923 XM_011530696 XM_011530697 XM_011530698 XM_011530699 XM_011530700 XM_011530701 XM_011530702 XM_011530703 XM_011530704 XP_005261980 XP_011528998 XP_011528999 XP_011529000 XP_011529001 XP_011529002 XP_011529003 XP_011529004 XP_011529005 XP_011529006 XR_430479	overlaps 5'	overlaps 5'	0	overlaps exon upstream	0	1	26	overlaps 5' UTR	+	71681	NA	54456	42153
	chr10	125033770	125034296	-0.174195	1.04517	26500	239354	239359	6	10	0.0421193	1	0.0966806	1	BUB3	NM_001007793 NM_004725 NP_001007794 NP_004716	downstream	downstream	120010	NA	NA	NA	8	NA	+	11126	NA	9184	69864
	chr1	4770676	4772263	-0.130643	1.04515	1446	3983	3990	8	8	0.0434949	1	0.0966844	1	AJAP1	NM_001042478 NM_018836 NP_001035943 NP_061324 XM_011541786 XM_011541787 XM_011541788 XP_011540088 XP_011540089 XP_011540090	overlaps exon upstream	inside	55571	overlaps exon upstream	0	2	6	inside transcription region	+	128746	NA	55966	46485
	chr1	160990265	160991549	-0.115856	1.0427	12712	29812	29820	9	9	0.0346856	1	0.0972964	1	F11R	NM_016946 NM_144501 NM_144502 NM_144503 NM_144504 NP_058642	inside intron	inside	17225	inside intron	17120	1	10	inside transcription region	-	43773	NA	50848	38738
	chr7	135433353	135433790	0.130276	1.04221	166830	188900	188907	8	8	0.0438064	1	0.0974266	1	FAM180A	NM_205855 NP_995327 XM_006715983 XP_006716046	overlaps 5'	overlaps 5'	0	overlaps exon upstream	0	1	3	5' UTR	-	15290	NA	389558	33138
	chr14	103691569	103692104	0.173385	1.04031	58344	313764	313769	6	9	0.042868	1	0.0979049	1	LINC00605	NR_033938	upstream	upstream	36204	NA	NA	NA	3	NA	-	1807	NA	100131366	619
	chr2	177024294	177026301	-0.115543	1.03989	104569	63280	63288	9	26	0.0348343	1	0.0980274	1	HOXD3	NM_006898 NP_008829 XM_005246509 XM_005246510 XM_005246511 XM_005246513 XM_006712477 XM_011511065 XM_011511066 XP_005246566 XP_005246567 XP_005246568 XP_005246570 XP_006712540 XP_011509367 XP_011509368	upstream	upstream	2504	NA	NA	NA	3	NA	+	9021	NA	3232	29799
	chr2	111875749	111877177	-0.115542	1.03987	101286	56670	56678	9	9	0.0348352	1	0.0980296	1	ACOXL	NM_001105516 NM_001142807 NM_001142808 NM_018308 NP_001136279 XM_011511404 XM_011511405 XM_011511406 XM_011511407 XM_011511408 XM_011511409 XM_011511410 XM_011511411 XM_011511412 XM_011511413 XM_011511414 XM_011511415 XM_011511416 XM_011511417 XM_011511418 XM_011511419 XM_011511420 XM_011511421 XM_011511422 XM_011511423 XM_011511424 XM_011511425 XM_011511426 XM_011511427 XM_011511428 XM_011511429…	overlaps 3'	overlaps 3'	385599	overlaps exon downstream	0	18	18	3'UTR	+	385649	NA	55289	44603
	chr2	239333713	239334506	0.207859	1.03929	108347	71076	71080	5	13	0.0338954	1	0.0981886	1	ASB1	NM_001040445 NM_016114 NP_001035535 XM_005246080 XP_005246137 XR_241236 XR_241237	promoter	promoter	1120	NA	NA	NA	5	NA	+	25265	NA	51665	40654
	chr17	39019545	39020053	0.172765	1.03659	78062	359511	359516	6	6	0.0434486	1	0.0988819	1	KRT12	NM_000223 NP_000214	covers exon(s)	inside	3409	covers exon(s)	0	6	8	inside transcription region	-	6032	NA	3859	32602
	chr8	22422657	22423091	-0.129565	1.03652	171140	198503	198510	8	8	0.0444587	1	0.0988986	1	SORBS3	NM_001018003 NM_005775 NP_001018003 NP_005766 XM_005273371 XM_006716266 XM_006716268 XP_005273428 XP_006716329 XP_006716331	covers exon(s)	inside	13406	covers exon(s)	0	11	21	inside transcription region	+	23757	NA	10174	3923
	chr11	121297557	121298154	-0.207213	1.03607	37467	266531	266535	5	5	0.0343081	1	0.0990268	1	SORL1	NM_003105 NP_003096 XM_011542963 XM_011542964 XM_011542965 XM_011542966 XM_011542967 XP_011541265 XP_011541266 XP_011541267 XP_011541268 XP_011541269	upstream	upstream	24758	NA	NA	NA	48	NA	+	181559	NA	6653	55040
	chr6	31409319	31409505	0.1479	1.0353	149663	145618	145624	7	13	0.0460729	1	0.0992295	1	HCP5	NR_040662	upstream	upstream	21452	NA	NA	NA	2	NA	+	2629	NA	10866	6183
	chr1	91195336	91196488	-0.1479	1.0353	9277	21383	21389	7	11	0.0460729	1	0.0992299	1	BARHL2	NM_020063 NP_064447	upstream	upstream	12542	NA	NA	NA	3	NA	-	5215	NA	343472	30780
	chr1	165512980	165513716	0.147749	1.03424	13073	30610	30616	7	7	0.0462319	1	0.0994814	1	LRRC52	NM_001005214 NP_001005214	overlaps 5'	overlaps 5'	0	overlaps exon upstream	0	1	2	overlaps 5' UTR	+	19707	NA	440699	36201
	chr5	43017351	43018629	-0.128762	1.0301	139064	119097	119104	8	8	0.0451764	1	0.100567	1	LOC648987	NR_034085 NR_034086 NR_104649 NR_104650 NR_104651	inside exon	inside	284	inside exon	0	1	1	inside transcription region	-	2763	NA	648987	53749
	chr2	201633928	201635643	-0.147115	1.02981	105518	65252	65258	7	7	0.0469107	1	0.100641	1	AOX2P	NR_001557	covers exon(s)	inside	73482	covers exon(s)	0	23	31	inside transcription region	+	98495	NA	344454	30814
	chr7	113722758	113724153	-0.146884	1.02818	165594	186360	186366	7	7	0.0471614	1	0.101055	1	FOXP2	NM_001172766 NM_001172767 NM_014491 NM_148898 NM_148899 NM_148900 NP_001166237 NP_001166238 NP_055306 NP_683696 NP_683697 NP_683698 NR_033766 NR_033767 XM_011516706 XP_011515008	promoter	promoter	2212	NA	NA	NA	12	NA	+	545395	NA	93986	71012
	chr2	105857809	105858139	0.146793	1.02755	100933	56006	56012	7	15	0.0472527	1	0.101238	1	GPR45	NM_007227 NP_009158	promoter	promoter	61	NA	NA	NA	1	NA	+	1724	NA	11250	7467
	chr3	125775413	125776273	0.171199	1.02719	124111	86622	86627	6	6	0.0449708	1	0.101332	1	SLC41A3	NM_001008485 NM_001008486 NM_001008487 NM_001164475 NM_017836 NP_001008485 NP_001008486 NP_001008487 NP_001157947 NP_060306 XM_005247559 XM_005247560 XM_005247561 XM_005247562 XM_005247563 XM_005247564 XM_005247565 XM_006713681 XM_011512943 XM_011512944 XM_011512945 XP_005247616 XP_005247617 XP_005247618 XP_005247619 XP_005247620 XP_005247621 XP_005247622 XP_006713744 XP_011511245 XP_011511246 XP…	inside intron	inside	26861	inside intron	-5519	3	7	inside transcription region	-	67560	NA	54946	43394
	chr17	78165092	78166148	0.171128	1.02677	82472	370544	370549	6	6	0.0450432	1	0.101463	1	CARD14	NM_001257970 NM_024110 NM_052819 NP_001244899 NP_077015 NP_438170 NR_047566 XM_011525212 XM_011525213 XM_011525214 XM_011525215 XM_011525216 XM_011525217 XM_011525218 XM_011525219 XM_011525220 XM_011525221 XM_011525222 XM_011525223 XP_011523514 XP_011523515 XP_011523516 XP_011523517 XP_011523518 XP_011523519 XP_011523520 XP_011523521 XP_011523522 XP_011523523 XP_011523524 XP_011523525 XR_934547	covers exon(s)	inside	3070	covers exon(s)	0	4	7	inside transcription region	+	9309	NA	79092	59924
	chr6	166259938	166260532	-0.205292	1.02646	156876	165805	165809	5	8	0.0355941	1	0.101545	1	LINC00473	NR_026860 NR_026861	downstream	downstream	140995	NA	NA	NA	2	NA	-	63991	NA	90632	69115
	chr19	2578938	2579745	0.170945	1.02567	86607	381307	381312	6	6	0.045215	1	0.101762	1	GNG7	NM_052847 NP_443079	inside intron	inside	123001	inside intron	-23751	3	5	5' UTR	-	191528	NA	2788	25768
	chr2	71693389	71694016	-0.128167	1.02534	99145	52032	52039	8	11	0.0457177	1	0.101851	1	DYSF	NM_001130455 NM_001130976 NM_001130977 NM_001130978 NM_001130979 NM_001130980 NM_001130981 NM_001130982 NM_001130983 NM_001130984 NM_001130985 NM_001130986 NM_001130987 NM_003494 NP_001123927 NP_001124448 NP_001124449 NP_001124450 NP_001124451 NP_001124452 NP_001124453 NP_001124454 NP_001124455 NP_001124456 NP_001124457 NP_001124458 NP_001124459 NP_003485 XM_005264584 XM_005264585 XP_005264641 XP…	overlaps 5'	overlaps 5'	0	overlaps exon upstream	0	1	56	overlaps 5' UTR	+	220061	NA	8291	63862
	chr2	236867685	236868124	0.255692	1.02277	107978	70312	70315	4	8	0.0161976	1	0.102542	1	AGAP1	NM_001037131 NM_001244888 NM_014914 NP_001032208 NP_001231817 NP_055729 XM_005246059 XM_006712234 XM_006712235 XM_006712237 XM_006712239 XM_011510547 XM_011510548 XM_011510549 XP_005246116 XP_006712297 XP_006712298 XP_006712300 XP_006712302 XP_011508849 XP_011508850 XP_011508851	inside intron	inside	464952	inside intron	8981	12	17	inside transcription region	+	637711	NA	116987	8706
	chr18	20713474	20714496	-0.14605	1.02235	84111	375190	375196	7	7	0.0480913	1	0.102657	1	CABLES1	NM_001100619 NM_001256438 NM_138375 NP_001094089 NP_001243367 NP_612384 NR_023359	promoter	promoter	32	NA	NA	NA	7	NA	+	125906	NA	91768	69813
	chr7	96641558	96642794	-0.12776	1.02208	164241	183154	183161	8	8	0.0460811	1	0.102737	1	DLX6-AS1	NR_015448	inside intron	inside	583	inside intron	442	1	3	inside transcription region	-	45550	NA	285987	27158
	chr10	1767482	1767915	-0.170126	1.02076	18909	222871	222876	6	6	0.0460395	1	0.10307	1	ADARB2	NM_018702 NP_061172 XR_930468	inside intron	inside	11755	inside intron	11329	1	10	inside transcription region	-	556417	NA	105	5051
	chr6	169106588	169106914	0.170105	1.02063	157398	167108	167113	6	6	0.0460631	1	0.103104	1	SMOC2	NM_001166412 NM_022138 NP_001159884 NP_071421 XM_011536065 XM_011536066 XP_011534367 XP_011534368	downstream	downstream	264757	NA	NA	NA	13	NA	+	226843	NA	64094	52205
	chr10	134150451	134150581	0.20409	1.02045	27463	241694	241698	5	5	0.0364392	1	0.103155	1	LRRC27	NM_001143757 NM_001143758 NM_001143759 NM_030626 NP_001137229 NP_001137230 NP_001137231 NP_085129 NR_026559 XM_006717983 XM_006717984 XM_011540208 XM_011540209 XM_011540210 XP_006718046 XP_006718047 XP_011538510 XP_011538511 XP_011538512 XR_428718 XR_428719 XR_945819	inside intron	inside	1839	inside intron	-118	2	11	inside transcription region	+	46398	NA	80313	62547
	chr11	18727321	18727949	-0.203958	1.01979	30337	249616	249620	5	5	0.0365364	1	0.103325	1	IGSF22	NM_173588 NP_775859 XM_011520030 XM_011520031 XM_011520032 XP_011518332 XP_011518333 XP_011518334	covers exon(s)	inside	19828	covers exon(s)	0	22	23	inside transcription region	-	21925	NA	283284	26086
	chr6	32048679	32049322	-0.145595	1.01916	149862	148084	148090	7	25	0.0486223	1	0.103498	1	TNXB	NM_019105 NM_032470 NP_061978 NP_115859	overlaps exon downstream	inside	27829	overlaps exon downstream	0	10	44	inside transcription region	-	68219	NA	7148	56894
	chr4	77506682	77507411	-0.169831	1.01899	132371	104778	104783	6	6	0.0463425	1	0.103539	1	SHROOM3	NM_020859 NP_065910 XM_005263162 XM_005263163 XM_005263164 XM_005263165 XM_006714282 XM_011532157 XM_011532158 XM_011532159 XM_011532160 XM_011532161 XP_005263219 XP_005263220 XP_005263221 XP_005263222 XP_006714345 XP_011530459 XP_011530460 XP_011530461 XP_011530462 XP_011530463	inside intron	inside	150429	inside intron	-29765	2	11	inside transcription region	+	348152	NA	57619	49052
	chr12	54447596	54448913	-0.12733	1.01864	42473	277770	277777	8	28	0.0464428	1	0.103634	1	HOXC4	NM_014620 NM_153633 NP_055435 NP_705897	overlaps 5'	overlaps 5'	0	covers exon(s)	0	2	2	overlaps 5' UTR	+	2153	NA	3221	29779
	chr2	241458886	241460002	-0.145307	1.01715	108729	71963	71969	7	7	0.0489805	1	0.104062	1	ANKMY1	NM_001282771 NM_001282780 NM_001282781 NM_016552 NM_017844 NP_001269700 NP_001269709 NP_001269710 NP_057636 NP_060314 XM_006712569 XM_011511300 XM_011511301 XM_011511302 XM_011511303 XM_011511304 XM_011511305 XM_011511306 XM_011511307 XM_011511308 XM_011511309 XM_011511310 XM_011511311 XM_011511312 XM_011511313 XM_011511314 XM_011511315 XM_011511316 XM_011511317 XM_011511318 XM_011511319 XM_01151…	covers exon(s)	inside	40273	covers exon(s)	0	7	15	inside transcription region	-	81436	NA	51281	39656
	chr1	151148231	151149370	0.12688	1.01504	11390	26449	26456	8	8	0.0468259	1	0.104638	1	VPS72	NM_001271087 NM_001271088 NM_005997 NP_001258016 NP_001258017 NP_005988	overlaps 3'	overlaps 3'	13319	overlaps exon downstream	0	6	6	overlaps 3'UTR	-	13913	NA	6944	56301
	chr11	2181039	2182457	0.145004	1.01503	28717	245642	245648	7	13	0.049304	1	0.104642	1	INS-IGF2	NM_001042376 NP_001035835 NR_003512	overlaps 5'	overlaps 5'	0	inside intron	-17	1	5	overlaps 5' UTR	-	14586	NA	723961	57261
	chr11	638404	639423	-0.202996	1.01498	28184	243985	243989	5	16	0.0372195	1	0.104659	1	DRD4	NM_000797 NP_000788	inside intron	inside	1099	inside intron	9	2	4	inside transcription region	+	3400	NA	1815	15736
	chr12	132686912	132688306	-0.126849	1.01479	47823	289980	289987	8	8	0.0468503	1	0.104704	1	GALNT9	NM_001122636 NM_021808 NP_001116108 NP_068580	covers exon(s)	inside	217599	covers exon(s)	0	7	11	inside transcription region	-	224988	NA	50614	38508
	chr7	1983169	1983984	0.202923	1.01461	158503	170192	170196	5	5	0.0372658	1	0.104748	1	MAD1L1	NM_001013836 NM_001013837 NM_001304523 NM_001304524 NM_001304525 NM_003550 NP_001013858 NP_001013859 NP_001291452 NP_001291453 NP_001291454 NP_003541 XM_005249877 XM_011515567 XM_011515568 XM_011515569 XM_011515570 XM_011515571 XP_005249934 XP_011513869 XP_011513870 XP_011513871 XP_011513872 XP_011513873	inside intron	inside	288599	inside intron	-6635	17	18	inside transcription region	-	335258	NA	8379	64389
	chr8	143868844	143869473	0.126823	1.01458	177230	210986	210993	8	20	0.0468666	1	0.104754	1	LY6D	NM_003695 NP_003686	promoter	promoter	836	NA	NA	NA	3	NA	-	1710	NA	8581	67172
	chr7	27153580	27153847	0.168988	1.01393	160331	174721	174726	6	27	0.0472252	1	0.104927	1	HOXA3	NM_030661 NM_153631 NM_153632 NP_109377 NP_705895 XM_005249730 XM_005249731 XM_005249732 XM_006715715 XM_011515343 XP_005249787 XP_005249788 XP_005249789 XP_006715778 XP_011513645	inside intron	inside	12792	inside intron	-3200	3	4	5' UTR	-	20830	NA	3200	29729
	chr16	67686832	67687754	0.168905	1.01343	70760	341747	341752	6	6	0.047308	1	0.105057	1	RLTPR	NM_001013838 NP_001013860 XM_005255807 XM_011522874 XM_011522875 XP_005255864 XP_011521176 XP_011521177	covers exon(s)	inside	7802	covers exon(s)	0	30	38	inside transcription region	+	12442	NA	146206	12179
	chr7	26897182	26897714	-0.144756	1.01329	160307	174601	174607	7	7	0.0495839	1	0.105087	1	SKAP2	NM_001303468 NM_003930 NP_001290397 NP_003921	inside intron	inside	137144	inside intron	-2672	3	14	inside transcription region	-	328170	NA	8935	68367
	chr7	1198122	1198926	0.202548	1.01274	158190	169191	169195	5	5	0.0375131	1	0.105236	1	ZFAND2A	NM_182491 NP_872297	covers exon(s)	inside	929	covers exon(s)	0	2	5	5' UTR	-	7312	NA	90637	69122
	chr22	50451054	50451414	0.202524	1.01262	117297	422182	422186	5	5	0.0375319	1	0.105269	1	IL17REL	NM_001001694 NP_001001694 XM_011530689 XP_011528991	overlaps 5'	overlaps 5'	0	overlaps exon upstream	0	1	15	5' UTR	-	18113	NA	400935	33985
	chr2	200329486	200329872	-0.168726	1.01235	105412	65034	65039	6	6	0.0474901	1	0.105343	1	SATB2	NM_001172509 NM_001172517 NM_015265 NP_001165980 NP_001165988 NP_056080 XM_005246396 XM_006712372 XM_011510840 XP_005246453 XP_006712435 XP_011509142	inside intron	inside	6117	inside intron	-4230	2	12	5' UTR	-	201766	NA	23314	20494
	chr15	41061984	41062224	-0.202377	1.01189	60491	318458	318462	5	5	0.0376489	1	0.105471	1	C15orf62	NM_001130448 NP_001123920	overlaps 5'	overlaps 5'	0	overlaps exon upstream	0	1	1	5' UTR	+	2489	NA	643338	52656
	chr12	54320564	54321653	-0.168374	1.01024	42422	277426	277431	6	10	0.0478552	1	0.105928	1	HOXC13-AS	NR_047507	downstream	downstream	11774	NA	NA	NA	3	NA	-	4315	NA	100874366	3471
	chr11	3253581	3254065	0.112129	1.00916	29001	246737	246745	9	15	0.0362018	1	0.106211	1	MRGPRE	NM_001039165 NP_001034254	overlaps 5'	overlaps 5'	0	overlaps exon upstream	0	1	2	5' UTR	-	4575	NA	116534	8644
	chr5	72739768	72740748	-0.144144	1.00901	140211	121488	121494	7	7	0.0502777	1	0.106255	1	BTF3	NM_001037637 NM_001207 NP_001032726 NP_001198	upstream	upstream	53502	NA	NA	NA	2	NA	+	1226	NA	689	55812
	chr19	35786580	35787193	0.201741	1.00871	90371	391269	391273	5	5	0.0381156	1	0.106334	1	MAG	NM_001199216 NM_002361 NM_080600 NP_001186145 NP_002352 NP_542167	overlaps exon downstream	inside	3591	overlaps exon downstream	0	4	12	inside transcription region	+	37144	NA	4099	34765
	chr11	1481436	1482563	-0.144099	1.00869	28501	244907	244913	7	7	0.0503351	1	0.106339	1	BRSK2	NM_001256627 NM_001256629 NM_001256630 NM_001282218 NM_003957 NP_001243556 NP_001243558 NP_001243559 NP_001269147 NP_003948 NR_046331 XM_005253218 XM_005253220 XM_006718374 XM_006718376 XM_011520460 XM_011520461 XM_011520462 XM_011520463 XM_011520464 XM_011520465 XP_005253275 XP_005253277 XP_006718437 XP_006718439 XP_011518762 XP_011518763 XP_011518764 XP_011518765 XP_011518766 XP_011518767 XR_24…	overlaps exon upstream	inside	9619	overlaps exon upstream	0	7	7	overlaps 3'UTR	+	12102	NA	9024	68836
	chr16	31487813	31489209	-0.16806	1.00836	69189	338326	338331	6	6	0.0481753	1	0.106432	1	TGFB1I1	NM_001042454 NM_001164719 NM_015927 NP_001035919 NP_001158191 NP_057011	covers exon(s)	inside	3287	covers exon(s)	0	9	11	overlaps 3'UTR	+	4755	NA	7041	56516
	chr5	127871927	127872329	0.201656	1.00828	142383	125822	125826	5	5	0.0381816	1	0.106451	1	FBN2	NM_001999 NP_001990	covers exon(s)	inside	1587	covers exon(s)	0	2	8	inside transcription region	-	96224	NA	2201	17841
	chr11	118763674	118764337	0.125896	1.00717	37157	265795	265802	8	11	0.0476778	1	0.106755	1	CXCR5	NM_001716 NM_032966 NP_001707 NP_116743	overlaps 5'	overlaps 5'	0	overlaps exon upstream	0	1	1	5' UTR	+	2879	NA	643	52579
	chr8	58172571	58173601	-0.201422	1.00711	173175	202860	202864	5	5	0.0383603	1	0.106772	1	LOC286177	NR_038874	promoter	promoter	184	NA	NA	NA	3	NA	+	5385	NA	286177	27232
	chr4	571042	571737	-0.14365	1.00555	128406	95821	95827	7	7	0.0508618	1	0.107199	1	PIGG	NM_001127178 NM_001289051 NM_001289052 NM_001289053 NM_001289055 NM_001289057 NM_017733 NP_001120650 NP_001275980 NP_001275981 NP_001275982 NP_001275984 NP_001275986 NP_060203 NR_110293 XM_005272283 XM_005272284 XM_005272288 XM_005272289 XM_011513490 XM_011513491 XM_011513492 XM_011513493 XM_011513494 XP_005272340 XP_005272341 XP_005272345 XP_005272346 XP_011511792 XP_011511793 XP_011511794 XP_01…	downstream	downstream	78053	NA	NA	NA	13	NA	+	40331	NA	54872	43130
	chr2	239999421	239999938	0.200937	1.00469	108436	71265	71269	5	5	0.0387039	1	0.107445	1	HDAC4	NM_006037 NP_006028 XM_006712877 XM_006712878 XM_006712879 XM_006712880 XM_011512217 XM_011512218 XM_011512219 XM_011512220 XM_011512221 XM_011512222 XM_011512223 XM_011512224 XM_011512225 XM_011512226 XM_011512227 XM_011512228 XM_011512229 XM_011512230 XP_006712940 XP_006712941 XP_006712942 XP_006712943 XP_011510519 XP_011510520 XP_011510521 XP_011510522 XP_011510523 XP_011510524 XP_011510525 XP…	inside intron	inside	322705	inside intron	2852	22	27	inside transcription region	-	352779	NA	9759	72490
	chr13	99101389	99101761	-0.200574	1.00287	51518	298031	298035	5	12	0.0389803	1	0.107942	1	FARP1	NM_001001715 NM_001286839 NM_005766 NP_001001715 NP_001273768 NP_005757 XM_011521046 XP_011519348	inside exon	inside	305955	inside exon	0	27	27	3'UTR	+	306589	NA	10160	3881
	chr6	32796547	32797268	0.125112	1.0009	150045	149367	149374	8	22	0.0483827	1	0.108504	1	TAP2	NM_000544 NM_001290043 NM_018833 NP_000535 NP_001276972 NP_061313	covers exon(s)	inside	9279	covers exon(s)	0	13	13	overlaps 3'UTR	-	13360	NA	6891	55834
	chr1	75592950	75594053	-0.142844	0.999907	8634	20031	20037	7	11	0.0518572	1	0.108786	1	LHX8	NM_001001933 NM_001256114 NP_001001933 NP_001243043 XM_011541477 XP_011539779	promoter	promoter	66	NA	NA	NA	10	NA	+	33099	NA	431707	35730
	chr7	101468709	101469146	-0.19995	0.999752	164909	185048	185052	5	5	0.0394611	1	0.10883	1	CUX1	NM_001202543 NM_001202544 NM_001202545 NM_001202546 NM_001913 NM_181500 NM_181552 NP_001189472 NP_001189473 NP_001189474 NP_001189475 NP_001904 NP_852477 NP_853530 XM_005250150 XM_005250151 XM_005250154 XM_006715854 XM_006715855 XM_006715856 XM_011515823 XM_011515824 XM_011515825 XP_005250207 XP_005250208 XP_005250211 XP_006715917 XP_006715918 XP_006715919 XP_011514125 XP_011514126 XP_011514127	inside intron	inside	7827	inside intron	-7759	1	24	inside transcription region	+	440631	NA	1523	13317
	chr16	4729905	4730657	-0.199928	0.999639	67061	333623	333627	5	5	0.0394779	1	0.108866	1	MGRN1	NM_001142289 NM_001142290 NM_001142291 NM_015246 NP_001135761 NP_001135762 NP_001135763 NP_056061 NR_102267 XM_005255217 XM_005255218 XM_005255219 XM_005255220 XM_005255221 XM_011522441 XM_011522442 XP_005255274 XP_005255275 XP_005255276 XP_005255277 XP_005255278 XP_011520743 XP_011520744 XR_429639	inside intron	inside	55080	inside intron	893	11	15	inside transcription region	+	66150	NA	23295	20408
	chr17	74868220	74869001	-0.199927	0.999635	81791	368837	368841	5	5	0.0394779	1	0.108867	1	MGAT5B	NM_001199172 NM_144677 NM_198955 NP_001186101 NP_653278 NP_945193 XM_005257065 XM_006721707 XM_011524348 XM_011524349 XM_011524350 XM_011524351 XM_011524352 XM_011524353 XM_011524354 XP_005257122 XP_006721770 XP_011522650 XP_011522651 XP_011522652 XP_011522653 XP_011522654 XP_011522655 XP_011522656 XR_934377	overlaps 5'	overlaps 5'	0	overlaps exon upstream	0	1	16	overlaps 5' UTR	+	77742	NA	146664	12246
	chr4	79971177	79971462	-0.199795	0.998977	132528	105061	105065	5	5	0.0395781	1	0.109061	1	LINC01088	NR_038342	inside intron	inside	78275	inside intron	35787	3	6	inside transcription region	+	337051	NA	100505875	1954
	chr11	128775026	128776059	-0.124577	0.996614	38187	267941	267948	8	12	0.0488875	1	0.109739	1	KCNJ5	NM_000890 NP_000881 XM_011542809 XM_011542810 XP_011541111 XP_011541112	inside intron	inside	13713	inside intron	3687	2	4	5' UTR	+	26638	NA	3762	32264
	chr13	114304661	114305929	0.124558	0.996461	52951	301603	301610	8	8	0.0489038	1	0.109785	1	ATP4B	NM_000705 NP_000696	covers exon(s)	inside	6584	covers exon(s)	0	5	7	inside transcription region	-	9391	NA	496	38130
	chr14	97091067	97092205	0.142292	0.996045	57558	311811	311817	7	7	0.0525116	1	0.1099	1	PAPOLA	NM_001252006 NM_001252007 NM_001293627 NM_001293628 NM_001293632 NM_032632 NP_001238935 NP_001238936 NP_001280556 NP_001280557 NP_001280561 NP_116021 XM_005267281 XM_005267282 XP_005267338 XP_005267339	downstream	downstream	122354	NA	NA	NA	22	NA	+	64740	NA	10914	6325
	chr15	65689058	65689433	-0.165901	0.995405	62232	322337	322342	6	6	0.0505772	1	0.110075	1	IGDCC4	NM_020962 NP_066013 XM_011521845 XM_011521846 XM_011521847 XP_011520147 XP_011520148 XP_011520149	covers exon(s)	inside	25977	covers exon(s)	0	6	20	inside transcription region	-	41585	NA	57722	49337
	chr7	27281415	27281941	-0.124425	0.995398	160396	175157	175164	8	23	0.0490229	1	0.110076	1	EVX1	NM_001304519 NM_001304520 NM_001989 NP_001291448 NP_001291449 NP_001980 XM_011515173 XP_011513475	promoter	promoter	223	NA	NA	NA	3	NA	+	4028	NA	2128	17397
	chr5	38445220	38446192	-0.12439	0.995119	138856	118638	118645	8	8	0.0490529	1	0.110158	1	EGFLAM	NM_001205301 NM_152403 NM_182798 NM_182799 NM_182801 NP_001192230 NP_689616 NP_877950 NP_877953	overlaps 5'	overlaps 5'	0	covers exon(s)	0	1	6	5' UTR	+	20004	NA	133584	10798
	chr8	27449470	27450279	-0.110531	0.994777	171585	199480	199488	9	12	0.0367447	1	0.110264	1	CLU	NM_001831 NP_001822 NR_038335 NR_045494 XM_006716284 XP_006716347	downstream	downstream	18595	NA	NA	NA	8	NA	-	14440	NA	1191	8988
	chr10	123353298	123353791	0.124154	0.993235	26338	238914	238921	8	14	0.0492736	1	0.110749	1	FGFR2	NM_000141 NM_001144913 NM_001144914 NM_001144915 NM_001144916 NM_001144917 NM_001144918 NM_001144919 NM_022970 NM_022971 NM_022972 NM_022973 NM_022974 NM_022975 NM_022976 NM_023028 NM_023029 NM_023030 NP_000132 NP_001138385 NP_001138386 NP_001138387 NP_001138388 NP_001138389 NP_001138390 NP_001138391 NP_075259 NP_075418 NR_073009 XM_006717708 XM_006717709 XM_006717710 XM_006717711 XM_006717712 XM…	overlaps 5'	overlaps 5'	0	overlaps exon upstream	0	1	5	overlaps 5' UTR	-	55428	NA	2263	18536
	chr13	31506270	31507139	0.141693	0.99185	49178	293305	293311	7	7	0.0532281	1	0.111164	1	TEX26	NM_152325 NP_689538 XM_011534919 XM_011534920 XM_011534921 XM_011534922 XM_011534923 XM_011534924 XM_011534925 XM_011534926 XM_011534927 XM_011534928 XP_011533221 XP_011533222 XP_011533223 XP_011533224 XP_011533225 XP_011533226 XP_011533227 XP_011533228 XP_011533229 XP_011533230 XR_941493	overlaps 5'	overlaps 5'	0	covers exon(s)	0	1	7	overlaps 5' UTR	+	42319	NA	122046	9280
	chr15	68120393	68122574	-0.109942	0.989474	62476	322846	322854	9	9	0.0369427	1	0.111884	1	SKOR1	NM_001031807 NM_001258024 NP_001244953 XM_011521548 XP_011519850	covers exon(s)	inside	8351	covers exon(s)	0	8	15	inside transcription region	+	14132	NA	390598	33331
	chr7	121950198	121950975	-0.164768	0.988608	165895	186958	186963	6	6	0.0519014	1	0.112146	1	FEZF1-AS1	NR_036484	downstream	downstream	6486	NA	NA	NA	7	NA	+	6419	NA	154860	13633
	chr12	88974137	88974433	-0.140895	0.986267	44149	281538	281544	7	11	0.0541979	1	0.112849	1	KITLG	NM_000899 NM_003994 NP_000890 NP_003985	overlaps 5'	overlaps 5'	0	overlaps exon upstream	0	1	9	5' UTR	-	87680	NA	4254	35411
	chr6	155584613	155585396	0.197016	0.985082	156109	164284	164288	5	5	0.0417975	1	0.113209	1	TFB1M	NM_016020 NP_057104 XM_005267006 XM_011535869 XM_011535870 XM_011535871 XM_011535872 XM_011535873 XP_005267063 XP_011534171 XP_011534172 XP_011534173 XP_011534174 XP_011534175 XR_942460	inside intron	inside	50221	inside intron	-5570	3	3	inside transcription region	-	56814	NA	51106	39182
	chr15	74424640	74426334	-0.123096	0.984767	63101	324030	324037	8	8	0.0502301	1	0.113298	1	ISLR2	NM_001130136 NM_001130137 NM_001130138 NM_020851 NP_001123608 NP_001123609 NP_001123610 NP_065902 XM_011521840 XM_011521841 XM_011521842 XP_011520142 XP_011520143 XP_011520144 XR_931875	overlaps exon upstream	inside	1897	overlaps exon upstream	0	3	3	overlaps 5' UTR	+	6400	NA	57611	49042
	chr16	1171361	1172205	0.163956	0.983738	65956	330589	330594	6	6	0.0528574	1	0.113598	1	C1QTNF8	NM_207419 NP_997302 XM_011522483 XP_011520785	upstream	upstream	25117	NA	NA	NA	5	NA	-	8018	NA	390664	33341
	chr1	78354053	78355339	-0.140476	0.983332	8763	20308	20314	7	7	0.0547228	1	0.113724	1	NEXN	NM_001172309 NM_144573 NP_001165780 NP_653174 XM_005271322 XM_005271323 XM_005271324 XM_005271325 XM_005271326 XM_005271327 XP_005271379 XP_005271380 XP_005271381 XP_005271382 XP_005271383 XP_005271384	overlaps 5'	overlaps 5'	0	covers exon(s)	0	1	13	5' UTR	+	55378	NA	91624	69723
	chr17	79803202	79804422	0.109146	0.982316	82993	372107	372115	9	9	0.0372007	1	0.11404	1	P4HB	NM_000918 NP_000909	covers exon(s)	inside	14122	covers exon(s)	0	7	11	inside transcription region	-	17510	NA	5034	38378
	chr16	2907859	2908934	0.1091	0.981896	66620	332532	332540	9	12	0.0372144	1	0.114162	1	PRSS22	NM_022119 NP_071402 XM_005255473 XM_006720915 XP_005255530 XP_006720978	overlaps 5'	overlaps 5'	0	covers exon(s)	0	1	6	overlaps 5' UTR	-	5443	NA	64063	52131
	chr19	45996372	45996901	-0.140243	0.981699	91922	395453	395459	7	7	0.0550168	1	0.114216	1	RTN2	NM_005619 NM_206900 NM_206901 NM_206902 NP_005610 NP_996783 NP_996784	inside intron	inside	3412	inside intron	474	4	10	inside transcription region	-	11767	NA	6253	51402
	chr7	1913505	1914523	0.163293	0.97976	158465	170083	170088	6	6	0.0536742	1	0.114811	1	MAD1L1	NM_001013836 NM_001013837 NM_001304523 NM_001304524 NM_001304525 NM_003550 NP_001013858 NP_001013859 NP_001291452 NP_001291453 NP_001291454 NP_003541 XM_005249877 XM_011515567 XM_011515568 XM_011515569 XM_011515570 XM_011515571 XP_005249934 XP_011513869 XP_011513870 XP_011513871 XP_011513872 XP_011513873	overlaps 3'	overlaps 3'	358060	covers exon(s)	0	17	17	overlaps 3'UTR	-	358487	NA	8379	64388
	chr1	10489962	10490124	0.163181	0.979088	2397	5932	5937	6	14	0.0538113	1	0.115024	1	APITD1-CORT	NM_001243768 NM_001270517 NM_198544 NM_199006 NP_001230697 NP_001257446 NP_940946 NP_950171 NR_037187	promoter	promoter	35	NA	NA	NA	5	NA	+	21901	NA	100526739	2476
	chr17	40274524	40274811	-0.139843	0.978899	78328	360102	360108	7	10	0.055534	1	0.115089	1	HSPB9	NM_033194 NP_149971	overlaps 5'	overlaps 5'	0	overlaps exon upstream	0	1	1	5' UTR	+	615	NA	94086	71098
	chr4	83674602	83675797	0.195603	0.978016	132689	105408	105412	5	5	0.0429974	1	0.115354	1	SCD5	NM_001037582 NM_024906 NP_001032671 NP_079182	inside intron	inside	44213	inside intron	43661	1	4	inside transcription region	-	104171	NA	79966	61788
	chr10	1205595	1205942	-0.195457	0.977287	18769	222547	222551	5	9	0.0431199	1	0.115601	1	LINC00200	NM_001010910 NR_015376	overlaps 5'	overlaps 5'	0	covers exon(s)	0	1	3	inside transcription region	+	4904	NA	399706	33737
	chr7	1265635	1267228	-0.162876	0.977257	158210	169267	169272	6	9	0.0541854	1	0.115609	1	UNCX	NM_001080461 NP_001073930	upstream	upstream	5426	NA	NA	NA	3	NA	+	3959	NA	340260	30497
	chr7	26192756	26193805	-0.162867	0.977201	160261	174493	174498	6	6	0.0541987	1	0.115626	1	NFE2L3	NM_004289 NP_004280	inside intron	inside	909	inside intron	-67	1	4	inside transcription region	+	34909	NA	9603	71823
	chr6	138200097	138200679	-0.162776	0.976656	155141	162315	162320	6	6	0.0543011	1	0.115799	1	TNFAIP3	NM_001270507 NM_001270508 NM_006290 NP_001257436 NP_001257437 NP_006281 XM_005267119 XM_006715555 XM_011536095 XM_011536096 XP_005267176 XP_006715618 XP_011534397 XP_011534398	overlaps 3'	overlaps 3'	7747	overlaps exon downstream	0	2	2	overlaps 3'UTR	+	8138	NA	7128	56820
	chr6	29623646	29624414	0.194941	0.974704	149253	142314	142318	5	5	0.0435887	1	0.116403	1	MOG	NM_001008228 NM_001008229 NM_001170418 NM_002433 NM_206809 NM_206810 NM_206811 NM_206812 NM_206813 NM_206814 NP_001008229 NP_001008230 NP_001163889 NP_002424 NP_996532 NP_996533 NP_996534 NP_996535 NP_996537 XM_005249131 XM_005249139 XM_005272820 XM_005272829 XM_005274865 XM_005274874 XM_005274977 XM_005274986 XM_005275125 XM_005275134 XM_005275252 XM_005275261 XM_005275410 XM_005275419 XM_005275…	promoter	promoter	344	NA	NA	NA	3	NA	+	7754	NA	4340	35786
	chr6	166944191	166944768	-0.194929	0.974643	156967	166088	166092	5	5	0.043596	1	0.116423	1	RPS6KA2	NM_001006932 NM_021135 NP_001006933 NP_066958 XM_005267092 XM_006715549 XM_011536059 XM_011536060 XM_011536061 XP_005267149 XP_006715612 XP_011534361 XP_011534362 XP_011534363	overlaps exon downstream	inside	331003	overlaps exon downstream	0	5	23	inside transcription region	-	452917	NA	6196	51272
	chr8	97157453	97158015	-0.194857	0.974286	174675	205944	205948	5	5	0.0436629	1	0.116537	1	GDF6	NM_001001557 NP_001001557 XM_011517030 XP_011515332	overlaps exon upstream	inside	15005	overlaps exon upstream	0	2	2	inside transcription region	-	18462	NA	392255	33465
	chr6	30134956	30136149	0.108198	0.973782	149409	143376	143384	9	9	0.0374723	1	0.116688	1	TRIM15	NM_033229 NM_052812 NP_150232 XM_011514987 XM_011514988 XM_011546325 XM_011547330 XM_011547331 XM_011547727 XM_011547728 XM_011547946 XM_011548116 XM_011548117 XM_011548314 XM_011548315 XM_011548502 XM_011548503 XP_011513289 XP_011513290 XP_011544627 XP_011545632 XP_011545633 XP_011546029 XP_011546030 XP_011546248 XP_011546418 XP_011546419 XP_011546616 XP_011546617 XP_011546804 XP_011546805	overlaps two exons	inside	3973	overlaps two exons	0	2	7	inside transcription region	+	9490	NA	89870	68559
	chr4	2627014	2627246	-0.194675	0.973374	129058	97690	97694	5	5	0.0438202	1	0.116811	1	FAM193A	NM_001256666 NM_001256667 NM_001256668 NM_003704 NP_001243595 NP_001243596 NP_001243597 NP_003695 NR_046335 NR_046336 XM_006713930 XM_006713932 XM_011513590 XM_011513591 XM_011513592 XM_011513593 XP_006713993 XP_006713995 XP_011511892 XP_011511893 XP_011511894 XP_011511895	overlaps 5'	overlaps 5'	0	overlaps exon upstream	0	1	20	inside transcription region	+	107143	NA	8603	67210
	chr1	244805996	244806451	0.194641	0.973204	18081	41035	41039	5	5	0.0438514	1	0.116867	1	C1orf101	NM_001130957 NM_001242340 NM_173807 NP_001124429 NP_001229269 NP_776168 XM_011544137 XM_011544138 XM_011544139 XM_011544140 XM_011544141 XM_011544142 XM_011544143 XM_011544144 XM_011544145 XM_011544146 XM_011544147 XM_011544148 XM_011544149 XM_011544150 XM_011544151 XM_011544152 XM_011544153 XP_011542439 XP_011542440 XP_011542441 XP_011542442 XP_011542443 XP_011542444 XP_011542445 XP_011542446 XP…	downstream	downstream	181323	NA	NA	NA	21	NA	+	178989	NA	257044	22646
	chr1	3823410	3824378	0.139025	0.973174	1383	3848	3854	7	7	0.056601	1	0.116874	1	LINC01134	NR_024455	inside intron	inside	6442	inside intron	-6214	1	2	inside transcription region	+	16911	NA	100133612	799
	chr10	131505762	131506103	0.194616	0.973081	27092	240609	240613	5	5	0.0438686	1	0.116898	1	MGMT	NM_002412 NP_002403 XM_005252682 XM_006717863 XM_011539817 XP_005252739 XP_006717926 XP_011538119	inside intron	inside	240308	inside intron	55	3	5	inside transcription region	+	300329	NA	4255	35413
	chr11	66489001	66489646	-0.194571	0.972857	33613	257845	257849	5	5	0.0439041	1	0.116973	1	SPTBN2	NM_006946 NP_008877 XM_005274192 XM_005274193 XM_006718669 XM_006718671 XM_011545216 XM_011545217 XP_005274249 XP_005274250 XP_006718732 XP_006718734 XP_011543518 XP_011543519	promoter	promoter	131	NA	NA	NA	37	NA	-	36150	NA	6712	55201
	chr6	108489977	108491702	-0.121254	0.97003	153727	159417	159424	8	8	0.0518868	1	0.11784	1	NR2E1	NM_001286102 NM_003269 NP_001273031 NP_003260 XM_011536094 XP_011534396	inside intron	inside	2762	inside intron	959	2	9	inside transcription region	+	22798	NA	7101	56748
	chr11	71145904	71147213	0.138557	0.969899	34417	259987	259993	7	7	0.0572066	1	0.117886	1	DHCR7	NM_001163817 NM_001360 NP_001157289 NP_001351 XM_011544777 XP_011543079	overlaps exon upstream	inside	12264	overlaps exon upstream	0	9	9	overlaps 3'UTR	-	14020	NA	1717	15154
	chr6	168418276	168418527	0.161498	0.968986	157199	166608	166613	6	6	0.0558995	1	0.118161	1	KIF25	NM_005355 NM_030615 NP_005346 NP_085118 XM_011535802 XM_011535803 XM_011535804 XP_011534104 XP_011534105 XP_011534106	inside intron	inside	18504	inside intron	125	2	3	inside transcription region	+	30631	NA	3834	32551
	chr2	119606631	119607603	-0.121102	0.968819	101678	57482	57489	8	38	0.0520226	1	0.118223	1	EN1	NM_001426 NP_001417	promoter	promoter	872	NA	NA	NA	2	NA	-	6012	NA	2019	16767
	chr7	56242407	56243524	0.193743	0.968714	162366	179100	179104	5	8	0.0446254	1	0.118256	1	NUPR1L	NM_001145712 NP_001139184	upstream	upstream	58317	NA	NA	NA	2	NA	-	1716	NA	389493	33104
	chr1	20511417	20512944	-0.107493	0.967435	3843	8883	8891	9	9	0.0376699	1	0.118664	1	UBXN10	NM_152376 NP_689589 XM_005245742 XM_011540699 XP_005245799 XP_011539001	overlaps 5'	overlaps 5'	0	covers exon(s)	0	1	2	5' UTR	+	7364	NA	127733	10073
	chr15	60288082	60289532	-0.10748	0.967323	61695	321248	321256	9	9	0.0376733	1	0.118698	1	FOXB1	NM_012182 NP_036314	upstream	upstream	6889	NA	NA	NA	2	NA	+	1721	NA	27023	24896
	chr14	74184843	74185993	-0.138131	0.96692	56049	308653	308659	7	7	0.0577482	1	0.118824	1	ELMSAN1	NM_001043318 NM_194278 NP_001036783 NP_919254 XM_005268204 XM_005268205 XM_005268206 XM_011537319 XP_005268261 XP_005268262 XP_005268263 XP_011535621	overlaps 3'	overlaps 3'	20965	covers exon(s)	0	11	12	overlaps 3'UTR	-	21409	NA	91748	69797
	chr6	28058715	28058856	0.193342	0.966712	148973	140791	140795	5	8	0.0449836	1	0.118898	1	ZSCAN12P1	NR_024063	inside exon	inside	130	inside exon	0	1	2	inside transcription region	+	4908	NA	221584	18159
	chr12	114845868	114846431	-0.138059	0.966415	45886	285287	285293	7	14	0.0578506	1	0.118993	1	TBX5	NM_000192 NM_080717 NM_080718 NM_181486 NP_000183 NP_542448 NP_852259	overlaps 5'	overlaps 5'	0	overlaps exon upstream	0	1	8	5' UTR	-	54512	NA	6910	55946
	chr10	102321736	102322911	-0.161039	0.966237	24879	235451	235456	6	6	0.0565068	1	0.119051	1	HIF1AN	NM_017902 NP_060372 XM_011539940 XM_011539941 XP_011538242 XP_011538243	downstream	downstream	26095	NA	NA	NA	8	NA	+	18040	NA	55662	45442
	chr10	43133352	43134302	0.137923	0.965461	21201	227691	227697	7	7	0.0580375	1	0.119287	1	ZNF33B	NM_001305033 NM_001305035 NM_001305036 NM_001305037 NM_001305038 NM_001305039 NM_001305040 NM_006955 NP_001291962 NP_001291964 NP_001291965 NP_001291966 NP_001291967 NP_001291968 NP_001291969 NP_008886 NR_130948 NR_130949 NR_130950 NR_130951 XM_005271825 XM_006717964 XM_006717965 XM_006717966 XM_006717967 XM_006717968 XM_011540140 XM_011540141 XM_011540142 XP_005271882 XP_006718027 XP_006718028 X…	overlaps 5'	overlaps 5'	0	covers exon(s)	0	1	6	5' UTR	-	49437	NA	7582	58875
	chr5	5139069	5139610	-0.137906	0.965344	137663	116376	116382	7	17	0.0580602	1	0.119322	1	ADAMTS16	NM_139056 NP_620687 XM_011513989 XP_011512291	promoter	promoter	833	NA	NA	NA	11	NA	+	83397	NA	170690	15052
	chr1	200842282	200843333	-0.160669	0.964012	14624	33807	33812	6	12	0.0569927	1	0.119755	1	GPR25	NM_005298 NP_005289	overlaps 3'	overlaps 3'	199	overlaps exon downstream	0	1	1	overlaps 3'UTR	+	1223	NA	2848	26717
	chr4	24796689	24797176	0.13763	0.963412	130678	101274	101280	7	7	0.0584442	1	0.119945	1	SOD3	NM_003102 NP_003093 XR_427488	overlaps 5'	overlaps 5'	0	overlaps exon upstream	0	1	2	5' UTR	+	5382	NA	6649	55021
	chr14	57264639	57266029	0.137608	0.963255	54915	306235	306241	7	12	0.0584759	1	0.119989	1	OTX2	NM_001270523 NM_001270524 NM_001270525 NM_021728 NM_172337 NP_001257452 NP_001257453 NP_001257454 NP_068374 NP_758840 NR_073034 NR_073036	downstream	downstream	6352	NA	NA	NA	3	NA	-	4956	NA	5015	38313
	chr11	1471410	1471617	-0.240584	0.962337	28495	244888	244891	4	7	0.0205094	1	0.120281	1	BRSK2	NM_001256627 NM_001256629 NM_001256630 NM_001282218 NM_003957 NP_001243556 NP_001243558 NP_001243559 NP_001269147 NP_003948 NR_046331 XM_005253218 XM_005253220 XM_006718374 XM_006718376 XM_011520460 XM_011520461 XM_011520462 XM_011520463 XM_011520464 XM_011520465 XP_005253275 XP_005253277 XP_006718437 XP_006718439 XP_011518762 XP_011518763 XP_011518764 XP_011518765 XP_011518766 XP_011518767 XR_24…	inside intron	inside	7690	inside intron	199	9	16	inside transcription region	+	20199	NA	9024	68835
	chr12	110211321	110211701	0.137445	0.962114	45426	284160	284166	7	7	0.0586871	1	0.120348	1	FAM222A-AS1	NM_032897 NR_026661 NR_026662	promoter	promoter	29	NA	NA	NA	4	NA	-	39278	NA	84983	66546
	chr1	2983926	2984525	-0.137443	0.962104	992	2744	2750	7	18	0.0586888	1	0.12035	1	LINC00982	NM_001004337 NM_198543 NR_015440 NR_024371	overlaps 5'	overlaps 5'	0	overlaps exon upstream	0	1	2	overlaps 5' UTR	-	3653	NA	440556	36176
	chr1	205038308	205039083	0.192342	0.961712	15227	35083	35087	5	5	0.0458874	1	0.120479	1	CNTN2	NM_005076 NP_005067 XM_011509925 XP_011508227	covers exon(s)	inside	10575	covers exon(s)	0	13	18	inside transcription region	+	19438	NA	6900	55908
	chr14	103366987	103367858	-0.192322	0.961608	58263	313538	313542	5	5	0.0459114	1	0.12051	1	TRAF3	NM_001199427 NM_003300 NM_145725 NM_145726 NP_001186356 NP_003291 NP_663777 NP_663778 XM_011537116 XM_011537117 XM_011537118 XP_011535418 XP_011535419 XP_011535420 XR_943512	inside intron	inside	123171	inside intron	1733	7	8	inside transcription region	+	134021	NA	7187	57166
	chr1	6296090	6297128	-0.106814	0.961325	1643	4400	4408	9	9	0.03784	1	0.1206	1	ICMT	NM_012405 NM_170705 NP_036537 XM_011541140 XP_011539442	promoter	promoter	46	NA	NA	NA	5	NA	-	14791	NA	23463	20993
	chr4	1986783	1987877	-0.137248	0.960734	128932	97390	97396	7	13	0.0589545	1	0.120799	1	NELFA	NM_005663 NP_005654 XM_006713916 XM_011513561 XP_006713979 XP_011511863	covers exon(s)	inside	23085	covers exon(s)	0	5	10	inside transcription region	-	26521	NA	7469	58594
	chr5	172660796	172661487	-0.192119	0.960597	145497	132853	132857	5	17	0.0460948	1	0.120842	1	NKX2-5	NM_001166175 NM_001166176 NM_004387 NP_001159647 NP_001159648 NP_004378	covers exon(s)	inside	828	covers exon(s)	0	1	2	inside transcription region	-	3208	NA	1482	12538
	chr17	33814163	33814891	-0.137173	0.960208	77327	357660	357666	7	7	0.0590535	1	0.120967	1	SLFN12L	NM_001145027 NM_001195790 NP_001182719 XM_011524169 XP_011522471	inside intron	inside	49824	inside intron	-6948	3	5	inside transcription region	-	62773	NA	100506736	2132
	chr8	93107627	93108262	-0.15987	0.959221	174444	205513	205518	6	9	0.0580623	1	0.121286	1	RUNX1T1	NM_001198625 NM_001198626 NM_001198627 NM_001198628 NM_001198629 NM_001198630 NM_001198631 NM_001198632 NM_001198633 NM_001198634 NM_001198679 NM_004349 NM_175634 NM_175635 NM_175636 NP_001185554 NP_001185555 NP_001185556 NP_001185557 NP_001185558 NP_001185559 NP_001185560 NP_001185561 NP_001185562 NP_001185563 NP_001185608 NP_004340 NP_783552 NP_783553 NP_783554 XM_006716676 XM_011517351 XM_0115…	inside intron	inside	7192	inside intron	6822	1	12	5' UTR	-	148259	NA	862	67276
	chr10	129948776	129949483	-0.159824	0.958946	26942	240218	240223	6	6	0.0581223	1	0.121383	1	MKI67	NM_001145966 NM_002417 NP_001139438 NP_002408 XM_006717864 XM_011539818 XP_006717927 XP_011538120	upstream	upstream	24308	NA	NA	NA	15	NA	-	29543	NA	4288	35608
	chr20	25129457	25129562	-0.15949	0.95694	110166	404749	404754	6	17	0.0585954	1	0.12205	1	LOC284798	NR_027091 NR_027092 NR_027093	promoter	promoter	31	NA	NA	NA	4	NA	-	7992	NA	284798	26715
	chr14	105714843	105716052	-0.136688	0.956817	58830	314892	314898	7	15	0.0597177	1	0.122088	1	BTBD6	NM_033271 NP_150374 XM_005268188 XP_005268245	overlaps 5'	overlaps 5'	0	covers exon(s)	0	5	5	overlaps 5' UTR	+	2551	NA	90135	68756
	chr13	100217962	100219013	-0.159425	0.956549	51627	298238	298243	6	6	0.0586807	1	0.122177	1	TM9SF2	NM_004800 NP_004791	downstream	downstream	64334	NA	NA	NA	17	NA	+	62674	NA	9375	70935
	chr6	3292969	3293797	-0.191148	0.955738	147034	136485	136489	5	5	0.0470183	1	0.122434	1	SLC22A23	NM_001286455 NM_001286456 NM_015482 NM_021945 NP_001273384 NP_001273385 NP_056297 NP_068764 NR_104448 XM_005249285 XM_006715165 XM_011514801 XP_005249342 XP_006715228 XP_011513103	inside intron	inside	162996	inside intron	-2868	6	9	inside transcription region	-	173094	NA	63027	51615
	chr12	130765858	130766243	-0.318535	0.955606	47397	288899	288901	3	6	0.00714016	1	0.12248	1	PIWIL1	NM_001190971 NM_004764 NP_001177900 NP_004755 XM_005253632 XM_006719698 XM_011539002 XM_011539003 XM_011539004 XM_011539005 XM_011539006 XM_011546618 XM_011546619 XM_011546620 XM_011546621 XP_005253689 XP_006719761 XP_011537304 XP_011537305 XP_011537306 XP_011537307 XP_011537308 XP_011544920 XP_011544921 XP_011544922 XP_011544923 XR_944838 XR_944839	upstream	upstream	56190	NA	NA	NA	20	NA	+	33492	NA	9271	70344
	chr6	29648348	29648507	-0.136319	0.954235	149269	142373	142379	7	18	0.0602161	1	0.122957	1	ZFP57	NM_001109809 NP_001103279 XM_006715087 XM_006725485 XM_006725487 XM_006725701 XM_006725818 XM_006725910 XM_006726000 XM_006726093 XM_011514570 XM_011547248 XM_011547249 XM_011548049 XM_011548432 XP_006715150 XP_006725548 XP_006725550 XP_006725764 XP_006725881 XP_006725973 XP_006726063 XP_006726156 XP_011512872 XP_011545550 XP_011545551 XP_011546351 XP_011546734	upstream	upstream	3417	NA	NA	NA	4	NA	-	4762	NA	346171	30894
	chr1	214169912	214170376	0.158786	0.952719	15982	36718	36723	6	6	0.0595883	1	0.123461	1	PROX1	NM_001270616 NM_002763 NP_001257545 NP_002754 XM_005273194 XM_005273195 XM_011509771 XM_011509772 XM_011509773 XM_011509774 XP_005273251 XP_005273252 XP_011508073 XP_011508074 XP_011508075 XP_011508076	inside exon	inside	8068	inside exon	0	2	5	inside transcription region	+	53003	NA	5629	46915
	chr8	144872060	144873183	0.13607	0.952489	177530	211812	211818	7	7	0.0605782	1	0.123545	1	SCRIB	NM_015356 NM_182706 NP_056171 NP_874365	overlaps 3'	overlaps 3'	24366	overlaps exon downstream	0	36	36	3'UTR	-	24459	NA	23513	21116
	chr22	45704675	45705265	-0.118885	0.95108	116816	421217	421224	8	20	0.0540046	1	0.124019	1	FAM118A	NM_001104595 NM_017911 NP_001098065 NP_060381 XM_011530246 XM_011530247 XM_011530248 XM_011530249 XM_011530250 XM_011530251 XM_011530252 XM_011530253 XM_011530254 XM_011530255 XM_011530256 XM_011530257 XM_011530258 XP_011528548 XP_011528549 XP_011528550 XP_011528551 XP_011528552 XP_011528553 XP_011528554 XP_011528555 XP_011528556 XP_011528557 XP_011528558 XP_011528559 XP_011528560 XR_937871 XR_93…	overlaps 5'	overlaps 5'	0	overlaps exon upstream	0	1	10	5' UTR	+	32755	NA	55007	43585
	chr17	48194500	48195107	-0.189495	0.947477	79566	363582	363586	5	5	0.0486373	1	0.125213	1	SAMD14	NM_001257359 NM_174920 NP_001244288 NP_777580 XM_005257132 XM_006721752 XM_006721753 XM_011524488 XM_011524489 XM_011524490 XP_005257189 XP_006721815 XP_006721816 XP_011522790 XP_011522791 XP_011522792	covers exon(s)	inside	12139	covers exon(s)	0	4	10	inside transcription region	-	18573	NA	201191	16654
	chr6	32847548	32847704	-0.118284	0.946269	150064	149663	149670	8	24	0.0545454	1	0.125618	1	LOC100294145	NR_037177 NR_037178	upstream	upstream	14249	NA	NA	NA	2	NA	+	9582	NA	100294145	1254
	chr12	133186599	133187452	0.157606	0.945638	48017	290614	290619	6	6	0.0612395	1	0.125826	1	LRCOL1	NM_001195520 NP_001182449 XM_011534780 XM_011534781 XM_011534782 XM_011534783 XM_011534784 XM_011534785 XP_011533082 XP_011533083 XP_011533084 XP_011533085 XP_011533086 XP_011533087	overlaps 5'	overlaps 5'	0	covers exon(s)	0	1	6	inside transcription region	-	7301	NA	100507055	2200
	chr1	119532056	119532542	-0.11819	0.945521	10738	24849	24856	8	16	0.0546212	1	0.125867	1	TBX15	NM_152380 NP_689593 XM_005271161 XM_005271162 XM_011542052 XP_005271218 XP_005271219 XP_011540354	overlaps 5'	overlaps 5'	0	overlaps exon upstream	0	1	8	5' UTR	-	106513	NA	6913	55951
	chr11	2176433	2177498	-0.157518	0.945107	28716	245636	245641	6	6	0.0613843	1	0.126019	1	INS-IGF2	NM_001042376 NP_001035835 NR_003512	inside intron	inside	4941	inside intron	4516	2	5	inside transcription region	-	14586	NA	723961	57261
	chr19	1799935	1800331	0.188937	0.944684	86329	380587	380591	5	5	0.0492046	1	0.126158	1	ATP8B3	NM_001178002 NM_138813 NP_001171473 NP_620168 NR_047593 XM_006722654 XM_006722655 XM_006722656 XM_006722657 XM_011527707 XM_011527708 XM_011527709 XM_011527710 XM_011527711 XM_011527712 XP_006722717 XP_006722718 XP_006722719 XP_006722720 XP_011526009 XP_011526010 XP_011526011 XP_011526012 XP_011526013 XP_011526014 XR_936159	overlaps two exons	inside	11944	overlaps two exons	0	14	14	inside transcription region	-	13515	NA	148229	12556
	chr16	3313837	3314928	0.157341	0.944046	66784	332955	332960	6	6	0.0616517	1	0.126399	1	LINC00921	NR_033904	inside exon	inside	69	inside exon	0	1	2	inside transcription region	+	3798	NA	283876	26311
	chr2	25141696	25142229	-0.156856	0.941133	96208	45822	45827	6	10	0.0623815	1	0.127428	1	ADCY3	NM_004036 NP_004027 XM_005264104 XM_005264105 XM_006711925 XM_011532489 XM_011532490 XM_011532491 XM_011532492 XM_011532493 XM_011532494 XM_011532495 XM_011532496 XP_005264161 XP_005264162 XP_006711988 XP_011530791 XP_011530792 XP_011530793 XP_011530794 XP_011530795 XP_011530796 XP_011530797 XP_011530798	overlaps 5'	overlaps 5'	0	overlaps exon upstream	0	1	21	overlaps 5' UTR	-	100016	NA	109	6271
	chr17	53828387	53828930	-0.188023	0.940113	79871	364328	364332	5	10	0.0501641	1	0.127804	1	PCTP	NM_001102402 NM_021213 NP_001095872 NP_067036 XM_005257549 XM_005257550 XM_005257551 XM_011525089 XP_005257606 XP_005257607 XP_005257608 XP_011523391 XR_243677	overlaps 5'	overlaps 5'	0	covers exon(s)	0	1	6	inside transcription region	+	26282	NA	58488	49814
	chr7	27203430	27204663	-0.156617	0.939701	160354	174945	174950	6	25	0.0627235	1	0.127939	1	HOXA9	NM_152739 NP_689952	overlaps two exons	inside	486	overlaps two exons	0	2	2	inside transcription region	-	3092	NA	3205	29734
	chr8	144371144	144372051	0.187537	0.937685	177347	211263	211267	5	5	0.0506715	1	0.128635	1	ZNF696	NM_030895 NP_112157	promoter	promoter	1508	NA	NA	NA	3	NA	+	8561	NA	79943	61716
	chr2	102091195	102091656	-0.11718	0.937437	100732	55610	55617	8	13	0.0555156	1	0.128732	1	RFX8	NM_001145664 NM_207403 NP_001139136 XM_011511771 XM_011511772 XM_011511773 XM_011511774 XM_011511775 XM_011511776 XM_011511777 XM_011511778 XM_011511779 XP_011510073 XP_011510074 XP_011510075 XP_011510076 XP_011510077 XP_011510078 XP_011510079 XP_011510080 XP_011510081 XR_923017	promoter	promoter	30	NA	NA	NA	14	NA	-	77342	NA	731220	58013
	chr7	1096969	1097933	0.133881	0.937164	158136	169032	169038	7	7	0.0636821	1	0.128832	1	C7orf50	NM_001134395 NM_001134396 NM_032350 NP_001127867 NP_001127868 NP_115726 XM_005249886 XM_005249888 XM_005249889 XM_006715793 XM_011515580 XM_011515581 XM_011515582 XM_011515583 XM_011515584 XP_005249943 XP_005249945 XP_005249946 XP_006715856 XP_011513882 XP_011513883 XP_011513884 XP_011513885 XP_011513886	inside intron	inside	79960	inside intron	-47189	3	5	inside transcription region	-	141270	NA	84310	65282
	chr2	240239755	240240189	0.187418	0.937089	108536	71521	71525	5	5	0.0508005	1	0.128857	1	HDAC4	NM_006037 NP_006028 XM_006712877 XM_006712878 XM_006712879 XM_006712880 XM_011512217 XM_011512218 XM_011512219 XM_011512220 XM_011512221 XM_011512222 XM_011512223 XM_011512224 XM_011512225 XM_011512226 XM_011512227 XM_011512228 XM_011512229 XM_011512230 XP_006712940 XP_006712941 XP_006712942 XP_006712943 XP_011510519 XP_011510520 XP_011510521 XP_011510522 XP_011510523 XP_011510524 XP_011510525 XP…	inside intron	inside	83157	inside intron	34183	2	17	inside transcription region	-	307034	NA	9759	72494
	chr6	30122213	30122565	-0.234254	0.937018	149403	143296	143299	4	33	0.0227571	1	0.128883	1	TRIM10	NM_006778 NM_052828 NP_006769 NP_439893 XM_011514221 XM_011514222 XM_011514223 XM_011514224 XM_011514225 XM_011546276 XM_011546277 XM_011546278 XM_011546279 XM_011547166 XM_011547167 XM_011547168 XM_011547169 XM_011547170 XM_011547583 XM_011547584 XM_011547585 XM_011547586 XM_011547821 XM_011547822 XM_011547823 XM_011547824 XM_011548000 XM_011548001 XM_011548002 XM_011548003 XM_011548178 XM_01154…	overlaps exon upstream	inside	6146	overlaps exon upstream	0	7	7	inside transcription region	-	8988	NA	10107	3620
	chr10	97849481	97850343	-0.133777	0.936439	24475	234399	234405	7	7	0.0638372	1	0.1291	1	ENTPD1-AS1	NR_038444	overlaps 5'	overlaps 5'	0	covers exon(s)	0	1	3	inside transcription region	-	171297	NA	728558	57589
	chr3	150496684	150497588	0.155943	0.935658	125709	90229	90234	6	6	0.0637181	1	0.12937	1	SIAH2	NM_005067 NP_005058	upstream	upstream	15421	NA	NA	NA	2	NA	-	22353	NA	6478	53499
	chr11	47470674	47470887	0.155705	0.93423	31805	252993	252998	6	10	0.0640686	1	0.12987	1	RAPSN	NM_005055 NM_032645 NP_005046 NP_116034 XM_005253042 XM_005253043 XM_011520252 XM_011520253 XP_005253099 XP_005253100 XP_011518554 XP_011518555	overlaps 5'	overlaps 5'	0	overlaps exon upstream	0	1	5	5' UTR	-	10694	NA	5913	50223
	chr5	1865501	1866725	0.133231	0.93262	137381	115610	115616	7	7	0.0646484	1	0.130476	1	IRX4	NM_001278632 NM_001278633 NM_001278634 NM_001278635 NM_016358 NP_001265561 NP_001265562 NP_001265563 NP_001265564 NP_057442	downstream	downstream	16136	NA	NA	NA	5	NA	-	5320	NA	50805	38689
	chr6	130182053	130182967	0.11651	0.932083	154639	161309	161316	8	8	0.0560937	1	0.130663	1	ARHGAP18	NM_033515 NP_277050 XM_005267212 XM_005267213 XP_005267269 XP_005267270	overlaps 5'	overlaps 5'	0	inside intron	247	2	11	overlaps 5' UTR	-	253654	NA	93663	70881
	chr3	40428638	40429014	-0.15534	0.932039	119653	77378	77383	6	9	0.0646428	1	0.130675	1	ENTPD3	NM_001248 NM_001291960 NM_001291961 NP_001239 NP_001278889 NP_001278890 XM_005265607 XM_011534266 XP_005265664 XP_011532568 XR_245167 XR_427297 XR_940520	overlaps 5'	overlaps 5'	0	covers exon(s)	0	1	11	5' UTR	+	41359	NA	956	71685
	chr11	393938	394545	0.186356	0.931782	28068	243613	243617	5	12	0.0519764	1	0.130781	1	PKP3	NM_001303029 NM_007183 NP_001289958 NP_009114	overlaps 5'	overlaps 5'	0	covers exon(s)	0	1	13	overlaps 5' UTR	+	10691	NA	11187	7258
	chr13	34184932	34185311	0.186284	0.931418	49349	293623	293627	5	5	0.0520436	1	0.130916	1	STARD13	NM_001243466 NM_001243474 NM_001243476 NM_052851 NM_178006 NM_178007 NM_178008 NP_001230395 NP_001230403 NP_001230405 NP_443083 NP_821074 NP_821075 XM_011535298 XM_011535299 XP_011533600 XP_011533601	inside intron	inside	65621	inside intron	50102	3	18	5' UTR	-	573660	NA	90627	69105
	chr16	86527846	86529003	-0.13301	0.931071	72530	345623	345629	7	7	0.0649895	1	0.131042	1	FENDRR	NR_033925 NR_036444	inside intron	inside	13463	inside intron	-3235	2	4	inside transcription region	-	21195	NA	400550	33867
	chr17	6899310	6899577	-0.132998	0.930984	74873	351631	351637	7	17	0.0650028	1	0.131064	1	ALOX12	NM_000697 NP_000688 XM_011523780 XP_011522082	overlaps 5'	overlaps 5'	0	covers exon(s)	0	1	14	overlaps 5' UTR	+	14671	NA	239	21737
	chr6	31164916	31164994	-0.186136	0.930682	149634	145428	145432	5	34	0.0521975	1	0.131169	1	HCG27	NR_026791	promoter	promoter	543	NA	NA	NA	2	NA	+	6208	NA	253018	22009
	chr11	18433500	18433745	-0.154957	0.929741	30312	249535	249540	6	6	0.0652342	1	0.131526	1	LDHC	NM_002301 NM_017448 NP_002292 NP_059144	promoter	promoter	108	NA	NA	NA	8	NA	+	38940	NA	3948	33560
	chr17	1837588	1837787	-0.232233	0.928934	74181	349827	349830	4	7	0.0235314	1	0.131824	1	RTN4RL1	NM_178568 NP_848663 XM_011523671 XP_011521973 XR_933977 XR_933978 XR_933979 XR_933980 XR_933981 XR_933982 XR_933983 XR_933984 XR_933985 XR_933986 XR_933987 XR_933988 XR_933989 XR_933990 XR_933991 XR_933992 XR_933993 XR_933994 XR_933995 XR_933996 XR_933997	downstream	downstream	90391	NA	NA	NA	2	NA	-	90207	NA	146760	12278
	chr20	43378461	43379501	0.185644	0.928218	111072	407288	407292	5	5	0.0527473	1	0.132082	1	KCNK15	NM_022358 NP_071753	overlaps exon upstream	inside	3973	overlaps exon upstream	0	2	2	overlaps 3'UTR	+	6466	NA	60598	50940
	chr1	1360499	1361666	0.154698	0.928186	335	1005	1010	6	6	0.0656383	1	0.132097	1	TMEM88B	NM_001146685 NP_001140157	overlaps 5'	overlaps 5'	0	overlaps exon upstream	0	1	2	overlaps 5' UTR	+	1659	NA	643965	52791
	chr7	2049947	2050386	-0.18559	0.927949	158536	170319	170323	5	5	0.0527966	1	0.132184	1	MAD1L1	NM_001013836 NM_001013837 NM_001304523 NM_001304524 NM_001304525 NM_003550 NP_001013858 NP_001013859 NP_001291452 NP_001291453 NP_001291454 NP_003541 XM_005249877 XM_011515567 XM_011515568 XM_011515569 XM_011515570 XM_011515571 XP_005249934 XP_011513869 XP_011513870 XP_011513871 XP_011513872 XP_011513873	inside intron	inside	222197	inside intron	3750	13	18	inside transcription region	-	335258	NA	8379	64389
	chr11	113576693	113577434	0.185507	0.927536	36670	264745	264749	5	5	0.0528784	1	0.132326	1	TMPRSS5	NM_001288749 NM_001288750 NM_001288751 NM_001288752 NM_030770 NP_001275678 NP_001275679 NP_001275680 NP_001275681 NP_110397 NR_110046 NR_110047 XM_011543014 XM_011543015 XM_011543016 XP_011541316 XP_011541317 XP_011541318	overlaps 5'	overlaps 5'	0	covers exon(s)	0	1	10	5' UTR	-	18800	NA	80975	63134
	chr16	34256290	34257749	0.132429	0.927002	69327	338593	338599	7	7	0.0658474	1	0.132524	1	UBE2MP1	NR_002837	downstream	downstream	147013	NA	NA	NA	1	NA	-	960	NA	606551	50957
	chr1	175161069	175162044	-0.154275	0.925652	13610	31797	31802	6	18	0.066291	1	0.133013	1	KIAA0040	NM_001162893 NM_001162894 NM_001162895 NM_014656 NP_001156365 NP_001156366 NP_001156367 NP_055471 XM_005245628 XM_011510182 XM_011510183 XM_011510184 XP_005245685 XP_011508484 XP_011508485 XP_011508486	overlaps exon downstream	inside	185	overlaps exon downstream	0	1	5	5' UTR	-	36106	NA	9674	72175
	chr6	29893944	29894679	-0.154164	0.924981	149318	142695	142700	6	22	0.0664619	1	0.133262	1	HLA-J	NR_024240	inside intron	inside	36839	inside intron	-35719	3	5	inside transcription region	+	120628	NA	3137	29448
	chr12	6492579	6493521	0.115574	0.924594	39443	270644	270651	8	8	0.056883	1	0.133393	1	LTBR	NM_001270987 NM_002342 NP_001257916 NP_002333 XM_005253688 XM_006718983 XP_005253745 XP_006719046	overlaps 5'	overlaps 5'	0	overlaps exon upstream	0	1	10	5' UTR	+	7538	NA	4055	34466
	chr1	223566669	223567173	0.15404	0.924242	16473	37668	37673	6	12	0.0666351	1	0.133526	1	CCDC185	NM_152610 NP_689823	overlaps 5'	overlaps 5'	0	overlaps exon upstream	0	1	1	overlaps 5' UTR	+	2097	NA	164127	14600
	chr12	56414442	56415591	-0.13202	0.924137	42710	278350	278356	7	7	0.0664714	1	0.133576	1	IKZF4	NM_022465 NP_071910 XM_005269086 XM_005269089 XM_005269090 XM_005269091 XM_005269092 XM_005269093 XM_006719561 XM_011538664 XM_011538665 XM_011538666 XM_011538667 XM_011538668 XM_011538669 XM_011538670 XP_005269143 XP_005269146 XP_005269147 XP_005269148 XP_005269149 XP_005269150 XP_006719624 XP_011536966 XP_011536967 XP_011536968 XP_011536969 XP_011536970 XP_011536971 XP_011536972	overlaps 5'	overlaps 5'	0	covers exon(s)	0	1	7	overlaps 5' UTR	+	17119	NA	64375	52741
	chr17	80870107	80871405	-0.153715	0.922288	83402	373369	373374	6	6	0.0671394	1	0.134252	1	TBCD	NM_001033052 NM_005993 NP_005984 XM_005256396 XM_005256399 XM_005256400 XM_005256401 XM_005256402 XM_005256403 XM_005256404 XM_006722290 XM_006722291 XM_006722292 XM_011523589 XM_011523590 XM_011523591 XM_011523592 XM_011523593 XM_011523594 XM_011523595 XM_011523596 XM_011523597 XM_011523598 XM_011523599 XM_011523600 XP_005256453 XP_005256456 XP_005256457 XP_005256458 XP_005256459 XP_005256460 XP…	inside intron	inside	16406	inside intron	-441	8	17	inside transcription region	+	33913	NA	6904	55922
	chr6	33240333	33241026	-0.13166	0.921622	150151	150806	150812	7	56	0.0670169	1	0.13451	1	RPS18	NM_022551 NP_072045	covers exon(s)	inside	481	covers exon(s)	0	2	7	inside transcription region	+	4429	NA	6222	51315
	chr5	142065539	142066128	0.131575	0.921028	143750	129366	129372	7	11	0.0671472	1	0.134729	1	FGF1	NM_000800 NM_001144892 NM_001144934 NM_001144935 NM_001257205 NM_001257206 NM_001257207 NM_001257208 NM_001257209 NM_001257210 NM_001257211 NM_001257212 NM_033136 NM_033137 NP_000791 NP_001138364 NP_001138406 NP_001138407 NP_001244134 NP_001244135 NP_001244136 NP_001244137 NP_001244138 NP_001244139 NP_001244140 NP_001244141 NP_149127 NP_149128 XM_005268390 XM_011537607 XM_011537608 XP_005268447 X…	inside intron	inside	11507	inside intron	11058	1	3	5' UTR	-	105892	NA	2246	18452
	chr14	66974032	66975296	-0.115102	0.920814	55480	307531	307538	8	12	0.057282	1	0.134807	1	GPHN	NM_001024218 NM_020806 NP_001019389 NP_065857 XM_005267254 XM_011536340 XM_011536342 XM_011536343 XM_011536344 XM_011536345 XM_011536346 XM_011536347 XM_011536348 XM_011536349 XP_005267311 XP_011534642 XP_011534644 XP_011534645 XP_011534646 XP_011534647 XP_011534648 XP_011534649 XP_011534650 XP_011534651	overlaps 5'	overlaps 5'	0	overlaps exon upstream	0	1	21	overlaps 5' UTR	+	674400	NA	10243	4162
	chr7	55979455	55980196	0.153453	0.920716	162329	178980	178985	6	6	0.0675701	1	0.134847	1	ZNF713	NM_182633 NP_872439	overlaps exon downstream	inside	24306	overlaps exon downstream	0	3	7	5' UTR	+	53284	NA	349075	31120
	chr20	43729410	43729869	-0.184114	0.920568	111100	407366	407370	5	11	0.0544717	1	0.134903	1	KCNS1	NM_002251 NP_002242 XM_005260409 XP_005260466	overlaps 5'	overlaps 5'	0	covers exon(s)	0	1	4	5' UTR	-	8803	NA	3787	32370
	chr10	99734513	99735202	-0.131503	0.920523	24679	234902	234908	7	10	0.0672483	1	0.134923	1	CRTAC1	NM_001206528 NM_018058 NP_001193457 NP_060528 XM_005269938 XM_011539917 XP_005269995 XP_011538219	inside intron	inside	55383	inside intron	35692	2	15	inside transcription region	-	151202	NA	55118	43929
	chr17	33672543	33673708	-0.1315	0.920503	77306	357588	357594	7	7	0.0672522	1	0.134934	1	SLFN11	NM_001104587 NM_001104588 NM_001104589 NM_001104590 NM_152270 NP_001098057 NP_001098058 NP_001098059 NP_001098060 NP_689483 XM_005258068 XM_006722171 XM_011525465 XP_005258125 XP_006722234 XP_011523767	downstream	downstream	27012	NA	NA	NA	5	NA	-	23391	NA	91607	69705
	chr16	51186925	51188129	-0.131349	0.919444	69753	339473	339479	7	10	0.0674896	1	0.135342	1	SALL1	NM_001127892 NM_002968 NP_001121364 NP_002959 XM_006721241 XM_011523254 XM_011523255 XP_006721304 XP_011521556 XP_011521557	promoter	promoter	1742	NA	NA	NA	3	NA	-	15297	NA	6299	51598
	chr3	147121892	147123475	-0.114867	0.918933	125495	89744	89751	8	8	0.0574692	1	0.135516	1	ZIC4	NM_001168378 NM_001168379 NM_001243256 NM_032153 NP_001161850 NP_001161851 NP_001230185 NP_115529 NR_033118 NR_033119 NR_040762 XM_011513231 XP_011511533	covers exon(s)	inside	1121	covers exon(s)	0	1	4	5' UTR	-	20761	NA	84107	64813
	chr6	101849938	101851354	-0.183508	0.917538	153454	158849	158853	5	5	0.0552019	1	0.136048	1	GRIK2	NM_001166247 NM_021956 NM_175768 NP_001159719 NP_068775 NP_786944 XM_005266945 XM_005266946 XM_011535777 XM_011535778 XM_011535779 XM_011535780 XM_011535781 XP_005267002 XP_005267003 XP_011534079 XP_011534080 XP_011534081 XP_011534082 XP_011534083	inside intron	inside	3077	inside intron	-2669	1	14	inside transcription region	+	671097	NA	2898	27541
	chr21	46378243	46379089	-0.183435	0.917177	114010	414444	414448	5	5	0.0552863	1	0.136187	1	FAM207A	NM_058190 NP_478070 XM_005261189 XM_005261190 XM_005261191 XM_005261192 XM_005261193 XM_011529757 XP_005261246 XP_005261247 XP_005261248 XP_005261249 XP_005261250 XP_011528059	inside intron	inside	18288	inside intron	925	3	6	inside transcription region	+	36933	NA	85395	66881
	chr11	117069479	117070485	-0.131016	0.917109	36946	265286	265292	7	7	0.0679957	1	0.136215	1	TAGLN	NM_001001522 NM_003186 NP_001001522 NP_003177	overlaps 5'	overlaps 5'	0	overlaps exon upstream	0	1	5	5' UTR	+	5468	NA	6876	55772
	chr19	1816298	1817091	0.11454	0.91632	86334	380608	380615	8	13	0.0577341	1	0.13649	1	REXO1	NM_020695 NP_065746 XM_011528143 XM_011528144 XM_011528145 XM_011528146 XM_011528147 XM_011528148 XM_011528149 XP_011526445 XP_011526446 XP_011526447 XP_011526448 XP_011526449 XP_011526450 XP_011526451 XR_936194	overlaps 3'	overlaps 3'	2965	covers exon(s)	0	6	7	inside transcription region	-	3359	NA	57455	48560
	chr11	494651	495198	0.183157	0.915786	28118	243743	243747	5	5	0.0556056	1	0.136689	1	RNH1	NM_002939 NM_203383 NM_203384 NM_203385 NM_203386 NM_203387 NM_203388 NM_203389 NP_002930 NP_976317 NP_976318 NP_976319 NP_976320 NP_976321 NP_976322 NP_976323 XM_011520255 XM_011520256 XM_011520257 XM_011520258 XM_011520259 XM_011520260 XM_011520261 XM_011520262 XM_011520263 XM_011546602 XM_011546603 XM_011546604 XM_011546605 XM_011546606 XM_011546607 XM_011546608 XM_011546609 XM_011546610 XP_01…	overlaps exon upstream	inside	12085	overlaps exon upstream	0	10	10	overlaps 3'UTR	-	12771	NA	6050	50895
	chr6	134491143	134491531	0.182997	0.914983	154899	161840	161844	5	5	0.0557988	1	0.136998	1	SGK1	NM_001143676 NM_001143677 NM_001143678 NM_001291995 NM_005627 NP_001137148 NP_001137149 NP_001137150 NP_001278924 NP_005618 XM_011536071 XP_011534373	inside exon	inside	147665	inside exon	0	14	14	overlaps 3'UTR	-	148812	NA	6446	52973
	chr6	10410042	10411372	-0.130697	0.914879	147560	137542	137548	7	20	0.068473	1	0.137037	1	TFAP2A	NM_001032280 NM_001042425 NM_003220 NP_001027451 NP_001035890 NP_003211 XM_006715175 XM_011514833 XP_006715238 XP_011513135	overlaps exon upstream	inside	8425	overlaps exon upstream	0	2	2	inside transcription region	-	10478	NA	7020	56454
	chr11	111895234	111895577	-0.130633	0.914429	36570	264490	264496	7	7	0.0685575	1	0.137199	1	DLAT	NM_001931 NP_001922 XM_011542647 XP_011540949	overlaps 5'	overlaps 5'	0	overlaps exon upstream	0	1	12	5' UTR	+	39464	NA	1737	15221
	chr4	3685309	3685875	0.152021	0.912126	129307	98338	98343	6	6	0.0698902	1	0.138103	1	LOC100133461	NR_034136	upstream	upstream	5727	NA	NA	NA	3	NA	-	4262	NA	100133461	795
	chr10	134937597	134938528	0.151929	0.911575	27794	242759	242764	6	6	0.0700526	1	0.138316	1	ADGRA1	NM_001083909 NM_001291085 NM_032422 NP_001077378 NP_001278014 XM_005252695 XM_011540273 XM_011540274 XP_005252752 XP_011538575 XP_011538576	inside intron	inside	36188	inside intron	2208	6	7	inside transcription region	+	43770	NA	84435	65414
	chr11	967971	969000	-0.130207	0.911451	28307	244330	244336	7	7	0.0692071	1	0.138361	1	AP2A2	NM_001242837 NM_012305 NP_001229766 NP_036437 XM_011519928 XM_011519929 XM_011519930 XP_011518230 XP_011518231 XP_011518232 XR_930847	inside intron	inside	42162	inside intron	1168	3	22	inside transcription region	+	86436	NA	161	14199
	chr6	33158503	33159353	0.151872	0.911231	150127	150358	150363	6	69	0.0701456	1	0.138442	1	COL11A2	NM_001163771 NM_080679 NM_080680 NM_080681 NP_001157243 NP_542410 NP_542411 NP_542412 XM_011514298 XM_011514299 XM_011514300 XM_011514301 XM_011514302 XM_011547599 XM_011547600 XM_011547601 XM_011547602 XM_011547603 XM_011547838 XM_011547839 XM_011547840 XM_011547841 XM_011548007 XM_011548008 XM_011548009 XM_011548010 XM_011548195 XM_011548196 XM_011548197 XM_011548198 XP_011512600 XP_011512601 X…	covers exon(s)	inside	892	covers exon(s)	0	1	5	inside transcription region	-	6023	NA	1302	10398
	chr17	78822406	78822923	-0.227778	0.911111	82630	370976	370979	4	7	0.0254049	1	0.138501	1	RPTOR	NM_001163034 NM_020761 NP_001156506 NP_065812	inside intron	inside	303781	inside intron	-2031	11	30	inside transcription region	+	421548	NA	57521	48751
	chr22	37730664	37731494	-0.182155	0.910774	115946	418953	418957	5	5	0.0568479	1	0.138627	1	CYTH4	NM_013385 NP_037517 XM_011530147 XM_011530148 XP_011528449 XP_011528450 XR_430406	downstream	downstream	52169	NA	NA	NA	13	NA	+	32894	NA	27128	25122
	chr8	77617694	77618625	0.130013	0.910094	173971	204569	204575	7	13	0.0695131	1	0.138877	1	ZFHX4	NM_024721 NP_078997 XM_011517592 XM_011517593 XM_011517594 XM_011517595 XM_011517596 XM_011517597 XP_011515894 XP_011515895 XP_011515896 XP_011515897 XP_011515898 XP_011515899	inside exon	inside	1416	inside exon	0	1	9	inside transcription region	+	152266	NA	79776	61189
	chr6	29697700	29698405	0.181994	0.909968	149275	142443	142447	5	5	0.0570583	1	0.138926	1	HLA-F	NM_001098478 NM_001098479 NM_018950 NP_001091948 NP_001091949 NP_061823 XM_005249054 XM_005272809 XM_005274960 XM_005275115 XM_005275390 XM_005275547 XM_005275548 XM_011514563 XM_011514564 XM_011547244 XM_011547245 XM_011547649 XM_011547650 XP_005249111 XP_005272866 XP_005275017 XP_005275172 XP_005275447 XP_005275604 XP_005275605 XP_011512865 XP_011512866 XP_011545546 XP_011545547 XP_011545951 XP…	inside intron	inside	6265	inside intron	-2918	5	7	inside transcription region	+	15531	NA	3134	29335
	chr18	77905408	77905947	-0.151654	0.909924	85683	378980	378985	6	9	0.0705287	1	0.138945	1	PARD6G-AS1	NM_001145731 NM_001145732 NM_001145733 NR_028339 NR_028340	overlaps 5'	overlaps 5'	0	overlaps exon upstream	0	1	3	inside transcription region	+	30508	NA	100130522	531
	chr1	11907986	11908347	-0.151594	0.909566	2682	6563	6568	6	6	0.0706281	1	0.139084	1	NPPA	NM_006172 NP_006163	promoter	promoter	146	NA	NA	NA	3	NA	-	2073	NA	4878	37825
	chr7	27218867	27220398	-0.113626	0.909005	160365	175009	175016	8	8	0.058493	1	0.139303	1	HOXA10	NM_018951 NM_153715 NP_061824 NR_037939	overlaps 5'	overlaps 5'	0	covers exon(s)	0	1	2	inside transcription region	-	9670	NA	3206	29736
	chr16	89349466	89350310	0.129733	0.908129	73440	347942	347948	7	13	0.0699622	1	0.139644	1	ANKRD11	NM_001256182 NM_001256183 NM_013275 NP_001243111 NP_001243112 NP_037407 NR_045839 XM_006721181 XM_006721184 XM_011523051 XM_011523052 XM_011523053 XM_011523054 XM_011523055 XM_011523056 XM_011523057 XP_006721244 XP_006721247 XP_011521353 XP_011521354 XP_011521355 XP_011521356 XP_011521357 XP_011521358 XP_011521359	inside exon	inside	7875	inside exon	0	6	6	inside transcription region	-	12705	NA	29123	27830
	chr6	25882328	25882590	-0.181517	0.907587	148641	139563	139567	5	5	0.0576591	1	0.139847	1	SLC17A3	NM_001098486 NM_006632 NP_001091956 NP_006623	upstream	upstream	7857	NA	NA	NA	12	NA	-	29143	NA	10786	5968
	chr8	65499091	65500144	-0.151193	0.90716	173459	203450	203455	6	12	0.0713073	1	0.140016	1	BHLHE22	NM_152414 NP_689627	downstream	downstream	6296	NA	NA	NA	1	NA	+	3396	NA	27319	25489
	chr6	26273096	26273370	-0.151144	0.906862	148718	139943	139948	6	26	0.0713836	1	0.140129	1	HIST1H2BI	NM_003525 NP_003516	overlaps 5'	overlaps 5'	0	overlaps exon upstream	0	1	1	overlaps 5' UTR	+	436	NA	8346	64047
	chr7	155790277	155791371	0.11329	0.906319	168440	192470	192477	8	8	0.0587424	1	0.140355	1	SHH	NM_000193 NP_000184 XM_011516479 XM_011516480 XM_011516481 XM_011516482 XP_011514781 XP_011514782 XP_011514783 XP_011514784	upstream	upstream	185310	NA	NA	NA	3	NA	-	9409	NA	6469	53305
	chr16	8806531	8806756	-0.129334	0.905338	67273	334050	334056	7	12	0.0706187	1	0.140756	1	ABAT	NM_000663 NM_001127448 NM_020686 NP_000654 NP_001120920 NP_065737 XM_011522400 XM_011522401 XP_011520702 XP_011520703	inside intron	inside	38087	inside intron	22799	2	16	5' UTR	+	109988	NA	18	15682
	chr6	29933411	29933971	0.18091	0.904552	149325	142739	142743	5	5	0.0584274	1	0.141073	1	HLA-J	NR_024240	inside intron	inside	76306	inside intron	43135	4	5	inside transcription region	+	120628	NA	3137	29448
	chr17	36997420	36997740	-0.129214	0.904498	77715	358583	358589	7	10	0.0708222	1	0.141093	1	C17orf98	NM_001080465 NP_001073934 XM_011524788 XM_011546809 XP_011523090 XP_011545111	overlaps 5'	overlaps 5'	0	covers exon(s)	0	1	3	overlaps 5' UTR	-	6301	NA	388381	32862
	chr13	100626995	100627956	-0.129181	0.904269	51675	298357	298363	7	7	0.0708711	1	0.141168	1	ZIC5	NM_033132 NP_149123	upstream	upstream	2817	NA	NA	NA	2	NA	-	8903	NA	85416	66913
	chr17	79372242	79372973	-0.180637	0.903187	82867	371660	371664	5	15	0.0587814	1	0.141614	1	BAHCC1	NM_001080519 NM_001291324 NM_024696 NP_001278253 XM_006721989 XM_011525061 XM_011525062 XM_011525063 XM_011525064 XP_006722052 XP_011523363 XP_011523364 XP_011523365 XP_011523366	promoter	promoter	567	NA	NA	NA	27	NA	+	59818	NA	57597	48992
	chr12	106978920	106979482	-0.128925	0.902477	45119	283477	283483	7	12	0.0712743	1	0.14189	1	RFX4	NM_001206691 NM_002920 NM_032491 NM_213594 NP_001193620 NP_115880 NP_998759	inside intron	inside	2235	inside intron	-1778	1	18	inside transcription region	+	179897	NA	5992	50575
	chr17	8661774	8662770	0.112786	0.902291	75297	353103	353110	8	8	0.0591405	1	0.141969	1	SPDYE4	NM_001128076 NP_001121548 XM_005256632 XM_005256633 XP_005256689 XP_005256690	overlaps 5'	overlaps 5'	0	overlaps exon upstream	0	1	6	5' UTR	-	5453	NA	388333	32841
	chr13	95357818	95358540	-0.11274	0.901922	51322	297607	297614	8	20	0.0591799	1	0.142116	1	SOX21	NM_007084 NP_009015	downstream	downstream	5849	NA	NA	NA	1	NA	-	2510	NA	11166	7174
	chr11	117747829	117748512	-0.112725	0.901802	37037	265477	265484	8	14	0.0591868	1	0.142167	1	FXYD6	NM_001164831 NM_001164832 NM_001164836 NM_001164837 NM_022003 NP_001158303 NP_001158304 NP_001158308 NP_001158309 NP_071286	overlaps 5'	overlaps 5'	0	covers exon(s)	0	1	8	5' UTR	-	40510	NA	53826	41725
	chr17	27346732	27347260	-0.150287	0.901724	76812	356490	356495	6	6	0.0728959	1	0.142197	1	SEZ6	NM_001098635 NM_001290202 NM_178860 NP_001092105 NP_001277131 NP_849191 XM_011524315 XM_011524316 XM_011524317 XP_011522617 XP_011522618 XP_011522619	upstream	upstream	13274	NA	NA	NA	17	NA	-	51511	NA	124925	9634
	chr5	149669368	149669813	-0.150239	0.901433	144217	130257	130262	6	6	0.0729773	1	0.142307	1	CAMK2A	NM_015981 NM_171825 NP_057065 NP_741960	overlaps 5'	overlaps 5'	0	overlaps exon upstream	0	1	14	5' UTR	-	51551	NA	815	63256
	chr13	111127505	111128102	-0.180262	0.901309	52145	299338	299342	5	5	0.0592789	1	0.142358	1	COL4A2	NM_001846 NP_001837	inside intron	inside	167874	inside intron	-2007	29	48	inside transcription region	+	205742	NA	1284	10168
	chr13	100635905	100636801	-0.128751	0.901254	51680	298380	298386	7	13	0.0715469	1	0.142381	1	ZIC2	NM_007129 NP_009060 XM_011521110 XP_011519412	inside intron	inside	1879	inside intron	398	2	3	inside transcription region	+	4993	NA	7546	58761
	chr5	140724683	140725964	-0.150204	0.901222	143522	128754	128759	6	17	0.0730377	1	0.142393	1	PCDHGA1	NM_018912 NM_031993 NP_061735 NP_114382	inside intron	inside	14431	inside intron	-12010	1	4	inside transcription region	+	182296	NA	56114	46665
	chr3	147140118	147140930	-0.128729	0.901102	125504	89821	89827	7	18	0.0715889	1	0.142449	1	ZIC1	NM_003412 NP_003403	downstream	downstream	12937	NA	NA	NA	3	NA	+	7325	NA	7545	58760
	chr7	99517277	99517509	0.112522	0.900179	164543	183997	184004	8	14	0.0593526	1	0.142829	1	TRIM4	NM_033017 NM_033091 NP_148977 NP_149082	promoter	promoter	54	NA	NA	NA	7	NA	-	29193	NA	89122	68295
	chr16	4714080	4714815	-0.128383	0.898684	67057	333611	333617	7	7	0.0721545	1	0.14343	1	MGRN1	NM_001142289 NM_001142290 NM_001142291 NM_015246 NP_001135761 NP_001135762 NP_001135763 NP_056061 NR_102267 XM_005255217 XM_005255218 XM_005255219 XM_005255220 XM_005255221 XM_011522441 XM_011522442 XP_005255274 XP_005255275 XP_005255276 XP_005255277 XP_005255278 XP_011520743 XP_011520744 XR_429639	covers exon(s)	inside	39255	covers exon(s)	0	6	15	inside transcription region	+	66150	NA	23295	20408
	chr7	1529888	1531166	0.128365	0.898552	158322	169620	169626	7	10	0.0721875	1	0.143479	1	INTS1	NM_001080453 NP_001073922 XM_011515260 XM_011515261 XM_011515262 XP_011513562 XP_011513563 XP_011513564	covers exon(s)	inside	2381	covers exon(s)	0	3	12	inside transcription region	-	11633	NA	26173	24010
	chr13	53173507	53174818	-0.149577	0.897465	50463	295972	295977	6	6	0.0741348	1	0.143926	1	TPTE2P3	NR_002793	downstream	downstream	110379	NA	NA	NA	24	NA	+	98097	NA	220115	17847
	chr19	52222198	52223099	-0.178558	0.89279	93173	398720	398724	5	5	0.0615621	1	0.145867	1	HAS1	NM_001297436 NM_001523 NP_001284365 NP_001514 XM_011526884 XP_011525186	overlaps exon downstream	inside	4122	overlaps exon downstream	0	2	5	inside transcription region	-	10856	NA	3036	28596
	chr2	160919268	160919532	-0.148782	0.892694	103661	61237	61242	6	13	0.0755793	1	0.145907	1	PLA2R1	NM_001007267 NM_001195641 NM_007366 NP_001007268 NP_001182570 NP_031392 XM_005246392 XM_005246393 XM_005246395 XM_006712369 XM_011510820 XM_011510821 XP_005246449 XP_005246450 XP_005246452 XP_006712432 XP_011509122 XP_011509123 XR_922892	promoter	promoter	142	NA	NA	NA	30	NA	-	121866	NA	22925	19063
	chr6	168435636	168436353	-0.178525	0.892625	157206	166630	166634	5	5	0.0616101	1	0.145934	1	KIF25	NM_005355 NM_030615 NP_005346 NP_085118 XM_011535802 XM_011535803 XM_011535804 XP_011534104 XP_011534105 XP_011534106	inside intron	inside	17083	inside intron	-924	4	8	inside transcription region	+	27216	NA	3834	32553
	chr7	129424539	129425932	-0.111389	0.891109	166381	187984	187991	8	8	0.0602011	1	0.14654	1	MIR183	NR_029615	upstream	upstream	9685	NA	NA	NA	1	NA	-	109	NA	406959	34595
	chr11	47736132	47737371	0.127295	0.891064	31847	253092	253098	7	7	0.0739141	1	0.146561	1	AGBL2	NM_024783 NP_079059 XM_005253138 XM_005253139 XM_005253140 XM_005253141 XM_006718327 XM_006718328 XM_011520372 XM_011520373 XM_011520374 XM_011520375 XM_011520376 XM_011520377 XM_011520378 XM_011520379 XM_011520380 XM_011520381 XM_011520382 XP_005253195 XP_005253196 XP_005253197 XP_005253198 XP_006718390 XP_006718391 XP_011518674 XP_011518675 XP_011518676 XP_011518677 XP_011518678 XP_011518679 XP…	overlaps 5'	overlaps 5'	0	covers exon(s)	0	1	11	overlaps 5' UTR	-	45909	NA	79841	61408
	chr17	46692454	46693336	-0.178108	0.890539	79317	362876	362880	5	14	0.0621916	1	0.146761	1	HOXB8	NM_024016 NP_076921 XM_005257286 XP_005257343	promoter	promoter	153	NA	NA	NA	2	NA	-	2593	NA	3218	29761
	chr10	95517382	95517895	-0.127161	0.890125	24322	234093	234099	7	10	0.0741253	1	0.146934	1	LGI1	NM_005097 NP_005088 XM_005270272 XP_005270329	overlaps 5'	overlaps 5'	0	overlaps exon upstream	0	1	6	inside transcription region	+	40224	NA	9211	70019
	chr13	100640914	100641900	-0.111116	0.888926	51682	298394	298401	8	26	0.0603961	1	0.147455	1	ZIC2	NM_007129 NP_009060 XM_011521110 XP_011519412	downstream	downstream	6888	NA	NA	NA	3	NA	+	4993	NA	7546	58761
	chr16	71523144	71523560	0.126961	0.888727	71211	342861	342867	7	7	0.0744647	1	0.147543	1	ZNF23	NM_001304492 NM_001304493 NM_001304494 NM_145911 NP_001291421 NP_001291422 NP_001291423 NP_666016	overlaps 5'	overlaps 5'	0	overlaps exon upstream	0	1	12	5' UTR	-	41711	NA	7571	58835
	chr1	206786170	206786222	-0.177686	0.888431	15428	35525	35529	5	5	0.0627792	1	0.147659	1	EIF2D	NM_001201478 NM_006893 NP_001188407 NP_008824 XM_005277509 XM_006711196 XM_011509257 XM_011509258 XP_005277566 XP_006711259 XP_011507559 XP_011507560 XR_921750 XR_921751	promoter	promoter	266	NA	NA	NA	15	NA	-	20930	NA	1939	16032
	chr6	33638313	33638922	0.177364	0.886822	150236	151802	151806	5	5	0.0632488	1	0.148329	1	ITPR3	NM_002224 NP_002215 XM_011514576 XM_011514577 XP_011512878 XP_011512879	covers exon(s)	inside	49157	covers exon(s)	0	19	58	inside transcription region	+	75192	NA	3710	31819
	chr6	29980376	29981501	0.126683	0.886782	149336	142852	142858	7	11	0.074907	1	0.148346	1	ZNRD1-AS1	NR_026751	inside intron	inside	47460	inside intron	-9866	6	6	inside transcription region	-	60173	NA	80862	63034
	chr5	148758791	148759090	0.14756	0.885363	144101	130031	130036	6	6	0.0778643	1	0.148939	1	IL17B	NM_014443 NP_055258 XM_006714779 XM_011537621 XM_011537622 XP_006714842 XP_011535923 XP_011535924	overlaps 5'	overlaps 5'	0	overlaps exon upstream	0	1	3	5' UTR	-	5008	NA	27190	25287
	chr17	40119847	40120470	0.176928	0.884642	78291	360004	360008	5	5	0.0638308	1	0.149234	1	CNP	NM_033133 NP_149124 XM_006721701 XM_011524340 XP_006721764 XP_011522642	inside intron	inside	1088	inside intron	-941	1	3	5' UTR	+	10995	NA	1267	9926
	chr20	44098223	44098409	-0.147421	0.884527	111155	407543	407548	6	14	0.078109	1	0.149271	1	WFDC2	NM_006103 NM_080733 NM_080734 NM_080735 NM_080736 NP_006094 XM_011528495 XP_011526797	overlaps 5'	overlaps 5'	0	overlaps exon upstream	0	1	5	inside transcription region	+	11778	NA	10406	4706
	chr10	77165167	77166172	-0.12633	0.884307	23151	231818	231824	7	13	0.0754812	1	0.14937	1	ZNF503-AS2	NR_024421 NR_024422 NR_110299 NR_110300 NR_110301 NR_110302	inside intron	inside	1653	inside intron	840	2	2	inside transcription region	+	5226	NA	100131213	611
	chr12	57587422	57588171	-0.147155	0.882931	42905	278926	278931	6	9	0.0786296	1	0.149987	1	LRP1	NM_002332 NP_002323	covers exon(s)	inside	65140	covers exon(s)	0	47	89	inside transcription region	+	84843	NA	4035	34305
	chr4	13538807	13539581	-0.126085	0.882595	130257	100492	100498	7	7	0.0758913	1	0.150131	1	NKX3-2	NM_001189 NP_001180	downstream	downstream	6533	NA	NA	NA	2	NA	-	3660	NA	579	49576
	chr19	5507274	5507540	0.176484	0.88242	87361	383105	383109	5	5	0.064474	1	0.150202	1	ZNRF4	NM_181710 NP_859061	downstream	downstream	51848	NA	NA	NA	1	NA	+	1441	NA	148066	12518
	chr6	169900951	169901913	0.146952	0.881714	157535	167405	167410	6	10	0.0790097	1	0.150508	1	WDR27	NM_001202550 NM_182552 NP_001189479 NP_872358 XM_011535682 XM_011535683 XM_011535684 XM_011535685 XM_011535686 XM_011535687 XM_011535688 XM_011535689 XM_011535690 XM_011535691 XM_011535692 XM_011535693 XM_011535694 XM_011535695 XM_011535696 XM_011535697 XP_011533984 XP_011533985 XP_011533986 XP_011533987 XP_011533988 XP_011533989 XP_011533990 XP_011533991 XP_011533992 XP_011533993 XP_011533994 XP…	inside intron	inside	200246	inside intron	-43221	22	22	inside transcription region	-	244856	NA	253769	22106
	chr6	41394156	41395230	-0.14682	0.880917	151090	153607	153612	6	6	0.0792694	1	0.150865	1	NCR2	NM_001199509 NM_001199510 NM_004828 NP_001186438 NP_001186439 NP_004819	downstream	downstream	90628	NA	NA	NA	5	NA	+	15097	NA	9436	71246
	chr7	635812	636590	0.125717	0.880018	157913	168390	168396	7	7	0.0764985	1	0.151266	1	PRKAR1B	NM_001164758 NM_001164759 NM_001164760 NM_001164761 NM_001164762 NM_002735 NP_001158230 NP_001158231 NP_001158232 NP_001158233 NP_001158234 NP_002726 XM_005249809 XM_011515446 XM_011515447 XP_005249866 XP_011513748 XP_011513749	overlaps exon upstream	inside	4631	overlaps exon upstream	0	2	4	inside transcription region	-	22328	NA	5575	45826
	chr1	2987332	2987961	-0.175957	0.879783	994	2766	2770	5	5	0.0652179	1	0.151372	1	PRDM16	NM_022114 NM_199454 NP_071397 NP_955533 XM_005244772 XM_005244773 XM_005244774 XM_006710814 XM_011541944 XM_011541945 XP_005244829 XP_005244830 XP_005244831 XP_006710877 XP_011540246 XP_011540247	inside intron	inside	1590	inside intron	-1471	1	17	5' UTR	+	369443	NA	63976	52076
	chr1	201776894	201778100	0.125667	0.879666	14783	34121	34127	7	7	0.0765932	1	0.151422	1	NAV1	NM_001167738 NM_020443 NP_001161210 NP_065176 XM_006711609 XM_006711610 XM_006711611 XM_011510097 XM_011510098 XM_011510099 XM_011510100 XM_011510101 XM_011510102 XM_011510103 XP_006711672 XP_006711673 XP_006711674 XP_011508399 XP_011508400 XP_011508401 XP_011508402 XP_011508403 XP_011508404 XP_011508405 XR_921992	covers exon(s)	inside	67931	covers exon(s)	0	17	27	inside transcription region	+	87139	NA	89796	68477
	chr1	247463421	247464677	0.146489	0.878936	18337	41550	41555	6	6	0.0799285	1	0.151756	1	ZNF496	NM_032752 NP_116141 XM_005273328 XM_005273330 XM_006711838 XM_011544310 XM_011544311 XM_011544312 XM_011544313 XM_011544314 XM_011544315 XM_011544316 XP_005273385 XP_005273387 XP_006711901 XP_011542612 XP_011542613 XP_011542614 XP_011542615 XP_011542616 XP_011542617 XP_011542618	overlaps 3'	overlaps 3'	30368	covers exon(s)	0	9	9	overlaps 3'UTR	-	31423	NA	84838	66160
	chr7	98580976	98581413	0.146469	0.878815	164397	183613	183618	6	6	0.0799632	1	0.151809	1	TRRAP	NM_001244580 NM_003496 NP_001231509 NP_003487	overlaps exon downstream	inside	82729	overlaps exon downstream	0	50	63	inside transcription region	+	112619	NA	8295	63877
	chr1	114521157	114522670	0.109828	0.878625	10408	24129	24136	8	8	0.0613522	1	0.151892	1	OLFML3	NM_001286352 NM_001286353 NM_020190 NP_001273281 NP_001273282 NP_064575	overlaps 5'	overlaps 5'	0	covers exon(s)	0	2	2	5' UTR	+	2846	NA	56944	47458
	chr6	32118298	32118432	-0.12546	0.87822	149887	148483	148489	7	52	0.0769386	1	0.152078	1	PRRT1	NM_030651 NP_085154 XM_011546323 XM_011546324 XM_011547321 XM_011547722 XM_011547937 XM_011548108 XM_011548309 XM_011548492 XM_011548493 XP_011544625 XP_011544626 XP_011545623 XP_011546024 XP_011546239 XP_011546410 XP_011546611 XP_011546794 XP_011546795	overlaps exon upstream	inside	2428	overlaps exon upstream	0	4	6	inside transcription region	-	4720	NA	80863	63061
	chr11	66103823	66104485	-0.125438	0.878065	33522	257559	257565	7	10	0.0769768	1	0.152155	1	RIN1	NM_004292 NP_004283 XM_011545399 XM_011545400 XM_011545401 XP_011543701 XP_011543702 XP_011543703	overlaps 5'	overlaps 5'	0	covers exon(s)	0	1	9	5' UTR	-	4769	NA	9610	71843
	chr13	20797356	20797693	0.175355	0.876777	48288	291371	291375	5	5	0.0661058	1	0.152691	1	GJB6	NM_001110219 NM_001110220 NM_001110221 NM_006783 NP_001103689 NP_001103690 NP_001103691 NP_006774	overlaps exon upstream	inside	8841	overlaps exon upstream	0	3	3	overlaps 5' UTR	-	10433	NA	10804	6038
	chr6	1618814	1619687	-0.146054	0.876326	146827	136050	136055	6	6	0.0807898	1	0.152889	1	GMDS	NM_001253846 NM_001500 NP_001240775 NP_001491 XM_006715066 XM_011514500 XM_011514501 XM_011514502 XM_011514503 XM_011514504 XM_011514505 XM_011514506 XM_011514507 XP_006715129 XP_011512802 XP_011512803 XP_011512804 XP_011512805 XP_011512806 XP_011512807 XP_011512808 XP_011512809	downstream	downstream	556538	NA	NA	NA	11	NA	-	552190	NA	2762	25710
	chr10	44880819	44882599	-0.125077	0.875539	21407	228164	228170	7	14	0.0775613	1	0.153244	1	CXCL12	NM_000609 NM_001033886 NM_001178134 NM_001277990 NM_199168 NP_000600 NP_001029058 NP_001171605 NP_001264919 NP_954637	promoter	promoter	274	NA	NA	NA	4	NA	-	14944	NA	6387	51841
	chr19	19383613	19383976	-0.218746	0.874984	89707	389515	389518	4	7	0.0298089	1	0.153486	1	TM6SF2	NM_001001524 NM_203510 NP_001001524	overlaps exon downstream	inside	98	overlaps exon downstream	0	1	10	inside transcription region	-	8900	NA	53345	41425
	chr5	148442554	148443744	0.174959	0.874796	144069	129949	129953	5	5	0.0666959	1	0.153576	1	SH3TC2	NM_024577 NP_078853	overlaps 5'	overlaps 5'	0	overlaps exon upstream	0	1	3	overlaps 5' UTR	-	19509	NA	79628	60766
	chr2	240868184	240868631	0.17495	0.874751	108625	71721	71725	5	5	0.0667088	1	0.153594	1	MIR4786	NR_039949	downstream	downstream	13880	NA	NA	NA	1	NA	-	79	NA	100616417	3021
	chr1	3696143	3696960	-0.145633	0.873799	1345	3725	3730	6	6	0.0816366	1	0.154014	1	LRRC47	NM_020710 NP_065761	overlaps 3'	overlaps 3'	16108	overlaps exon downstream	0	7	7	3'UTR	-	16284	NA	57470	48608
	chr4	2366485	2367137	-0.174677	0.873387	129008	97585	97589	5	5	0.067139	1	0.154209	1	ZFYVE28	NM_001172656 NM_001172657 NM_001172658 NM_001172659 NM_001172660 NM_020972 NP_001166127 NP_001166128 NP_001166129 NP_001166130 NP_001166131 NP_066023 XM_006713900 XM_006713901 XM_006713902 XM_006713903 XM_006713904 XM_011513539 XM_011513540 XM_011513541 XP_006713963 XP_006713964 XP_006713965 XP_006713966 XP_006713967 XP_011511841 XP_011511842 XP_011511843	inside intron	inside	53233	inside intron	-10684	2	7	inside transcription region	-	88390	NA	57732	49372
	chr4	187422005	187422341	-0.145517	0.8731	136478	113286	113291	6	6	0.0818907	1	0.154341	1	F11-AS1	NR_033900 NR_033901	overlaps 5'	overlaps 5'	0	overlaps exon upstream	0	1	7	inside transcription region	-	84932	NA	285441	26946
	chr9	97847913	97848736	0.174446	0.87223	179928	216238	216242	5	5	0.0674977	1	0.154727	1	C9orf3	NM_001193329 NM_001193330 NM_001193331 NM_032823 NP_001180258 NP_001180260 NP_116212 XM_005252284 XM_006717306 XM_011519119 XM_011519120 XM_011519121 XM_011519122 XM_011519123 XM_011519124 XM_011519125 XM_011519126 XM_011519127 XM_011519128 XM_011519129 XM_011519130 XM_011519131 XM_011519132 XM_011519133 XM_011519134 XM_011519135 XP_005252341 XP_006717369 XP_011517421 XP_011517422 XP_011517423 XP…	inside intron	inside	325982	inside intron	227	16	16	3'UTR	+	327569	NA	84909	66338
	chr3	147114986	147116807	-0.124584	0.872088	125492	89735	89741	7	7	0.0784111	1	0.154788	1	ZIC4	NM_001168378 NM_001168379 NM_001243256 NM_032153 NP_001161850 NP_001161851 NP_001230185 NP_115529 NR_033118 NR_033119 NR_040762 XM_011513231 XP_011511533	inside intron	inside	7789	inside intron	3707	2	4	inside transcription region	-	20761	NA	84107	64813
	chr7	4802876	4804431	0.124538	0.871764	159038	171713	171719	7	11	0.0784929	1	0.154932	1	FOXK1	NM_001037165 NP_001032242 XM_011515191 XP_011513493	inside exon	inside	80946	inside exon	0	9	9	3'UTR	+	89144	NA	221937	18232
	chr4	8395941	8396502	0.145257	0.871543	129994	99943	99948	6	6	0.0824388	1	0.155018	1	ACOX3	NM_001101667 NM_003501 NP_001095137 NP_003492 XM_005248011 XM_005248012 XM_005248013 XM_011513565 XM_011513566 XM_011513567 XP_005248068 XP_005248069 XP_005248070 XP_011511867 XP_011511868 XP_011511869 XR_925000	covers exon(s)	inside	45950	covers exon(s)	0	10	17	inside transcription region	-	74443	NA	8310	63913
	chr15	30336678	30337366	-0.174261	0.871307	59745	316967	316971	5	5	0.0677882	1	0.155128	1	ULK4P3	NR_026859	upstream	upstream	58569	NA	NA	NA	5	NA	+	28013	NA	89837	68501
	chr1	7887199	7887942	0.145203	0.871219	1949	5066	5071	6	6	0.0825459	1	0.155173	1	PER3	NM_001289861 NM_001289862 NM_001289863 NM_001289864 NM_016831 NP_001276790 NP_001276791 NP_001276792 NP_001276793 NP_058515 XM_005263521 XM_005263522 XM_005263523 XM_005263524 XM_005263529 XM_011542384 XM_011542385 XM_011542386 XM_011542387 XM_011542388 XM_011542389 XM_011542390 XP_005263578 XP_005263579 XP_005263580 XP_005263581 XP_005263586 XP_011540686 XP_011540687 XP_011540688 XP_011540689 XP…	overlaps exon downstream	inside	42485	overlaps exon downstream	0	17	21	inside transcription region	+	60523	NA	8863	68092
	chr6	32096866	32097233	0.108833	0.870668	149880	148395	148402	8	78	0.0620279	1	0.155414	1	FKBPL	NM_022110 NP_071393 XM_011514803 XM_011547274 XM_011547677 XP_011513105 XP_011545576 XP_011545979	inside exon	inside	834	inside exon	0	2	2	inside transcription region	-	1583	NA	63943	52025
	chr1	221065322	221066688	-0.144786	0.868713	16320	37383	37388	6	10	0.08337	1	0.156277	1	HLX	NM_021958 NP_068777	downstream	downstream	12579	NA	NA	NA	4	NA	+	5657	NA	3142	29491
	chr10	2931961	2932620	0.124087	0.868611	18976	223029	223035	7	7	0.0792668	1	0.156327	1	PFKP	NM_001242339 NM_002627 NP_001229268 NP_002618 XM_005252465 XM_005252466 XM_005252467 XM_006717449 XP_005252522 XP_005252523 XP_005252524 XP_006717512	upstream	upstream	177092	NA	NA	NA	22	NA	+	69285	NA	5214	41023
	chr6	100038353	100039476	-0.108533	0.868263	153386	158600	158607	8	8	0.0622302	1	0.156479	1	TSTD3	NM_001195131 NP_001182060 XR_942233 XR_942234 XR_942235	downstream	downstream	64413	NA	NA	NA	5	NA	+	59144	NA	100130890	569
	chr7	158789503	158790115	-0.1736	0.868	169150	194353	194357	5	5	0.0687961	1	0.156593	1	LINC00689	NM_198345 NR_024394	upstream	upstream	10930	NA	NA	NA	5	NA	+	17884	NA	154822	13631
	chr12	120933194	120933732	-0.173567	0.867836	46351	286457	286461	5	13	0.0688501	1	0.156674	1	DYNLL1	NM_001037494 NM_001037495 NM_003746 NP_001032583 NP_001032584 NP_003737	inside intron	inside	25534	inside intron	486	2	3	5' UTR	+	28638	NA	8655	67418
	chr10	102997382	102998117	-0.123866	0.867064	25028	235970	235976	7	7	0.0796358	1	0.15701	1	LBX1-AS1	NR_029380	overlaps exon upstream	inside	8031	overlaps exon upstream	0	3	3	overlaps 3'UTR	+	9265	NA	399806	33750
	chr2	177029608	177030228	-0.123759	0.866312	104570	63305	63311	7	23	0.0798269	1	0.157361	1	HOXD3	NM_006898 NP_008829 XM_005246509 XM_005246510 XM_005246511 XM_005246513 XM_006712477 XM_011511065 XM_011511066 XP_005246566 XP_005246567 XP_005246568 XP_005246570 XP_006712540 XP_011509367 XP_011509368	inside intron	inside	803	inside intron	-711	1	3	5' UTR	+	9021	NA	3232	29799
	chr9	129386206	129387721	-0.144371	0.866224	181285	218386	218391	6	10	0.0841859	1	0.157393	1	LMX1B	NM_001174146 NM_001174147 NM_002316 NP_001167617 NP_001167618 NP_002307	inside intron	inside	9484	inside intron	-8357	2	8	inside transcription region	+	86589	NA	4010	34016
	chr4	120222006	120222239	-0.123673	0.865713	133951	108104	108110	7	12	0.0799748	1	0.15762	1	C4orf3	NM_001001701 NM_001170330 NP_001001701 NP_001163801	inside intron	inside	3361	inside intron	-117	2	3	inside transcription region	-	8026	NA	401152	34069
	chr2	106015739	106015869	-0.17312	0.865598	100957	56069	56073	5	14	0.0695392	1	0.157665	1	FHL2	NM_001039492 NM_001450 NM_201555 NM_201556 NM_201557 NP_001034581 NP_001441 NP_963849 NP_963851 XM_005263902 XM_005263906 XM_011510798 XM_011510799 XM_011510800 XP_005263959 XP_005263963 XP_011509100 XP_011509101 XP_011509102	inside intron	inside	39361	inside intron	-12741	2	6	5' UTR	-	77947	NA	2274	18582
	chr5	145215125	145215784	-0.173114	0.865569	143886	129581	129585	5	14	0.0695478	1	0.15768	1	PRELID2	NM_138492 NM_182960 NM_205846 NP_612501 NP_892005 NP_995318 XM_011537561 XM_011537562 XM_011537563 XM_011537564 XM_011537565 XM_011537566 XP_011535863 XP_011535864 XP_011535865 XP_011535866 XP_011535867 XP_011535868 XR_944308	promoter	promoter	226	NA	NA	NA	8	NA	-	76317	NA	153768	13505
	chr16	595848	596185	0.21629	0.86516	65650	329637	329640	4	8	0.0312132	1	0.157859	1	CAPN15	NM_005632 NP_005623 XM_011522619 XM_011522620 XM_011522621 XM_011522622 XM_011522623 XM_011522624 XM_011522625 XM_011522626 XM_011522627 XM_011522628 XM_011522629 XM_011522630 XM_011522631 XM_011522632 XP_011520921 XP_011520922 XP_011520923 XP_011520924 XP_011520925 XP_011520926 XP_011520927 XP_011520928 XP_011520929 XP_011520930 XP_011520931 XP_011520932 XP_011520933 XP_011520934	inside intron	inside	17992	inside intron	631	4	14	5' UTR	+	26780	NA	6650	55028
	chr4	189580331	189580798	0.172956	0.864779	136669	113670	113674	5	5	0.0698049	1	0.158022	1	LINC01060	NR_033869	downstream	downstream	203599	NA	NA	NA	5	NA	+	146330	NA	401164	34072
	chr2	176948699	176949017	-0.144081	0.864483	104533	63032	63037	6	17	0.0847872	1	0.158163	1	EVX2	NM_001080458 NP_001073927 XM_011511108 XP_011509410 XR_922914	promoter	promoter	9	NA	NA	NA	3	NA	-	3855	NA	344191	30805
	chr1	16554171	16554984	-0.172877	0.864384	3269	7694	7698	5	5	0.0699172	1	0.158204	1	RSG1	NM_030907 NP_112169 XM_011542126 XP_011540428	downstream	downstream	8675	NA	NA	NA	5	NA	-	5477	NA	79363	60410
	chr17	75315081	75315527	-0.143969	0.863812	81870	369015	369020	6	11	0.0850216	1	0.158469	1	2009-09-01	NM_001113491 NM_001113492 NM_001113493 NM_001113494 NM_001113495 NM_001113496 NM_001293695 NM_001293696 NM_001293697 NM_001293698 NM_006640 NP_001106963 NP_001106964 NP_001106965 NP_001106966 NP_001106967 NP_001106968 NP_001280624 NP_001280625 NP_001280626 NP_001280627 NP_006631 XM_005256962 XM_006721643 XM_006721644 XM_011524204 XM_011524205 XM_011524206 XM_011524207 XM_011524208 XM_011524209 XP…	inside intron	inside	31108	inside intron	-11801	2	12	5' UTR	+	212705	NA	10801	6018
	chr7	157585770	157586789	0.143967	0.863799	168818	193535	193540	6	6	0.0850254	1	0.158474	1	PTPRN2	NM_002847 NM_130842 NM_130843 NP_002838 NP_570857 NP_570858 XM_011516445 XM_011516446 XM_011516447 XM_011516448 XM_011516449 XP_011514747 XP_011514748 XP_011514749 XP_011514750 XP_011514751	inside intron	inside	793693	inside intron	104575	11	22	inside transcription region	-	1048732	NA	5799	49621
	chr19	19280969	19281474	-0.107863	0.862906	89676	389431	389438	8	8	0.0626733	1	0.158894	1	MEF2BNB-MEF2B	NM_005919 NP_005910 NR_027307 NR_027308	inside intron	inside	21926	inside intron	10020	5	13	5' UTR	-	47024	NA	4207	35254
	chr20	62178498	62179752	0.123202	0.862416	112444	410810	410816	7	7	0.0807393	1	0.159128	1	SRMS	NM_080823 NP_543013	overlaps 5'	overlaps 5'	0	overlaps exon upstream	0	1	8	overlaps 5' UTR	-	6694	NA	6725	55257
	chr14	101507570	101509391	0.123161	0.86213	58007	312859	312865	7	7	0.0808095	1	0.159258	1	MIR1185-1	NR_031575	overlaps 5'	overlaps 5'	0	overlaps exon upstream	0	1	1	inside transcription region	+	84	NA	100302157	1307
	chr5	93905257	93905482	-0.143658	0.861946	141118	123409	123414	6	6	0.0856764	1	0.159342	1	KIAA0825	NM_001145678 NM_173665 NP_001139150 NP_775936 XM_006714588 XM_011543324 XM_011543325 XM_011543326 XM_011543327 XM_011543328 XM_011543329 XM_011543330 XM_011543331 XM_011543332 XM_011543333 XM_011543334 XM_011543335 XM_011543336 XP_006714651 XP_011541626 XP_011541627 XP_011541628 XP_011541629 XP_011541630 XP_011541631 XP_011541632 XP_011541633 XP_011541634 XP_011541635 XP_011541636 XP_011541637 XP…	inside intron	inside	48827	inside intron	12655	2	5	5' UTR	-	99391	NA	285600	27004
	chr10	123353822	123354194	0.172355	0.861777	26338	238923	238927	5	14	0.0707601	1	0.159414	1	FGFR2	NM_000141 NM_001144913 NM_001144914 NM_001144915 NM_001144916 NM_001144917 NM_001144918 NM_001144919 NM_022970 NM_022971 NM_022972 NM_022973 NM_022974 NM_022975 NM_022976 NM_023028 NM_023029 NM_023030 NP_000132 NP_001138385 NP_001138386 NP_001138387 NP_001138388 NP_001138389 NP_001138390 NP_001138391 NP_075259 NP_075418 NR_073009 XM_006717708 XM_006717709 XM_006717710 XM_006717711 XM_006717712 XM…	inside intron	inside	3778	inside intron	-340	2	9	5' UTR	-	81139	NA	2263	18534
	chr19	675390	676009	-0.172298	0.861488	85863	379382	379386	5	5	0.0708437	1	0.159543	1	FSTL3	NM_005860 NP_005851	promoter	promoter	380	NA	NA	NA	5	NA	+	7003	NA	10272	4245
	chr3	169378675	169379010	-0.172273	0.861365	126350	91525	91529	5	5	0.0708788	1	0.159594	1	MECOM	NM_001105077 NM_001105078 NM_001163999 NM_001164000 NM_001205194 NM_004991 NM_005241 NP_001098547 NP_001098548 NP_001157471 NP_001157472 NP_001192123 NP_004982 NP_005232 XM_005247213 XM_005247214 XM_005247215 XM_005247219 XM_005247220 XM_005247221 XM_005247223 XM_005247224 XM_005247225 XM_005247226 XM_011512546 XM_011512547 XM_011512548 XP_005247270 XP_005247271 XP_005247272 XP_005247276 XP_00524…	inside intron	inside	2553	inside intron	2113	1	3	inside transcription region	-	514172	NA	2122	17389
	chr7	1130187	1131122	-0.143526	0.861158	158156	169091	169096	6	6	0.0859493	1	0.159681	1	C7orf50	NM_001134395 NM_001134396 NM_032350 NP_001127867 NP_001127868 NP_115726 XM_005249886 XM_005249888 XM_005249889 XM_006715793 XM_011515580 XM_011515581 XM_011515582 XM_011515583 XM_011515584 XP_005249943 XP_005249945 XP_005249946 XP_006715856 XP_011513882 XP_011513883 XP_011513884 XP_011513885 XP_011513886	inside intron	inside	46771	inside intron	35770	2	5	inside transcription region	-	141270	NA	84310	65282
	chr2	172945058	172945274	-0.287032	0.861097	104236	62339	62341	3	10	0.0107467	1	0.159713	1	METAP1D	NM_199227 NP_954697 XM_011510895 XM_011510896 XM_011510897 XM_011510898 XM_011510899 XP_011509197 XP_011509198 XP_011509199 XP_011509200 XP_011509201	inside exon	inside	80254	inside exon	0	10	10	overlaps 3'UTR	+	80783	NA	254042	22155
	chr17	77959804	77960689	0.172182	0.860911	82402	370352	370356	5	5	0.0710198	1	0.159804	1	TBC1D16	NM_001271844 NM_001271845 NM_001271846 NM_019020 NP_001258773 NP_001258774 NP_001258775 NP_061893 XM_005257049 XM_005257050 XM_005257052 XM_006721694 XM_006721695 XM_011524322 XM_011524323 XM_011524324 XM_011524325 XP_005257106 XP_005257107 XP_005257109 XP_006721757 XP_006721758 XP_011522624 XP_011522625 XP_011522626 XP_011522627	inside intron	inside	48968	inside intron	23269	3	12	inside transcription region	-	103515	NA	125058	9672
	chr6	83072400	83072781	-0.143463	0.860776	152839	157299	157304	6	15	0.0860912	1	0.159868	1	TPBG	NM_001166392 NM_006670 NP_001159864 NP_006661 XM_011536097 XP_011534399	promoter	promoter	142	NA	NA	NA	3	NA	+	4210	NA	7162	56987
	chr6	27841324	27841633	-0.143423	0.860539	148954	140724	140729	6	16	0.0861764	1	0.159972	1	HIST1H4L	NM_003546 NP_003537	promoter	promoter	35	NA	NA	NA	1	NA	-	363	NA	8368	64261
	chr12	122243755	122244660	-0.215126	0.860505	46532	286962	286965	4	23	0.0319015	1	0.159991	1	SETD1B	NM_015048 NP_055863 XM_005253858 XM_006719296 XM_011538053 XP_005253915 XP_006719359 XP_011536355	overlaps exon downstream	inside	1117	overlaps exon downstream	0	3	17	inside transcription region	+	27924	NA	23067	19528
	chr10	1712918	1713418	-0.143348	0.860085	18898	222845	222850	6	9	0.0863371	1	0.160172	1	ADARB2	NM_018702 NP_061172 XR_930468	inside intron	inside	66252	inside intron	65826	1	10	inside transcription region	-	556417	NA	105	5051
	chr17	709242	710026	-0.143339	0.860036	73878	349050	349055	6	6	0.0863539	1	0.160195	1	NXN	NM_001205319 NM_022463 NP_001192248 NP_071908 XM_005256756 XM_005256757 XM_005256758 XP_005256813 XP_005256814 XP_005256815	inside intron	inside	172972	inside intron	-754	6	8	inside transcription region	-	180445	NA	64359	52710
	chr17	79100214	79100682	0.214933	0.859733	82751	371343	371346	4	14	0.0320154	1	0.160327	1	AATK	NM_001080395 NM_004920 NP_001073864 NP_004911 XM_005257855 XM_006722193 XM_006722194 XM_006722195 XM_006722196 XM_006722197 XM_011525509 XM_011525510 XM_011525511 XM_011525512 XP_005257912 XP_006722256 XP_006722257 XP_006722258 XP_006722259 XP_006722260 XP_011523811 XP_011523812 XP_011523813 XP_011523814 XR_934622	covers exon(s)	inside	39190	covers exon(s)	0	7	14	inside transcription region	-	48776	NA	9625	71913
	chr3	13323567	13324132	-0.143238	0.859428	118288	74681	74686	6	6	0.0865677	1	0.160466	1	NUP210	NM_024923 NP_079199 XM_005264994 XM_011533538 XM_011533539 XP_005265051 XP_011531840 XP_011531841	downstream	downstream	137677	NA	NA	NA	40	NA	-	104072	NA	23225	20143
	chr11	47607405	47608487	-0.122681	0.85877	31828	253054	253060	7	7	0.0816122	1	0.160777	1	FAM180B	NM_001164379 NP_001157851	overlaps 5'	overlaps 5'	0	covers exon(s)	0	1	3	overlaps 5' UTR	+	2516	NA	399888	33765
	chr16	55794031	55794910	-0.171746	0.858731	69983	339983	339987	5	5	0.071738	1	0.160794	1	CES1P1	NM_016280 NR_003276	overlaps 5'	overlaps 5'	0	covers exon(s)	0	1	5	5' UTR	+	14315	NA	51716	40750
	chr6	1382670	1383982	-0.143072	0.85843	146777	135881	135886	6	6	0.0869272	1	0.160932	1	FOXF2	NM_001452 NP_001443	upstream	upstream	6087	NA	NA	NA	2	NA	+	5763	NA	2295	19132
	chr13	100608263	100609947	-0.122557	0.8579	51663	298317	298323	7	10	0.0818337	1	0.161213	1	ZIC5	NM_033132 NP_149123	downstream	downstream	14231	NA	NA	NA	2	NA	-	8903	NA	85416	66913
	chr17	79098060	79099246	0.171531	0.857654	82751	371333	371337	5	14	0.0721104	1	0.161326	1	AATK	NM_001080395 NM_004920 NP_001073864 NP_004911 XM_005257855 XM_006722193 XM_006722194 XM_006722195 XM_006722196 XM_006722197 XM_011525509 XM_011525510 XM_011525511 XM_011525512 XP_005257912 XP_006722256 XP_006722257 XP_006722258 XP_006722259 XP_006722260 XP_011523811 XP_011523812 XP_011523813 XP_011523814 XR_934622	inside intron	inside	40626	inside intron	-431	8	14	inside transcription region	-	48776	NA	9625	71913
	chr7	27289120	27289829	-0.14263	0.855778	160399	175186	175191	6	6	0.0879167	1	0.162193	1	EVX1	NM_001304519 NM_001304520 NM_001989 NP_001291448 NP_001291449 NP_001980 XM_011515173 XP_011513475	downstream	downstream	6956	NA	NA	NA	3	NA	+	4028	NA	2128	17397
	chr11	64081430	64081874	0.142606	0.855638	33012	255952	255957	6	6	0.0879694	1	0.162261	1	ESRRA	NM_001282450 NM_001282451 NM_004451 NP_001269379 NP_001269380 NP_004442	overlaps 5'	overlaps 5'	0	covers exon(s)	0	1	2	inside transcription region	+	1031	NA	2101	17297
	chr16	1961527	1962215	0.142392	0.85435	66283	331589	331594	6	6	0.0884202	1	0.162879	1	HS3ST6	NM_001009606 NP_001009606 XM_011522608 XM_011522609 XM_011546749 XM_011546750 XP_011520910 XP_011520911 XP_011545051 XP_011545052	overlaps exon upstream	inside	6016	overlaps exon upstream	0	2	2	overlaps 3'UTR	-	6766	NA	64711	53343
	chr17	48623772	48624434	-0.106664	0.853311	79669	363843	363850	8	12	0.0634168	1	0.163378	1	SPATA20	NM_001258372 NM_001258373 NM_022827 NP_001245301 NP_001245302 NP_073738	overlaps 5'	overlaps 5'	0	overlaps exon upstream	0	1	16	5' UTR	+	8784	NA	64847	53643
	chr6	146350230	146351044	-0.106652	0.853217	155556	163126	163133	8	19	0.0634224	1	0.163426	1	GRM1	NM_000838 NM_001114329 NM_001278064 NM_001278065 NM_001278066 NM_001278067 NP_000829 NP_001264993 NP_001264994 NP_001264995 NP_001264996 XM_011535782 XM_011535783 XM_011535784 XP_011534084 XP_011534085 XP_011534086	overlaps 5'	overlaps 5'	0	overlaps exon upstream	0	1	8	overlaps 5' UTR	+	408400	NA	2911	27785
	chr14	72219061	72219272	-0.284252	0.852755	55905	308353	308355	3	6	0.0111906	1	0.163655	1	SIPA1L1	NM_001284245 NM_001284246 NM_001284247 NM_015556 NP_001271174 NP_001271175 NP_001271176 NP_056371 XM_005267516 XM_005267519 XM_006720109 XM_006720111 XM_006720112 XM_011536630 XM_011536631 XM_011536632 XM_011536633 XM_011536634 XM_011536635 XM_011536636 XM_011536637 XM_011536638 XM_011536639 XP_005267573 XP_005267576 XP_006720172 XP_006720174 XP_006720175 XP_011534932 XP_011534933 XP_011534934 XP…	downstream	downstream	223032	NA	NA	NA	22	NA	+	210091	NA	26037	23630
	chr8	29172512	29172998	-0.170241	0.851206	171734	199838	199842	5	5	0.0743152	1	0.164389	1	DUSP4	NM_001394 NM_057158 NP_001385 NP_476499 XM_011544428 XP_011542730	downstream	downstream	33324	NA	NA	NA	5	NA	-	15743	NA	1846	15834
	chr11	5949877	5951433	0.121551	0.850859	29257	247218	247224	7	10	0.0835624	1	0.164552	1	TRIM5	NM_033034 NM_033092 NM_033093 NP_149023 NP_149083 NP_149084 XM_005253183 XM_005253184 XM_006718358 XM_011520424 XM_011520425 XM_011520426 XM_011520427 XP_005253240 XP_005253241 XP_006718421 XP_011518726 XP_011518727 XP_011518728 XP_011518729 XR_930919 XR_930920 XR_930921	inside intron	inside	8416	inside intron	7197	2	5	5' UTR	-	260415	NA	85363	66844
	chr16	75252211	75252973	0.17017	0.850849	71478	343438	343442	5	5	0.0744407	1	0.164556	1	CTRB1	NM_001906 NP_001897	overlaps 5'	overlaps 5'	0	covers exon(s)	0	1	7	overlaps 5' UTR	+	5938	NA	1504	12994
	chr10	135278717	135279147	0.170165	0.850827	27956	243302	243306	5	5	0.074451	1	0.164567	1	SCART1	NM_001033584 NR_002934	covers exon(s)	inside	461	covers exon(s)	0	3	10	inside transcription region	+	58806	NA	619207	51232
	chr17	80206824	80208438	0.121541	0.850787	83154	372649	372655	7	7	0.0835838	1	0.164587	1	CSNK1D	NM_001893 NM_139062 NP_001884 NP_620693 NR_110578 XM_005256336 XM_005256337 XP_005256393 XP_005256394 XR_243518 XR_430028 XR_933922 XR_933923	overlaps 3'	overlaps 3'	2042	covers exon(s)	0	3	3	overlaps 3'UTR	-	3026	NA	1453	11990
	chr6	29523976	29524117	0.170145	0.850723	149218	142088	142092	5	8	0.0744819	1	0.164614	1	GABBR1	NM_001470 NM_021903 NM_021904 NM_021905 NP_001461 NP_068703 NP_068704 XM_005248982 XM_005272785 XM_005274841 XM_005274931 XM_005275088 XM_005275227 XM_005275363 XM_006715047 XM_006725030 XM_006725477 XM_006725691 XM_006725807 XM_006725901 XM_006725988 XM_011514453 XM_011514454 XM_011514455 XM_011514456 XM_011546282 XM_011546283 XM_011546284 XM_011547197 XM_011547198 XM_011547199 XM_011547200 XM_0…	inside exon	inside	71888	inside exon	0	19	19	3'UTR	-	72616	NA	2550	22283
	chr12	113904506	113905475	-0.170002	0.850008	45810	285100	285104	5	8	0.074742	1	0.164977	1	LHX5	NM_022363 NP_071758	covers exon(s)	inside	4402	covers exon(s)	0	4	5	inside transcription region	-	9183	NA	64211	52406
	chr1	119521928	119522855	-0.169796	0.848982	10732	24813	24817	5	5	0.0750822	1	0.16549	1	TBX15	NM_152380 NP_689593 XM_005271161 XM_005271162 XM_011542052 XP_005271218 XP_005271219 XP_011540354	inside intron	inside	9324	inside intron	9122	1	8	5' UTR	-	106513	NA	6913	55951
	chr19	58094517	58095518	-0.12125	0.848749	94131	401317	401323	7	11	0.0840912	1	0.165605	1	ZIK1	NM_001010879 NP_001010879 XM_005258769 XM_011526760 XM_011526761 XM_011526762 XM_011526763 XM_011526764 XM_011526765 XM_011526766 XM_011526767 XP_005258826 XP_011525062 XP_011525063 XP_011525064 XP_011525065 XP_011525066 XP_011525067 XP_011525068 XP_011525069	promoter	promoter	110	NA	NA	NA	4	NA	+	8130	NA	284307	26496
	chr2	208988863	208989248	-0.16965	0.84825	106038	66294	66298	5	11	0.0753586	1	0.16584	1	CRYGD	NM_006891 NP_008822	overlaps exon upstream	inside	39049	overlaps exon upstream	0	2	3	inside transcription region	-	41966	NA	1421	11644
	chr4	117519647	117520758	-0.141369	0.848213	133850	107911	107916	6	6	0.090631	1	0.165858	1	MIR1973	NR_031737	downstream	downstream	298766	NA	NA	NA	1	NA	+	43	NA	100302290	1393
	chr5	140709983	140710688	-0.120884	0.846191	143515	128717	128723	7	7	0.0847194	1	0.166849	1	PCDHGA1	NM_018912 NM_031993 NP_061735 NP_114382	overlaps 5'	overlaps 5'	0	overlaps exon upstream	0	1	4	overlaps 5' UTR	+	182296	NA	56114	46665
	chr3	130745618	130745959	-0.120803	0.845621	124682	87891	87897	7	13	0.0848827	1	0.167141	1	NEK11	NM_001146003 NM_024800 NM_145910 NP_001139475 NP_079076 NP_665917 XM_005247783 XM_005247785 XM_006713749 XM_011513165 XM_011513166 XM_011513167 XM_011513168 XM_011513169 XM_011513170 XM_011513171 XM_011513172 XM_011513173 XM_011513174 XM_011513175 XM_011513176 XM_011513177 XM_011513178 XM_011513179 XM_011513180 XM_011513181 XM_011513182 XP_005247840 XP_005247842 XP_006713812 XP_011511467 XP_01151…	overlaps 5'	overlaps 5'	0	overlaps exon upstream	0	1	14	5' UTR	+	157893	NA	79858	61458
	chr20	43935222	43935460	-0.140918	0.84551	111121	407428	407433	6	10	0.0916153	1	0.167196	1	MATN4	NM_003833 NM_030590 NM_030592 NP_003824 NP_085080 NP_085095 XM_005260597 XP_005260654	inside intron	inside	1709	inside intron	-965	3	10	5' UTR	-	14621	NA	8785	67791
	chr13	30727927	30728819	-0.140886	0.845315	49102	293152	293157	6	6	0.0916801	1	0.167292	1	KATNAL1	NM_001014380 NM_032116 NP_001014402 NP_115492 XM_005266574 XM_006719881 XM_011535278 XM_011535279 XP_005266631 XP_006719944 XP_011533580 XP_011533581	downstream	downstream	152372	NA	NA	NA	11	NA	-	104424	NA	84056	64677
	chr10	8094093	8094641	-0.140883	0.845296	19495	224158	224163	6	57	0.0916865	1	0.167304	1	GATA3-AS1	NM_207423 NR_024255 NR_024256 NR_104327 NR_104328 NR_104329 NR_104330 NR_104336	overlaps exon downstream	inside	806	overlaps exon downstream	0	1	3	inside transcription region	-	3034	NA	399717	33743
	chr9	139093499	139094665	-0.140879	0.845271	182755	220677	220682	6	6	0.0916972	1	0.167318	1	LHX3	NM_014564 NM_178138 NP_055379 NP_835258 XM_005263410 XP_005263467	inside intron	inside	2290	inside intron	-899	2	6	inside transcription region	-	8859	NA	8022	62392
	chr8	37823979	37824496	-0.140805	0.844832	172148	200643	200648	6	9	0.091869	1	0.167524	1	ADRB3	NM_000025 NP_000016	overlaps 5'	overlaps 5'	0	overlaps exon upstream	0	1	2	overlaps 5' UTR	-	3670	NA	155	13647
	chr11	31819162	31819678	-0.14069	0.844142	30784	250606	250611	6	9	0.0921253	1	0.167871	1	PAX6	NM_000280 NM_001127612 NM_001258462 NM_001258463 NM_001258464 NM_001258465 NM_001604 NP_000271 NP_001121084 NP_001245391 NP_001245392 NP_001245393 NP_001245394 NP_001595 XM_005252954 XM_005252955 XM_005252956 XM_005252958 XM_006718246 XM_011520146 XM_011520147 XM_011520148 XM_011520149 XM_011520150 XM_011520151 XM_011520152 XM_011520153 XP_005253011 XP_005253012 XP_005253013 XP_005253015 XP_00671…	covers exon(s)	inside	8332	covers exon(s)	0	4	8	inside transcription region	-	13253	NA	5080	38675
	chr12	16759782	16760056	-0.168751	0.843753	40345	272760	272764	5	26	0.0769455	1	0.168079	1	LMO3	NM_001001395 NM_001243609 NM_001243610 NM_001243611 NM_001243612 NM_001243613 NM_018640 NP_001001395 NP_001230538 NP_001230539 NP_001230540 NP_001230541 NP_001230542 NP_061110 NR_045012 NR_045013 NR_045014 XM_006719110 XM_006719111 XM_011520762 XM_011520763 XM_011520764 XM_011520765 XP_006719173 XP_006719174 XP_011519064 XP_011519065 XP_011519066 XP_011519067	inside intron	inside	2702	inside intron	-715	2	6	inside transcription region	-	61452	NA	55885	46309
	chr10	8084340	8085800	-0.140568	0.843409	19489	224134	224139	6	6	0.0924056	1	0.168248	1	GATA3-AS1	NM_207423 NR_024255 NR_024256 NR_104327 NR_104328 NR_104329 NR_104330 NR_104336	downstream	downstream	9647	NA	NA	NA	2	NA	-	3034	NA	399717	33740
	chr8	19094667	19095448	-0.120311	0.842176	170872	197937	197943	7	7	0.0857475	1	0.168863	1	LOC100128993	NR_038919	inside intron	inside	7584	inside intron	-1564	2	5	inside transcription region	-	61846	NA	100128993	374
	chr2	177003280	177004015	-0.140313	0.841881	104560	63211	63216	6	6	0.0930154	1	0.169025	1	HOXD-AS2	NR_038435	promoter	promoter	1454	NA	NA	NA	3	NA	-	2257	NA	100506783	2157
	chr19	12758416	12759546	-0.120262	0.841837	88515	386289	386295	7	7	0.0858345	1	0.169043	1	MAN2B1	NM_000528 NM_001173498 NP_000519 NP_001166969 XM_005259913 XM_011528017 XP_005259970 XP_011526319	covers exon(s)	inside	18045	covers exon(s)	0	22	24	inside transcription region	-	20269	NA	4125	34855
	chr7	157512201	157512397	0.280496	0.841488	168779	193433	193435	3	6	0.0117871	1	0.16921	1	PTPRN2	NM_002847 NM_130842 NM_130843 NP_002838 NP_570857 NP_570858 XM_011516445 XM_011516446 XM_011516447 XM_011516448 XM_011516449 XP_011514747 XP_011514748 XP_011514749 XP_011514750 XP_011514751	inside intron	inside	868085	inside intron	-36571	12	22	inside transcription region	-	1048732	NA	5799	49621
	chr19	5831171	5832343	0.120173	0.841213	87433	383295	383301	7	7	0.0859866	1	0.169352	1	FUT6	NM_000150 NM_001040701 NP_000141 NP_001035791 XM_005259526 XM_005259527 XM_011527868 XM_011527869 XM_011527870 XM_011527871 XM_011527872 XM_011527873 XM_011527874 XM_011527875 XM_011527876 XM_011527877 XM_011527878 XM_011527879 XP_005259583 XP_005259584 XP_011526170 XP_011526171 XP_011526172 XP_011526173 XP_011526174 XP_011526175 XP_011526176 XP_011526177 XP_011526178 XP_011526179 XP_011526180 XP…	inside exon	inside	7399	inside exon	0	2	2	overlaps 3'UTR	-	9105	NA	2528	21961
	chr2	176978289	176979788	-0.140194	0.841165	104549	63135	63140	6	6	0.0932845	1	0.169377	1	HOXD10	NM_002148 NP_002139	promoter	promoter	1704	NA	NA	NA	2	NA	+	3178	NA	3236	29805
	chr19	51472725	51474126	0.120143	0.840999	93038	398383	398389	7	7	0.0860402	1	0.169458	1	KLK6	NM_001012964 NM_001012965 NM_001012966 NM_002774 NP_001012982 NP_001012983 NP_002765	overlaps 5'	overlaps 5'	0	covers exon(s)	0	1	6	5' UTR	-	11042	NA	5653	47020
	chr16	30990708	30992128	-0.168028	0.840141	69069	337985	337989	5	5	0.0782307	1	0.169892	1	SETD1A	NM_014712 NP_055527 XM_005255723 XM_006721106 XM_011545994 XM_011545995 XM_011545996 XP_005255780 XP_006721169 XP_011544296 XP_011544297 XP_011544298	covers exon(s)	inside	22093	covers exon(s)	0	14	19	inside transcription region	+	27366	NA	9739	72440
	chr12	772529	772982	0.167958	0.839791	38844	269340	269344	5	5	0.0783669	1	0.170065	1	NINJ2	NM_001294345 NM_001294346 NM_016533 NP_001281274 NP_001281275 NP_057617	overlaps 5'	overlaps 5'	0	overlaps exon upstream	0	1	2	overlaps 5' UTR	-	98229	NA	4815	37640
	chr6	100676745	100677145	0.119897	0.83928	153417	158702	158708	7	7	0.0864391	1	0.170326	1	MCHR2-AS1	NR_038384	downstream	downstream	234831	NA	NA	NA	3	NA	+	82381	NA	728012	57443
	chr5	176828872	176829557	0.139877	0.839262	145946	133892	133897	6	14	0.0940443	1	0.170332	1	F12	NM_000505 NP_000496 XM_011534461 XM_011534462 XP_011532763 XP_011532764	overlaps 3'	overlaps 3'	7020	overlaps exon downstream	0	13	14	overlaps 3'UTR	-	7438	NA	2161	17500
	chr20	748992	749620	0.104906	0.839251	109249	402242	402249	8	8	0.0643874	1	0.170339	1	SLC52A3	NM_033409 NP_212134 XM_005260655 XM_011529148 XP_005260712 XP_011527450	overlaps 5'	overlaps 5'	0	overlaps exon upstream	0	1	4	5' UTR	-	8503	NA	113278	7847
	chr11	68178500	68179097	0.167768	0.83884	33954	258807	258811	5	5	0.0787346	1	0.170565	1	LRP5	NM_001291902 NM_002335 NP_001278831 NP_002326 XM_005273994 XM_011545029 XM_011545030 XM_011545031 XP_005274051 XP_011543331 XP_011543332 XP_011543333 XR_949925 XR_949926	covers exon(s)	inside	98392	covers exon(s)	0	11	23	inside transcription region	+	136635	NA	4041	34323
	chr17	76993272	76993698	0.139739	0.838431	82202	369788	369793	6	6	0.0943802	1	0.170782	1	CANT1	NM_001159772 NM_001159773 NM_138793 NP_001153244 NP_001153245 NP_620148 XM_005257020 XM_005257021 XM_005257022 XM_006721683 XM_011524291 XM_011524292 XM_011524293 XM_011524294 XM_011524295 XP_005257077 XP_005257078 XP_005257079 XP_006721746 XP_011522593 XP_011522594 XP_011522595 XP_011522596 XP_011522597	inside exon	inside	12201	inside exon	0	2	5	inside transcription region	-	18097	NA	124583	9581
	chr2	71116411	71116765	-0.209539	0.838158	99071	51807	51810	4	13	0.0353965	1	0.170909	1	VAX2	NM_012476 NP_036608 XM_006711982 XM_011532749 XM_011532750 XM_011532751 XM_011532752 XP_006712045 XP_011531051 XP_011531052 XP_011531053 XP_011531054	upstream	upstream	10955	NA	NA	NA	3	NA	+	32855	NA	25806	22816
	chr19	35782015	35783292	0.167491	0.837453	90369	391263	391267	5	5	0.079266	1	0.171298	1	MAG	NM_001199216 NM_002361 NM_080600 NP_001186145 NP_002352 NP_542167	overlaps 5'	overlaps 5'	0	covers exon(s)	0	1	12	5' UTR	+	37144	NA	4099	34765
	chr3	13611751	13612434	-0.139502	0.837011	118322	74779	74784	6	6	0.0949506	1	0.171539	1	FBLN2	NM_001004019 NM_001165035 NM_001998 NP_001004019 NP_001158507 NP_001989 XM_006713026 XP_006713089	overlaps exon upstream	inside	1511	overlaps exon upstream	0	2	18	overlaps 5' UTR	+	69682	NA	2199	17751
	chr19	11471954	11472397	-0.208874	0.835497	88318	385658	385661	4	8	0.0358581	1	0.172296	1	LPPR2	NM_001170635 NM_022737 NP_001164106 NP_073574 XM_005260017 XP_005260074	inside exon	inside	1457	inside exon	0	2	5	5' UTR	+	5877	NA	64748	53408
	chr4	151503501	151504187	-0.139249	0.835497	135017	110191	110196	6	6	0.095527	1	0.172298	1	LRBA	NM_001199282 NM_006726 NP_001186211 NP_006717 XM_005263372 XM_005263373 XM_005263374 XM_005263375 XM_005263377 XM_011532434 XP_005263429 XP_005263430 XP_005263431 XP_005263432 XP_005263434 XP_011530736	inside intron	inside	432462	inside intron	5012	41	58	inside transcription region	-	750838	NA	987	72920
	chr1	1478665	1479238	-0.208821	0.835285	386	1151	1154	4	14	0.0358949	1	0.172398	1	SSU72	NM_014188 NP_054907	inside exon	inside	31024	inside exon	0	4	4	overlaps 3'UTR	-	31702	NA	29101	27760
	chr8	1785833	1786322	0.167002	0.835012	169696	195605	195609	5	5	0.0801929	1	0.172541	1	ARHGEF10	NM_014629 NP_055444 XM_005266040 XM_005266041 XM_005266042 XM_006725106 XM_006725107 XM_006725111 XM_011534766 XM_011534767 XM_011534768 XM_011534769 XM_011534770 XM_011546563 XM_011546564 XM_011546565 XM_011546566 XM_011546567 XP_005266097 XP_005266098 XP_005266099 XP_006725169 XP_006725170 XP_006725174 XP_011533068 XP_011533069 XP_011533070 XP_011533071 XP_011533072 XP_011544865 XP_011544866 XP…	inside intron	inside	13684	inside intron	5196	2	28	5' UTR	+	134658	NA	9639	71974
	chr5	72746341	72746990	-0.166961	0.834805	140214	121501	121505	5	9	0.0802696	1	0.172638	1	BTF3	NM_001037637 NM_001207 NP_001032726 NP_001198	upstream	upstream	47260	NA	NA	NA	2	NA	+	1226	NA	689	55812
	chr17	25798202	25799447	-0.104274	0.834194	76584	355870	355877	8	8	0.06469	1	0.172961	1	KSR1	NM_014238 NP_055053 XM_006722151 XM_006722152 XM_006722154 XM_011525428 XM_011525429 XM_011525430 XM_011525431 XM_011525432 XM_011525433 XM_011525434 XM_011525435 XM_011525436 XM_011525437 XP_006722214 XP_006722215 XP_006722217 XP_011523730 XP_011523731 XP_011523732 XP_011523733 XP_011523734 XP_011523735 XP_011523736 XP_011523737 XP_011523738 XP_011523739 XR_934587 XR_934588 XR_934589	overlaps 5'	overlaps 5'	0	covers exon(s)	0	1	21	5' UTR	+	151682	NA	8844	67993
	chr20	61162000	61162216	0.138899	0.833393	112159	410138	410143	6	6	0.0963459	1	0.17338	1	MIR133A2	NR_029676	overlaps 5'	overlaps 5'	0	overlaps exon upstream	0	1	1	inside transcription region	+	101	NA	406923	34563
	chr6	32131056	32131722	0.166656	0.833278	149893	148598	148602	5	16	0.080855	1	0.173438	1	PPT2	NM_001204103 NM_005155 NM_138717 NM_138934 NP_001191032 NP_005146 NP_619731	overlaps 3'	overlaps 3'	9280	overlaps exon downstream	0	9	9	3'UTR	+	9682	NA	9374	70911
	chr13	110521956	110522297	-0.166563	0.832813	52051	299161	299165	5	5	0.0810371	1	0.173684	1	IRS2	NM_003749 NP_003740	upstream	upstream	83042	NA	NA	NA	2	NA	-	32730	NA	8660	67432
	chr5	1068772	1069724	0.166541	0.832705	137083	114668	114672	5	5	0.0810774	1	0.173739	1	SLC12A7	NM_006598 NP_006589 XM_005248231 XM_006725006 XM_011513939 XM_011513940 XM_011513941 XM_011546472 XM_011546473 XM_011546474 XP_005248288 XP_006725069 XP_011512241 XP_011512242 XP_011512243 XP_011544774 XP_011544775 XP_011544776 XR_925579 XR_925580 XR_925582 XR_951676 XR_951677 XR_951678	covers exon(s)	inside	42448	covers exon(s)	0	18	24	inside transcription region	-	61683	NA	10723	5769
	chr2	213696104	213697049	0.166534	0.832668	106171	66579	66583	5	5	0.0810941	1	0.173755	1	MIR4776-1	NR_039935	upstream	upstream	93932	NA	NA	NA	1	NA	+	79	NA	100616267	2890
	chr11	46382544	46383209	-0.118927	0.832491	31634	252580	252586	7	7	0.088143	1	0.173853	1	DGKZ	NM_001105540 NM_001199266 NM_001199267 NM_001199268 NM_003646 NM_201532 NM_201533 NP_001099010 NP_001186195 NP_001186196 NP_001186197 NP_003637 NP_963290 NP_963291 XM_005253181 XM_005253182 XM_006718354 XM_006718355 XM_011520421 XM_011520422 XM_011520423 XP_005253238 XP_005253239 XP_006718417 XP_006718418 XP_011518723 XP_011518724 XP_011518725 XR_930918	overlaps 5'	overlaps 5'	0	overlaps exon upstream	0	1	32	5' UTR	+	18959	NA	8525	66765
	chr5	42991495	42992555	-0.166473	0.832365	139056	119065	119069	5	9	0.0812158	1	0.173915	1	LOC648987	NR_034085 NR_034086 NR_104649 NR_104650 NR_104651	downstream	downstream	26358	NA	NA	NA	3	NA	-	4082	NA	648987	53747
	chr7	24323792	24324976	-0.118812	0.831685	160141	174245	174251	7	13	0.0883461	1	0.174278	1	NPY	NM_000905 NP_000896	overlaps 5'	overlaps 5'	0	covers exon(s)	0	2	4	overlaps 5' UTR	+	7677	NA	4852	37729
	chr17	43921485	43922423	-0.118688	0.830818	78973	361975	361981	7	7	0.0885771	1	0.1747	1	SPPL2C	NM_175882 NP_787078	overlaps 5'	overlaps 5'	0	overlaps exon upstream	0	1	1	overlaps 5' UTR	+	2182	NA	162540	14386
	chr3	181421427	181421703	0.276683	0.830049	126925	92583	92585	3	6	0.0124715	1	0.175081	1	SOX2-OT	NR_004053 NR_075089 NR_075090 NR_075091 NR_075092 NR_075093	inside intron	inside	93305	inside intron	35653	3	3	inside transcription region	+	131891	NA	347689	30964
	chr6	33280159	33280408	-0.118438	0.829066	150167	151137	151143	7	173	0.0889949	1	0.175588	1	TAPBP	NM_003190 NM_172208 NM_172209 NP_003181 NP_757345 NP_757346 XM_011514828 XM_011547276 XM_011547679 XM_011548077 XM_011548266 XP_011513130 XP_011545578 XP_011545981 XP_011546379 XP_011546568	inside intron	inside	1756	inside intron	585	3	5	inside transcription region	-	10119	NA	6892	55865
	chr6	33228050	33228770	-0.118412	0.828884	150145	150707	150713	7	7	0.0890365	1	0.17568	1	VPS52	NM_001289174 NM_001289175 NM_001289176 NM_022553 NP_001276103 NP_001276104 NP_001276105 NP_072047 XM_011514797 XM_011514798 XM_011514799 XM_011514800 XM_011547270 XM_011547271 XM_011547272 XM_011547273 XM_011547673 XM_011547674 XM_011547675 XM_011547676 XM_011548072 XM_011548073 XM_011548074 XM_011548075 XM_011548261 XM_011548262 XM_011548263 XM_011548264 XM_011548456 XM_011548457 XM_011548458 XM…	inside intron	inside	10969	inside intron	2490	15	18	inside transcription region	-	21690	NA	6293	51546
	chr1	11713238	11714248	-0.138131	0.828783	2634	6421	6426	6	15	0.0981414	1	0.175741	1	FBXO2	NM_012168 NP_036300	overlaps exon downstream	inside	153	overlaps exon downstream	0	1	6	inside transcription region	-	5257	NA	26232	24112
	chr6	50692150	50692762	-0.138123	0.828735	151898	155399	155404	6	6	0.0981569	1	0.175761	1	TFAP2D	NM_172238 NP_758438	inside intron	inside	10893	inside intron	3806	5	10	inside transcription region	+	59489	NA	83741	64352
	chr6	29796066	29796363	-0.165734	0.828671	149299	142622	142626	5	27	0.0826569	1	0.175789	1	HLA-H	NR_001434	overlaps exon downstream	inside	242	overlaps exon downstream	0	1	5	inside transcription region	+	181130	NA	3136	29426
	chr20	23015624	23016753	0.103553	0.828422	110064	404475	404482	8	8	0.0650337	1	0.17593	1	SSTR4	NM_001052 NP_001043	overlaps 5'	overlaps 5'	0	overlaps exon upstream	0	1	1	overlaps 5' UTR	+	1257	NA	6754	55338
	chr1	3567646	3567930	-0.118269	0.827882	1291	3565	3571	7	48	0.0892936	1	0.176202	1	WRAP73	NM_017818 NP_060288 XM_005244754 XP_005244811 XR_946661	promoter	promoter	975	NA	NA	NA	12	NA	-	19340	NA	49856	38237
	chr16	89202571	89203452	-0.165331	0.826656	73374	347788	347792	5	5	0.0834514	1	0.176846	1	ACSF3	NM_001127214 NM_001243279 NM_001284316 NM_174917 NP_001120686 NP_001230208 NP_001271245 NP_777577 NR_045666 NR_045667 NR_104293 XM_005256293 XM_011522942 XM_011522943 XM_011522944 XP_005256350 XP_011521244 XP_011521245 XP_011521246 XR_933238 XR_933239 XR_933240 XR_933241	overlaps 5'	overlaps 5'	0	covers exon(s)	0	1	5	inside transcription region	+	19215	NA	197322	16236
	chr15	22833149	22833335	-0.118045	0.826316	59152	315576	315582	7	12	0.089681	1	0.177029	1	TUBGCP5	NM_001102610 NM_052903 NP_001096080 NP_443135 XM_005272540 XM_006725174 XM_011543868 XM_011543869 XM_011543870 XM_011543871 XM_011543872 XM_011546676 XM_011546677 XP_005272597 XP_006725237 XP_011542170 XP_011542171 XP_011542172 XP_011542173 XP_011542174 XP_011544978 XP_011544979	promoter	promoter	60	NA	NA	NA	22	NA	+	39388	NA	114791	8155
	chr7	6198004	6198846	0.206558	0.826233	159329	172508	172511	4	8	0.0375075	1	0.177074	1	USP42	NM_032172 NP_115548 XM_005249883 XM_006715790 XM_006715791 XM_011515573 XM_011515574 XM_011515575 XM_011515576 XM_011515577 XM_011515578 XP_005249940 XP_006715853 XP_006715854 XP_011513875 XP_011513876 XP_011513877 XP_011513878 XP_011513879 XP_011513880	inside intron	inside	47248	inside intron	234	15	16	inside transcription region	+	50439	NA	84132	64854
	chr5	1724892	1726243	-0.103275	0.826196	137329	115431	115438	8	8	0.0651528	1	0.177088	1	MIR4277	NR_036240	upstream	upstream	15909	NA	NA	NA	1	NA	-	83	NA	100422966	1620
	chr7	1748610	1748850	-0.137676	0.826057	158405	169897	169902	6	10	0.0992607	1	0.177158	1	ELFN1	NM_001128636 NP_001122108 XM_006715725 XM_006715726 XM_006715727 XM_011515397 XM_011515398 XM_011515399 XM_011515400 XM_011515401 XP_006715788 XP_006715789 XP_006715790 XP_011513699 XP_011513700 XP_011513701 XP_011513702 XP_011513703	overlaps 5'	overlaps 5'	0	overlaps exon upstream	0	1	2	5' UTR	+	38792	NA	392617	33492
	chr17	3844303	3844820	0.165169	0.825847	74501	350648	350652	5	5	0.0837715	1	0.177269	1	ATP2A3	NM_005173 NM_174953 NM_174954 NM_174955 NM_174956 NM_174957 NM_174958 NP_005164 NP_777613 NP_777614 NP_777615 NP_777616 NP_777617 NP_777618 XM_005256656 XM_011523881 XM_011523882 XM_011523883 XM_011523884 XM_011523885 XM_011523886 XM_011523887 XM_011523888 XM_011523889 XM_011523890 XM_011523891 XM_011523892 XP_005256713 XP_011522183 XP_011522184 XP_011522185 XP_011522186 XP_011522187 XP_011522188…	overlaps two exons	inside	22938	overlaps two exons	0	14	21	inside transcription region	-	40595	NA	489	37858
	chr6	30652347	30652688	0.137638	0.825827	149515	144488	144493	6	28	0.099352	1	0.177285	1	PPP1R18	NM_001134870 NM_133471 NP_001128342 NP_597728 XM_003403597 XP_003403645	inside exon	inside	2984	inside exon	0	1	3	inside transcription region	-	11506	NA	170954	15071
	chr6	466893	467810	-0.137615	0.825688	146678	135680	135685	6	6	0.099412	1	0.177359	1	EXOC2	NM_018303 NP_060773 NR_073064	downstream	downstream	225331	NA	NA	NA	28	NA	-	208003	NA	55770	45929
	chr1	164545553	164546143	-0.165102	0.82551	12996	30474	30478	5	5	0.08391	1	0.177449	1	PBX1	NM_001204961 NM_001204963 NM_002585 NP_001191890 NP_001191892 NP_002576 XM_005245228 XM_005245229 XM_005245230 XM_006711347 XM_011509590 XM_011509591 XM_011509592 XM_011509593 XM_011509594 XM_011509595 XM_011509596 XP_005245285 XP_005245286 XP_005245287 XP_006711410 XP_011507892 XP_011507893 XP_011507894 XP_011507895 XP_011507896 XP_011507897 XP_011507898	inside intron	inside	16956	inside intron	-16302	1	8	inside transcription region	+	292463	NA	5087	38795
	chr12	93966317	93967580	-0.137525	0.825152	44375	281926	281931	6	10	0.0996156	1	0.177622	1	SOCS2	NM_001270467 NM_001270468 NM_001270469 NM_001270470 NM_001270471 NM_003877 NP_001257396 NP_001257397 NP_001257398 NP_001257399 NP_001257400 NP_003868 XM_005269213 XM_006719673 XM_006719674 XM_011538929 XM_011538930 XM_011538931 XM_011538932 XM_011538933 XM_011538934 XM_011538935 XM_011538936 XP_005269270 XP_006719736 XP_006719737 XP_011537231 XP_011537232 XP_011537233 XP_011537234 XP_011537235 XP…	overlaps exon downstream	inside	15	overlaps exon downstream	0	1	2	overlaps 5' UTR	+	4219	NA	8835	67950
	chr6	134274008	134275178	-0.117745	0.824218	154872	161799	161805	7	10	0.0901828	1	0.178105	1	TBPL1	NM_001253676 NM_004865 NP_001240605 NP_004856	overlaps 5'	overlaps 5'	0	covers exon(s)	0	1	7	5' UTR	+	34337	NA	9519	71534
	chr22	44394601	44395433	-0.137356	0.824135	116720	420969	420974	6	6	0.10003	1	0.178142	1	PARVB	NM_001003828 NM_001243385 NM_001243386 NM_013327 NP_001003828 NP_001230314 NP_001230315 NP_037459 XM_005261596 XP_005261653	overlaps 5'	overlaps 5'	0	covers exon(s)	0	2	14	overlaps 5' UTR	+	170021	NA	29780	28096
	chr4	657538	658058	-0.206012	0.82405	128429	95905	95908	4	7	0.0378992	1	0.17819	1	PDE6B	NM_000283 NM_001145291 NM_001145292 NP_000274 NP_001138763 NP_001138764 XM_011513473 XM_011513474 XM_011513475 XM_011513476 XM_011513477 XM_011513478 XP_011511775 XP_011511776 XP_011511777 XP_011511778 XP_011511779 XP_011511780	covers exon(s)	inside	1623	covers exon(s)	0	4	10	inside transcription region	+	8766	NA	5158	40431
	chr2	9533573	9533887	-0.164761	0.823803	95259	43938	43942	5	5	0.084578	1	0.178318	1	ASAP2	NM_001135191 NM_003887 NP_001128663 NP_003878 XM_006711898 XM_006711901 XM_006711902 XM_011510403 XM_011510404 XM_011510405 XM_011510406 XM_011510407 XM_011510408 XM_011510409 XP_006711961 XP_006711964 XP_006711965 XP_011508705 XP_011508706 XP_011508707 XP_011508708 XP_011508709 XP_011508710 XP_011508711	covers exon(s)	inside	186679	covers exon(s)	0	23	27	inside transcription region	+	198918	NA	8853	68029
	chr1	161008644	161008826	-0.137079	0.822475	12716	29831	29836	6	16	0.100711	1	0.179023	1	F11R	NM_016946 NM_144501 NM_144502 NM_144503 NM_144504 NP_058642	overlaps 5'	overlaps 5'	0	covers exon(s)	0	1	10	overlaps 5' UTR	-	43773	NA	50848	38738
	chr11	32452187	32452771	-0.136999	0.821991	30834	250806	250811	6	9	0.100927	1	0.179274	1	WT1	NM_000378 NM_001198551 NM_001198552 NM_024424 NM_024425 NM_024426 NP_000369 NP_001185480 NP_001185481 NP_077742 NP_077744	inside intron	inside	4310	inside intron	-2021	2	10	inside transcription region	-	47759	NA	7490	58638
	chr19	291986	292245	0.117335	0.821342	85704	379033	379039	7	13	0.0908933	1	0.179639	1	PPAP2C	NM_003712 NM_177526 NM_177543 NP_003703 NP_803545 NP_808211 XM_011528396 XP_011526698	promoter	promoter	551	NA	NA	NA	6	NA	-	10391	NA	8612	67247
	chr1	156611425	156612436	-0.164225	0.821124	12235	28803	28807	5	8	0.0856562	1	0.179754	1	BCAN	NM_021948 NM_198427 NP_068767 NP_940819 XM_011509866 XP_011508168	overlaps 5'	overlaps 5'	0	covers exon(s)	0	1	14	5' UTR	+	17584	NA	63827	51829
	chr2	81425934	81428108	0.136692	0.820151	99669	53215	53220	6	6	0.101674	1	0.180255	1	CTNNA2	NM_001164883 NM_001282597 NM_001282598 NM_001282599 NM_001282600 NM_004389 NP_001158355 NP_001269526 NP_001269527 NP_001269528 NP_001269529 NP_004380 XM_006711949 XM_011532555 XM_011532556 XM_011532557 XP_006712012 XP_011530857 XP_011530858 XP_011530859	downstream	downstream	2013577	NA	NA	NA	22	NA	+	1463631	NA	1496	12811
	chr6	27862285	27863246	-0.136626	0.819756	148961	140756	140761	6	19	0.101826	1	0.180471	1	HIST1H2BO	NM_003527 NP_003518	close to 3'	close to 3'	1082	NA	NA	NA	1	NA	+	466	NA	8348	64073
	chr10	134645960	134646282	0.163943	0.819713	27649	242280	242284	5	5	0.0862339	1	0.180489	1	CFAP46	NM_001200049 NM_017609 NM_173572 NP_001186978 XM_011539888 XM_011539889 XM_011539890 XM_011539891 XM_011539892 XM_011539893 XM_011539894 XM_011539895 XM_011539896 XM_011539897 XM_011539898 XM_011539899 XM_011539900 XM_011539901 XM_011539902 XM_011539903 XM_011539904 XM_011539905 XM_011539906 XM_011539907 XM_011539908 XP_011538190 XP_011538191 XP_011538192 XP_011538193 XP_011538194 XP_011538195 XP…	inside intron	inside	109807	inside intron	579	50	58	inside transcription region	-	134193	NA	54777	42767
	chr13	79234251	79234847	-0.163906	0.819528	51059	297120	297124	5	5	0.0863131	1	0.180589	1	RNF219	NM_024546 NP_078822 XM_006719865 XM_011535225 XM_011535226 XP_006719928 XP_011533527 XP_011533528	overlaps 5'	overlaps 5'	0	covers exon(s)	0	1	7	5' UTR	-	46279	NA	79596	60684
	chr21	43490967	43491755	0.11699	0.81893	113548	413438	413444	7	7	0.0915031	1	0.180905	1	UMODL1	NM_001004416 NM_001199527 NM_001199528 NM_173568 NP_001004416 NP_001186456 NP_001186457 NP_775839 XM_011529787 XM_011529788 XM_011529789 XM_011529790 XM_011529791 XM_011529793 XM_011529794 XM_011529795 XM_011529796 XM_011529797 XM_011529798 XM_011529799 XM_011529800 XM_011529801 XM_011529802 XM_011529803 XP_011528089 XP_011528090 XP_011528091 XP_011528092 XP_011528093 XP_011528095 XP_011528096 XP…	overlaps 5'	overlaps 5'	0	covers exon(s)	0	1	22	overlaps 5' UTR	+	71679	NA	89766	68428
	chr6	164092410	164093099	0.136446	0.818678	156768	165592	165597	6	6	0.102276	1	0.18104	1	QKI	NM_001301085 NM_006775 NM_206853 NM_206854 NM_206855 NP_001288014 NP_006766 NP_996735 NP_996736 NP_996737 XM_011536258 XM_011536259 XM_011536260 XM_011536261 XP_011534560 XP_011534561 XP_011534562 XP_011534563 XR_245557 XR_942633	downstream	downstream	256735	NA	NA	NA	6	NA	+	163953	NA	9444	71276
	chr17	35870381	35870940	-0.136417	0.8185	77561	358231	358236	6	6	0.102356	1	0.181133	1	DUSP14	NM_007026 NP_008957 XM_005256977 XM_006725300 XM_011524234 XM_011546777 XP_005257034 XP_006725363 XP_011522536 XP_011545079	overlaps exon downstream	inside	400	overlaps exon downstream	0	1	2	5' UTR	+	3607	NA	11072	6830
	chr3	147112316	147113092	-0.163652	0.818259	125490	89725	89729	5	24	0.086836	1	0.18127	1	ZIC4	NM_001168378 NM_001168379 NM_001243256 NM_032153 NP_001161850 NP_001161851 NP_001230185 NP_115529 NR_033118 NR_033119 NR_040762 XM_011513231 XP_011511533	inside intron	inside	11504	inside intron	-3282	3	4	inside transcription region	-	20761	NA	84107	64813
	chr17	78865087	78865755	-0.163433	0.817166	82649	371037	371041	5	5	0.0872893	1	0.181864	1	RPTOR	NM_001163034 NM_020761 NP_001156506 NP_065812	covers exon(s)	inside	346462	covers exon(s)	0	14	30	inside transcription region	+	421548	NA	57521	48751
	chr17	75373040	75373457	-0.136188	0.817129	81881	369051	369056	6	6	0.102944	1	0.181889	1	2009-09-01	NM_001113491 NM_001113492 NM_001113493 NM_001113494 NM_001113495 NM_001113496 NM_001293695 NM_001293696 NM_001293697 NM_001293698 NM_006640 NP_001106963 NP_001106964 NP_001106965 NP_001106966 NP_001106967 NP_001106968 NP_001280624 NP_001280625 NP_001280626 NP_001280627 NP_006631 XM_005256962 XM_006721643 XM_006721644 XM_011524204 XM_011524205 XM_011524206 XM_011524207 XM_011524208 XM_011524209 XP…	inside intron	inside	875	inside intron	-559	1	11	5' UTR	+	124513	NA	10801	6021
	chr1	156163844	156164205	-0.13617	0.817018	12137	28529	28534	6	9	0.102992	1	0.181947	1	SLC25A44	NM_001135672 NM_001286184 NM_014655 NP_001273113 NP_055470 NR_104408 NR_104411 NR_104412 XM_006711657 XM_011510180 XM_011510181 XP_006711720 XP_011508482 XP_011508483	overlaps exon downstream	inside	114	overlaps exon downstream	0	1	2	overlaps 5' UTR	+	18857	NA	9673	72171
	chr3	69061356	69062163	-0.163379	0.816896	122000	82685	82689	5	5	0.0874076	1	0.182006	1	EOGT	NM_001278689 NM_173654 NP_001265618 NP_775925 NR_103826 XM_005264743 XM_011533599 XM_011533600 XM_011533601 XM_011533602 XM_011533603 XM_011533604 XM_011533605 XP_005264800 XP_011531901 XP_011531902 XP_011531903 XP_011531904 XP_011531905 XP_011531906 XP_011531907	overlaps 5'	overlaps 5'	0	covers exon(s)	0	1	13	inside transcription region	-	24998	NA	285203	26849
	chr1	2237200	2238334	-0.13613	0.816779	717	2000	2005	6	6	0.103088	1	0.182067	1	SKI	NM_003036 NP_003027 XM_005244775 XM_005244776 XP_005244832 XP_005244833	covers exon(s)	inside	77066	covers exon(s)	0	7	7	overlaps 3'UTR	+	81518	NA	6497	53859
	chr5	40680550	40682333	-0.116657	0.816601	138958	118822	118828	7	20	0.0920713	1	0.182171	1	PTGER4	NM_000958 NP_000949 XM_005248326 XM_005248327 XM_011514070 XM_011514071 XP_005248383 XP_005248384 XP_011512372 XP_011512373 XR_925635	covers exon(s)	inside	518	covers exon(s)	0	1	3	overlaps 5' UTR	+	13805	NA	5734	48317
	chr6	33288734	33288800	0.136063	0.816375	150167	151278	151283	6	173	0.103263	1	0.182293	1	DAXX	NM_001141969 NM_001141970 NM_001254717 NM_001350 NP_001135441 NP_001135442 NP_001241646 NP_001341 XM_005248860 XM_005275218 XM_005275354 XP_005248917 XP_005275275 XP_005275411	inside exon	inside	1993	inside exon	0	2	3	inside transcription region	-	2863	NA	1616	14268
	chr6	37616410	37617124	-0.136015	0.816092	150799	153027	153032	6	6	0.103394	1	0.182451	1	MDGA1	NM_153487 NP_705691 XM_006715056 XM_006715057 XP_006715119 XP_006715120 XR_926140 XR_926141 XR_926142	covers exon(s)	inside	48642	covers exon(s)	0	9	17	inside transcription region	-	65482	NA	266727	24530
	chr2	175499113	175500072	0.136015	0.816089	104454	62840	62845	6	6	0.103395	1	0.182452	1	WIPF1	NM_001077269 NM_003387 NP_001070737 NP_003378 XM_011511780 XM_011511781 XP_011510082 XP_011510083	inside intron	inside	47555	inside intron	47429	1	5	5' UTR	-	111730	NA	7456	58553
	chr8	61326407	61326925	0.163196	0.815978	173285	203073	203077	5	10	0.0878143	1	0.182513	1	RAB2A	NM_001242644 NM_002865 NP_001229573 NP_002856	upstream	upstream	102544	NA	NA	NA	8	NA	+	106734	NA	5862	49996
	chr13	114886700	114887369	0.135943	0.815659	53046	301907	301912	6	6	0.103577	1	0.182695	1	RASA3	NM_007368 NP_031394 XM_005266196 XM_011534841 XM_011534842 XM_011548883 XM_011548884 XM_011548885 XP_005266253 XP_011533143 XP_011533144 XP_011547185 XP_011547186 XP_011547187	inside intron	inside	10726	inside intron	10540	1	11	inside transcription region	-	115382	NA	22821	18676
	chr1	179560700	179560983	0.163065	0.815325	13816	32219	32223	5	8	0.0880778	1	0.182877	1	TDRD5	NM_001199085 NM_001199089 NM_001199091 NM_001199092 NM_173533 NP_001186014 NP_001186018 NP_001186020 NP_001186021 NP_775804 XM_005244934 XM_005244935 XP_005244991 XP_005244992	overlaps 5'	overlaps 5'	0	overlaps exon upstream	0	1	18	5' UTR	+	99650	NA	163589	14532
	chr3	16924563	16925048	-0.203817	0.815269	118665	75411	75414	4	14	0.039615	1	0.182908	1	PLCL2	NM_001144382 NM_015184 NP_001137854 NP_055999 XM_006713073 XP_006713136	inside intron	inside	80404	inside intron	-79966	1	3	5' UTR	+	208417	NA	23228	20146
	chr13	51417977	51418614	-0.116462	0.815233	50321	295661	295667	7	12	0.0924218	1	0.182933	1	DLEU7-AS1	NR_046551	inside intron	inside	35986	inside intron	-3746	4	5	inside transcription region	+	42050	NA	100874074	3395
	chr12	6657744	6658557	-0.116451	0.815159	39483	270750	270756	7	10	0.0924403	1	0.18297	1	IFFO1	NM_001039670 NM_001193457 NM_001193459 NM_015438 NM_080730 NM_080731 NP_001034759 NP_001180386 NP_542768 NR_036467 XM_006718973 XM_006718975 XM_006718976 XM_006718977 XM_006718981 XM_011520945 XM_011520946 XM_011520947 XM_011520948 XM_011520949 XM_011520950 XM_011520951 XM_011520952 XP_006719036 XP_006719038 XP_006719039 XP_006719040 XP_006719044 XP_011519247 XP_011519248 XP_011519249 XP_01151925…	overlaps 5'	overlaps 5'	0	covers exon(s)	0	2	5	overlaps 5' UTR	-	9585	NA	25900	23140
	chr1	234367145	234367586	0.162971	0.814854	17490	39860	39864	5	5	0.0882737	1	0.18313	1	SLC35F3	NM_001300845 NM_173508 NP_001287774 NP_775779	covers exon(s)	inside	17128	covers exon(s)	0	2	7	inside transcription region	+	110245	NA	148641	12649
	chr10	101287059	101287846	-0.135804	0.814824	24762	235118	235123	6	6	0.103925	1	0.183142	1	NKX2-3	NM_145285 NP_660328 XM_011539369 XM_011539370 XP_011537671 XP_011537672	upstream	upstream	4844	NA	NA	NA	2	NA	+	3590	NA	159296	14057
	chr3	70048377	70049274	0.116373	0.814614	122063	82830	82836	7	7	0.0925714	1	0.183262	1	MITF	NM_000248 NM_001184967 NM_001184968 NM_006722 NM_198158 NM_198159 NM_198177 NM_198178 NP_000239 NP_001171896 NP_001171897 NP_006713 NP_937801 NP_937802 NP_937820 NP_937821 XM_005264754 XM_005264755 XM_006713164 XM_011533722 XM_011533723 XM_011533724 XM_011533725 XM_011533726 XP_005264811 XP_005264812 XP_006713227 XP_011532024 XP_011532025 XP_011532026 XP_011532027 XP_011532028	downstream	downstream	259791	NA	NA	NA	10	NA	+	228902	NA	4286	35534
	chr5	170743459	170744407	-0.135743	0.814458	145253	132326	132331	6	6	0.104083	1	0.183355	1	TLX3	NM_021025 NP_066305	downstream	downstream	7171	NA	NA	NA	3	NA	+	2850	NA	30012	28517
	chr3	69811645	69812973	0.116225	0.813573	122043	82794	82800	7	7	0.0928199	1	0.183824	1	MITF	NM_000248 NM_001184967 NM_001184968 NM_006722 NM_198158 NM_198159 NM_198177 NM_198178 NP_000239 NP_001171896 NP_001171897 NP_006713 NP_937801 NP_937802 NP_937820 NP_937821 XM_005264754 XM_005264755 XM_006713164 XM_011533722 XM_011533723 XM_011533724 XM_011533725 XM_011533726 XP_005264811 XP_005264812 XP_006713227 XP_011532024 XP_011532025 XP_011532026 XP_011532027 XP_011532028	overlaps 5'	overlaps 5'	0	overlaps exon upstream	0	1	10	5' UTR	+	204526	NA	4286	35536
	chr13	31480335	31481184	-0.135576	0.813454	49175	293297	293302	6	12	0.104508	1	0.183894	1	MEDAG	NM_032849 NP_116238 XR_941683	overlaps exon downstream	inside	23	overlaps exon downstream	0	1	5	overlaps 5' UTR	+	19397	NA	84935	66409
	chr21	38063872	38065524	-0.162379	0.811894	113232	412696	412700	5	5	0.08954	1	0.184753	1	SIM2	NM_005069 NM_009586 NP_005060 NP_033664 XM_011529694 XM_011529695 XP_011527996 XP_011527997	upstream	upstream	6467	NA	NA	NA	2	NA	+	10916	NA	6493	53826
	chr11	31835534	31837104	-0.115982	0.811876	30796	250674	250680	7	15	0.093236	1	0.184762	1	PAX6	NM_000280 NM_001127612 NM_001258462 NM_001258463 NM_001258464 NM_001258465 NM_001604 NP_000271 NP_001121084 NP_001245391 NP_001245392 NP_001245393 NP_001245394 NP_001595 XM_005252954 XM_005252955 XM_005252956 XM_005252958 XM_006718246 XM_011520146 XM_011520147 XM_011520148 XM_011520149 XM_011520150 XM_011520151 XM_011520152 XM_011520153 XP_005253011 XP_005253012 XP_005253013 XP_005253015 XP_00671…	covers exon(s)	inside	2405	covers exon(s)	0	1	14	5' UTR	-	33169	NA	5080	38674
	chr8	105478683	105479383	-0.115919	0.81143	175213	207100	207106	7	11	0.0933462	1	0.185019	1	DPYS	NM_001385 NP_001376 XM_005250818 XM_006716518 XM_011516903 XM_011516904 XP_005250875 XP_006716581 XP_011515205 XP_011515206	overlaps 5'	overlaps 5'	0	covers exon(s)	0	1	10	overlaps 5' UTR	-	87625	NA	1807	15714
	chr12	132899065	132900480	-0.115849	0.810944	47872	290156	290162	7	7	0.0934713	1	0.185294	1	GALNT9	NM_001122636 NM_021808 NP_001116108 NP_068580	inside intron	inside	5425	inside intron	5071	1	6	inside transcription region	-	81912	NA	50614	38509
	chr14	105830248	105830859	0.115753	0.810271	58864	314982	314988	7	7	0.0936299	1	0.185659	1	PACS2	NM_001100913 NM_001243127 NM_015197 NP_001094383 NP_001230056 NP_056012 XM_005267462 XM_005267463 XM_006720085 XM_006720086 XM_006720087 XM_006720088 XM_006720089 XM_006720090 XM_006720091 XM_006720092 XM_011536585 XP_005267519 XP_005267520 XP_006720148 XP_006720149 XP_006720150 XP_006720151 XP_006720152 XP_006720153 XP_006720154 XP_006720155 XP_011534887	inside intron	inside	49496	inside intron	2690	5	25	inside transcription region	+	83732	NA	23241	20197
	chr13	107568814	107569408	-0.162002	0.810008	51939	298926	298930	5	10	0.0903825	1	0.18582	1	LINC00443	NR_047026	downstream	downstream	262586	NA	NA	NA	3	NA	+	18300	NA	100874173	3418
	chr7	1986245	1986533	0.202408	0.809631	158505	170199	170202	4	7	0.0407313	1	0.186035	1	MAD1L1	NM_001013836 NM_001013837 NM_001304523 NM_001304524 NM_001304525 NM_003550 NP_001013858 NP_001013859 NP_001291452 NP_001291453 NP_001291454 NP_003541 XM_005249877 XM_011515567 XM_011515568 XM_011515569 XM_011515570 XM_011515571 XP_005249934 XP_011513869 XP_011513870 XP_011513871 XP_011513872 XP_011513873	inside intron	inside	286050	inside intron	-9711	17	18	inside transcription region	-	335258	NA	8379	64389
	chr16	2136269	2136968	-0.134923	0.809538	66368	331896	331901	6	6	0.106157	1	0.186089	1	TSC2	NM_000548 NM_001077183 NM_001114382 NM_021055 NM_021056 NP_000539 NP_001070651 NP_001107854 XM_005255529 XM_005255531 XM_011522636 XM_011522637 XM_011522638 XM_011522639 XM_011522640 XM_011522641 XP_005255586 XP_005255588 XP_011520938 XP_011520939 XP_011520940 XP_011520941 XP_011520942 XP_011520943	covers exon(s)	inside	3571	covers exon(s)	0	5	10	inside transcription region	+	6015	NA	7249	57299
	chr4	4228239	4228650	0.161807	0.809037	129395	98527	98531	5	5	0.0908084	1	0.186367	1	OTOP1	NM_177998 NP_819056	overlaps 5'	overlaps 5'	0	overlaps exon upstream	0	1	6	overlaps 5' UTR	-	38091	NA	133060	10757
	chr10	134719935	134721479	0.134792	0.808752	27682	242380	242385	6	6	0.106495	1	0.186524	1	CFAP46	NM_001200049 NM_017609 NM_173572 NP_001186978 XM_011539888 XM_011539889 XM_011539890 XM_011539891 XM_011539892 XM_011539893 XM_011539894 XM_011539895 XM_011539896 XM_011539897 XM_011539898 XM_011539899 XM_011539900 XM_011539901 XM_011539902 XM_011539903 XM_011539904 XM_011539905 XM_011539906 XM_011539907 XM_011539908 XP_011538190 XP_011538191 XP_011538192 XP_011538193 XP_011538194 XP_011538195 XP…	inside intron	inside	8707	inside intron	492	6	8	inside transcription region	-	18165	NA	54777	42768
	chr5	92937739	92938402	-0.161653	0.808267	141074	123323	123327	5	5	0.0911435	1	0.1868	1	NR2F1	NM_005654 NP_005645	downstream	downstream	18696	NA	NA	NA	3	NA	+	10743	NA	7025	56463
	chr15	96894342	96895542	-0.161607	0.808034	64984	328160	328164	5	5	0.0912421	1	0.186933	1	NR2F2	NM_001145155 NM_001145156 NM_001145157 NM_021005 NP_001138627 NP_001138628 NP_001138629 NP_066285	downstream	downstream	25185	NA	NA	NA	3	NA	+	14335	NA	7026	56466
	chr21	47294739	47295375	0.161497	0.807486	114198	414793	414797	5	5	0.0914872	1	0.18725	1	PCBP3	NM_001130141 NM_020528 NP_001123613 NP_065389	inside intron	inside	24864	inside intron	20746	2	13	inside transcription region	+	92493	NA	54039	41863
	chr4	6539979	6540505	-0.161351	0.806756	129625	99118	99122	5	5	0.0918236	1	0.187638	1	PPP2R2C	NM_001206994 NM_001206995 NM_001206996 NM_020416 NM_181876 NP_001193923 NP_001193924 NP_001193925 NP_065149 NP_870991 XM_005247978 XM_005247979 XM_011513495 XM_011513496 XP_005248035 XP_005248036 XP_011511797 XP_011511798	inside intron	inside	24822	inside intron	-2874	2	10	5' UTR	-	243022	NA	5522	44322
	chr11	2189591	2190134	0.13441	0.806461	28721	245669	245674	6	6	0.107526	1	0.187818	1	TH	NM_000360 NM_199292 NM_199293 NP_000351 NP_954986 NP_954987 XM_011520335 XP_011518637	covers exon(s)	inside	2901	covers exon(s)	0	3	13	inside transcription region	-	7876	NA	7054	56574
	chr16	85743497	85744077	0.161246	0.806228	72393	345330	345334	5	5	0.0920529	1	0.187948	1	C16orf74	NM_206967 NP_996850 XM_006721191 XP_006721254	covers exon(s)	inside	40612	covers exon(s)	0	3	4	inside transcription region	-	43565	NA	404550	34342
	chr9	90439478	90440466	0.134267	0.805602	179517	215588	215593	6	6	0.107893	1	0.188299	1	CTSLP8	NR_033405	upstream	upstream	19194	NA	NA	NA	3	NA	+	2679	NA	1518	13228
	chr8	21905462	21906746	-0.134244	0.805465	171040	198244	198249	6	6	0.107954	1	0.188373	1	FGF17	NM_001304478 NM_003867 NP_001291407 NP_003858 XM_005273675 XM_011544683 XM_011544684 XM_011544685 XM_011544686 XP_005273732 XP_011542985 XP_011542986 XP_011542987 XP_011542988	overlaps 3'	overlaps 3'	3279	covers exon(s)	0	3	3	overlaps 3'UTR	+	4136	NA	8822	67894
	chr7	27291695	27292614	-0.161022	0.805112	160401	175196	175200	5	8	0.0925697	1	0.188589	1	EVX1	NM_001304519 NM_001304520 NM_001989 NP_001291448 NP_001291449 NP_001980 XM_011515173 XP_011513475	downstream	downstream	9531	NA	NA	NA	3	NA	+	4028	NA	2128	17397
	chr5	2537210	2537520	-0.201131	0.804524	137478	115905	115908	4	7	0.0417774	1	0.188912	1	IRX2	NM_001134222 NM_033267 NP_001127694 NP_150366 XM_011513978 XM_011513979 XP_011512280 XP_011512281	downstream	downstream	214249	NA	NA	NA	5	NA	-	5490	NA	153572	13479
	chr20	57465599	57465773	-0.160808	0.804042	111850	409426	409430	5	31	0.0930548	1	0.189196	1	GNAS	NM_000516 NM_001077488 NM_001077489 NM_001077490 NM_016592 NM_080425 NM_080426 NP_000507 NP_001070956 NP_001070957 NP_001070958 NP_057676 NP_536350 NP_536351 NR_003259	inside intron	inside	1419	inside intron	-1190	1	13	5' UTR	+	22070	NA	2778	25745
	chr11	20619012	20620181	-0.11471	0.802972	30477	249937	249943	7	24	0.0954365	1	0.189823	1	SLC6A5	NM_004211 NP_004202 XM_005253225 XM_011520473 XP_005253282 XP_011518775	promoter	promoter	765	NA	NA	NA	16	NA	+	55664	NA	9152	69653
	chr1	247802703	247803166	0.133686	0.802119	18387	41670	41675	6	6	0.109493	1	0.1903	1	OR13G1	NM_001005487 NP_001005487	downstream	downstream	33177	NA	NA	NA	1	NA	-	923	NA	441933	36395
	chr19	17212316	17213063	0.160403	0.802014	89203	388155	388159	5	5	0.093965	1	0.19036	1	MYO9B	NM_001130065 NM_004145 NP_001123537 NP_004136 XM_011528029 XM_011528030 XM_011528031 XM_011528032 XM_011528033 XM_011528034 XM_011528035 XM_011528036 XM_011528037 XM_011528038 XP_011526331 XP_011526332 XP_011526333 XP_011526334 XP_011526335 XP_011526336 XP_011526337 XP_011526338 XP_011526339 XP_011526340 XR_936183 XR_936184 XR_936185	overlaps 5'	overlaps 5'	0	overlaps exon upstream	0	1	36	overlaps 5' UTR	+	109187	NA	4650	37017
	chr11	129245707	129246718	-0.114566	0.801963	38229	268037	268043	7	12	0.0956688	1	0.190382	1	BARX2	NM_003658 NP_003649 XM_011543043 XM_011543044 XP_011541345 XP_011541346	overlaps 5'	overlaps 5'	0	covers exon(s)	0	1	4	overlaps 5' UTR	+	76293	NA	8538	66873
	chr17	46667587	46667812	-0.160327	0.801635	79300	362766	362770	5	5	0.0941261	1	0.190583	1	HOXB3	NM_002146 NP_002137 XM_005257277 XM_005257280 XM_005257282 XM_006721854 XM_006721855 XM_011524707 XM_011524708 XM_011524709 XM_011524710 XM_011524711 XM_011524712 XM_011524713 XM_011524714 XM_011524715 XM_011524716 XM_011524717 XM_011524718 XM_011524719 XM_011524720 XM_011524721 XM_011524722 XM_011524723 XM_011524724 XM_011524725 XM_011524726 XP_005257334 XP_005257337 XP_005257339 XP_006721917 XP…	overlaps 5'	overlaps 5'	0	overlaps exon upstream	0	1	4	5' UTR	-	41399	NA	3213	29755
	chr1	1267193	1268243	-0.114503	0.801519	288	865	871	7	13	0.0957738	1	0.190646	1	TAS1R3	NM_152228 NP_689414 XM_011542239 XP_011540541	covers exon(s)	inside	467	covers exon(s)	0	2	6	inside transcription region	+	3118	NA	83756	64368
	chr17	72732955	72733183	-0.133581	0.801486	81347	367556	367561	6	17	0.109779	1	0.190664	1	RAB37	NM_001006637 NM_001006638 NM_001163989 NM_001163990 NM_175738 NP_001006639 NP_001157461 NP_001157462 NP_783865 XM_005257288 XM_005257289 XP_005257345 XP_005257346	overlaps 5'	overlaps 5'	0	overlaps exon upstream	0	1	9	overlaps 5' UTR	+	10515	NA	326624	29868
	chr3	182971663	182973032	-0.13345	0.8007	127013	92801	92806	6	19	0.110133	1	0.191101	1	B3GNT5	NM_032047 NP_114436 XM_005247823 XM_005247824 XM_005247825 XM_011513225 XM_011513226 XM_011513227 XM_011513228 XM_011513229 XP_005247880 XP_005247881 XP_005247882 XP_011511527 XP_011511528 XP_011511529 XP_011511530 XP_011511531	overlaps exon downstream	inside	57	overlaps exon downstream	0	1	2	5' UTR	+	19573	NA	84002	64650
	chr5	14487268	14488532	-0.13324	0.799441	138133	117228	117233	6	6	0.110685	1	0.191805	1	TRIO	NM_007118 NP_009049 XM_011514107 XM_011514108 XM_011514109 XM_011514110 XM_011514111 XM_011514112 XM_011514113 XP_011512409 XP_011512410 XP_011512411 XP_011512412 XP_011512413 XP_011512414 XP_011512415 XR_241714	overlaps exon upstream	inside	194147	overlaps exon upstream	0	43	43	overlaps 3'UTR	+	196153	NA	7204	57200
	chr5	404264	404996	-0.159637	0.798185	136855	114070	114074	5	5	0.0957747	1	0.192529	1	AHRR	NM_001242412 NM_020731 NP_001229341 NP_065782	inside intron	inside	81562	inside intron	8462	5	11	inside transcription region	+	115703	NA	57491	48672
	chr17	7311742	7312081	-0.159543	0.797717	74989	352106	352110	5	9	0.0959911	1	0.192798	1	NLGN2	NM_020795 NP_065846 XM_005256744 XP_005256801	overlaps exon downstream	inside	240	overlaps exon downstream	0	1	7	inside transcription region	+	11677	NA	57555	48860
	chr14	93388880	93389472	-0.159463	0.797315	57178	311004	311008	5	9	0.0961835	1	0.193041	1	CHGA	NM_001275 NM_001301690 NP_001266 NP_001288619 XM_011536370 XM_011546640 XP_011534672 XP_011544942	overlaps 5'	overlaps 5'	0	overlaps exon upstream	0	1	7	5' UTR	+	12193	NA	1113	7042
	chr20	44036723	44037519	0.159423	0.797117	111143	407509	407513	5	5	0.0962786	1	0.193157	1	SYS1-DBNDD2	NR_003189	covers exon(s)	inside	44914	covers exon(s)	0	5	6	overlaps 5' UTR	+	47441	NA	767557	58985
	chr6	36807982	36808894	-0.132811	0.796868	150684	152803	152808	6	10	0.111872	1	0.193314	1	CPNE5	NM_020939 NP_065990 XM_005249247 XM_005249249 XM_005249252 XM_011514768 XM_011514769 XM_011514770 XM_011514771 XM_011514772 XM_011514773 XM_011514774 XM_011514775 XM_011514776 XM_011514777 XM_011514778 XP_005249304 XP_005249306 XP_005249309 XP_011513070 XP_011513071 XP_011513072 XP_011513073 XP_011513074 XP_011513075 XP_011513076 XP_011513077 XP_011513078 XP_011513079 XP_011513080 XR_241909 XR_92…	promoter	promoter	762	NA	NA	NA	21	NA	-	98665	NA	57699	49254
	chr6	30855729	30856693	0.132776	0.796656	149548	144910	144915	6	6	0.111963	1	0.19343	1	DDR1	NM_001202521 NM_001202522 NM_001202523 NM_001297652 NM_001297653 NM_001297654 NM_001954 NM_013993 NM_013994 NP_001189450 NP_001189451 NP_001189452 NP_001284581 NP_001284582 NP_001284583 NP_001945 NP_054699 NP_054700 XM_006715185 XM_006725501 XM_006725827 XM_006726017 XM_011514882 XM_011514883 XM_011514884 XM_011514885 XM_011514886 XM_011514887 XM_011514888 XM_011547282 XM_011547283 XM_011547284 X…	overlaps 5'	overlaps 5'	0	covers exon(s)	0	2	15	overlaps 5' UTR	+	11468	NA	780	59441
	chr3	138655827	138656628	-0.159101	0.795504	125142	88888	88892	5	10	0.09705	1	0.194106	1	FOXL2	NM_023067 NP_075555	downstream	downstream	9354	NA	NA	NA	1	NA	-	2916	NA	668	55120
	chr3	196754322	196754806	0.158995	0.794977	128228	95389	95393	5	5	0.0973195	1	0.194421	1	MFI2	NM_005929 NM_033316 NP_005920 NP_201573 XM_006713643 XM_006713644 XM_011512850 XM_011512851 XP_006713706 XP_006713707 XP_011511152 XP_011511153	covers exon(s)	inside	1881	covers exon(s)	0	2	7	inside transcription region	-	10863	NA	4241	35375
	chr19	48983508	48984318	-0.158982	0.794911	92442	396778	396782	5	5	0.0973508	1	0.194461	1	CYTH2	NM_004228 NM_017457 NP_004219 NP_059431 XM_006723472 XM_006723473 XP_006723535 XP_006723536	inside exon	inside	11043	inside exon	0	12	12	3'UTR	+	13106	NA	9266	70316
	chr6	29588168	29588988	-0.198605	0.794421	149238	142198	142201	4	20	0.0439397	1	0.194735	1	GABBR1	NM_001470 NM_021903 NM_021904 NM_021905 NP_001461 NP_068703 NP_068704 XM_005248982 XM_005272785 XM_005274841 XM_005274931 XM_005275088 XM_005275227 XM_005275363 XM_006715047 XM_006725030 XM_006725477 XM_006725691 XM_006725807 XM_006725901 XM_006725988 XM_011514453 XM_011514454 XM_011514455 XM_011514456 XM_011546282 XM_011546283 XM_011546284 XM_011547197 XM_011547198 XM_011547199 XM_011547200 XM_0…	overlaps exon downstream	inside	11174	overlaps exon downstream	0	10	14	inside transcription region	-	23784	NA	2550	22288
	chr1	150947589	150948030	-0.13238	0.794281	11357	26317	26322	6	13	0.113039	1	0.194818	1	CERS2	NM_013384 NM_022075 NM_181746 NP_071358 NP_859530 XM_005245107 XM_011509451 XM_011509452 XP_005245164 XP_011507753 XP_011507754	promoter	promoter	110	NA	NA	NA	11	NA	-	9830	NA	29956	28381
	chr12	115134362	115134709	-0.113457	0.794197	45928	285458	285464	7	53	0.0975548	1	0.194861	1	TBX3	NM_005996 NM_016569 NP_005987 NP_057653	upstream	upstream	12393	NA	NA	NA	8	NA	-	13910	NA	6926	56088
	chr5	134366534	134367394	-0.131643	0.789858	142773	126783	126788	6	10	0.11509	1	0.197428	1	PITX1	NM_002653 NP_002644	covers exon(s)	inside	2570	covers exon(s)	0	2	3	inside transcription region	-	6540	NA	5307	41288
	chr6	27280141	27280722	-0.112693	0.788851	148862	140390	140396	7	11	0.0988421	1	0.198041	1	POM121L2	NM_033482 NP_258443	promoter	promoter	130	NA	NA	NA	1	NA	-	3169	NA	94026	71071
	chr6	110736422	110736958	0.157486	0.787429	153883	159758	159762	5	5	0.101019	1	0.198911	1	DDO	NM_003649 NM_004032 NP_003640 NP_004023	overlaps 5'	overlaps 5'	0	covers exon(s)	0	1	4	overlaps 5' UTR	-	23370	NA	8528	66774
	chr8	99955563	99956489	-0.131127	0.786763	174861	206342	206347	6	14	0.116568	1	0.199314	1	OSR2	NM_001142462 NM_001286841 NM_053001 NP_001135934 NP_001273770 NP_443727 XM_005250778 XM_006716504 XM_006716505 XM_011516825 XM_011516826 XM_011516827 XP_005250835 XP_006716567 XP_006716568 XP_011515127 XP_011515128 XP_011515129	promoter	promoter	142	NA	NA	NA	3	NA	+	6619	NA	116039	8508
	chr2	54483058	54483619	-0.130998	0.78599	98080	49666	49671	6	6	0.116928	1	0.199783	1	ACYP2	NM_138448 NP_612457	inside intron	inside	140648	inside intron	48205	4	4	inside transcription region	+	190025	NA	98	72639
	chr19	7910811	7911551	0.130896	0.785379	87742	384105	384110	6	6	0.117211	1	0.200155	1	EVI5L	NM_001159944 NM_145245 NP_001153416 NP_660288 XM_005272458 XP_005272515	overlaps 5'	overlaps 5'	0	overlaps exon upstream	0	1	19	overlaps 5' UTR	+	18480	NA	115704	8445
	chr8	74660046	74660304	-0.130886	0.785317	173878	204372	204377	6	14	0.117236	1	0.200193	1	STAU2	NM_001164380 NM_001164381 NM_001164382 NM_001164383 NM_001164384 NM_001164385 NM_014393 NP_001157852 NP_001157853 NP_001157854 NP_001157855 NP_001157856 NP_001157857 NP_055208	promoter	promoter	103	NA	NA	NA	11	NA	-	198106	NA	27067	24972
	chr6	32037421	32037602	0.130757	0.78454	149858	147990	147995	6	59	0.117604	1	0.200645	1	TNXB	NM_019105 NM_032470 NP_061978 NP_115859	inside exon	inside	39549	inside exon	0	15	44	inside transcription region	-	68219	NA	7148	56894
	chr8	101314934	101315560	0.156803	0.784017	174918	206496	206500	5	5	0.102753	1	0.200969	1	RNF19A	NM_001280539 NM_015435 NM_183419 NP_001267468 NP_056250 NP_904355 XM_005250853 XM_011516956 XP_005250910 XP_011515258 XR_928315 XR_928316	overlaps 5'	overlaps 5'	0	covers exon(s)	0	1	2	5' UTR	-	15758	NA	25897	23116
	chr17	6338181	6338571	0.130539	0.783237	74807	351447	351452	6	6	0.118208	1	0.201433	1	AIPL1	NM_001033054 NM_001033055 NM_001285399 NM_001285400 NM_001285401 NM_001285402 NM_001285403 NM_014336 NP_001028226 NP_001028227 NP_001272328 NP_001272329 NP_001272330 NP_001272331 NP_001272332 NP_055151	overlaps 5'	overlaps 5'	0	covers exon(s)	0	1	5	overlaps 5' UTR	-	9878	NA	23746	21651
	chr11	64120354	64120728	0.156598	0.782992	33025	256012	256016	5	9	0.10328	1	0.201588	1	CCDC88B	NM_032251 NP_115627 XM_006718519 XM_011544957 XM_011544958 XM_011544959 XM_011544960 XM_011544961 XM_011544962 XP_006718582 XP_011543259 XP_011543260 XP_011543261 XP_011543262 XP_011543263 XP_011543264 XR_949893 XR_949894	overlaps 5'	overlaps 5'	0	covers exon(s)	0	1	5	overlaps 5' UTR	+	4642	NA	283234	26076
	chr18	59221320	59222050	0.156506	0.782531	84947	377396	377400	5	5	0.10353	1	0.20188	1	CDH20	NM_031891 NP_114097 XM_005266682 XP_005266739	overlaps exon upstream	inside	63685	overlaps exon upstream	0	11	11	overlaps 3'UTR	+	64730	NA	28316	26044
	chr15	83317281	83317632	0.156479	0.782394	63984	325947	325951	5	14	0.103612	1	0.201974	1	CPEB1-AS1	NR_046096	overlaps exon downstream	inside	760	overlaps exon downstream	0	1	4	inside transcription region	+	45051	NA	283692	26246
	chr1	44482420	44483623	0.11177	0.782391	6756	15884	15890	7	7	0.100383	1	0.201976	1	SLC6A9	NM_001024845 NM_001261380 NM_006934 NM_201649 NP_001020016 NP_001248309 NP_008865 NP_964012 NR_048548 NR_048549 XM_011542017 XP_011540319	covers exon(s)	inside	13541	covers exon(s)	0	2	11	inside transcription region	-	30725	NA	6536	54405
	chr3	11599640	11600889	-0.130344	0.782065	118089	74269	74274	6	6	0.118781	1	0.202187	1	VGLL4	NM_001128219 NM_001128220 NM_001128221 NM_001284390 NM_001284391 NM_014667 NP_001121691 NP_001121692 NP_001121693 NP_001271319 NP_001271320 NP_055482 XM_011534267 XM_011534268 XM_011534269 XM_011534270 XP_011532569 XP_011532570 XP_011532571 XP_011532572	overlaps two exons	inside	161331	overlaps two exons	0	7	7	overlaps 3'UTR	-	164676	NA	9686	72227
	chr2	242127690	242128250	0.130295	0.781767	108905	72376	72381	6	6	0.118925	1	0.202378	1	ANO7	NM_001001666 NM_001001891 NP_001001666 NP_001001891 XM_011511256 XM_011511257 XM_011511258 XM_011511259 XM_011511260 XM_011511261 XM_011511262 XM_011511263 XM_011511264 XM_011511265 XM_011511266 XM_011511267 XM_011511268 XM_011511269 XM_011511270 XM_011511271 XM_011511272 XM_011511273 XP_011509558 XP_011509559 XP_011509560 XP_011509561 XP_011509562 XP_011509563 XP_011509564 XP_011509565 XP_011509…	overlaps 5'	overlaps 5'	0	covers exon(s)	0	1	25	overlaps 5' UTR	+	36867	NA	50636	38545
	chr1	34328907	34330389	0.111655	0.781582	5617	13132	13138	7	7	0.100564	1	0.202481	1	HMGB4	NM_145205 NP_660206 NR_033264	overlaps 5'	overlaps 5'	0	covers exon(s)	0	2	2	overlaps 3'UTR	+	712	NA	127540	10044
	chr2	946648	947634	-0.111648	0.781535	94518	42332	42338	7	7	0.100574	1	0.20251	1	SNTG2	NM_018968 NP_061841 XM_011510364 XM_011510365 XM_011510366 XM_011510367 XM_011510368 XP_011508666 XP_011508667 XP_011508668 XP_011508669 XP_011508670	overlaps exon downstream	inside	94	overlaps exon downstream	0	1	11	overlaps 5' UTR	+	424830	NA	54221	41989
	chr14	32670315	32671882	-0.111604	0.781228	53921	304065	304071	7	7	0.100634	1	0.2027	1	ARHGAP5	NM_001030055 NM_001173 NP_001025226 NP_001164 XM_005267635 XM_005267636 XP_005267692 XP_005267693	downstream	downstream	124126	NA	NA	NA	7	NA	+	82745	NA	394	33535
	chr13	98794353	98795021	-0.15615	0.78075	51468	297929	297933	5	5	0.104457	1	0.203001	1	FARP1	NM_001001715 NM_001286839 NM_005766 NP_001001715 NP_001273768 NP_005757 XM_011521046 XP_011519348	overlaps 5'	overlaps 5'	0	overlaps exon upstream	0	1	28	5' UTR	+	307207	NA	10160	3879
	chr7	134249871	134250389	0.111521	0.780647	166724	188657	188663	7	7	0.100773	1	0.203062	1	AKR1B15	NM_001080538 NP_001074007 XM_011516240 XM_011516241 XM_011516242 XP_011514542 XP_011514543 XP_011514544	overlaps exon downstream	inside	331	overlaps exon downstream	0	1	3	overlaps 5' UTR	+	5686	NA	441282	36321
	chr2	101889484	101889754	-0.130104	0.780626	100713	55565	55570	6	6	0.119467	1	0.203071	1	SNORD89	NR_003070	overlaps 5'	overlaps 5'	0	overlaps exon upstream	0	1	1	inside transcription region	-	113	NA	692205	56034
	chr11	111125837	111126790	0.156123	0.780616	36483	264251	264255	5	5	0.104527	1	0.203078	1	C11orf53	NM_198498 NP_940900 XM_011542803 XM_011542804 XP_011541105 XP_011541106	overlaps 5'	overlaps 5'	0	overlaps exon upstream	0	1	4	5' UTR	+	30265	NA	341032	30595
	chr7	2058865	2059796	-0.156105	0.780524	158541	170340	170344	5	9	0.104573	1	0.203141	1	MAD1L1	NM_001013836 NM_001013837 NM_001304523 NM_001304524 NM_001304525 NM_003550 NP_001013858 NP_001013859 NP_001291452 NP_001291453 NP_001291454 NP_003541 XM_005249877 XM_011515567 XM_011515568 XM_011515569 XM_011515570 XM_011515571 XP_005249934 XP_011513869 XP_011513870 XP_011513871 XP_011513872 XP_011513873	inside intron	inside	212787	inside intron	-4587	13	18	inside transcription region	-	335258	NA	8379	64389
	chr6	134213992	134214995	-0.130086	0.780514	154866	161779	161784	6	6	0.119524	1	0.203144	1	TCF21	NM_003206 NM_198392 NP_003197 NP_938206	overlaps exon upstream	inside	3733	overlaps exon upstream	0	3	3	3'UTR	+	6416	NA	6943	56298
	chr4	10020360	10021355	-0.130044	0.780261	130124	100228	100233	6	6	0.119647	1	0.203302	1	SLC2A9	NM_001001290 NM_020041 NP_001001290 NP_064425 XM_006713968 XM_006713969 XM_011513856 XM_011513857 XM_011513858 XM_011513859 XM_011513860 XM_011513861 XM_011513862 XM_011513863 XM_011513864 XM_011513865 XM_011513866 XM_011513867 XM_011513868 XP_006714031 XP_006714032 XP_011512158 XP_011512159 XP_011512160 XP_011512161 XP_011512162 XP_011512163 XP_011512164 XP_011512165 XP_011512166 XP_011512167 XP…	covers exon(s)	inside	20517	covers exon(s)	0	3	13	inside transcription region	-	214024	NA	56606	47037
	chr12	99139301	99139867	-0.129968	0.779806	44696	282565	282570	6	6	0.119856	1	0.203579	1	ANKS1B	NM_001204065 NM_001204066 NM_001204067 NM_001204068 NM_001204069 NM_001204070 NM_001204079 NM_001204080 NM_001204081 NM_020140 NM_152788 NM_181670 NP_001190994 NP_001190995 NP_001190996 NP_001190997 NP_001190998 NP_001190999 NP_001191008 NP_001191009 NP_001191010 NP_064525 NP_690001 NP_858056 XM_005269028 XM_005269029 XM_005269032 XM_006719504 XM_006719505 XM_006719506 XM_006719507 XM_006719508 X…	overlaps exon upstream	inside	500775	overlaps exon upstream	0	14	14	overlaps 3'UTR	-	502890	NA	56899	47323
	chr2	121411622	121412432	-0.129921	0.779527	101849	57879	57884	6	6	0.120001	1	0.203765	1	GLI2	NM_005270 NM_030379 NM_030380 NM_030381 NP_005261 XM_006712422 XM_011510969 XM_011510970 XM_011510971 XM_011510972 XM_011510973 XM_011510974 XP_006712485 XP_011509271 XP_011509272 XP_011509273 XP_011509274 XP_011509275 XP_011509276	upstream	upstream	80767	NA	NA	NA	4	NA	+	216140	NA	2736	25585
	chr1	43765617	43766752	0.129881	0.779289	6621	15561	15566	6	6	0.120119	1	0.203907	1	TIE1	NM_001253357 NM_005424 NP_001240286 NP_005415 XM_005271163 XM_005271164 XM_006710869 XP_005271220 XP_005271221 XP_006710932 XR_946751	overlaps 5'	overlaps 5'	0	overlaps exon upstream	0	1	23	5' UTR	+	22215	NA	7075	56651
	chr11	132933813	132934224	-0.194799	0.779198	38537	268645	268648	4	9	0.0475604	1	0.203968	1	OPCML	NM_001012393 NM_002545 NP_001012393 NP_002536 XM_005271574 XM_006718846 XM_011542856 XP_005271631 XP_006718909 XP_011541158	inside intron	inside	468179	inside intron	-120907	2	8	inside transcription region	-	1117528	NA	4978	38209
	chr10	72200789	72201600	-0.129863	0.779179	22642	230715	230720	6	17	0.120179	1	0.203977	1	NODAL	NM_018055 NP_060525	overlaps 5'	overlaps 5'	0	covers exon(s)	0	1	3	overlaps 5' UTR	-	9773	NA	4838	37687
	chr20	62037503	62038660	0.111302	0.779117	112385	410696	410702	7	7	0.101135	1	0.204015	1	KCNQ2	NM_004518 NM_172106 NM_172107 NM_172108 NM_172109 NP_004509 NP_742104 NP_742105 NP_742106 NP_742107 XM_006723787 XM_011528807 XM_011528808 XM_011528809 XM_011528810 XM_011528811 XM_011528812 XM_011528813 XM_011528814 XM_011528815 XM_011528816 XP_006723850 XP_011527109 XP_011527110 XP_011527111 XP_011527112 XP_011527113 XP_011527114 XP_011527115 XP_011527116 XP_011527117 XP_011527118	overlaps 3'	overlaps 3'	65333	overlaps exon downstream	0	15	15	overlaps 3'UTR	-	66451	NA	3785	32363
	chr2	242813634	242815174	0.129796	0.778775	109087	72865	72870	6	9	0.120383	1	0.204213	1	RTP5	NM_173821 NP_776182 XM_011510995 XM_011510996 XM_011510997 XM_011546456 XM_011546457 XM_011546458 XP_011509297 XP_011509298 XP_011509299 XP_011544758 XP_011544759 XP_011544760	overlaps exon upstream	inside	1748	overlaps exon upstream	0	2	2	inside transcription region	+	3596	NA	285093	26789
	chr1	153762201	153762564	-0.129793	0.77876	11746	27334	27339	6	6	0.120392	1	0.204224	1	SLC27A3	NM_024330 NP_077306	downstream	downstream	14433	NA	NA	NA	10	NA	+	4865	NA	11000	6572
	chr17	59480470	59481571	-0.129433	0.776595	80341	365416	365421	6	9	0.1215	1	0.205596	1	TBX2	NM_005994 NP_005985 XM_011525158 XM_011525159 XP_011523460 XP_011523461	overlaps exon downstream	inside	3213	overlaps exon downstream	0	3	7	inside transcription region	+	9570	NA	6909	55943
	chr16	10274064	10274963	-0.110912	0.776385	67365	334234	334240	7	24	0.101751	1	0.20574	1	GRIN2A	NM_000833 NM_001134407 NM_001134408 NP_000824 NP_001127879 NP_001127880 XM_011522456 XM_011522457 XM_011522458 XM_011522459 XM_011522460 XM_011522461 XP_011520758 XP_011520759 XP_011520760 XP_011520761 XP_011520762 XP_011520763	overlaps exon upstream	inside	1300	overlaps exon upstream	0	2	2	overlaps 5' UTR	-	2915	NA	2903	27625
	chr8	143534954	143535891	-0.155221	0.776105	177141	210742	210746	5	5	0.106934	1	0.205919	1	ADGRB1	NM_001702 NP_001693 XM_011517199 XM_011517200 XM_011517201 XM_011517202 XP_011515501 XP_011515502 XP_011515503 XP_011515504 XR_928342	upstream	upstream	9486	NA	NA	NA	30	NA	+	80991	NA	575	48700
	chr4	10686300	10686610	-0.129319	0.775916	130174	100324	100329	6	6	0.121848	1	0.206037	1	CLNK	NM_052964 NP_443196 XM_011513774 XM_011513775 XM_011513776 XP_011512076 XP_011512077 XP_011512078	overlaps 5'	overlaps 5'	0	overlaps exon upstream	0	1	19	5' UTR	-	194548	NA	116449	8623
	chr5	72528111	72529127	-0.110794	0.775555	140176	121389	121395	7	7	0.101943	1	0.206256	1	TMEM174	NM_153217 NP_694949	downstream	downstream	59088	NA	NA	NA	2	NA	+	1947	NA	134288	10851
	chr16	55359029	55360333	-0.155089	0.775444	69951	339897	339901	5	11	0.107284	1	0.206328	1	IRX6	NM_024335 NP_077311 XM_005256137 XP_005256194	overlaps 5'	overlaps 5'	0	covers exon(s)	0	2	5	inside transcription region	+	2093	NA	79190	60296
	chr7	39649224	39649443	-0.155021	0.775103	161269	176847	176851	5	5	0.107461	1	0.206544	1	LOC646999	NR_024390	inside exon	inside	138	inside exon	0	1	1	inside transcription region	+	2601	NA	646999	53320
	chr19	51505507	51506362	0.129168	0.775007	93043	398406	398411	6	6	0.122316	1	0.206607	1	KLK9	NM_012315 NP_036447	overlaps 3'	overlaps 3'	6528	overlaps exon downstream	0	4	4	3'UTR	-	7226	NA	284366	26542
	chr7	43351208	43351604	0.129159	0.774955	161488	177239	177244	6	6	0.122341	1	0.206641	1	HECW1	NM_001287059 NM_015052 NP_001273988 NP_055867 XM_005249665 XM_006715670 XM_006715671 XM_006715673 XM_011515219 XM_011515220 XM_011515221 XM_011515222 XM_011515223 XM_011515224 XM_011515225 XM_011515226 XP_005249722 XP_006715733 XP_006715734 XP_006715736 XP_011513521 XP_011513522 XP_011513523 XP_011513524 XP_011513525 XP_011513526 XP_011513527 XP_011513528	overlaps exon upstream	inside	197868	overlaps exon upstream	0	2	7	inside transcription region	+	326856	NA	23072	19536
	chr7	2613963	2614888	0.129155	0.774933	158733	170892	170897	6	6	0.122352	1	0.206656	1	IQCE	NM_001100390 NM_001287499 NM_001287500 NM_001287501 NM_001287502 NM_152558 NP_001274428 NP_001274429 NP_001274430 NP_001274431 NP_689771 XM_006715676 XM_006715677 XM_011515242 XM_011515243 XM_011515244 XP_006715739 XP_006715740 XP_011513544 XP_011513545 XP_011513546	inside intron	inside	15331	inside intron	-840	6	22	inside transcription region	+	55736	NA	23288	20388
	chr2	242754333	242754756	0.154958	0.774792	109053	72774	72778	5	5	0.107621	1	0.206737	1	NEU4	NM_001167599 NM_001167600 NM_001167601 NM_001167602 NM_080741 NP_001161071 NP_001161072 NP_001161073 NP_001161074 NP_542779	inside intron	inside	2303	inside intron	919	2	4	inside transcription region	+	6709	NA	129807	10353
	chr18	42643290	42643805	-0.193658	0.774632	84470	376195	376198	4	7	0.0486801	1	0.206847	1	SETBP1	NM_001130110 NM_015559 NP_001123582 NP_056374 XM_005258243 XP_005258300	inside exon	inside	382427	inside exon	0	6	6	overlaps 3'UTR	+	387612	NA	26040	23645
	chr5	170734856	170736132	-0.11065	0.774552	145249	132292	132298	7	15	0.102182	1	0.206892	1	TLX3	NM_021025 NP_066305	promoter	promoter	156	NA	NA	NA	3	NA	+	2850	NA	30012	28517
	chr7	157951097	157951964	0.129071	0.774428	168932	193847	193852	6	6	0.122589	1	0.206974	1	PTPRN2	NM_002847 NM_130842 NM_130843 NP_002838 NP_570857 NP_570858 XM_011516445 XM_011516446 XM_011516447 XM_011516448 XM_011516449 XP_011514747 XP_011514748 XP_011514749 XP_011514750 XP_011514751	inside intron	inside	428518	inside intron	7658	5	22	inside transcription region	-	1048732	NA	5799	49621
	chr12	117797056	117798077	-0.154868	0.774342	46138	285928	285932	5	13	0.107873	1	0.207028	1	NOS1	NM_000620 NM_001204213 NM_001204214 NM_001204218 NP_000611 NP_001191142 NP_001191143 NP_001191147 XM_011538398 XP_011536700	inside intron	inside	1530	inside intron	1239	1	30	5' UTR	-	153660	NA	4842	37702
	chr4	40439584	40440904	0.154829	0.774147	131162	102238	102242	5	5	0.107974	1	0.207146	1	RBM47	NM_001098634 NM_019027 NP_001092104 NP_061900 XM_005248103 XM_005248107 XM_005248108 XM_005248109 XM_011513702 XM_011513703 XM_011513704 XM_011513705 XM_011513706 XM_011513707 XM_011513708 XM_011513709 XM_011513710 XP_005248160 XP_005248164 XP_005248165 XP_005248166 XP_011512004 XP_011512005 XP_011512006 XP_011512007 XP_011512008 XP_011512009 XP_011512010 XP_011512011 XP_011512012	overlaps 3'	overlaps 3'	75688	overlaps exon downstream	0	3	3	overlaps 3'UTR	-	76804	NA	54502	42291
	chr8	42064673	42066228	0.128951	0.773705	172481	201382	201387	6	6	0.122943	1	0.207418	1	PLAT	NM_000930 NM_000931 NM_033011 NP_000921 NP_127509	overlaps 5'	overlaps 5'	0	covers exon(s)	0	1	11	5' UTR	-	32958	NA	5327	41374
	chr2	119602901	119603673	-0.128867	0.773205	101678	57460	57465	6	38	0.123189	1	0.207738	1	EN1	NM_001426 NP_001417	inside intron	inside	2086	inside intron	208	1	2	inside transcription region	-	6012	NA	2019	16767
	chr15	96865032	96867150	-0.110396	0.772774	64971	328071	328077	7	7	0.102603	1	0.208013	1	NR2F2-AS1	NR_102743 NR_102744 NR_125738	inside intron	inside	3440	inside intron	3277	1	2	inside transcription region	-	36917	NA	644192	52879
	chr20	3145178	3145745	-0.154479	0.772396	109470	402853	402857	5	5	0.108905	1	0.20824	1	LZTS3	NM_001282533 NM_014731 NP_001269462 XM_005260890 XM_005260892 XM_005260893 XM_011529407 XM_011529408 XM_011529409 XP_005260947 XP_005260949 XP_005260950 XP_011527709 XP_011527710 XP_011527711	inside exon	inside	8447	inside exon	0	6	6	inside transcription region	-	10919	NA	9762	72502
	chr21	47808810	47809310	-0.154443	0.772217	114302	415015	415019	5	5	0.109015	1	0.208367	1	PCNT	NM_006031 NP_006022 XM_005261124 XM_005261129 XM_011529593 XM_011529594 XP_005261181 XP_005261186 XP_011527895 XP_011527896	overlaps exon upstream	inside	64008	overlaps exon upstream	0	19	47	inside transcription region	+	120880	NA	5116	39327
	chr4	41750362	41751001	-0.128653	0.771915	131260	102430	102435	6	6	0.123842	1	0.208551	1	PHOX2B	NM_003924 NP_003915	overlaps 5'	overlaps 5'	0	covers exon(s)	0	1	3	overlaps 5' UTR	-	4888	NA	8929	68351
	chr5	157078082	157079440	-0.128613	0.771676	144702	131234	131239	6	9	0.123967	1	0.208702	1	SOX30	NM_007017 NM_178424 NP_008948 NP_848511 XM_005265802 XM_005265803 XM_011534420 XP_005265859 XP_005265860 XP_011532722	inside intron	inside	19048	inside intron	-2177	3	6	inside transcription region	-	45801	NA	11063	6788
	chr5	1594676	1594733	0.192837	0.771349	137299	115347	115350	4	12	0.0495243	1	0.208927	1	SDHAP3	NR_003263	promoter	promoter	30	NA	NA	NA	7	NA	-	22573	NA	728609	57609
	chr8	23340487	23341115	0.15418	0.7709	171288	198855	198859	5	5	0.109753	1	0.209217	1	ENTPD4	NM_001128930 NM_004901 NP_001122402 NP_004892	upstream	upstream	25243	NA	NA	NA	13	NA	-	71802	NA	9583	71759
	chr17	79072495	79073864	-0.128467	0.770801	82739	371295	371300	6	6	0.12443	1	0.209292	1	BAIAP2	NM_001144888 NM_006340 NM_017450 NM_017451 NP_001138360 NP_006331 NP_059344 NP_059345 XM_005256943 XM_005256944 XM_005256945 XM_005256948 XM_006721635 XM_006721636 XM_006721637 XM_011524193 XM_011524194 XM_011524195 XM_011524196 XM_011524197 XP_005257000 XP_005257001 XP_005257002 XP_005257005 XP_006721698 XP_006721699 XP_006721700 XP_011522495 XP_011522496 XP_011522497 XP_011522498 XP_011522499	overlaps exon upstream	inside	577	overlaps exon upstream	0	2	8	inside transcription region	+	11256	NA	10458	4889
	chr2	11679605	11680086	0.128436	0.770617	95524	44513	44518	6	6	0.124523	1	0.209412	1	GREB1	NM_014668 NM_033090 NM_148903 NP_055483 NP_149081 NP_683701 XM_005246192 XM_005246196 XM_005246197 XM_011510418 XM_011510419 XM_011510420 XM_011510421 XM_011510422 XM_011510423 XP_005246249 XP_005246253 XP_005246254 XP_011508720 XP_011508721 XP_011508722 XP_011508723 XP_011508724 XP_011508725 XR_922686	overlaps 5'	overlaps 5'	0	overlaps exon upstream	0	1	10	5' UTR	+	48275	NA	9687	72229
	chr14	81425912	81426577	0.154112	0.770558	56615	309875	309879	5	5	0.10994	1	0.209454	1	TSHR	NM_000369 NM_001018036 NM_001142626 NP_000360 NP_001018046 NP_001136098 XM_005268037 XM_005268039 XM_006720245 XM_011537119 XP_005268094 XP_005268096 XP_006720308 XP_011535421	inside intron	inside	4043	inside intron	-3717	1	10	inside transcription region	+	190777	NA	7253	57315
	chr11	66627194	66627706	-0.153954	0.769768	33637	257904	257908	5	5	0.110369	1	0.209964	1	LRFN4	NM_024036 NP_076941 XM_005274239 XP_005274296	inside exon	inside	2318	inside exon	0	2	2	overlaps 3'UTR	+	3070	NA	78999	59717
	chr19	15083616	15083916	-0.128287	0.769724	88915	387444	387449	6	6	0.124984	1	0.209992	1	SLC1A6	NM_001272087 NM_001272088 NM_005071 NP_001259016 NP_001259017 NP_005062 NR_073589 XM_006722842 XM_006722843 XM_006722844 XP_006722905 XP_006722906 XP_006722907	inside exon	inside	2136	inside exon	0	1	4	overlaps 5' UTR	-	11231	NA	6511	54041
	chr14	101526870	101527144	0.153883	0.769414	58018	312927	312931	5	18	0.110564	1	0.210207	1	MIR496	NR_030176	covers	covers	0	covers exon(s)	NA	NA	1	NA	+	101	NA	574454	48445
	chr13	28553501	28553805	-0.153771	0.768855	48939	292851	292855	5	5	0.110873	1	0.210566	1	URAD	NM_001105577 NP_001099047	inside intron	inside	8969	inside intron	-911	2	2	inside transcription region	-	10531	NA	646625	53267
	chr14	21567020	21567646	-0.191785	0.767139	53305	302484	302487	4	8	0.0506398	1	0.211662	1	TMEM253	NM_001146683 NP_001140155 XM_006720233 XM_011537078 XM_011537079 XM_011537080 XM_011537081 XM_011537082 XM_011537083 XM_011537084 XM_011537085 XP_006720296 XP_011535380 XP_011535381 XP_011535382 XP_011535383 XP_011535384 XP_011535385 XP_011535386 XP_011535387	overlaps 5'	overlaps 5'	0	covers exon(s)	0	1	8	5' UTR	+	4787	NA	643382	52661
	chr16	2039030	2039821	-0.153326	0.766632	66316	331726	331730	5	20	0.112123	1	0.21199	1	SYNGR3	NM_004209 NP_004200	promoter	promoter	125	NA	NA	NA	4	NA	+	4330	NA	9143	69605
	chr1	2390701	2391837	0.127751	0.766508	794	2250	2255	6	6	0.126648	1	0.21207	1	PLCH2	NM_001303012 NM_001303013 NM_014638 NP_001289941 NP_001289942 NP_055453 XM_011542449 XM_011542450 XM_011542451 XM_011542452 XM_011542453 XM_011542454 XM_011542455 XM_011542456 XM_011542457 XM_011542458 XM_011542459 XM_011542460 XM_011546412 XM_011546413 XM_011546414 XM_011546415 XM_011546416 XM_011546417 XM_011546418 XM_011546419 XM_011546420 XP_011540751 XP_011540752 XP_011540753 XP_011540754 XP…	upstream	upstream	15917	NA	NA	NA	22	NA	+	29210	NA	9651	72042
	chr10	133879084	133879763	-0.15325	0.76625	27372	241430	241434	5	10	0.11233	1	0.212226	1	JAKMIP3	NM_001104947 NM_001105521 NM_194303 NP_001098991 XM_005252672 XM_005252674 XM_005252675 XM_005252676 XM_005252677 XM_011539676 XM_011539677 XM_011539678 XM_011539679 XM_011539680 XM_011539681 XM_011539682 XM_011539683 XM_011539684 XM_011539685 XM_011539686 XM_011539687 XP_005252729 XP_005252731 XP_005252732 XP_005252733 XP_005252734 XP_011537978 XP_011537979 XP_011537980 XP_011537981 XP_011537982…	upstream	upstream	38550	NA	NA	NA	24	NA	+	80000	NA	282973	25979
	chr11	134211952	134212891	0.153136	0.765682	38679	268991	268995	5	5	0.112633	1	0.21259	1	GLB1L2	NM_138342 NP_612351 XM_006718937 XP_006719000 XR_947868 XR_947869	covers exon(s)	inside	10184	covers exon(s)	0	2	19	inside transcription region	+	44450	NA	89944	68631
	chr12	127630314	127631293	0.153071	0.765357	47182	288458	288462	5	5	0.112815	1	0.212795	1	LOC440117	NR_033970	upstream	upstream	271078	NA	NA	NA	3	NA	-	5196	NA	440117	36055
	chr19	19647899	19648890	-0.153056	0.765279	89742	389621	389625	5	8	0.112855	1	0.212843	1	YJEFN3	NM_001190328 NM_198537 NP_001177257 NP_940939 XM_005259903 XM_011527996 XM_011527997 XM_011527998 XM_011527999 XP_005259960 XP_011526298 XP_011526299 XP_011526300 XP_011526301	overlaps 3'	overlaps 3'	8229	covers exon(s)	0	6	6	overlaps 3'UTR	+	8723	NA	374887	32031
	chr17	72920176	72920359	-0.127512	0.765073	81389	367683	367688	6	20	0.127367	1	0.212975	1	OTOP2	NM_178160 NP_835454 XM_011525479 XP_011523781	promoter	promoter	11	NA	NA	NA	4	NA	+	3766	NA	92736	70356
	chr17	79881468	79882042	-0.127475	0.764847	83023	372233	372238	6	11	0.127477	1	0.213121	1	MAFG	NM_002359 NM_032711 NP_002350 NP_116100 XM_011523575 XM_011523576 XM_011523577 XM_011523578 XM_011523579 XP_011521877 XP_011521878 XP_011521879 XP_011521880 XP_011521881	inside intron	inside	3545	inside intron	-377	2	3	5' UTR	-	9442	NA	4097	34761
	chr11	14280333	14281053	-0.152969	0.764846	30000	248779	248783	5	5	0.113094	1	0.213122	1	SPON1	NM_006108 NP_006099	covers exon(s)	inside	296149	covers exon(s)	0	14	17	inside transcription region	+	305495	NA	10418	4756
	chr7	1054075	1054449	-0.152934	0.764671	158111	168948	168952	5	5	0.113186	1	0.213239	1	C7orf50	NM_001134395 NM_001134396 NM_032350 NP_001127867 NP_001127868 NP_115726 XM_005249886 XM_005249888 XM_005249889 XM_006715793 XM_011515580 XM_011515581 XM_011515582 XM_011515583 XM_011515584 XP_005249943 XP_005249945 XP_005249946 XP_006715856 XP_011513882 XP_011513883 XP_011513884 XP_011513885 XP_011513886	inside intron	inside	13539	inside intron	-4295	2	2	inside transcription region	-	18402	NA	84310	65283
	chr11	130078849	130079780	0.152804	0.764021	38316	268254	268258	5	9	0.113567	1	0.213663	1	ST14	NM_021978 NP_068813	covers exon(s)	inside	49167	covers exon(s)	0	19	19	overlaps 3'UTR	+	50575	NA	6768	55370
	chr2	906167	906974	0.152651	0.763257	94508	42306	42310	5	5	0.114012	1	0.214157	1	SNTG2	NM_018968 NP_061841 XM_011510364 XM_011510365 XM_011510366 XM_011510367 XM_011510368 XP_011508666 XP_011508667 XP_011508668 XP_011508669 XP_011508670	upstream	upstream	39580	NA	NA	NA	8	NA	+	210803	NA	54221	41987
	chr19	3831293	3831859	-0.152575	0.762874	86972	382166	382170	5	5	0.11423	1	0.214393	1	ZFR2	NM_001145640 NM_015174 NP_001139112 NP_055989 NR_027149 XM_011527829 XM_011527830 XM_011527831 XM_011527832 XM_011527833 XM_011527834 XP_011526131 XP_011526132 XP_011526133 XP_011526134 XP_011526135 XP_011526136 XR_936168	overlaps exon downstream	inside	37168	overlaps exon downstream	0	4	9	inside transcription region	-	47689	NA	23217	20101
	chr21	34774164	34774882	-0.254216	0.762647	113066	412275	412277	3	8	0.01749	1	0.214551	1	IFNGR2	NM_005534 NP_005525 XM_005260969 XM_011529553 XM_011529554 XP_005261026 XP_011527855 XP_011527856	promoter	promoter	320	NA	NA	NA	7	NA	+	34626	NA	3460	30886
	chr15	78631652	78632024	0.190601	0.762405	63592	325179	325182	4	25	0.0519356	1	0.214711	1	CRABP1	NM_004378 NP_004369	promoter	promoter	642	NA	NA	NA	4	NA	+	7906	NA	1381	11129
	chr8	2046333	2047010	0.127032	0.762192	169811	195909	195914	6	6	0.128803	1	0.214849	1	MYOM2	NM_003970 NP_003961 XM_006716237 XP_006716300	covers exon(s)	inside	53175	covers exon(s)	0	6	24	inside transcription region	+	100222	NA	9172	69785
	chr13	23993013	23993662	0.126984	0.761902	48538	291910	291915	6	6	0.128953	1	0.215035	1	SACS	NM_001278055 NM_014363 NP_001264984 NP_055178 XM_005266338 XM_011535038 XM_011535039 XP_005266395 XP_011533340 XP_011533341	inside intron	inside	14205	inside intron	-7133	2	10	5' UTR	-	104905	NA	26278	24227
	chr10	134778176	134778648	-0.253931	0.761793	27713	242487	242489	3	6	0.0175727	1	0.215103	1	LINC01168	NR_046231	promoter	promoter	390	NA	NA	NA	3	NA	+	10963	NA	399829	33760
	chr20	61973086	61974165	0.126857	0.761142	112359	410650	410655	6	6	0.129362	1	0.215548	1	CHRNA4	NM_000744 NM_001256573 NP_000735 NP_001243502 NR_046317 XM_011528524 XP_011526826	downstream	downstream	18583	NA	NA	NA	6	NA	-	18086	NA	1137	7969
	chr5	1702158	1702805	0.152149	0.760745	137323	115420	115424	5	5	0.115462	1	0.215811	1	MIR4277	NR_036240	downstream	downstream	6178	NA	NA	NA	1	NA	-	83	NA	100422966	1620
	chr19	40731797	40732712	-0.108527	0.759688	91113	393283	393289	7	13	0.105544	1	0.216515	1	CNTD2	NM_024877 NP_079153 XM_006723395 XP_006723458 XR_430212 XR_935860 XR_935861	overlaps 5'	overlaps 5'	0	covers exon(s)	0	1	5	overlaps 5' UTR	-	4482	NA	79935	61703
	chr2	3658894	3659484	0.151911	0.759555	94883	43244	43248	5	5	0.116183	1	0.2166	1	COLEC11	NM_001255982 NM_001255983 NM_001255984 NM_001255985 NM_001255986 NM_001255987 NM_001255988 NM_001255989 NM_024027 NM_199235 NP_001242911 NP_001242912 NP_001242913 NP_001242914 NP_001242915 NP_001242916 NP_001242917 NP_001242918 NP_076932 NP_954705 NR_045659 XM_005263853 XM_006711897 XP_005263910 XP_006711960	inside intron	inside	5252	inside intron	-5060	1	4	inside transcription region	+	38592	NA	78989	59682
	chr7	142636123	142636840	0.126571	0.759423	167354	189936	189941	6	6	0.130229	1	0.216686	1	C7orf34	NM_178829 NP_849151	overlaps 5'	overlaps 5'	0	overlaps exon upstream	0	1	2	overlaps 5' UTR	+	1354	NA	135927	10983
	chr3	49395925	49396232	-0.126544	0.759261	120562	79634	79639	6	15	0.130319	1	0.216788	1	GPX1	NM_000581 NM_201397 NP_000572 NP_958799	promoter	promoter	134	NA	NA	NA	2	NA	-	1182	NA	2876	27361
	chr6	24583477	24583848	0.151692	0.758461	148525	139319	139323	5	5	0.116836	1	0.217329	1	KIAA0319	NM_001168374 NM_001168375 NM_001168376 NM_001168377 NM_001252328 NM_014809 NP_001161846 NP_001161847 NP_001161848 NP_001161849 NP_001239257 NP_055624 XM_006715288 XM_011515022 XM_011515023 XM_011515024 XM_011515025 XM_011515026 XM_011515027 XP_006715351 XP_011513324 XP_011513325 XP_011513326 XP_011513327 XP_011513328 XP_011513329	overlaps exon downstream	inside	62535	overlaps exon downstream	0	5	19	inside transcription region	-	102051	NA	9856	72861
	chr19	58715677	58716517	-0.151634	0.758171	94243	401675	401679	5	8	0.117013	1	0.217523	1	ZNF274	NM_001278734 NM_001278735 NM_016324 NM_016325 NM_133502 NP_001265663 NP_057408 NP_057409 NP_598009 XM_011526325 XM_011526326 XM_011526327 XM_011526328 XM_011526329 XP_011524627 XP_011524628 XP_011524629 XP_011524630 XP_011524631	inside intron	inside	21281	inside intron	1569	5	8	5' UTR	+	30531	NA	10782	5953
	chr10	92631135	92631526	-0.108302	0.758111	24115	233576	233582	7	15	0.105876	1	0.217559	1	RPP30	NM_001104546 NM_006413 NP_001098016 NP_006404 XM_011539120 XM_011539121 XM_011539122 XM_011539123 XP_011537422 XP_011537423 XP_011537424 XP_011537425	overlaps 5'	overlaps 5'	0	overlaps exon upstream	0	1	14	5' UTR	+	36838	NA	10556	5245
	chr17	46796556	46797764	-0.126329	0.757976	79339	362960	362965	6	10	0.131019	1	0.217652	1	PRAC1	NM_032391 NP_115767	close to 3'	close to 3'	2118	NA	NA	NA	2	NA	-	800	NA	84366	65385
	chr7	96649956	96650323	-0.151584	0.757921	164246	183184	183188	5	50	0.11716	1	0.217685	1	DLX5	NM_005221 NP_005212 XM_005250185 XM_011515860 XP_005250242 XP_011514162 XR_927389	inside exon	inside	3820	inside exon	0	3	3	overlaps 3'UTR	-	4441	NA	1749	15277
	chr8	998205	998514	-0.151465	0.757323	169427	194977	194981	5	5	0.117515	1	0.218081	1	ERICH1-AS1	NR_073397	inside intron	inside	310618	inside intron	88784	4	4	inside transcription region	+	400190	NA	619343	51236
	chr14	104639768	104640667	-0.108162	0.757131	58511	314149	314155	7	13	0.106072	1	0.218226	1	KIF26A	NM_015656 NP_056471 XM_011536641 XP_011534943	covers exon(s)	inside	34708	covers exon(s)	0	9	15	inside transcription region	+	42175	NA	26153	23963
	chr13	53419596	53419963	-0.189215	0.756859	50484	296032	296035	4	7	0.0534775	1	0.218405	1	PCDH8	NM_002590 NM_032949 NP_002581 NP_116567	overlaps exon upstream	inside	2812	overlaps exon upstream	0	2	3	inside transcription region	-	4666	NA	5100	38890
	chr7	39170497	39171113	0.12611	0.756661	161238	176790	176795	6	6	0.131734	1	0.218541	1	POU6F2	NM_001166018 NM_007252 NP_001159490 NP_009183 XM_011515113 XM_011515114 XP_011513415 XP_011513416	inside intron	inside	117816	inside intron	-44865	2	6	inside transcription region	+	360626	NA	11281	7664
	chr19	9473691	9474128	-0.126033	0.756196	87960	384625	384630	6	13	0.131988	1	0.218854	1	ZNF177	NM_001172651 NM_003451 NP_001166122 NP_003442	overlaps 5'	overlaps 5'	0	covers exon(s)	0	1	9	5' UTR	+	19597	NA	7730	59201
	chr17	61518244	61518551	0.151231	0.756157	80476	365728	365732	5	5	0.118208	1	0.218883	1	CYB561	NM_001017916 NM_001017917 NM_001017918 NM_001915 NP_001017916 NP_001017917 NP_001906 XM_005257091 XM_011524424 XP_005257148 XP_011522726	inside intron	inside	5171	inside intron	-3398	2	6	5' UTR	-	14057	NA	1534	13463
	chr5	180486155	180487371	-0.126002	0.75601	146575	135357	135362	6	6	0.132079	1	0.218969	1	BTNL9	NM_152547 NP_689760 XM_005265824 XM_006714823 XM_006714824 XM_006714825 XM_011534443 XM_011534444 XM_011534445 XP_005265881 XP_006714886 XP_006714887 XP_006714888 XP_011532745 XP_011532746 XP_011532747	overlaps exon upstream	inside	18930	overlaps exon upstream	0	11	11	overlaps 3'UTR	+	21298	NA	153579	13482
	chr6	166100251	166100650	-0.151193	0.755965	156853	165752	165756	5	5	0.118314	1	0.218996	1	PDE10A	NM_001130690 NM_006661 NP_001124162 NR_045597 XM_006715321 XM_011535387 XM_011535388 XM_011535389 XM_011535390 XM_011535391 XM_011535392 XM_011535393 XP_006715384 XP_011533689 XP_011533690 XP_011533691 XP_011533692 XP_011533693 XP_011533694 XP_011533695	upstream	upstream	24663	NA	NA	NA	23	NA	-	334812	NA	10846	6128
	chr12	132923339	132923603	-0.188951	0.755805	47891	290209	290212	4	8	0.0537882	1	0.219098	1	GALNT9	NM_001122636 NM_021808 NP_001116108 NP_068580	upstream	upstream	17434	NA	NA	NA	11	NA	-	224988	NA	50614	38508
	chr6	30585871	30586468	-0.12595	0.755697	149491	144268	144273	6	43	0.132243	1	0.219171	1	MRPS18B	NM_014046 NP_054765 XM_005249030 XM_005272798 XM_005274944 XM_005275098 XM_005275236 XM_005275374 XM_005275534 XP_005249087 XP_005272855 XP_005275001 XP_005275155 XP_005275293 XP_005275431 XP_005275591	inside intron	inside	385	inside intron	-150	1	6	inside transcription region	+	8688	NA	28973	27509
	chr3	45883855	45884404	-0.188903	0.755611	120105	78436	78439	4	15	0.0538417	1	0.219228	1	LZTFL1	NM_001276378 NM_001276379 NM_020347 NP_001263307 NP_001263308 NP_065080 NR_075080 XM_006713207 XM_011533838 XM_011533839 XP_006713270 XP_011532140 XP_011532141	inside intron	inside	72812	inside intron	-6578	4	10	inside transcription region	-	92406	NA	54585	42488
	chr11	67407029	67407517	0.107785	0.754496	33825	258483	258489	7	7	0.10664	1	0.219972	1	TBX10	NM_005995 NP_005986 XM_011544992 XM_011544993 XP_011543294 XP_011543295	overlaps 5'	overlaps 5'	0	overlaps exon upstream	0	1	8	5' UTR	-	8257	NA	347853	30993
	chr1	76262594	76262984	0.150494	0.752468	8659	20129	20133	5	8	0.120414	1	0.221371	1	MSH4	NM_002440 NP_002431	overlaps exon downstream	inside	38	overlaps exon downstream	0	1	20	overlaps 5' UTR	+	116367	NA	4438	36514
	chr8	1309654	1310451	-0.150405	0.752026	169538	195220	195224	5	5	0.120696	1	0.221683	1	LOC286083	NR_033895 NR_111948	upstream	upstream	58827	NA	NA	NA	3	NA	-	6533	NA	286083	27195
	chr5	6411286	6411722	-0.187959	0.751836	137715	116505	116508	4	7	0.0549641	1	0.221814	1	MED10	NM_032286 NP_115662	upstream	upstream	32647	NA	NA	NA	4	NA	-	6600	NA	84246	65071
	chr21	48068452	48069229	0.150345	0.751724	114351	415112	415116	5	5	0.120882	1	0.221887	1	PRMT2	NM_001242864 NM_001242865 NM_001242866 NM_001286676 NM_001286677 NM_001286678 NM_001535 NM_206962 NP_001229793 NP_001229794 NP_001229795 NP_001273605 NP_001273606 NP_001273607 NP_001526 NP_996845 XM_005261111 XM_006723998 XM_006723999 XM_006724000 XP_005261168 XP_006724061 XP_006724062 XP_006724063	overlaps exon downstream	inside	5254	overlaps exon downstream	0	3	6	inside transcription region	+	18650	NA	3275	29898
	chr6	106957081	106958388	-0.107337	0.75136	153602	159132	159138	7	10	0.107304	1	0.222122	1	AIM1	NM_001624 NP_001615 XM_005266839 XP_005266896	promoter	promoter	917	NA	NA	NA	20	NA	+	59029	NA	202	16777
	chr11	59323070	59323675	-0.125176	0.751055	32321	254025	254030	6	14	0.134752	1	0.222328	1	OSBP	NM_002556 NP_002547	downstream	downstream	59942	NA	NA	NA	14	NA	-	41746	NA	5007	38300
	chr4	8602594	8603130	0.150033	0.750165	130037	100060	100064	5	5	0.121844	1	0.222939	1	CPZ	NM_001014447 NM_001014448 NM_003652 NP_001014447 NP_001014448 NP_003643	overlaps exon upstream	inside	8207	overlaps exon upstream	0	2	10	inside transcription region	+	27101	NA	8532	66810
	chr8	25909171	25909599	-0.124999	0.749993	171452	199221	199226	6	6	0.135332	1	0.223052	1	PPP2R2A	NM_001177591 NM_002717 NP_001171062 NP_002708 XM_005273559 XM_005273560 XM_011544565 XM_011544566 XM_011544567 XM_011544568 XM_011544569 XP_005273616 XP_005273617 XP_011542867 XP_011542868 XP_011542869 XP_011542870 XP_011542871 XR_949430	inside intron	inside	679096	inside intron	310600	8	11	inside transcription region	+	1000120	NA	5520	44229
	chr1	43738485	43738828	0.149912	0.749561	6613	15541	15545	5	5	0.122215	1	0.223347	1	TMEM125	NM_144626 NP_653227 XM_005270466 XM_005270467 XM_011540705 XP_005270523 XP_005270524 XP_011539007	inside exon	inside	2820	inside exon	0	4	4	inside transcription region	+	4008	NA	128218	10126
	chr19	47287778	47288263	-0.124908	0.749448	92157	396105	396110	6	6	0.135628	1	0.223426	1	SLC1A5	NM_001145144 NM_001145145 NM_005628 NP_001138616 NP_001138617 NP_005619 XM_005259167 XP_005259224	overlaps exon upstream	inside	3579	overlaps exon upstream	0	2	8	inside transcription region	-	13702	NA	6510	54031
	chr10	134419536	134420300	0.14987	0.74935	27539	241916	241920	5	5	0.122346	1	0.223493	1	INPP5A	NM_005539 NP_005530 XM_011539768 XP_011538070 XR_945735	inside intron	inside	68183	inside intron	1118	2	16	inside transcription region	+	245631	NA	3632	31554
	chr19	42348327	42348686	0.107027	0.749186	91371	393968	393974	7	13	0.107738	1	0.223607	1	LYPD4	NM_001291419 NM_173506 NP_001278348 NP_775777 XM_005258543 XM_005278383 XM_005278385 XM_005278387 XM_005278388 XM_006723035 XM_011526482 XM_011526483 XM_011526484 XM_011526485 XP_005258600 XP_005278440 XP_005278442 XP_005278444 XP_005278445 XP_006723098 XP_011524784 XP_011524785 XP_011524786 XP_011524787	overlaps 5'	overlaps 5'	0	overlaps exon upstream	0	1	5	5' UTR	-	7358	NA	147719	12445
	chr17	71897854	71898341	-0.149728	0.748642	81241	367288	367292	5	8	0.122787	1	0.223984	1	LINC00469	NM_182564 NR_027146	upstream	upstream	73178	NA	NA	NA	4	NA	-	79267	NA	283982	26339
	chr10	134607427	134608464	0.149698	0.748488	27632	242229	242233	5	5	0.122868	1	0.22408	1	NKX6-2	NM_177400 NP_796374	upstream	upstream	7890	NA	NA	NA	3	NA	-	1217	NA	84504	65556
	chr18	19997803	19997969	-0.149634	0.74817	84101	375154	375158	5	9	0.123068	1	0.224309	1	CTAGE1	NM_022663 NM_172241 NP_758441	overlaps 5'	overlaps 5'	0	overlaps exon upstream	0	1	1	5' UTR	-	4314	NA	64693	53307
	chr2	100721844	100722584	-0.124674	0.748044	100606	55365	55370	6	6	0.136415	1	0.224405	1	AFF3	NM_001025108 NM_002285 NP_001020279 NP_002276 XM_005263943 XM_005263945 XM_011511169 XM_011511170 XM_011511171 XM_011511172 XM_011511173 XM_011511174 XM_011511175 XM_011511176 XM_011511177 XM_011511178 XM_011511179 XP_005264000 XP_005264002 XP_011509471 XP_011509472 XP_011509473 XP_011509474 XP_011509475 XP_011509476 XP_011509477 XP_011509478 XP_011509479 XP_011509480 XP_011509481	overlaps 5'	overlaps 5'	0	inside intron	121	2	11	overlaps 5' UTR	-	378998	NA	3899	33211
	chr16	89151047	89151773	-0.14956	0.747798	73354	347696	347700	5	10	0.123299	1	0.224574	1	ACSF3	NM_001127214 NM_001243279 NM_001284316 NM_174917 NP_001120686 NP_001230208 NP_001271245 NP_777577 NR_045666 NR_045667 NR_104293 XM_005256293 XM_011522942 XM_011522943 XM_011522944 XP_005256350 XP_011521244 XP_011521245 XP_011521246 XR_933238 XR_933239 XR_933240 XR_933241	upstream	upstream	8444	NA	NA	NA	11	NA	+	61954	NA	197322	16231
	chr7	57471759	57472959	0.124621	0.747727	162455	179255	179260	6	6	0.136584	1	0.224621	1	MIR3147	NR_036102	covers	covers	0	covers exon(s)	NA	NA	1	NA	+	65	NA	100422939	1600
	chr17	74639731	74640078	0.149536	0.747679	81755	368737	368741	5	5	0.123369	1	0.224657	1	ST6GALNAC1	NM_001289107 NM_018414 NP_001276036 NP_060884 NR_110309 XM_011524995 XM_011524996 XP_011523297 XP_011523298	overlaps 5'	overlaps 5'	0	overlaps exon upstream	0	1	8	inside transcription region	-	19049	NA	55808	46065
	chr12	54132086	54132568	-0.124579	0.747473	42415	277401	277406	6	6	0.136718	1	0.224792	1	CALCOCO1	NM_001143682 NM_020898 NP_001137154 NP_065949 NR_026554 XM_011538601 XM_011538602 XM_011538603 XM_011538604 XP_011536903 XP_011536904 XP_011536905 XP_011536906	upstream	upstream	10779	NA	NA	NA	15	NA	-	16405	NA	57658	49148
	chr2	11163955	11164677	-0.149491	0.747454	95469	44404	44408	5	5	0.123508	1	0.224803	1	FLJ33534	NM_182586 NR_040080	downstream	downstream	107625	NA	NA	NA	9	NA	-	32325	NA	285150	26814
	chr15	78556502	78556860	0.149413	0.747063	63583	325153	325157	5	14	0.123761	1	0.225093	1	DNAJA4	NM_001130182 NM_001130183 NM_018602 NP_001123654 NP_001123655 NP_061072 XM_005254535 XM_006720601 XP_005254592 XP_006720664	overlaps exon downstream	inside	15	overlaps exon downstream	0	1	8	overlaps 5' UTR	+	18051	NA	55466	44999
	chr1	175162052	175162397	-0.106649	0.746543	13610	31804	31810	7	18	0.108283	1	0.225458	1	KIAA0040	NM_001162893 NM_001162894 NM_001162895 NM_014656 NP_001156365 NP_001156366 NP_001156367 NP_055471 XM_005245628 XM_011510182 XM_011510183 XM_011510184 XP_005245685 XP_011508484 XP_011508485 XP_011508486	overlaps 5'	overlaps 5'	0	overlaps exon upstream	0	1	5	5' UTR	-	36106	NA	9674	72175
	chr1	54822008	54822503	-0.149249	0.746247	7597	18014	18018	5	5	0.124259	1	0.225664	1	SSBP3	NM_001009955 NM_018070 NM_145716 NP_001009955 NP_060540 NP_663768 XM_005270713 XM_006710545 XM_011541161 XM_011541162 XM_011541163 XM_011541164 XM_011541165 XP_005270770 XP_006710608 XP_011539463 XP_011539464 XP_011539465 XP_011539466 XP_011539467	inside intron	inside	49565	inside intron	45030	4	17	inside transcription region	-	180964	NA	23648	21571
	chr6	31603011	31603535	0.124337	0.746024	149713	146148	146153	6	76	0.13751	1	0.225832	1	PRRC2A	NM_004638 NM_080686 NP_004629 NP_542417 XM_011514890 XM_011547289 XM_011547290 XM_011547690 XM_011547691 XM_011547692 XM_011547909 XM_011547910 XM_011547911 XM_011548080 XM_011548275 XM_011548276 XM_011548463 XM_011548464 XP_011513192 XP_011545591 XP_011545592 XP_011545992 XP_011545993 XP_011545994 XP_011546211 XP_011546212 XP_011546213 XP_011546382 XP_011546577 XP_011546578 XP_011546765 XP_01154…	covers exon(s)	inside	14561	covers exon(s)	0	22	31	inside transcription region	+	17104	NA	7916	60068
	chr7	157366933	157367159	-0.149122	0.745609	168696	193191	193195	5	8	0.124689	1	0.226127	1	PTPRN2	NM_002847 NM_130842 NM_130843 NP_002838 NP_570857 NP_570858 XM_011516445 XM_011516446 XM_011516447 XM_011516448 XM_011516449 XP_011514747 XP_011514748 XP_011514749 XP_011514750 XP_011514751	inside intron	inside	1013323	inside intron	2145	18	22	inside transcription region	-	1048732	NA	5799	49621
	chr1	156399638	156400432	-0.149052	0.745261	12189	28670	28674	5	5	0.12491	1	0.226367	1	C1orf61	NM_006365 NP_006356 XM_005244832 XM_006711119 XM_011509067 XM_011509068 XM_011509069 XM_011509070 XM_011509071 XM_011509072 XM_011509073 XM_011509074 XP_005244889 XP_006711182 XP_011507369 XP_011507370 XP_011507371 XP_011507372 XP_011507373 XP_011507374 XP_011507375 XP_011507376	overlaps exon downstream	inside	61	overlaps exon downstream	0	1	5	inside transcription region	-	5063	NA	10485	4990
	chr19	1419464	1420630	0.124182	0.745091	86178	380195	380200	6	6	0.138041	1	0.226509	1	DAZAP1	NM_018959 NM_170711 NP_061832 NP_733829 XM_005259531 XM_005259534 XM_005259535 XM_005259536 XM_011527904 XM_011527905 XM_011527906 XM_011527907 XM_011527908 XM_011527909 XM_011527910 XP_005259588 XP_005259591 XP_005259592 XP_005259593 XP_011526206 XP_011526207 XP_011526208 XP_011526209 XP_011526210 XP_011526211 XP_011526212	inside intron	inside	11880	inside intron	516	5	12	inside transcription region	+	28098	NA	26528	24436
	chr3	127056837	127057149	0.148844	0.744222	124262	86943	86947	5	5	0.125594	1	0.227132	1	TPRA1	NM_001136053 NM_001142646 NM_016372 NP_001129525 NP_001136118 NR_073377 XM_006713495 XM_006713496 XM_006713497 XM_011512420 XM_011512421 XM_011512422 XP_006713558 XP_006713559 XP_006713560 XP_011510722 XP_011510723 XP_011510724 XR_924101 XR_924102	downstream	downstream	252453	NA	NA	NA	10	NA	-	17695	NA	131601	10614
	chr6	116381609	116381976	0.148828	0.744138	154144	160271	160275	5	5	0.125653	1	0.227188	1	FRK	NM_002031 NP_002022 XM_005266880 XM_005266881 XM_005266882 XM_011535653 XM_011535654 XM_011535655 XM_011535656 XP_005266937 XP_005266938 XP_005266939 XP_011533955 XP_011533956 XP_011533957 XP_011533958	overlaps 5'	overlaps 5'	0	overlaps exon upstream	0	1	8	5' UTR	-	119228	NA	2444	21799
	chr11	44326516	44327869	-0.123983	0.743899	31352	251906	251911	6	17	0.138697	1	0.22736	1	ALX4	NM_021926 NP_068745 XM_011520264 XM_011520265 XM_011520266 XP_011518566 XP_011518567 XP_011518568	inside intron	inside	3847	inside intron	3277	1	4	inside transcription region	-	49438	NA	60529	50919
	chr3	129982835	129983303	0.148735	0.743674	124646	87810	87814	5	5	0.125932	1	0.227533	1	COL6A4P2	NR_027898	inside exon	inside	51172	inside exon	0	20	22	inside transcription region	+	60986	NA	646300	53231
	chr5	149546087	149546366	-0.148724	0.743618	144198	130224	130228	5	12	0.125966	1	0.227572	1	CDX1	NM_001804 NP_001795	overlaps 5'	overlaps 5'	0	overlaps exon upstream	0	1	3	5' UTR	+	17777	NA	1044	4821
	chr3	157821262	157822072	-0.106231	0.743614	126063	90917	90923	7	7	0.108887	1	0.227576	1	SHOX2	NM_001163678 NM_003030 NM_006884 NP_001157150 NP_003021 NP_006875 XM_006713727 XM_006713728 XM_006713729 XM_011513076 XM_011513077 XP_006713790 XP_006713791 XP_006713792 XP_011511378 XP_011511379	covers exon(s)	inside	1880	covers exon(s)	0	2	5	inside transcription region	-	10152	NA	6474	53384
	chr7	1889533	1890148	0.148659	0.743293	158449	170037	170041	5	5	0.126169	1	0.22779	1	MAD1L1	NM_001013836 NM_001013837 NM_001304523 NM_001304524 NM_001304525 NM_003550 NP_001013858 NP_001013859 NP_001291452 NP_001291453 NP_001291454 NP_003541 XM_005249877 XM_011515567 XM_011515568 XM_011515569 XM_011515570 XM_011515571 XP_005249934 XP_011513869 XP_011513870 XP_011513871 XP_011513872 XP_011513873	inside intron	inside	382435	inside intron	-33668	18	18	inside transcription region	-	417155	NA	8379	64387
	chr1	197744782	197745025	-0.148526	0.742631	14475	33491	33495	5	11	0.1266	1	0.228281	1	DENND1B	NM_001142795 NM_001195215 NM_001195216 NM_001300858 NM_019049 NM_144977 NP_001182144 NP_001182145 NP_001287787 NP_659414 NR_125340 XM_005244931 XM_005244932 XM_006711192 XM_006711193 XM_006711194 XM_011509246 XM_011509247 XM_011509248 XM_011509249 XM_011509250 XM_011509251 XP_005244988 XP_005244989 XP_006711255 XP_006711256 XP_006711257 XP_011507548 XP_011507549 XP_011507550 XP_011507551 XP_01150…	promoter	promoter	159	NA	NA	NA	20	NA	-	270744	NA	163486	14520
	chr6	32094729	32094915	-0.148509	0.742543	149880	148354	148358	5	78	0.126651	1	0.228336	1	ATF6B	NM_001136153 NM_004381 NP_001129625 NP_004372	overlaps exon downstream	inside	1102	overlaps exon downstream	0	4	8	inside transcription region	-	7771	NA	1388	11207
	chr10	26855907	26856664	-0.123723	0.742341	20429	226224	226229	6	6	0.139568	1	0.228482	1	APBB1IP	NM_019043 NP_061916 XM_006717451 XM_011519514 XP_006717514 XP_011517816	inside exon	inside	128641	inside exon	0	15	15	overlaps 3'UTR	+	129466	NA	54518	42343
	chr8	27850258	27850772	0.123701	0.742208	171633	199607	199612	6	6	0.139647	1	0.228586	1	SCARA5	NM_173833 NP_776194	overlaps 5'	overlaps 5'	0	overlaps exon upstream	0	1	7	5' UTR	-	88483	NA	286133	27215
	chr17	38511592	38512762	-0.106016	0.742109	77979	359336	359342	7	7	0.10918	1	0.228656	1	RARA	NM_000964 NM_001024809 NM_001033603 NM_001145301 NM_001145302 NP_000955 NP_001019980 NP_001138773 NP_001138774 XM_005257552 XM_005257553 XM_005257554 XM_011525095 XM_011525096 XP_005257609 XP_005257610 XP_005257611 XP_011523397 XP_011523398	overlaps two exons	inside	13321	overlaps two exons	0	7	8	overlaps 3'UTR	+	15624	NA	5914	50229
	chr17	78483800	78484216	0.148367	0.741834	82549	370763	370767	5	5	0.127136	1	0.228842	1	NPTX1	NM_002522 NP_002513	upstream	upstream	33396	NA	NA	NA	5	NA	-	9771	NA	4884	37843
	chr16	88453579	88453939	0.148302	0.741509	73024	346840	346844	5	5	0.127341	1	0.229082	1	ZNF469	NM_001127464 NP_001120936 XM_011523386 XM_011523387 XM_011523388 XP_011521688 XP_011521689 XP_011521690 XR_933463	upstream	upstream	39940	NA	NA	NA	2	NA	+	13286	NA	84627	65735
	chr7	105319437	105320151	-0.105914	0.741395	165221	185701	185707	7	7	0.109322	1	0.229159	1	ATXN7L1	NM_020725 NM_138495 NM_152749 NP_065776 NP_612504 NP_689962 XM_005250220 XM_005250221 XM_006715900 XM_006715901 XM_006715902 XM_006715903 XM_006715904 XM_011515935 XM_011515936 XM_011515937 XM_011515938 XM_011515939 XM_011515940 XM_011515941 XM_011515942 XM_011515943 XM_011515944 XM_011515945 XM_011515946 XM_011515947 XM_011515948 XM_011515949 XM_011515950 XM_011515951 XM_011515952 XM_011515953 X…	inside intron	inside	196880	inside intron	-13701	4	12	inside transcription region	-	271810	NA	222255	18305
	chr6	27258726	27259237	-0.105889	0.741226	148856	140371	140377	7	11	0.109352	1	0.229271	1	POM121L2	NM_033482 NP_258443	downstream	downstream	20774	NA	NA	NA	1	NA	-	3169	NA	94026	71071
	chr1	150529170	150529891	-0.123523	0.741138	11310	26195	26200	6	6	0.140216	1	0.229336	1	ADAMTSL4	NM_001288607 NM_001288608 NM_019032 NM_025008 NP_001275536 NP_001275537 NP_061905 NP_079284 XM_011509644 XM_011509645 XM_011509646 XM_011509647 XM_011509648 XM_011509649 XM_011509650 XM_011509651 XM_011509652 XP_011507946 XP_011507947 XP_011507948 XP_011507949 XP_011507950 XP_011507951 XP_011507952 XP_011507953 XP_011507954 XR_921844	covers exon(s)	inside	6872	covers exon(s)	0	10	19	inside transcription region	+	11114	NA	54507	42302
	chr3	87137933	87138700	0.105853	0.740968	122564	83613	83619	7	7	0.109404	1	0.229454	1	VGLL3	NM_016206 NP_057290 XM_005264752 XM_006713138 XM_006713139 XP_005264809 XP_006713201 XP_006713202	upstream	upstream	97676	NA	NA	NA	4	NA	-	53134	NA	389136	33050
	chr5	1948552	1949480	0.105791	0.740539	137405	115713	115719	7	7	0.109491	1	0.229769	1	IRX4	NM_001278632 NM_001278633 NM_001278634 NM_001278635 NM_016358 NP_001265561 NP_001265562 NP_001265563 NP_001265564 NP_057442	upstream	upstream	61259	NA	NA	NA	7	NA	-	9752	NA	50805	38693
	chr12	129298690	129299702	0.105627	0.739391	47266	288605	288611	7	7	0.109731	1	0.23058	1	SLC15A4	NM_145648 NP_663623 XM_011537895 XP_011536197 XR_429081 XR_944494 XR_944495 XR_944496 XR_944497	covers exon(s)	inside	8839	covers exon(s)	0	2	7	inside transcription region	-	30802	NA	121260	9205
	chr6	31651158	31651362	-0.123207	0.739241	149730	146467	146472	6	21	0.141235	1	0.230695	1	LY6G5C	NM_001002848 NM_001002849 NM_025262 NP_079538	inside intron	inside	455	inside intron	-39	2	4	inside transcription region	-	7356	NA	80741	62867
	chr1	94703343	94703507	-0.147703	0.738517	9493	21966	21970	5	13	0.129333	1	0.231225	1	ARHGAP29	NM_004815 NP_004806 XM_006711048 XM_011542438 XM_011542439 XM_011542440 XP_006711111 XP_011540740 XP_011540741 XP_011540742	inside intron	inside	37117	inside intron	-6143	2	26	inside transcription region	-	125221	NA	9411	71130
	chr2	176932840	176933407	-0.184621	0.738484	104527	62991	62994	4	10	0.0591195	1	0.23125	1	EVX2	NM_001080458 NP_001073927 XM_011511108 XP_011509410 XR_922914	downstream	downstream	15283	NA	NA	NA	3	NA	-	3855	NA	344191	30805
	chr16	4012936	4013537	0.184601	0.738402	66911	333262	333265	4	8	0.0591521	1	0.231298	1	ADCY9	NM_001116 NP_001107 XM_005255079 XM_011522353 XP_005255136 XP_011520655	inside exon	inside	152649	inside exon	0	11	11	3'UTR	-	153536	NA	115	8326
	chr19	49223814	49224454	-0.122723	0.736341	92514	396971	396976	6	6	0.142866	1	0.232867	1	RASIP1	NM_017805 NP_060275 XM_011527053 XM_011527054 XM_011527055 XP_011525355 XP_011525356 XP_011525357 XR_935837	overlaps 3'	overlaps 3'	19516	covers exon(s)	0	12	12	overlaps 3'UTR	-	20128	NA	54922	43318
	chr12	124950669	124950990	0.147147	0.735736	46945	287985	287989	5	5	0.131236	1	0.23333	1	NCOR2	NM_001077261 NM_001206654 NM_006312 NP_001070729 NP_001193583 NP_006303	covers exon(s)	inside	51850	covers exon(s)	0	6	14	inside transcription region	-	98337	NA	9612	71865
	chr13	113707840	113708662	-0.147042	0.73521	52735	300978	300982	5	9	0.131579	1	0.233714	1	MCF2L	NM_001112732 NM_024979 NP_001106203 NP_079255 XM_005268309 XM_005268314 XM_005268316 XM_011537482 XM_011537483 XM_011537484 XM_011537485 XM_011537486 XM_011537487 XM_011537488 XM_011537489 XM_011537490 XM_011537491 XM_011537492 XM_011537493 XP_005268366 XP_005268371 XP_005268373 XP_011535784 XP_011535785 XP_011535786 XP_011535787 XP_011535788 XP_011535789 XP_011535790 XP_011535791 XP_011535792 XP…	inside intron	inside	8871	inside intron	6244	3	20	inside transcription region	+	42801	NA	23263	20294
	chr5	172663731	172664439	-0.14698	0.734898	145498	132870	132874	5	5	0.131781	1	0.233941	1	NKX2-5	NM_001166175 NM_001166176 NM_004387 NP_001159647 NP_001159648 NP_004378	promoter	promoter	1416	NA	NA	NA	2	NA	-	3208	NA	1482	12536
	chr6	160023581	160024144	0.146881	0.734407	156491	164999	165003	5	5	0.132126	1	0.234294	1	SOD2	NM_000636 NM_001024465 NM_001024466 NP_000627 NP_001019636 NP_001019637	downstream	downstream	90209	NA	NA	NA	6	NA	-	14204	NA	6648	55015
	chr8	144852716	144853908	-0.104884	0.734188	177526	211801	211807	7	7	0.110736	1	0.234461	1	SCRIB	NM_015356 NM_182706 NP_056171 NP_874365	downstream	downstream	32418	NA	NA	NA	14	NA	-	13236	NA	23513	21114
	chr10	47083283	47083632	-0.122353	0.73412	21557	228468	228473	6	6	0.144112	1	0.234512	1	ANXA8	NM_001040084 NM_001271702 NM_001271703 NP_001035173 NP_001258631 NP_001258632 XM_005276385 XM_006717951 XM_011540096 XM_011540097 XM_011540098 XM_011540099 XM_011540100 XM_011540101 XM_011540102 XM_011549394 XM_011549395 XM_011549396 XM_011549397 XP_005276442 XP_006718014 XP_011538398 XP_011538399 XP_011538400 XP_011538401 XP_011538402 XP_011538403 XP_011538404 XP_011547696 XP_011547697 XP_011547…	inside intron	inside	90511	inside intron	-10303	3	4	inside transcription region	-	162387	NA	653145	54266
	chr8	133772657	133773115	0.122325	0.733947	176381	209173	209178	6	6	0.14421	1	0.234646	1	TMEM71	NM_001145153 NM_144649 NP_001138625 NP_653250 XM_005250794 XM_005250795 XM_006716507 XM_011516845 XP_005250851 XP_005250852 XP_006716570 XP_011515147	overlaps 5'	overlaps 5'	0	covers exon(s)	0	1	9	5' UTR	-	50722	NA	137835	11087
	chr10	102241434	102242535	-0.122182	0.73309	24864	235404	235409	6	6	0.144692	1	0.235271	1	WNT8B	NM_003393 NP_003384	covers exon(s)	inside	18622	covers exon(s)	0	6	6	inside transcription region	+	20587	NA	7479	58611
	chr18	48190466	48191336	-0.146436	0.732179	84712	376792	376796	5	5	0.133676	1	0.235937	1	MAPK4	NM_001292039 NM_001292040 NM_002747 NP_001278968 NP_001278969 NP_002738 XM_005258299 XM_011526074 XM_011526075 XM_011526076 XM_011526077 XM_011526078 XP_005258356 XP_011524376 XP_011524377 XP_011524378 XP_011524379 XP_011524380	overlaps exon downstream	inside	103454	overlaps exon downstream	0	2	3	inside transcription region	+	145497	NA	5596	46479
	chr15	54051239	54051880	-0.183024	0.732095	61373	320602	320605	4	7	0.061296	1	0.236008	1	WDR72	NM_001277176 NM_182758 NP_001264105 NP_877435 NR_102334 NR_102335 NR_102336 XM_011521433 XM_011521434 XM_011521435 XM_011521436 XM_011521437 XP_011519735 XP_011519736 XP_011519737 XP_011519738 XP_011519739	overlaps 5'	overlaps 5'	0	inside intron	-20	1	17	5' UTR	-	144236	NA	256764	22609
	chr6	32064578	32064660	-0.121924	0.731543	149866	148233	148238	6	67	0.145607	1	0.236432	1	TNXB	NM_019105 NM_032470 NP_061978 NP_115859	inside exon	inside	12491	inside exon	0	3	44	inside transcription region	-	68219	NA	7148	56894
	chr4	151177137	151178205	0.14613	0.730649	135007	110169	110173	5	5	0.134753	1	0.237106	1	DCLK2	NM_001040260 NM_001040261 NM_152619 NP_001035350 NP_001035351 NR_036614 XM_005262785 XM_005262786 XP_005262842 XP_005262843 XR_244621	overlaps exon upstream	inside	177711	overlaps exon upstream	0	17	17	inside transcription region	+	179182	NA	166614	14791
	chr11	64507835	64508538	0.121765	0.730587	33111	256203	256208	6	6	0.146146	1	0.237146	1	RASGRP2	NM_001098670 NM_001098671 NM_005825 NM_153819 NP_001092140 NP_001092141 NP_722541 XM_005273707 XM_011544718 XM_011544719 XM_011544720 XM_011544721 XM_011544722 XM_011544723 XM_011544724 XM_011544725 XP_005273764 XP_011543020 XP_011543021 XP_011543022 XP_011543023 XP_011543024 XP_011543025 XP_011543026 XP_011543027	covers exon(s)	inside	4390	covers exon(s)	0	5	17	inside transcription region	-	18545	NA	10235	4124
	chr12	5936877	5937409	-0.146109	0.730544	39366	270468	270472	5	5	0.134826	1	0.23718	1	ANO2	NM_001278596 NM_001278597 NM_020373 NP_001265525 NP_001265526 XM_006718988 XM_006718990 XM_006718991 XM_011520975 XM_011520976 XM_011520977 XM_011520978 XM_011520979 XM_011520980 XM_011520981 XM_011520982 XM_011520983 XM_011520984 XM_011520985 XP_006719051 XP_006719053 XP_006719054 XP_011519277 XP_011519278 XP_011519279 XP_011519280 XP_011519281 XP_011519282 XP_011519283 XP_011519284 XP_011519285…	overlaps exon upstream	inside	117016	overlaps exon upstream	0	7	7	overlaps 3'UTR	-	118801	NA	57101	47828
	chr13	112838528	112838970	0.146088	0.730439	52469	300161	300165	5	11	0.134907	1	0.237263	1	SOX1	NM_005986 NP_005977	downstream	downstream	116615	NA	NA	NA	1	NA	+	4107	NA	6656	55052
	chr20	57463397	57463530	-0.145987	0.729936	111849	409387	409391	5	34	0.135252	1	0.237641	1	GNAS	NM_000516 NM_001077488 NM_001077489 NM_001077490 NM_016592 NM_080425 NM_080426 NP_000507 NP_001070956 NP_001070957 NP_001070958 NP_057676 NP_536350 NP_536351 NR_003259	inside intron	inside	35361	inside intron	7136	2	13	inside transcription region	+	58214	NA	2778	25744
	chr8	1494546	1495332	0.121597	0.729584	169612	195386	195391	6	6	0.146721	1	0.237903	1	DLGAP2	NM_001277161 NM_004745 NP_001264090 NP_004736 XM_011534761 XM_011534762 XM_011534763 XM_011534764 XM_011534765 XM_011547369 XM_011547370 XM_011547371 XM_011547372 XM_011547373 XM_011547374 XM_011547375 XM_011547376 XP_011533063 XP_011533064 XP_011533065 XP_011533066 XP_011533067 XP_011545671 XP_011545672 XP_011545673 XP_011545674 XP_011545675 XP_011545676 XP_011545677 XP_011545678	inside intron	inside	45014	inside intron	1459	2	11	5' UTR	+	207110	NA	9228	70097
	chr7	1589295	1589856	0.121595	0.729572	158352	169724	169729	6	6	0.146728	1	0.237911	1	TMEM184A	NM_001097620 NM_152689 NP_001091089 XM_006715653 XM_006715655 XM_011515164 XM_011515165 XM_011515166 XP_006715716 XP_006715718 XP_011513466 XP_011513467 XP_011513468	inside intron	inside	6210	inside intron	-21	5	9	inside transcription region	-	14195	NA	202915	16856
	chr7	157394337	157395449	0.121569	0.729415	168711	193243	193248	6	6	0.146824	1	0.238023	1	PTPRN2	NM_002847 NM_130842 NM_130843 NP_002838 NP_570857 NP_570858 XM_011516445 XM_011516446 XM_011516447 XM_011516448 XM_011516449 XP_011514747 XP_011514748 XP_011514749 XP_011514750 XP_011514751	inside intron	inside	985033	inside intron	1244	15	22	inside transcription region	-	1048732	NA	5799	49621
	chr16	70697712	70698831	-0.121556	0.729333	71128	342700	342705	6	6	0.146867	1	0.238084	1	MTSS1L	NM_138383 NP_612392 XM_005256236 XM_011523450 XM_011523451 XM_011523452 XM_011523453 XM_011523454 XM_011523455 XM_011523456 XM_011523457 XM_011523458 XM_011523459 XP_005256293 XP_011521752 XP_011521753 XP_011521754 XP_011521755 XP_011521756 XP_011521757 XP_011521758 XP_011521759 XP_011521760 XP_011521761 XR_933483	covers exon(s)	inside	21123	covers exon(s)	0	15	15	inside transcription region	-	24847	NA	92154	70045
	chr7	157412628	157413287	0.10417	0.729191	168721	193277	193283	7	7	0.111609	1	0.238194	1	PTPRN2	NM_002847 NM_130842 NM_130843 NP_002838 NP_570857 NP_570858 XM_011516445 XM_011516446 XM_011516447 XM_011516448 XM_011516449 XP_011514747 XP_011514748 XP_011514749 XP_011514750 XP_011514751	inside intron	inside	967195	inside intron	766	14	22	inside transcription region	-	1048732	NA	5799	49621
	chr2	130901223	130902432	-0.121519	0.729114	102389	58910	58915	6	6	0.146989	1	0.238251	1	CCDC74B	NM_001258307 NM_207310 NP_001245236 NP_997193 XM_005263840 XM_005263842 XM_006712833 XM_006712834 XM_006712835 XM_006712837 XM_011512142 XM_011512143 XM_011512144 XM_011512145 XM_011512146 XM_011512147 XP_005263897 XP_005263899 XP_006712896 XP_006712897 XP_006712898 XP_006712900 XP_011510444 XP_011510445 XP_011510446 XP_011510447 XP_011510448 XP_011510449	covers exon(s)	inside	275	covers exon(s)	0	1	2	inside transcription region	-	3001	NA	91409	69599
	chr7	157443760	157444501	-0.121466	0.728796	168736	193314	193319	6	6	0.14719	1	0.238505	1	PTPRN2	NM_002847 NM_130842 NM_130843 NP_002838 NP_570857 NP_570858 XM_011516445 XM_011516446 XM_011516447 XM_011516448 XM_011516449 XP_011514747 XP_011514748 XP_011514749 XP_011514750 XP_011514751	inside intron	inside	935981	inside intron	4547	13	22	inside transcription region	-	1048732	NA	5799	49621
	chr7	22894281	22895283	-0.104083	0.728581	160039	173988	173994	7	11	0.111724	1	0.238667	1	SNORD93	NR_003075	promoter	promoter	949	NA	NA	NA	1	NA	+	73	NA	692210	56039
	chr8	141537020	141538019	0.145635	0.728177	176760	209828	209832	5	5	0.136481	1	0.238956	1	AGO2	NM_001164623 NM_012154 NP_001158095 NP_036286 XM_011516964 XM_011516965 XM_011516966 XM_011516967 XM_011516968 XP_011515266 XP_011515267 XP_011515268 XP_011515269 XP_011515270	downstream	downstream	107627	NA	NA	NA	19	NA	-	104382	NA	27161	25199
	chr8	23571706	23572199	-0.12135	0.728102	171315	198933	198938	6	9	0.147586	1	0.239008	1	NKX2-6	NM_001136271 NP_001129743	upstream	upstream	7595	NA	NA	NA	2	NA	-	4147	NA	137814	11084
	chr10	5734571	5735349	0.145468	0.72734	19276	223672	223676	5	5	0.137102	1	0.239599	1	FAM208B	NM_017782 NP_060252 XM_005252474 XM_005252475 XM_005252476 XM_005252478 XM_005252480 XM_005252481 XM_005252482 XM_011519515 XM_011519516 XM_011519517 XM_011519518 XM_011519519 XM_011519520 XM_011519521 XM_011519522 XM_011519523 XM_011519524 XM_011519525 XP_005252531 XP_005252532 XP_005252533 XP_005252535 XP_005252537 XP_005252538 XP_005252539 XP_011517817 XP_011517818 XP_011517819 XP_011517820 XP…	inside intron	inside	7770	inside intron	-7432	1	21	5' UTR	+	78902	NA	54906	43282
	chr2	241076282	241076441	-0.121169	0.727014	108653	71799	71804	6	29	0.148222	1	0.239844	1	MYEOV2	NM_001163424 NM_138336 NP_001156896 NP_612209	promoter	promoter	518	NA	NA	NA	5	NA	-	9784	NA	150678	13017
	chr6	45609499	45610266	0.145307	0.726537	151680	154966	154970	5	10	0.13772	1	0.240197	1	RUNX2	NM_001015051 NM_001024630 NM_001278478 NM_004348 NP_001015051 NP_001019801 NP_001265407 NR_103532 NR_103533 XM_006715232 XM_011514960 XM_011514961 XM_011514962 XM_011514963 XM_011514964 XM_011514965 XM_011514966 XM_011514967 XM_011514968 XP_006715295 XP_011513262 XP_011513263 XP_011513264 XP_011513265 XP_011513266 XP_011513267 XP_011513268 XP_011513269 XP_011513270 XR_926323	downstream	downstream	313445	NA	NA	NA	9	NA	+	222765	NA	860	67187
	chr17	17712609	17713886	-0.120945	0.725673	76026	354631	354636	6	9	0.148974	1	0.240879	1	RAI1	NM_030665 NP_109590	covers exon(s)	inside	127822	covers exon(s)	0	6	6	overlaps 3'UTR	+	129978	NA	10743	5833
	chr13	47470793	47471197	-0.103581	0.725067	50083	295136	295142	7	7	0.112303	1	0.241328	1	HTR2A	NM_000621 NM_001165947 NP_000612 NP_001159419	overlaps exon downstream	inside	14	overlaps exon downstream	0	1	4	5' UTR	-	65534	NA	3356	30072
	chr12	117147009	117147684	-0.12083	0.724982	46057	285707	285712	6	6	0.149396	1	0.24139	1	C12orf49	NM_024738 NP_079014 XM_005253937 XP_005253994	downstream	downstream	28159	NA	NA	NA	5	NA	-	22247	NA	79794	61237
	chr5	157098553	157099197	-0.144914	0.724568	144706	131253	131257	5	11	0.139111	1	0.241719	1	C5orf52	NM_001145132 NP_001138604 XM_011534416 XP_011532718	overlaps 5'	overlaps 5'	0	covers exon(s)	0	1	3	overlaps 5' UTR	+	8601	NA	100190949	925
	chr2	177036436	177037631	-0.144911	0.724556	104572	63313	63317	5	5	0.139118	1	0.241725	1	HOXD3	NM_006898 NP_008829 XM_005246509 XM_005246510 XM_005246511 XM_005246513 XM_006712477 XM_011511065 XM_011511066 XP_005246566 XP_005246567 XP_005246568 XP_005246570 XP_006712540 XP_011509367 XP_011509368	inside exon	inside	7631	inside exon	0	3	3	overlaps 3'UTR	+	9021	NA	3232	29799
	chr17	53638473	53639063	0.144744	0.723721	79850	364295	364299	5	5	0.13974	1	0.242404	1	MMD	NM_012329 NP_036461 XM_006721795 XP_006721858 XR_429880 XR_934430	upstream	upstream	139132	NA	NA	NA	7	NA	-	29367	NA	23531	21183
	chr12	132680733	132681641	0.120604	0.723626	47820	289971	289976	6	6	0.150214	1	0.242474	1	GALNT9	NM_001122636 NM_021808 NP_001116108 NP_068580	overlaps 3'	overlaps 3'	224264	overlaps exon downstream	0	11	11	3'UTR	-	224988	NA	50614	38508
	chr2	234776807	234777085	-0.144723	0.723617	107751	69914	69918	5	5	0.139809	1	0.242477	1	MSL3P1	NM_001166217 NR_024322	overlaps 5'	overlaps 5'	0	covers exon(s)	0	1	2	5' UTR	-	2965	NA	151507	13175
	chr13	107028903	107029443	-0.144712	0.723559	51894	298837	298841	5	5	0.139854	1	0.24252	1	LINC00460	NR_034119	overlaps 5'	overlaps 5'	0	covers exon(s)	0	1	3	inside transcription region	+	1231	NA	728192	57479
	chr1	76081962	76082888	-0.120544	0.723266	8648	20088	20093	6	6	0.150438	1	0.242753	1	SLC44A5	NM_001130058 NM_152697 NP_001123530 NP_689910 XM_006710445 XM_011540981 XM_011540982 XM_011540983 XM_011540984 XM_011540985 XM_011540986 XM_011540987 XM_011540988 XM_011540989 XM_011540990 XP_006710508 XP_011539283 XP_011539284 XP_011539285 XP_011539286 XP_011539287 XP_011539288 XP_011539289 XP_011539290 XP_011539291 XP_011539292	inside intron	inside	60722	inside intron	60526	1	22	5' UTR	-	471535	NA	204962	17068
	chr6	13873667	13874251	-0.144291	0.721456	147869	138211	138215	5	5	0.141356	1	0.244148	1	RNF182	NM_001165032 NM_001165033 NM_001165034 NM_152737 NP_001158504 NP_001158505 NP_001158506 NP_689950	upstream	upstream	50426	NA	NA	NA	3	NA	+	55563	NA	221687	18171
	chr7	116962452	116963259	-0.120242	0.721452	165756	186649	186654	6	15	0.151504	1	0.24415	1	WNT2	NM_003391 NP_003382 NR_024047	overlaps exon downstream	inside	84	overlaps exon downstream	0	1	5	5' UTR	-	46657	NA	7472	58598
	chr11	69462660	69463323	0.120236	0.721418	34176	259359	259364	6	9	0.151529	1	0.244182	1	CCND1	NM_053056 NP_444284 XM_006718653 XP_006718716	covers exon(s)	inside	6787	covers exon(s)	0	4	5	inside transcription region	+	13369	NA	595	50422
	chr16	2902608	2903392	0.12018	0.721082	66618	332522	332527	6	6	0.151734	1	0.244456	1	PRSS22	NM_022119 NP_071402 XM_005255473 XM_006720915 XP_005255530 XP_006720978	overlaps 3'	overlaps 3'	4779	covers exon(s)	0	6	6	overlaps 3'UTR	-	5443	NA	64063	52131
	chr10	104170217	104170718	-0.144179	0.720894	25158	236354	236358	5	5	0.141759	1	0.244595	1	PSD	NM_001270965 NM_001270966 NM_002779 NP_001257894 NP_001257895 NP_002770 NR_073110 XM_011539968 XM_011539969 XP_011538270 XP_011538271	covers exon(s)	inside	8973	covers exon(s)	0	11	18	inside transcription region	-	17317	NA	5662	47046
	chr3	13860204	13860812	0.144071	0.720353	118349	74829	74833	5	5	0.142179	1	0.245019	1	WNT7A	NM_004625 NP_004616 XM_011534090 XM_011534091 XP_011532392 XP_011532393	inside exon	inside	60806	inside exon	0	4	4	overlaps 3'UTR	-	61536	NA	7476	58605
	chr11	102745682	102746365	0.144041	0.720206	36163	263534	263538	5	5	0.142289	1	0.245137	1	MMP12	NM_002426 NP_002417	overlaps 5'	overlaps 5'	0	overlaps exon upstream	0	1	11	5' UTR	-	12300	NA	4321	35741
	chr16	87915396	87916394	0.119991	0.719946	72850	346434	346439	6	6	0.152376	1	0.245313	1	CA5A	NM_001739 NP_001730 XM_005256134 XM_011523309 XM_011523310 XP_005256191 XP_011521611 XP_011521612 XR_933417	downstream	downstream	53718	NA	NA	NA	7	NA	-	48487	NA	763	58940
	chr6	1635578	1635847	0.143874	0.719371	146833	136074	136078	5	5	0.142908	1	0.245772	1	GMDS	NM_001253846 NM_001500 NP_001240775 NP_001491 XM_006715066 XM_011514500 XM_011514501 XM_011514502 XM_011514503 XM_011514504 XM_011514505 XM_011514506 XM_011514507 XP_006715129 XP_011512802 XP_011512803 XP_011512804 XP_011512805 XP_011512806 XP_011512807 XP_011512808 XP_011512809	inside intron	inside	610021	inside intron	-10802	10	11	inside transcription region	-	621833	NA	2762	25711
	chr17	80554772	80555018	0.143842	0.719212	83272	373003	373007	5	9	0.143034	1	0.245908	1	FOXK2	NM_004514 NM_181430 NM_181431 NP_004505 XM_011523573 XP_011521875 XR_933935	inside intron	inside	1114	inside intron	-704	1	2	inside transcription region	+	8825	NA	3607	31483
	chr7	155259524	155260474	-0.143838	0.719191	168347	192221	192225	5	11	0.143043	1	0.24592	1	EN2	NM_001427 NP_001418	downstream	downstream	8700	NA	NA	NA	2	NA	+	6702	NA	2020	16779
	chr12	132654742	132655797	0.143821	0.719104	47804	289922	289926	5	5	0.143102	1	0.245994	1	NOC4L	NM_024078 NP_076983 XR_944714	downstream	downstream	25749	NA	NA	NA	15	NA	+	7993	NA	79050	59833
	chr5	139227606	139228242	-0.102716	0.719011	143266	127886	127892	7	7	0.113262	1	0.246075	1	NRG2	NM_001184935 NM_004883 NM_013981 NM_013982 NM_013983 NM_013984 NM_013985 NP_001171864 NP_004874 NP_053584 NP_053585 NP_053586 XM_005268533 XM_006714808 XM_006714810 XM_011537710 XM_011537711 XM_011537712 XM_011537713 XP_005268590 XP_006714871 XP_006714873 XP_011536012 XP_011536013 XP_011536014 XP_011536015 XR_944342	inside exon	inside	194642	inside exon	0	8	8	inside transcription region	-	196520	NA	9542	71627
	chr1	50573970	50574837	-0.14379	0.718952	7226	17119	17123	5	5	0.14322	1	0.246124	1	ELAVL4	NM_001144774 NM_001144775 NM_001144776 NM_001144777 NM_001294348 NM_021952 NP_001138246 NP_001138247 NP_001138248 NP_001138249 NP_001281277 NP_068771 XM_006710411 XM_006710412 XM_006710414 XM_011540889 XM_011540890 XM_011540891 XM_011540892 XM_011540893 XM_011540894 XM_011540895 XM_011540896 XP_006710474 XP_006710475 XP_006710477 XP_011539191 XP_011539192 XP_011539193 XP_011539194 XP_011539195 XP…	overlaps 5'	overlaps 5'	0	overlaps exon upstream	0	1	7	5' UTR	+	92946	NA	1996	16352
	chr17	37024020	37024760	-0.119764	0.718585	77722	358616	358621	6	6	0.153188	1	0.246421	1	LASP1	NM_001271608 NM_006148 NP_001258537 NP_006139 NR_073384	promoter	promoter	1352	NA	NA	NA	4	NA	+	29341	NA	3927	33494
	chr19	18761132	18761792	-0.119708	0.718245	89574	389190	389195	6	6	0.153393	1	0.246688	1	KLHL26	NM_018316 NP_060786	inside intron	inside	13294	inside intron	-13184	1	3	inside transcription region	+	33464	NA	55295	44653
	chr15	65197576	65198005	-0.143625	0.718126	62142	322132	322136	5	5	0.143851	1	0.246782	1	ANKDD1A	NM_182703 NP_874362	upstream	upstream	6096	NA	NA	NA	8	NA	+	19682	NA	348094	31031
	chr6	147124881	147125402	-0.119629	0.717775	155572	163184	163189	6	6	0.153677	1	0.247063	1	ADGB	NM_024694 NP_078970 XM_006715566 XM_011536125 XM_011536126 XM_011536127 XM_011536128 XM_011536129 XM_011536130 XM_011536131 XM_011536132 XM_011536133 XM_011536134 XM_011536135 XP_006715629 XP_011534427 XP_011534428 XP_011534429 XP_011534430 XP_011534431 XP_011534432 XP_011534433 XP_011534434 XP_011534435 XP_011534436 XP_011534437	inside intron	inside	67247	inside intron	-1733	11	12	inside transcription region	+	78963	NA	79747	61127
	chr10	131650331	131650741	0.143455	0.717275	27117	240714	240718	5	5	0.144499	1	0.247451	1	EBF3	NM_001005463 NP_001005463 XM_005252667 XM_005252668 XM_005252669 XM_006717739 XM_006717740 XM_006717741 XM_006717742 XM_006717743 XM_006717744 XM_011539574 XM_011539575 XM_011539576 XP_005252724 XP_005252725 XP_005252726 XP_006717802 XP_006717803 XP_006717804 XP_006717805 XP_006717806 XP_006717807 XP_011537876 XP_011537877 XP_011537878	inside intron	inside	111350	inside intron	-3586	11	16	inside transcription region	-	128595	NA	253738	22102
	chr3	129118327	129118667	-0.102414	0.716898	124557	87613	87619	7	7	0.113598	1	0.247763	1	RPL32P3	NR_003111	promoter	promoter	45	NA	NA	NA	4	NA	-	16605	NA	132241	10677
	chr6	31600453	31600597	-0.143285	0.716427	149713	146126	146130	5	76	0.145128	1	0.248114	1	PRRC2A	NM_004638 NM_080686 NP_004629 NP_542417 XM_011514890 XM_011547289 XM_011547290 XM_011547690 XM_011547691 XM_011547692 XM_011547909 XM_011547910 XM_011547911 XM_011548080 XM_011548275 XM_011548276 XM_011548463 XM_011548464 XP_011513192 XP_011545591 XP_011545592 XP_011545992 XP_011545993 XP_011545994 XP_011546211 XP_011546212 XP_011546213 XP_011546382 XP_011546577 XP_011546578 XP_011546765 XP_01154…	inside exon	inside	12003	inside exon	0	16	31	inside transcription region	+	17104	NA	7916	60068
	chr1	67600229	67600835	-0.119375	0.716252	8413	19567	19572	6	6	0.154574	1	0.248243	1	C1orf141	NM_001013674 NM_001276351 NM_001276352 NP_001263280 NP_001263281 NR_075077 XM_011541464 XM_011541465 XM_011541466 XM_011541467 XM_011541468 XM_011541469 XM_011541470 XM_011541471 XM_011541472 XM_011541473 XM_011541474 XM_011541475 XP_011539766 XP_011539767 XP_011539768 XP_011539769 XP_011539770 XP_011539771 XP_011539772 XP_011539773 XP_011539774 XP_011539775 XP_011539776 XP_011539777	overlaps 5'	overlaps 5'	0	covers exon(s)	0	1	9	5' UTR	-	42795	NA	400757	33922
	chr2	129548007	129548448	0.143147	0.715735	102327	58799	58803	5	5	0.145659	1	0.248636	1	HS6ST1	NM_004807 NP_004798	upstream	upstream	471836	NA	NA	NA	2	NA	-	53117	NA	9394	70991
	chr8	97657553	97658774	-0.102239	0.71567	174724	206066	206072	7	10	0.113781	1	0.24869	1	CPQ	NM_016134 NP_057218 XM_005250755 XM_006716498 XM_011516793 XM_011516794 XP_005250812 XP_006716561 XP_011515095 XP_011515096 XR_428374 XR_928286	overlaps exon downstream	inside	54	overlaps exon downstream	0	1	8	5' UTR	+	498223	NA	10404	4702
	chr11	65743851	65744159	-0.143027	0.715135	33454	257289	257293	5	5	0.146123	1	0.24912	1	SART1	NM_005146 NP_005137 XM_011545344 XM_011545345 XP_011543646 XP_011543647 XR_950099	covers exon(s)	inside	14691	covers exon(s)	0	14	20	inside transcription region	+	18447	NA	9092	69280
	chr13	114820315	114821703	0.119066	0.714399	53007	301792	301797	6	6	0.155652	1	0.249692	1	RASA3	NM_007368 NP_031394 XM_005266196 XM_011534841 XM_011534842 XM_011548883 XM_011548884 XM_011548885 XP_005266253 XP_011533143 XP_011533144 XP_011547185 XP_011547186 XP_011547187	inside intron	inside	76392	inside intron	-2684	3	11	inside transcription region	-	115382	NA	22821	18676
	chr5	140867386	140868686	-0.14287	0.71435	143582	129037	129041	5	5	0.146747	1	0.249725	1	PCDHGA8	NM_014004 NM_032088 NP_054723 NP_114477	inside intron	inside	95903	inside intron	5687	2	4	inside transcription region	+	121065	NA	9708	72317
	chr6	28557283	28557424	-0.119048	0.714291	149074	141207	141212	6	25	0.155717	1	0.249769	1	ZBED9	NM_052923 NP_443155 XM_006725471 XM_011514283 XM_011514284 XM_011514285 XM_011514286 XM_011514287 XM_011514288 XM_011547183 XM_011547184 XM_011547185 XM_011547186 XM_011547187 XM_011547188 XP_006725534 XP_011512585 XP_011512586 XP_011512587 XP_011512588 XP_011512589 XP_011512590 XP_011545485 XP_011545486 XP_011545487 XP_011545488 XP_011545489 XP_011545490	promoter	promoter	2171	NA	NA	NA	4	NA	-	15705	NA	114821	8202
	chr8	117950395	117950929	-0.119036	0.714218	175487	207660	207665	6	11	0.155762	1	0.249833	1	AARD	NM_001025357 NP_001020528 XM_011517043 XP_011515345	overlaps 5'	overlaps 5'	0	covers exon(s)	0	1	2	overlaps 5' UTR	+	5775	NA	441376	36332
	chr20	62209427	62210291	0.11903	0.714181	112461	410864	410869	6	6	0.155786	1	0.249863	1	HELZ2	NM_001037335 NM_033405 NP_001032412 NP_208384 XM_011529092 XP_011527394	upstream	upstream	3835	NA	NA	NA	20	NA	-	16153	NA	85441	66946
	chr13	49792685	49793170	-0.142761	0.713803	50184	295360	295364	5	5	0.147169	1	0.25017	1	MLNR	NM_001507 NP_001498	promoter	promoter	1304	NA	NA	NA	2	NA	+	2039	NA	2862	27239
	chr12	54475010	54475673	-0.14274	0.713701	42484	277798	277802	5	5	0.14725	1	0.250248	1	FLJ12825	NR_026655	inside intron	inside	22972	inside intron	-22661	1	2	inside transcription region	+	63980	NA	440101	36053
	chr6	33419653	33419790	-0.178369	0.713474	150200	151663	151666	4	21	0.0682583	1	0.250424	1	SYNGAP1	NM_001130066 NM_006772 NP_006763	inside exon	inside	14208	inside exon	0	12	12	3'UTR	+	16021	NA	8831	67928
	chr16	66600283	66600700	0.142691	0.713453	70562	341164	341168	5	11	0.147441	1	0.25044	1	CMTM1	NM_052999 NM_181268 NM_181269 NM_181270 NM_181271 NM_181272 NM_181283 NM_181285 NM_181286 NM_181287 NM_181288 NM_181289 NM_181290 NM_181292 NM_181293 NM_181294 NM_181295 NM_181296 NM_181297 NM_181298 NM_181299 NM_181300 NM_181301 NP_443725 NP_851785 NP_851786 NP_851787 NP_851788 NP_851789 NP_851800 NP_851813	overlaps 5'	overlaps 5'	0	overlaps exon upstream	0	1	4	inside transcription region	+	12688	NA	113540	7954
	chr20	1246703	1247037	-0.101894	0.713258	109286	402357	402363	7	10	0.114108	1	0.25059	1	SNPH	NM_014723 NP_055538 XM_005260888 XM_005260889 XM_011529402 XM_011529403 XM_011529404 XM_011529405 XM_011529406 XP_005260945 XP_005260946 XP_011527704 XP_011527705 XP_011527706 XP_011527707 XP_011527708	overlaps 5'	overlaps 5'	0	overlaps exon upstream	0	1	7	5' UTR	+	43011	NA	9751	72476
	chr11	68920466	68920648	-0.178313	0.713251	34107	259178	259181	4	7	0.0683475	1	0.250596	1	TPCN2	NM_139075 NP_620714 XM_005273824 XM_005273826 XM_005273827 XM_005273828 XM_005273830 XM_005273831 XM_005273832 XM_006718453 XM_006718454 XM_006718456 XM_011544802 XM_011544803 XM_011544804 XM_011544805 XM_011544806 XM_011544807 XM_011544808 XP_005273881 XP_005273883 XP_005273884 XP_005273885 XP_005273887 XP_005273888 XP_005273889 XP_006718516 XP_006718517 XP_006718519 XP_011543104 XP_011543105 XP…	downstream	downstream	104116	NA	NA	NA	25	NA	+	41722	NA	219931	17765
	chr20	55201655	55202447	-0.142641	0.713204	111690	408902	408906	5	17	0.147627	1	0.250638	1	TFAP2C	NM_003222 NP_003213	promoter	promoter	1911	NA	NA	NA	7	NA	+	9980	NA	7022	56456
	chr16	84695193	84695749	0.118797	0.712784	72081	344644	344649	6	6	0.156607	1	0.250967	1	KLHL36	NM_001303451 NM_024731 NP_001290380 NP_079007 XM_005256149 XP_005256206 XR_243425 XR_933433	inside exon	inside	13062	inside exon	0	4	4	overlaps 3'UTR	+	13785	NA	79786	61224
	chr20	61560373	61561020	-0.118786	0.712719	112239	410357	410362	6	6	0.156645	1	0.251017	1	DIDO1	NM_001193369 NM_001193370 NM_022105 NM_033081 NM_080796 NM_080797 NP_001180298 NP_001180299 NP_071388 NP_149072 NP_542986 NP_542987 XM_011528504 XM_011528505 XM_011528506 XM_011528507 XM_011528508 XM_011528509 XM_011528510 XP_011526806 XP_011526807 XP_011526808 XP_011526809 XP_011526810 XP_011526811 XP_011526812	inside intron	inside	8284	inside intron	8127	1	6	5' UTR	-	32954	NA	11083	6881
	chr11	62314417	62315320	-0.10181	0.712671	32700	254932	254938	7	11	0.114199	1	0.25106	1	AHNAK	NM_001620 NM_024060 NP_001611 NP_076965 XM_005274240 XM_005274241 XM_005274242 XM_005274243 XM_005274244 XM_005274245 XM_011545249 XM_011545250 XP_005274297 XP_005274298 XP_005274299 XP_005274300 XP_005274301 XP_005274302 XP_011543551 XP_011543552	promoter	promoter	85	NA	NA	NA	6	NA	-	113318	NA	79026	59775
	chr1	28241425	28241681	-0.142524	0.712619	4938	11567	11571	5	15	0.14806	1	0.2511	1	RPA2	NM_001286076 NM_001297558 NM_002946 NP_001273005 NP_001284487 NP_002937 XM_011541897 XP_011540199	promoter	promoter	189	NA	NA	NA	9	NA	-	23187	NA	6118	51053
	chr17	43505638	43506728	-0.101786	0.712499	78938	361885	361891	7	12	0.114224	1	0.251186	1	ARHGAP27	NM_001159330 NM_001282290 NM_174919 NM_199282 NP_001269219 NP_777579 NP_954976 XM_005257128 XM_005275642 XM_006721745 XM_006721747 XM_006721750 XM_006725259 XM_006725261 XM_006725608 XM_006725610 XM_006725613 XM_006725615 XM_011524468 XM_011524469 XM_011524470 XM_011524471 XM_011524472 XM_011524473 XM_011524474 XM_011546333 XM_011546334 XM_011546335 XM_011546336 XM_011546337 XM_011546338 XM_01154…	overlaps 3'	overlaps 3'	4384	overlaps exon downstream	0	4	4	3'UTR	-	4394	NA	201176	16645
	chr7	38948460	38949140	-0.101695	0.711866	161224	176764	176770	7	7	0.114312	1	0.25167	1	VPS41	NM_014396 NM_080631 NP_055211 NP_542198 XR_926930	overlaps 5'	overlaps 5'	0	covers exon(s)	0	1	27	overlaps 5' UTR	-	185257	NA	27072	24993
	chr1	208132004	208133116	0.118635	0.711812	15567	35850	35855	6	6	0.157181	1	0.25171	1	CD34	NM_001025109 NM_001773 NP_001020280 NP_001764 XM_011510170 XP_011508472	upstream	upstream	47321	NA	NA	NA	8	NA	-	24800	NA	947	71361
	chr1	150123077	150123734	-0.17795	0.7118	11261	26035	26038	4	12	0.0689213	1	0.25172	1	PLEKHO1	NM_001304722 NM_001304723 NM_001304724 NM_016274 NP_001291651 NP_001291652 NP_001291653 NP_057358	covers exon(s)	inside	907	covers exon(s)	0	2	6	inside transcription region	+	9655	NA	51177	39389
	chr6	32178603	32178991	0.177776	0.711104	149912	148958	148961	4	11	0.0692097	1	0.25227	1	NOTCH4	NM_004557 NP_004548	overlaps exon upstream	inside	12853	overlaps exon upstream	0	18	29	inside transcription region	-	29224	NA	4855	37740
	chr2	198650880	198651498	-0.118407	0.710444	105380	64960	64965	6	14	0.157965	1	0.25279	1	BOLL	NM_001284358 NM_001284361 NM_001284362 NM_033030 NM_197970 NP_001271287 NP_001271290 NP_001271291 NP_149019 NP_932074 XM_006712715 XM_011511692 XM_011511693 XM_011511694 XM_011511695 XP_006712778 XP_011509994 XP_011509995 XP_011509996 XP_011509997	overlaps 5'	overlaps 5'	0	overlaps exon upstream	0	1	9	5' UTR	-	59335	NA	66037	54837
	chr6	31744831	31745181	-0.118354	0.710123	149766	146834	146839	6	26	0.158162	1	0.253053	1	VWA7	NM_025258 NP_079534 XM_005249427 XM_005272904 XM_005274894 XM_005275059 XM_005275316 XM_005275620 XM_011547317 XP_005249484 XP_005272961 XP_005274951 XP_005275116 XP_005275373 XP_005275677 XP_011545619 XR_926313 XR_951497 XR_952672 XR_952954 XR_953088	overlaps 5'	overlaps 5'	0	covers exon(s)	0	1	10	inside transcription region	-	8313	NA	80737	62785
	chr6	123109391	123110554	-0.101281	0.708967	154382	160793	160799	7	14	0.114722	1	0.253981	1	SMPDL3A	NM_001286138 NM_006714 NP_001273067 NP_006705 XM_005266797 XM_005266798 XM_005266799 XM_005266801 XM_005266802 XP_005266854 XP_005266855 XP_005266856 XP_005266858 XP_005266859	overlaps 5'	overlaps 5'	0	overlaps exon upstream	0	1	7	5' UTR	+	20893	NA	10924	6395
	chr17	9729253	9729424	0.118064	0.708383	75394	353328	353333	6	10	0.159196	1	0.254455	1	GLP2R	NM_004246 NP_004237 XM_005256861 XM_011524077 XP_005256918 XP_011522379	overlaps 5'	overlaps 5'	0	overlaps exon upstream	0	1	13	overlaps 5' UTR	+	63641	NA	9340	70717
	chr7	30635712	30636176	-0.141597	0.707985	160683	175763	175767	5	5	0.151624	1	0.254768	1	GARS	NM_002047 NP_002038 XM_006715686 XP_006715749	inside intron	inside	1531	inside intron	-952	1	17	inside transcription region	+	39467	NA	2617	23999
	chr5	1867978	1868693	0.117994	0.707966	137382	115617	115622	6	6	0.159459	1	0.254785	1	IRX4	NM_001278632 NM_001278633 NM_001278634 NM_001278635 NM_016358 NP_001265561 NP_001265562 NP_001265563 NP_001265564 NP_057442	downstream	downstream	14168	NA	NA	NA	5	NA	-	5320	NA	50805	38689
	chr17	47073436	47073994	-0.117932	0.707591	79390	363134	363139	6	9	0.159683	1	0.255108	1	IGF2BP1	NM_001160423 NM_006546 NP_001153895 NP_006537 XM_005256955 XM_011524201 XP_005257012 XP_011522503	promoter	promoter	780	NA	NA	NA	15	NA	+	58733	NA	10642	5534
	chr6	8436218	8436466	0.176883	0.707534	147486	137419	137422	4	12	0.070623	1	0.255162	1	LOC100506207	NR_038979 NR_038980	overlaps exon downstream	inside	362	overlaps exon downstream	0	1	5	inside transcription region	+	349822	NA	100506207	2023
	chr11	20626786	20627781	-0.141378	0.706891	30480	249966	249970	5	5	0.152493	1	0.255665	1	SLC6A5	NM_004211 NP_004202 XM_005253225 XM_011520473 XP_005253282 XP_011518775	inside intron	inside	5840	inside intron	771	3	15	5' UTR	+	55664	NA	9152	69654
	chr3	128780164	128780916	0.141347	0.706736	124509	87491	87495	5	5	0.152619	1	0.255788	1	GP9	NM_000174 NP_000165 XM_005247374 XM_011512701 XM_011512702 XP_005247431 XP_011511003 XP_011511004	covers exon(s)	inside	519	covers exon(s)	0	3	3	overlaps 5' UTR	+	1608	NA	2815	25875
	chr12	26986864	26987065	-0.141285	0.706423	40719	273501	273505	5	23	0.152875	1	0.256047	1	ITPR2	NM_002223 NP_002214 XM_011520645 XM_011520646 XP_011518947 XP_011518948 XR_931288	promoter	promoter	733	NA	NA	NA	57	NA	-	497846	NA	3709	31815
	chr19	7267351	7268027	0.141274	0.706372	87643	383793	383797	5	5	0.152911	1	0.256085	1	INSR	NM_000208 NM_001079817 NP_000199 NP_001073285 XM_011527988 XM_011527989 XP_011526290 XP_011526291	covers exon(s)	inside	25984	covers exon(s)	0	2	10	inside transcription region	-	142016	NA	3643	31583
	chr12	131529005	131530087	0.141235	0.706174	47536	289287	289291	5	5	0.153071	1	0.25625	1	ADGRD1	NM_198827 NP_942122 XM_005253566 XM_011538203 XM_011538204 XM_011538205 XM_011538206 XM_011538207 XM_011538208 XM_011538209 XM_011538210 XM_011538211 XM_011538212 XP_005253623 XP_011536505 XP_011536506 XP_011536507 XP_011536508 XP_011536509 XP_011536510 XP_011536511 XP_011536512 XP_011536513 XP_011536514	inside intron	inside	90553	inside intron	-30119	14	26	inside transcription region	+	187556	NA	283383	26122
	chr19	15122135	15122224	-0.176538	0.706153	88922	387466	387469	4	12	0.0712088	1	0.256265	1	CCDC105	NM_173482 NP_775753	overlaps exon downstream	inside	596	overlaps exon downstream	0	1	7	inside transcription region	+	12544	NA	126402	9872
	chr4	184020710	184021405	-0.141229	0.706147	136119	112497	112501	5	8	0.153096	1	0.256272	1	WWC2	NM_024949 NP_079225 XM_011532269 XP_011530571	overlaps exon downstream	inside	247	overlaps exon downstream	0	1	23	inside transcription region	+	221466	NA	80014	61969
	chr17	113233	114319	0.100791	0.705539	73757	348741	348747	7	7	0.115145	1	0.256777	1	RPH3AL	NM_001190411 NM_001190412 NM_001190413 NM_006987 NP_001177340 NP_001177341 NP_001177342 NP_008918 XM_011535364 XM_011535365 XM_011535366 XM_011535367 XM_011535368 XM_011535369 XM_011546997 XM_011546998 XM_011546999 XM_011547000 XM_011547001 XM_011547002 XM_011547003 XP_011533666 XP_011533667 XP_011533668 XP_011533669 XP_011533670 XP_011533671 XP_011545299 XP_011545300 XP_011545301 XP_011545302 XP…	covers exon(s)	inside	88314	covers exon(s)	0	6	9	inside transcription region	-	140453	NA	9501	71491
	chr7	99516603	99517151	0.176304	0.705215	164543	183991	183994	4	14	0.071576	1	0.257034	1	TRIM4	NM_033017 NM_033091 NP_148977 NP_149082	overlaps exon downstream	inside	72	overlaps exon downstream	0	1	6	overlaps 5' UTR	-	18436	NA	89122	68298
	chr19	49699496	49700427	-0.117428	0.704567	92650	397332	397337	6	6	0.161461	1	0.257574	1	TRPM4	NM_001195227 NM_017636 NP_001182156 NP_060106 XM_005259017 XM_005259018 XM_011527046 XP_005259074 XP_005259075 XP_011525348	covers exon(s)	inside	13713	covers exon(s)	0	6	14	inside transcription region	+	29315	NA	54795	42806
	chr19	16466298	16466823	-0.140855	0.704276	89127	387967	387971	5	5	0.154588	1	0.257819	1	EPS15L1	NM_001258374 NM_001258375 NM_001258376 NM_021235 NP_001245303 NP_001245304 NP_001245305 NP_067058 NR_047665 NR_047666	overlaps exon upstream	inside	116000	overlaps exon upstream	0	23	23	inside transcription region	-	116768	NA	58513	49912
	chr13	113807384	113808243	0.117319	0.703917	52787	301120	301125	6	6	0.161873	1	0.258127	1	F10	NM_000504 NP_000495 XM_005268298 XP_005268355	downstream	downstream	30271	NA	NA	NA	8	NA	+	26730	NA	2159	17493
	chr2	928673	928958	0.140743	0.703717	94515	42321	42325	5	5	0.155065	1	0.258289	1	SNTG2	NM_018968 NP_061841 XM_011510364 XM_011510365 XM_011510366 XM_011510367 XM_011510368 XP_011508666 XP_011508667 XP_011508668 XP_011508669 XP_011508670	upstream	upstream	17596	NA	NA	NA	8	NA	+	210803	NA	54221	41987
	chr11	43598449	43599355	-0.117214	0.703283	31293	251727	251732	6	6	0.162238	1	0.258646	1	MIR129-2	NR_029697	upstream	upstream	3589	NA	NA	NA	1	NA	+	89	NA	406918	34558
	chr2	237478030	237479015	0.140562	0.702809	108068	70522	70526	5	5	0.155827	1	0.259036	1	ACKR3	NM_001047841 NM_020311 NP_064707 XM_005246097 XM_005246098 XM_011511503 XP_005246154 XP_005246155 XP_011509805	overlaps 5'	overlaps 5'	0	covers exon(s)	0	1	2	5' UTR	+	12614	NA	57007	47672
	chr12	125027794	125028339	-0.117127	0.702761	46968	288038	288043	6	6	0.16256	1	0.259071	1	NCOR2	NM_001077261 NM_001206654 NM_006312 NP_001070729 NP_001193583 NP_006303	inside intron	inside	23671	inside intron	-7636	2	33	5' UTR	-	220900	NA	9612	71864
	chr1	17575420	17575607	0.17564	0.702561	3452	8084	8087	4	9	0.0726872	1	0.259224	1	PADI3	NM_016233 NP_057317 XM_006710684 XM_011541571 XM_011541572 XM_011548848 XM_011548849 XM_011548850 XP_006710747 XP_011539873 XP_011539874 XP_011547150 XP_011547151 XP_011547152	overlaps 5'	overlaps 5'	0	overlaps exon upstream	0	1	16	5' UTR	+	35134	NA	51702	40724
	chr3	45077881	45078075	-0.175632	0.702527	120016	78259	78262	4	10	0.0726996	1	0.259253	1	CLEC3B	NM_003278 NP_003269 XM_005265426 XP_005265483	downstream	downstream	10122	NA	NA	NA	3	NA	+	9804	NA	7123	56792
	chr11	2445075	2445442	0.100274	0.701921	28795	246003	246009	7	15	0.115579	1	0.25977	1	TRPM5	NM_014555 NP_055370 XM_011520035 XP_011518337	promoter	promoter	800	NA	NA	NA	24	NA	-	18529	NA	29850	28162
	chr1	41848436	41849203	-0.140212	0.701061	6401	15061	15065	5	10	0.157267	1	0.260462	1	EDN2	NM_001302269 NM_001956 NP_001289198 NP_001947 NR_126098	downstream	downstream	100671	NA	NA	NA	5	NA	-	5428	NA	1907	15956
	chr12	133182638	133183756	-0.116826	0.700955	48015	290605	290610	6	6	0.163652	1	0.260553	1	LRCOL1	NM_001195520 NP_001182449 XM_011534780 XM_011534781 XM_011534782 XM_011534783 XM_011534784 XM_011534785 XP_011533082 XP_011533083 XP_011533084 XP_011533085 XP_011533086 XP_011533087	covers exon(s)	inside	3281	covers exon(s)	0	2	6	inside transcription region	-	7301	NA	100507055	2200
	chr3	196705629	196705898	-0.140172	0.700859	128218	95367	95371	5	5	0.15744	1	0.260637	1	PIGZ	NM_025163 NP_079439 XM_006713758 XM_011513190 XM_011513191 XM_011513192 XP_006713821 XP_011511492 XP_011511493 XP_011511494	upstream	upstream	9925	NA	NA	NA	3	NA	-	22490	NA	80235	62438
	chr1	153321198	153322488	0.14015	0.700751	11660	27084	27088	5	5	0.157526	1	0.260724	1	PGLYRP4	NM_020393 NP_065126 XM_011509789 XM_011509790 XM_011509791 XM_011509792 XM_011509793 XP_011508091 XP_011508092 XP_011508093 XP_011508094 XP_011508095 XR_921896 XR_921897	promoter	promoter	176	NA	NA	NA	9	NA	-	18425	NA	57115	47856
	chr8	11565725	11567189	-0.140093	0.700466	170464	197211	197215	5	8	0.157762	1	0.260966	1	GATA4	NM_002052 NP_002043 XM_005272384 XM_005272385 XM_005272386 XM_006716248 XM_006716249 XM_011543817 XM_011543818 XP_005272441 XP_005272442 XP_005272443 XP_006716311 XP_006716312 XP_011542119 XP_011542120	overlaps exon downstream	inside	360	overlaps exon downstream	0	1	6	overlaps 5' UTR	+	52144	NA	2626	24171
	chr3	27761408	27762352	-0.140083	0.700417	118998	76056	76060	5	15	0.157802	1	0.261002	1	EOMES	NM_001278182 NM_001278183 NM_005442 NP_001265111 NP_001265112 NP_005433 XM_005265510 XP_005265567	covers exon(s)	inside	1854	covers exon(s)	0	2	6	overlaps 5' UTR	-	6766	NA	8320	63944
	chr17	21934487	21935133	0.140082	0.70041	76528	355743	355747	5	5	0.157807	1	0.261007	1	FLJ36000	NR_027084	downstream	downstream	30425	NA	NA	NA	2	NA	+	9008	NA	284124	26433
	chr16	89686618	89687052	0.139898	0.69949	73565	348269	348273	5	5	0.158588	1	0.261809	1	DPEP1	NM_001128141 NM_004413 NP_001121613 NP_004404 XM_005256285 XM_005256286 XM_011522925 XM_011522926 XP_005256342 XP_005256343 XP_011521227 XP_011521228	overlaps 5'	overlaps 5'	0	overlaps exon upstream	0	1	11	5' UTR	+	17839	NA	1800	15687
	chr11	19736241	19736648	-0.139848	0.699242	30404	249779	249783	5	21	0.158804	1	0.262017	1	NAV2	NM_001111018 NM_001111019 NM_001244963 NM_145117 NM_182964 NP_001104488 NP_001104489 NP_001231892 NP_660093 NP_892009 XM_005253214 XM_006718364 XM_006718365 XM_006718366 XM_006718367 XM_006718368 XM_006718369 XM_011520444 XM_011520445 XM_011520446 XM_011520447 XM_011520448 XM_011520449 XM_011520450 XM_011520451 XM_011520452 XM_011520453 XM_011520454 XP_005253271 XP_006718427 XP_006718428 XP_00671…	inside intron	inside	1360	inside intron	-732	1	41	inside transcription region	+	408266	NA	89797	68483
	chr4	40631919	40632362	-0.174772	0.699086	131178	102264	102267	4	12	0.0741768	1	0.262138	1	RBM47	NM_001098634 NM_019027 NP_001092104 NP_061900 XM_005248103 XM_005248107 XM_005248108 XM_005248109 XM_011513702 XM_011513703 XM_011513704 XM_011513705 XM_011513706 XM_011513707 XM_011513708 XM_011513709 XM_011513710 XP_005248160 XP_005248164 XP_005248165 XP_005248166 XP_011512004 XP_011512005 XP_011512006 XP_011512007 XP_011512008 XP_011512009 XP_011512010 XP_011512011 XP_011512012	inside intron	inside	278	inside intron	117	1	6	5' UTR	-	207368	NA	54502	42290
	chr2	63284557	63285097	-0.139779	0.698895	98486	50604	50608	5	41	0.159087	1	0.262286	1	OTX1	NM_001199770 NM_014562 NP_001186699 NP_055377 NR_130153	overlaps 3'	overlaps 3'	6620	overlaps exon downstream	0	5	5	3'UTR	+	7029	NA	5013	38312
	chr2	241905733	241906357	0.11644	0.698637	108846	72236	72241	6	6	0.165089	1	0.262501	1	LOC200772	NR_033841	inside intron	inside	511	inside intron	386	1	9	inside transcription region	-	12832	NA	200772	16576
	chr16	2054944	2055684	-0.139618	0.698089	66325	331768	331772	5	5	0.159771	1	0.262947	1	ZNF598	NM_178167 NP_835461	inside intron	inside	4138	inside intron	-1214	4	14	inside transcription region	-	12169	NA	90850	69237
	chr3	147113700	147114406	-0.139506	0.69753	125491	89730	89734	5	5	0.160268	1	0.26342	1	ZIC4	NM_001168378 NM_001168379 NM_001243256 NM_032153 NP_001161850 NP_001161851 NP_001230185 NP_115529 NR_033118 NR_033119 NR_040762 XM_011513231 XP_011511533	inside intron	inside	10190	inside intron	-4666	3	4	inside transcription region	-	20761	NA	84107	64813
	chr6	27777649	27778236	-0.0996011	0.697208	148934	140618	140624	7	7	0.116101	1	0.263686	1	HIST1H3H	NM_003536 NP_003527	inside exon	inside	1672	inside exon	0	1	1	overlaps 5' UTR	+	2337	NA	8357	64133
	chr19	48964041	48965003	0.116192	0.697154	92436	396750	396755	6	10	0.165974	1	0.263737	1	KCNJ14	NM_013348 NM_170720 NP_037480	overlaps 5'	overlaps 5'	0	overlaps exon upstream	0	1	2	overlaps 5' UTR	+	4861	NA	3770	32297
	chr12	122231455	122232358	-0.099574	0.697018	46528	286925	286931	7	7	0.116119	1	0.263851	1	RHOF	NM_019034 NP_061907	overlaps 5'	overlaps 5'	0	overlaps exon upstream	0	1	4	overlaps 5' UTR	-	13201	NA	54509	42306
	chr8	142517186	142517494	0.139274	0.696369	176978	210372	210376	5	10	0.161253	1	0.264418	1	MROH5	NM_207414 NP_997297 NR_102363 NR_102364	overlaps 5'	overlaps 5'	0	overlaps exon upstream	0	1	28	inside transcription region	-	73401	NA	389690	33156
	chr3	127006287	127007606	0.0994624	0.696237	124260	86935	86941	7	7	0.116206	1	0.26454	1	PLXNA1	NM_032242 NP_115618 XM_011512908 XM_011512909 XP_011511210 XP_011511211	downstream	downstream	298850	NA	NA	NA	31	NA	+	48798	NA	5361	41577
	chr8	1860385	1861136	-0.139162	0.695809	169730	195704	195708	5	5	0.161736	1	0.264902	1	ARHGEF10	NM_014629 NP_055444 XM_005266040 XM_005266041 XM_005266042 XM_006725106 XM_006725107 XM_006725111 XM_011534766 XM_011534767 XM_011534768 XM_011534769 XM_011534770 XM_011546563 XM_011546564 XM_011546565 XM_011546566 XM_011546567 XP_005266097 XP_005266098 XP_005266099 XP_006725169 XP_006725170 XP_006725174 XP_011533068 XP_011533069 XP_011533070 XP_011533071 XP_011533072 XP_011544865 XP_011544866 XP…	inside intron	inside	29584	inside intron	-2748	9	19	inside transcription region	+	76006	NA	9639	71979
	chr10	50732297	50733420	0.115966	0.695797	21766	228865	228870	6	6	0.166816	1	0.264911	1	ERCC6	NM_000124 NP_000115	overlaps exon upstream	inside	13749	overlaps exon upstream	0	5	21	inside transcription region	-	84643	NA	2074	17217
	chr2	636122	637620	0.115856	0.695134	94461	42187	42192	6	6	0.167214	1	0.265505	1	TMEM18	NM_152834 NP_690047	downstream	downstream	38538	NA	NA	NA	5	NA	-	8185	NA	129787	10341
	chr2	26624228	26624760	-0.0991042	0.693729	96357	46199	46205	7	11	0.116448	1	0.266642	1	DRC1	NM_145038 NP_659475 XM_005264637 XM_005264638 XP_005264694 XP_005264695	promoter	promoter	24	NA	NA	NA	8	NA	+	43032	NA	92749	70368
	chr12	7341030	7341629	-0.138653	0.693264	39626	271274	271278	5	21	0.163944	1	0.267043	1	PEX5	NM_000319 NM_001131023 NM_001131024 NM_001131025 NM_001131026 NM_001300789 NP_000310 NP_001124495 NP_001124496 NP_001124497 NP_001124498 NP_001287718 XM_005253455 XM_011520793 XM_011520794 XM_011520795 XM_011520796 XM_011520797 XM_011520798 XM_011520799 XM_011520800 XM_011520801 XM_011520802 XP_005253512 XP_011519095 XP_011519096 XP_011519097 XP_011519098 XP_011519099 XP_011519100 XP_011519101 XP…	promoter	promoter	130	NA	NA	NA	18	NA	+	29410	NA	5830	49745
	chr7	4118609	4119142	-0.138633	0.693165	158931	171377	171381	5	5	0.164023	1	0.267119	1	SDK1	NM_001079653 NM_152744 NP_001073121 NP_689957 XM_011515188 XM_011515189 XM_011515190 XP_011513490 XP_011513491 XP_011513492	overlaps exon upstream	inside	68011	overlaps exon upstream	0	8	30	inside transcription region	+	258033	NA	221935	18227
	chr9	131965232	131965921	-0.138517	0.692584	181642	219002	219006	5	5	0.16454	1	0.267635	1	IER5L	NM_203434 NP_982258	upstream	upstream	24692	NA	NA	NA	1	NA	-	2709	NA	389792	33179
	chr6	166074814	166075755	-0.0988832	0.692183	156848	165737	165743	7	7	0.116579	1	0.267968	1	PDE10A	NM_001130690 NM_006661 NP_001124162 NR_045597 XM_006715321 XM_011535387 XM_011535388 XM_011535389 XM_011535390 XM_011535391 XM_011535392 XM_011535393 XP_006715384 XP_011533689 XP_011533690 XP_011533691 XP_011533692 XP_011533693 XP_011533694 XP_011533695	overlaps 5'	overlaps 5'	0	covers exon(s)	0	1	22	overlaps 5' UTR	-	334812	NA	10846	6129
	chr17	79197231	79198101	-0.138364	0.691818	82793	371449	371453	5	10	0.165178	1	0.268274	1	CEP131	NM_001009811 NM_014984 NP_001009811 NP_055799 XM_011524547 XM_011524548 XM_011524549 XM_011524550 XM_011524551 XM_011524552 XM_011524553 XM_011524554 XM_011524555 XP_011522849 XP_011522850 XP_011522851 XP_011522852 XP_011522853 XP_011522854 XP_011522855 XP_011522856 XP_011522857	promoter	promoter	480	NA	NA	NA	26	NA	-	33358	NA	22994	19215
	chr6	30418581	30418845	-0.138305	0.691523	149452	143856	143860	5	28	0.165446	1	0.268534	1	HLA-E	NM_005516 NP_005507	upstream	upstream	38338	NA	NA	NA	7	NA	+	3177	NA	3133	29305
	chr12	132334122	132334767	0.138279	0.691395	47702	289639	289643	5	5	0.165569	1	0.268643	1	MMP17	NM_016155 NP_057239 XM_011538355 XM_011538356 XM_011538357 XP_011536657 XP_011536658 XP_011536659 XR_944550 XR_944551 XR_944552	covers exon(s)	inside	11521	covers exon(s)	0	8	9	inside transcription region	+	13715	NA	4326	35748
	chr19	49054908	49055443	0.0987368	0.691158	92460	396816	396822	7	7	0.116673	1	0.26886	1	SULT2B1	NM_004605 NM_177973 NP_004596 NP_814444 XM_005259182 XP_005259239	overlaps 5'	overlaps 5'	0	overlaps exon upstream	0	1	7	5' UTR	+	47255	NA	6820	55605
	chr7	158280939	158281613	-0.172775	0.691102	169041	194101	194104	4	7	0.0777597	1	0.268905	1	PTPRN2	NM_002847 NM_130842 NM_130843 NP_002838 NP_570857 NP_570858 XM_011516445 XM_011516446 XM_011516447 XM_011516448 XM_011516449 XP_011514747 XP_011514748 XP_011514749 XP_011514750 XP_011514751	inside intron	inside	98869	inside intron	813	2	22	inside transcription region	-	1048732	NA	5799	49621
	chr16	86370962	86371442	0.138104	0.69052	72496	345568	345572	5	5	0.166317	1	0.269437	1	LINC00917	NR_024406	overlaps exon downstream	inside	825	overlaps exon downstream	0	1	4	inside transcription region	-	5702	NA	732275	58046
	chr6	27446665	27447492	-0.11507	0.690417	148883	140454	140459	6	6	0.170081	1	0.269528	1	ZNF184	NM_007149 NP_009080 XM_005249379 XM_005249380 XM_011514860 XM_011514861 XP_005249436 XP_005249437 XP_011513162 XP_011513163	upstream	upstream	5768	NA	NA	NA	6	NA	-	22376	NA	7738	59215
	chr8	10586678	10586967	-0.114896	0.689376	170332	196866	196871	6	14	0.170708	1	0.270431	1	SOX7	NM_031439 NP_113627	inside intron	inside	110332	inside intron	-2501	6	6	inside transcription region	-	116021	NA	83595	64156
	chr5	68462622	68462986	-0.114868	0.689207	139981	120979	120984	6	9	0.170802	1	0.270584	1	CCNB1	NM_031966 NP_114172	overlaps 5'	overlaps 5'	0	overlaps exon upstream	0	1	8	5' UTR	+	11233	NA	891	68280
	chr16	85201840	85202632	-0.137818	0.689089	72195	344865	344869	5	5	0.167603	1	0.270682	1	LOC400548	NR_033984	downstream	downstream	31084	NA	NA	NA	3	NA	+	12293	NA	400548	33865
	chr1	2435087	2436214	-0.114847	0.689083	820	2315	2320	6	6	0.17088	1	0.270686	1	PLCH2	NM_001303012 NM_001303013 NM_014638 NP_001289941 NP_001289942 NP_055453 XM_011542449 XM_011542450 XM_011542451 XM_011542452 XM_011542453 XM_011542454 XM_011542455 XM_011542456 XM_011542457 XM_011542458 XM_011542459 XM_011542460 XM_011546412 XM_011546413 XM_011546414 XM_011546415 XM_011546416 XM_011546417 XM_011546418 XM_011546419 XM_011546420 XP_011540751 XP_011540752 XP_011540753 XP_011540754 XP…	overlaps exon upstream	inside	4904	overlaps exon upstream	0	6	6	overlaps 5' UTR	+	6781	NA	9651	72047
	chr6	5026164	5026552	0.1378	0.688998	147225	136849	136853	5	5	0.167681	1	0.27076	1	RPP40	NM_001286132 NM_001286133 NM_006638 NP_001273061 NP_001273062 NP_006629 XM_011514253 XP_011512555 XR_926031	upstream	upstream	21893	NA	NA	NA	8	NA	-	8991	NA	10799	6005
	chr19	33622911	33623230	-0.098363	0.688541	90151	390680	390686	7	12	0.116893	1	0.271146	1	WDR88	NM_173479 NP_775750 XM_011526449 XM_011526450 XM_011526451 XP_011524751 XP_011524752 XP_011524753 XR_935735 XR_935736	overlaps 5'	overlaps 5'	0	overlaps exon upstream	0	1	11	overlaps 5' UTR	+	43705	NA	126248	9836
	chr19	855536	856145	0.137598	0.687989	85937	379559	379563	5	5	0.168583	1	0.271624	1	ELANE	NM_001972 NP_001963 XM_011527775 XM_011527776 XM_011546888 XP_011526077 XP_011526078 XP_011545190	covers exon(s)	inside	3245	covers exon(s)	0	5	5	inside transcription region	+	3955	NA	1991	16325
	chr19	21646006	21646781	0.13758	0.6879	89841	389924	389928	5	5	0.168667	1	0.27171	1	LINC00664	NR_037194	upstream	upstream	19395	NA	NA	NA	14	NA	+	16520	NA	400680	33891
	chr8	27778705	27779656	0.137376	0.68688	171625	199593	199597	5	5	0.169563	1	0.272577	1	SCARA5	NM_173833 NP_776194	overlaps exon downstream	inside	70713	overlaps exon downstream	0	4	7	inside transcription region	-	88483	NA	286133	27215
[truncated: 2,873 more rows]
