# Supplementary material for: Brain-specific epigenetic markers of schizophrenia
Source: Transl Psychiatry. 2015 Nov 17;5(11):e680–. doi: 10.1038/tp.2015.177 (PMC5068768; doi:10.1038/tp.2015.177)
Supplement: Supplementary Table 4 [file tp2015177x7.xls]

## Sheet: MethData_Mvals_Bumps_Annotated_
	chr	start	end	value	area	cluster	indexStart	indexEnd	L	clusterL	p.value	fwer	p.valueArea	fwerArea	name	annotation	description	region	distance	subregion	insideDistance	exonnumber	nexons	UTR	strand	geneL	codingL	Entrez	subjectHits
	chr5	1594021	1595048	0.628226	7.53871	137513	115276	115287	12	12	0.000101039	0.228	0.000330603	0.556	SDHAP3	NR_003263	overlaps 5'	overlaps 5'	0	covers exon(s)	0	1	3	overlaps 5' UTR	-	5309	NA	728609	57610
	chr21	45705175	45706101	-0.453613	5.89697	113987	413619	413631	13	13	0.0001413	0.31	0.000758375	0.848	AIRE	NM_000383 NM_000658 NM_000659 NP_000374 XM_011529551 XP_011527853	overlaps 5'	overlaps 5'	0	covers exon(s)	0	1	14	overlaps 5' UTR	+	12381	NA	326	29845
	chr6	31275148	31276797	0.242469	4.36444	149899	145387	145404	18	18	0.000311247	0.526	0.0020475	0.983	HLA-B	NM_005514 NP_005505 XM_005275100 XM_005275535 XM_006725905 XM_011514556 XM_011514557 XM_011547237 XM_011547238 XM_011547239 XM_011547873 XM_011547874 XM_011548042 XM_011548230 XM_011548422 XP_005275157 XP_005275592 XP_006725968 XP_011512858 XP_011512859 XP_011545539 XP_011545540 XP_011545541 XP_011546175 XP_011546176 XP_011546344 XP_011546532 XP_011546724 XR_246962 XR_926175	inside intron	inside	48192	inside intron	-36022	3	3	inside transcription region	-	86139	NA	3106	28951
	chr17	154410	155045	-0.690031	3.45016	73844	348432	348436	5	5	0.000533843	0.672	0.00429281	0.997	RPH3AL	NM_001190411 NM_001190412 NM_001190413 NM_006987 NP_001177340 NP_001177341 NP_001177342 NP_008918 XM_011535364 XM_011535365 XM_011535366 XM_011535367 XM_011535368 XM_011535369 XM_011546997 XM_011546998 XM_011546999 XM_011547000 XM_011547001 XM_011547002 XM_011547003 XP_011533666 XP_011533667 XP_011533668 XP_011533669 XP_011533670 XP_011533671 XP_011545299 XP_011545300 XP_011545301 XP_011545302 XP…	inside intron	inside	47588	inside intron	14165	4	9	inside transcription region	-	140453	NA	9501	71491
	chr19	50249464	50249927	0.620816	3.7249	92865	397262	397267	6	6	0.00055707	0.715	0.00339197	0.994	TSKS	NM_021733 NP_068379 XM_005259130 XM_011527201 XM_011527202 XM_011527203 XP_005259187 XP_011525503 XP_011525504 XP_011525505	overlaps exon downstream	inside	16588	overlaps exon downstream	0	6	11	inside transcription region	-	23504	NA	60385	50726
	chr5	23506738	23507752	0.305734	3.97454	138623	117641	117653	13	13	0.000616687	0.759	0.00276367	0.991	PRDM9	NM_020227 NP_064612	overlaps 5'	overlaps 5'	0	overlaps exon upstream	0	1	11	5' UTR	+	20982	NA	56979	47573
	chr15	22833149	22833975	0.374178	4.49013	59225	315285	315296	12	12	0.000634495	0.775	0.00186013	0.978	TUBGCP5	NM_001102610 NM_052903 NP_001096080 NP_443135 XM_005272540 XM_006725174 XM_011543868 XM_011543869 XM_011543870 XM_011543871 XM_011543872 XM_011546676 XM_011546677 XP_005272597 XP_006725237 XP_011542170 XP_011542171 XP_011542172 XP_011542173 XP_011542174 XP_011544978 XP_011544979	overlaps 5'	overlaps 5'	0	covers exon(s)	0	1	23	overlaps 5' UTR	+	40496	NA	114791	8156
	chr19	57741988	57742444	0.438884	4.38884	94147	400632	400641	10	10	0.000631785	0.775	0.00200414	0.982	AURKC	NM_001015878 NM_001015879 NM_003160 NP_001015878 NP_001015879 NP_003151 XR_430209	overlaps 5'	overlaps 5'	0	overlaps exon upstream	0	1	7	5' UTR	+	4488	NA	6795	55555
	chr1	175161069	175163045	-0.146453	2.63615	13614	31753	31770	18	18	0.000649593	0.775	0.00974002	1	KIAA0040	NM_001162893 NM_001162894 NM_001162895 NM_014656 NP_001156365 NP_001156366 NP_001156367 NP_055471 XM_005245628 XM_011510182 XM_011510183 XM_011510184 XP_005245685 XP_011508484 XP_011508485 XP_011508486	overlaps 5'	overlaps 5'	0	inside intron	706	2	5	5' UTR	-	36106	NA	9674	72175
	chr11	18477153	18478135	0.479441	3.83553	30350	249336	249343	8	8	0.0008989	0.867	0.00309583	0.992	LDHAL6A	NM_001144071 NM_144972 NP_001137543 NP_659409 XM_005252805 XM_011519922 XM_011519923 XM_011519924 XM_011519925 XP_005252862 XP_011518224 XP_011518225 XP_011518226 XP_011518227	overlaps 5'	overlaps 5'	0	overlaps exon upstream	0	1	7	5' UTR	+	23773	NA	160287	14101
	chr6	32729498	32729876	0.169973	2.88954	150281	149171	149187	17	28	0.000891158	0.889	0.00737741	1	HLA-DQB2	NM_001198858 NM_001300790 NM_182549 NP_001185787 NP_001287719 NR_003937 XM_005249051 XM_005272807 XM_005274855 XM_005275546 XM_011514560 XM_011514561 XM_011546309 XM_011546310 XM_011547242 XM_011547243 XM_011547646 XM_011547647 XM_011547648 XM_011547877 XM_011547878 XM_011547879 XM_011548045 XM_011548046 XM_011548047 XM_011548233 XM_011548234 XM_011548235 XM_011548425 XM_011548426 XP_005249108 XP…	overlaps exon upstream	inside	1454	overlaps exon upstream	0	2	5	inside transcription region	-	7454	NA	3120	29246
	chr1	89663896	89664782	0.437291	3.49833	9185	21112	21119	8	8	0.00126047	0.925	0.00410235	0.996	GBP4	NM_052941 NP_443173	overlaps 5'	overlaps 5'	0	covers exon(s)	0	1	11	overlaps 5' UTR	-	17802	NA	115361	8393
	chr22	50528179	50529071	0.311281	3.73538	117458	421758	421769	12	12	0.00114472	0.927	0.00336371	0.994	MOV10L1	NM_001164104 NM_001164105 NM_001164106 NM_018995 NP_001157576 NP_001157577 NP_001157578 NP_061868 XM_005261923 XM_011530696 XM_011530697 XM_011530698 XM_011530699 XM_011530700 XM_011530701 XM_011530702 XM_011530703 XM_011530704 XP_005261980 XP_011528998 XP_011528999 XP_011529000 XP_011529001 XP_011529002 XP_011529003 XP_011529004 XP_011529005 XP_011529006 XR_430479	overlaps 5'	overlaps 5'	0	covers exon(s)	0	1	26	overlaps 5' UTR	+	71431	NA	54456	42155
	chr20	32856747	32857151	-0.5514	2.757	110650	405155	405159	5	5	0.00137622	0.931	0.00851013	1	ASIP	NM_001672 NP_001663 XM_005260412 XM_011528820 XM_011528821 XM_011528822 XM_011528823 XP_005260469 XP_011527122 XP_011527123 XP_011527124 XP_011527125	overlaps 3'	overlaps 3'	8576	covers exon(s)	0	3	3	overlaps 3'UTR	+	8977	NA	434	35785
	chr6	31148332	31148748	0.298149	3.57779	149882	145305	145316	12	12	0.00130112	0.947	0.003824	0.995	PSORS1C3	NM_001134284 NR_026816	upstream	upstream	2656	NA	NA	NA	3	NA	-	4164	NA	100130889	561
	chr14	76734327	76734850	0.491804	2.95082	56409	309031	309036	6	6	0.00144358	0.948	0.0069326	1	RNU6-31P	NR_046482	downstream	downstream	2626	NA	NA	NA	1	NA	-	26	NA	100873740	3341
	chr7	156400033	156400990	-0.489401	2.9364	168832	192515	192520	6	6	0.00147068	0.949	0.00703597	1	C7orf13	NM_032625 NR_026865	downstream	downstream	32358	NA	NA	NA	1	NA	-	2288	NA	129790	10343
	chr10	124638756	124639221	0.28867	3.46405	26506	239004	239015	12	18	0.00143042	0.957	0.00423436	0.997	LOC399815	NR_027282	overlaps 5'	overlaps 5'	0	overlaps exon upstream	0	1	6	5' UTR	+	19081	NA	399815	33753
	chr9	140172908	140174741	-0.415596	2.90917	183554	221336	221342	7	19	0.00172425	0.958	0.0072334	1	TOR4A	NM_017723 NP_060193	overlaps exon upstream	inside	628	overlaps exon upstream	0	2	2	overlaps 3'UTR	+	4813	NA	54863	43102
	chr20	5485245	5485873	0.400737	3.2059	109774	402870	402877	8	8	0.00171496	0.962	0.00539766	1	LINC00654	NR_015406	promoter	promoter	3	NA	NA	NA	2	NA	-	6024	NA	149837	12841
	chr2	66666292	66668012	0.18702	2.61828	98820	50994	51007	14	14	0.00165611	0.964	0.00993823	1	MEIS1	NM_002398 NP_002389 XM_005264321 XM_005264322 XM_005264323 XM_005264324 XM_005264325 XP_005264378 XP_005264379 XP_005264380 XP_005264381 XP_005264382 XR_244932 XR_244933	overlaps 5'	overlaps 5'	0	covers exon(s)	0	2	10	5' UTR	+	129014	NA	4211	35280
	chr15	40268421	40269214	-0.50393	2.51965	60410	317793	317797	5	5	0.00201575	0.967	0.0111519	1	EIF2AK4	NM_001013703 NP_001013725 XM_005254392 XM_011521599 XM_011521600 XP_005254449 XP_011519901 XP_011519902	covers exon(s)	inside	20600	covers exon(s)	0	7	33	inside transcription region	+	79976	NA	440275	36091
	chr10	131264597	131265209	0.287215	3.15936	27087	240305	240315	11	25	0.00189729	0.972	0.00564077	1	MGMT	NM_002412 NP_002403 XM_005252682 XM_006717863 XM_011539817 XP_005252739 XP_006717926 XP_011538119	promoter	promoter	245	NA	NA	NA	5	NA	+	300329	NA	4255	35413
	chr10	43846281	43846705	-0.483211	2.41606	21320	227733	227737	5	5	0.00239281	0.98	0.0125935	1	FXYD4	NM_001184963 NM_173160 NP_001171892 NP_775183	upstream	upstream	20387	NA	NA	NA	9	NA	+	4691	NA	53828	41732
	chr20	36148954	36149271	-0.145832	2.04165	110921	405957	405970	14	44	0.00220351	0.984	0.0203662	1	BLCAP	NM_001167820 NM_001167821 NM_001167822 NM_001167823 NM_006698 NP_001161292 NP_001161293 NP_001161294 NP_001161295 NP_006689	inside intron	inside	7062	inside intron	-1201	2	2	5' UTR	-	10514	NA	10904	6297
	chr6	28058715	28058973	0.362707	2.90166	149229	140727	140734	8	8	0.00240365	0.986	0.00728489	1	ZSCAN12P1	NR_024063	inside exon	inside	130	inside exon	0	1	2	inside transcription region	+	4908	NA	221584	18159
	chr10	4867773	4868690	0.263949	2.90344	19207	223323	223333	11	11	0.00246985	0.988	0.00727443	1	AKR1E2	NM_001040177 NM_001271021 NM_001271025 NM_031436 NP_001035267 NP_001257950 NP_001257954 NR_073125 NR_073126 NR_073127 XM_006717514 XM_011519715 XM_011519716 XM_011519717 XM_011519718 XM_011519719 XM_011519720 XM_011519721 XM_011519722 XM_011519723 XM_011519724 XM_011519725 XM_011519726 XM_011519727 XM_011519728 XM_011519729 XP_006717577 XP_011518017 XP_011518018 XP_011518019 XP_011518020 XP_01151…	overlaps 5'	overlaps 5'	0	covers exon(s)	0	1	10	inside transcription region	+	21882	NA	83592	64146
	chr7	63505584	63506261	0.354373	2.83498	162845	179304	179311	8	8	0.00260689	0.99	0.00781331	1	ZNF727	NM_001159522 NP_001152994 XM_011516243 XP_011514545 XR_242241 XR_927469 XR_927470	overlaps 5'	overlaps 5'	0	covers exon(s)	0	1	4	overlaps 5' UTR	+	33106	NA	442319	36444
	chr19	9785295	9786115	-0.236068	2.83282	88069	384285	384296	12	12	0.0025465	0.99	0.00783267	1	ZNF562	NM_001130031 NM_001130032 NM_001300885 NM_017656 NP_001123503 NP_001123504 NP_001287814 NP_060126 XM_005259941 XM_005259944 XM_005259945 XM_005259947 XM_005259950 XM_005259951 XM_005259952 XM_011528097 XM_011528098 XM_011528099 XM_011528100 XM_011528101 XM_011528102 XM_011528103 XP_005259998 XP_005260001 XP_005260002 XP_005260004 XP_005260007 XP_005260008 XP_005260009 XP_011526399 XP_011526400 XP…	overlaps 5'	overlaps 5'	0	covers exon(s)	0	1	5	5' UTR	-	22387	NA	54811	42891
	chr12	130821453	130822818	0.283029	2.83029	47444	288624	288633	10	10	0.0027118	0.99	0.00785202	1	PIWIL1	NM_001190971 NM_004764 NP_001177900 NP_004755 XM_005253632 XM_006719698 XM_011539002 XM_011539003 XM_011539004 XM_011539005 XM_011539006 XM_011546618 XM_011546619 XM_011546620 XM_011546621 XP_005253689 XP_006719761 XP_011537304 XP_011537305 XP_011537306 XP_011537307 XP_011537308 XP_011544920 XP_011544921 XP_011544922 XP_011544923 XR_944838 XR_944839	overlaps 5'	overlaps 5'	0	covers exon(s)	0	1	21	5' UTR	+	34444	NA	9271	70345
	chr14	24422419	24423864	0.251494	2.76644	53702	302978	302988	11	11	0.00285271	0.99	0.00843387	1	DHRS4-AS1	NM_018583 NR_023921 NR_023922 NR_023923 NR_023924	inside intron	inside	434	inside intron	92	1	2	inside transcription region	-	16358	NA	55449	44991
	chr3	55517659	55519588	0.184502	2.39853	121367	81241	81253	13	20	0.00269438	0.991	0.0128587	1	WNT5A	NM_001256105 NM_003392 NP_001243034 NP_003383 XM_006713324 XM_011534081 XM_011534082 XM_011534083 XM_011534084 XM_011534085 XM_011534086 XM_011534087 XM_011534088 XM_011534089 XP_006713387 XP_011532383 XP_011532384 XP_011532385 XP_011532386 XP_011532387 XP_011532388 XP_011532389 XP_011532390 XP_011532391	covers exon(s)	inside	2082	covers exon(s)	0	1	5	5' UTR	-	21927	NA	7474	58603
	chr19	57630153	57630691	0.176203	2.29064	94126	400560	400572	13	20	0.00292433	0.993	0.0146751	1	USP29	NM_020903 NP_065954	promoter	promoter	818	NA	NA	NA	4	NA	+	11784	NA	57663	49166
	chr17	33759484	33760527	0.173753	2.25879	77385	357241	357253	13	13	0.00299788	0.993	0.0152813	1	SLFN12	NM_001289009 NM_018042 NP_001275938 NP_060512 XM_005257995 XM_011524966 XM_011524967 XP_005258052 XP_011523268 XP_011523269 XR_934498	overlaps 5'	overlaps 5'	0	covers exon(s)	0	1	4	5' UTR	-	22092	NA	55106	43882
	chr6	74063522	74064594	0.267251	2.67251	152832	156591	156600	10	10	0.00324642	0.995	0.00935367	1	DPPA5	NM_001025290 NP_001020461	overlaps 5'	overlaps 5'	0	inside intron	53	2	3	overlaps 5' UTR	-	1214	NA	340168	30482
	chr1	2120985	2121724	0.394964	2.36978	649	1832	1837	6	6	0.00338849	0.995	0.0133101	1	C1orf86	NM_001146310 NM_001256945 NM_001256946 NM_001256947 NM_001282670 NM_001282671 NM_001282672 NM_001282673 NM_182533 NP_001139782 NP_001243874 NP_001243875 NP_001243876 NP_001269599 NP_001269600 NP_001269601 NP_001269602 NP_872339 NR_024445 NR_046427 XM_006710419 XM_006710420 XM_006710421 XM_011540914 XM_011540915 XM_011540916 XM_011540917 XM_011540918 XM_011540919 XM_011540920 XM_011540921 XM_01154…	overlaps 3'	overlaps 3'	4490	covers exon(s)	0	3	3	overlaps 3'UTR	-	5226	NA	199990	16428
	chr21	35831871	35832180	0.30499	2.74491	113257	411971	411979	9	9	0.00316048	0.996	0.00862046	1	KCNE1	NM_000219 NM_001127668 NM_001127669 NM_001127670 NM_001270402 NM_001270403 NM_001270404 NM_001270405 NP_000210 NP_001121140 NP_001121141 NP_001121142 NP_001257331 NP_001257332 NP_001257333 NP_001257334 XM_011529555 XM_011529556 XM_011529557 XP_011527857 XP_011527858 XP_011527859	inside intron	inside	52393	inside intron	-808	3	4	5' UTR	-	65587	NA	3753	32155
	chr19	42348327	42348947	0.256344	2.56344	91458	393529	393538	10	13	0.00367845	0.996	0.010589	1	LYPD4	NM_001291419 NM_173506 NP_001278348 NP_775777 XM_005258543 XM_005278383 XM_005278385 XM_005278387 XM_005278388 XM_006723035 XM_011526482 XM_011526483 XM_011526484 XM_011526485 XP_005258600 XP_005278440 XP_005278442 XP_005278444 XP_005278445 XP_006723098 XP_011524784 XP_011524785 XP_011524786 XP_011524787	overlaps 5'	overlaps 5'	0	overlaps exon upstream	0	1	5	5' UTR	-	7358	NA	147719	12445
	chr1	84326185	84327426	-0.22971	2.52681	8881	20460	20470	11	11	0.00373535	0.996	0.0110566	1	MIR548AP	NR_049805	inside intron	inside	51633	inside intron	51609	1	2	inside transcription region	-	119461	NA	100847084	3295
	chr10	135341528	135343280	-0.245992	2.45992	28003	243140	243149	10	10	0.00418945	0.996	0.0119439	1	CYP2E1	NM_000773 NP_000764	inside intron	inside	661	inside intron	-451	1	6	5' UTR	+	11753	NA	1571	13722
	chr22	17955976	17956641	0.369869	2.21922	114593	414852	414857	6	6	0.00432262	0.996	0.0160439	1	CECR2	NM_001290046 NM_001290047 NM_031413 NP_001276975 NP_001276976 XM_006724078 XM_006724079 XM_011546128 XM_011546129 XM_011546130 XM_011546131 XM_011546132 XP_006724141 XP_006724142 XP_011544430 XP_011544431 XP_011544432 XP_011544433 XP_011544434 XR_951200 XR_951201	overlaps 5'	overlaps 5'	0	overlaps exon upstream	0	1	18	overlaps 5' UTR	+	77215	NA	27443	25671
	chr1	76189707	76189801	-0.431902	1.29571	8640	20046	20048	3	11	0.00400789	0.996	0.0730029	1	ACADM	NM_000016 NM_001127328 NM_001286042 NM_001286043 NM_001286044 NP_000007 NP_001120800 NP_001272971 NP_001272972 NP_001272973 NR_022013	promoter	promoter	242	NA	NA	NA	6	NA	+	15752	NA	34	30447
	chr16	8806531	8807043	-0.216232	2.59479	67351	333739	333750	12	12	0.00320964	0.997	0.0102158	1	ABAT	NM_000663 NM_001127448 NM_020686 NP_000654 NP_001120920 NP_065737 XM_011522400 XM_011522401 XP_011520702 XP_011520703	overlaps 5'	overlaps 5'	0	overlaps exon upstream	0	1	15	5' UTR	+	71606	NA	18	15684
	chr8	43131260	43132507	0.322645	2.58116	172903	201485	201492	8	8	0.00363702	0.997	0.0103648	1	POTEA	NM_001002920 NM_001005365 NP_001002920 NP_001005365 XM_011544515 XM_011544516 XP_011542817 XP_011542818	upstream	upstream	15078	NA	NA	NA	14	NA	+	70743	NA	340441	30541
	chr3	49236376	49236946	0.342211	2.39547	120671	79479	79485	7	7	0.00365212	0.997	0.012911	1	CCDC36	NM_001135197 NM_178173 NP_001128669 NP_835467 XM_006713124 XM_011533670 XM_011533671 XM_011533672 XM_011533673 XP_006713187 XP_011531972 XP_011531973 XP_011531974 XP_011531975	overlaps 5'	overlaps 5'	0	overlaps exon upstream	0	1	8	5' UTR	+	58604	NA	339834	30416
	chr19	29217858	29218774	-0.402634	2.01317	90064	389820	389824	5	5	0.00490485	0.997	0.0211876	1	LINC00906	NR_027318	upstream	upstream	237264	NA	NA	NA	2	NA	+	4017	NA	148145	12529
	chr6	29817963	29818291	0.39697	1.98485	149559	142586	142590	5	5	0.00516616	0.997	0.0220474	1	HLA-H	NR_001434	inside intron	inside	22139	inside intron	-21869	1	5	inside transcription region	+	181130	NA	3136	29426
	chr21	47717406	47718080	-0.360387	1.80193	114411	414497	414501	5	5	0.00749664	0.997	0.0290269	1	YBEY	NM_001006114 NM_058181 NP_001006114 NP_478061 XM_005261153 XM_005261155 XM_005261156 XM_011529629 XM_011529630 XM_011529631 XM_011529632 XM_011529633 XM_011529634 XM_011529635 XP_005261210 XP_005261212 XP_005261213 XP_011527931 XP_011527932 XP_011527933 XP_011527934 XP_011527935 XP_011527936 XP_011527937	overlaps 3'	overlaps 3'	11139	covers exon(s)	0	4	4	overlaps 3'UTR	+	11398	NA	54059	41877
	chr7	157512201	157512397	-0.416045	1.24813	169101	193314	193316	3	6	0.00464393	0.997	0.0809758	1	PTPRN2	NM_002847 NM_130842 NM_130843 NP_002838 NP_570857 NP_570858 XM_011516445 XM_011516446 XM_011516447 XM_011516448 XM_011516449 XP_011514747 XP_011514748 XP_011514749 XP_011514750 XP_011514751	inside intron	inside	868085	inside intron	-36571	12	22	inside transcription region	-	1048732	NA	5799	49621
	chr6	30039374	30039476	-0.235458	2.35458	149625	142964	142973	10	49	0.00477826	0.998	0.0135482	1	RNF39	NM_025236 NM_170769 NM_170770 NP_079512 NP_739575	overlaps exon upstream	inside	4152	overlaps exon upstream	0	4	4	inside transcription region	-	5585	NA	80352	62661
	chr2	198650752	198651498	0.325024	2.27517	105507	64888	64894	7	14	0.00446431	0.998	0.01496	1	BOLL	NM_001284358 NM_001284361 NM_001284362 NM_033030 NM_197970 NP_001271287 NP_001271290 NP_001271291 NP_149019 NP_932074 XM_006712715 XM_011511692 XM_011511693 XM_011511694 XM_011511695 XP_006712778 XP_011509994 XP_011509995 XP_011509996 XP_011509997	overlaps 5'	overlaps 5'	0	overlaps exon upstream	0	1	9	5' UTR	-	59335	NA	66037	54837
	chr16	67270593	67271174	0.358937	1.79468	70755	341225	341229	5	5	0.00761317	0.998	0.0293525	1	FHOD1	NM_013241 NP_037373 XM_005255909 XM_005255910 XM_006721180 XM_011523043 XM_011523044 XM_011523045 XP_005255966 XP_005255967 XP_006721243 XP_011521345 XP_011521346 XP_011521347 XR_933285 XR_933286	covers exon(s)	inside	10251	covers exon(s)	0	11	13	overlaps 5' UTR	-	13865	NA	29109	27779
	chr16	55794031	55794910	0.354065	1.77032	70055	339655	339659	5	5	0.00803126	0.998	0.0305146	1	CES1P1	NM_016280 NR_003276	overlaps 5'	overlaps 5'	0	covers exon(s)	0	1	5	5' UTR	+	14315	NA	51716	40750
	chr6	291687	292596	0.316004	2.52803	146894	135534	135541	8	8	0.0039053	0.999	0.0110404	1	DUSP22	NM_001286555 NM_020185 NP_001273484 NP_064570 NR_104473 NR_104474 NR_104475 XM_011514757 XP_011513059	overlaps 5'	overlaps 5'	0	covers exon(s)	0	1	8	overlaps 5' UTR	+	59254	NA	56940	47444
	chr1	25257505	25257931	-0.205058	2.4607	4459	10270	10281	12	32	0.00364786	0.999	0.0119311	1	RUNX3	NM_001031680 NM_004350 NP_001026850 NP_004341 XM_005246024 XM_011542351 XP_005246081 XP_011540653	inside intron	inside	33681	inside intron	-1161	3	3	inside transcription region	-	35534	NA	864	67360
	chr15	101084507	101085710	0.300934	2.40747	65361	328489	328496	8	8	0.00461374	0.999	0.0127162	1	CERS3	NM_001290341 NM_001290342 NM_001290343 NM_178842 NP_001277270 NP_001277271 NP_001277272 NP_849164 XM_011521355 XM_011521356 XM_011521357 XM_011521358 XP_011519657 XP_011519658 XP_011519659 XP_011519660	overlaps 5'	overlaps 5'	0	covers exon(s)	0	1	13	5' UTR	-	144325	NA	204219	17025
	chr7	27169740	27170755	-0.207889	2.28678	160615	174635	174645	11	31	0.00488124	0.999	0.0147467	1	HOXA4	NM_002141 NP_002132	overlaps 5'	overlaps 5'	0	overlaps exon upstream	0	1	2	overlaps 5' UTR	-	2273	NA	3201	29730
	chr1	50886071	50886969	-0.31511	2.20577	7223	17107	17113	7	7	0.00501092	0.999	0.0163188	1	DMRTA2	NM_032110 NP_115486 XM_011541937 XP_011540239	overlaps exon downstream	inside	2150	overlaps exon downstream	0	2	3	inside transcription region	-	5896	NA	63950	52038
	chr3	46939978	46940439	-0.345207	1.72604	120365	78627	78631	5	5	0.00885893	0.999	0.0327893	1	PTH1R	NM_000316 NM_001184744 NP_000307 NP_001171673 XM_005265344 XM_011533967 XM_011533968 XP_005265401 XP_011532269 XP_011532270	covers exon(s)	inside	16239	covers exon(s)	0	7	15	inside transcription region	+	21550	NA	5745	48525
	chr11	67383377	67384040	0.289251	2.31401	33860	258238	258245	8	8	0.00527301	1	0.0142477	1	DOC2GP	NR_033791	promoter	promoter	242	NA	NA	NA	5	NA	-	2140	NA	390213	33278
	chr1	228565914	228567311	0.277618	2.22094	17011	38823	38830	8	8	0.00606816	1	0.0160106	1	OBSCN	NM_001098623 NM_001271223 NM_052843 NP_001092093 NP_001258152 NP_443075 XM_005273287 XM_005273288 XM_005273289 XM_005273290 XM_005273291 XM_005273292 XM_005273293 XM_005273294 XM_005273295 XM_005273296 XM_005273297 XM_005273298 XM_005273299 XM_005273300 XM_005273301 XM_005273302 XM_005273304 XM_005273305 XM_005273307 XM_005273309 XM_005273310 XM_006711819 XM_006711820 XM_006711821 XM_006711822 XM…	overlaps 3'	overlaps 3'	43398	covers exon(s)	0	44	45	overlaps 3'UTR	+	44059	NA	84033	64661
	chr17	41277974	41278357	0.21683	2.1683	78583	360338	360347	10	44	0.00609681	1	0.0171589	1	BRCA1	NM_007294 NM_007295 NM_007296 NM_007297 NM_007298 NM_007299 NM_007300 NM_007301 NM_007302 NM_007303 NM_007305 NM_007306 NP_009225 NP_009228 NP_009229 NP_009230 NP_009231 NR_027676	inside intron	inside	44063	inside intron	-10177	2	22	5' UTR	-	126108	NA	672	55233
	chr20	44746392	44747351	0.17797	2.13564	111384	407361	407372	12	12	0.00488163	1	0.0178894	1	CD40	NM_001250 NM_001302753 NM_152854 NP_001241 NP_001289682 NP_690593 NR_126502 XM_005260617 XM_005260619 XM_011529109 XP_005260674 XP_005260676 XP_011527411 XR_936660	overlaps 5'	overlaps 5'	0	covers exon(s)	0	1	7	inside transcription region	+	11478	NA	958	71744
	chr5	150325582	150326213	-0.265071	2.12057	144567	130452	130459	8	13	0.00708939	1	0.0182633	1	ZNF300P1	NR_026867	overlaps 5'	overlaps 5'	0	covers exon(s)	0	1	5	inside transcription region	-	16127	NA	134466	10866
	chr8	599525	600940	-0.264496	2.11597	169597	194506	194513	8	8	0.0071312	1	0.018369	1	ERICH1	NM_001303100 NM_207332 NP_001290029 NP_997215 XM_006716234 XM_011534726 XM_011534727 XM_011534728 XM_011534729 XM_011534730 XM_011534731 XM_011534732 XM_011534733 XM_011534734 XM_011534735 XM_011534736 XM_011534737 XM_011534738 XM_011534739 XP_006716297 XP_011533028 XP_011533029 XP_011533030 XP_011533031 XP_011533032 XP_011533033 XP_011533034 XP_011533035 XP_011533036 XP_011533037 XP_011533038 XP…	downstream	downstream	80286	NA	NA	NA	6	NA	-	67026	NA	157697	13769
	chr6	31650735	31651029	-0.191494	2.10643	149981	146346	146356	11	21	0.00598996	1	0.0186137	1	LY6G5C	NM_001002848 NM_001002849 NM_025262 NP_079538	overlaps exon downstream	inside	788	overlaps exon downstream	0	2	4	inside transcription region	-	7356	NA	80741	62867
	chr16	89151047	89152692	-0.20855	2.0855	73429	347348	347357	10	10	0.00679092	1	0.0191661	1	ACSF3	NM_001127214 NM_001243279 NM_001284316 NM_174917 NP_001120686 NP_001230208 NP_001271245 NP_777577 NR_045666 NR_045667 NR_104293 XM_005256293 XM_011522942 XM_011522943 XM_011522944 XP_005256350 XP_011521244 XP_011521245 XP_011521246 XR_933238 XR_933239 XR_933240 XR_933241	upstream	upstream	7525	NA	NA	NA	11	NA	+	61954	NA	197322	16231
	chr7	51538650	51539678	0.258474	2.0678	162381	178433	178440	8	8	0.0076995	1	0.0196268	1	COBL	NM_001287436 NM_001287438 NM_015198 NP_001274365 NP_001274367 NP_056013 XM_005271750 XM_005271751 XM_005271756 XM_011515234 XM_011515235 XM_011515236 XM_011515237 XM_011515238 XM_011515239 XM_011515240 XM_011515241 XP_005271807 XP_005271808 XP_005271813 XP_011513536 XP_011513537 XP_011513538 XP_011513539 XP_011513540 XP_011513541 XP_011513542 XP_011513543	upstream	upstream	154135	NA	NA	NA	13	NA	-	300606	NA	23242	20201
	chr19	291986	292360	0.227808	2.05027	85789	378621	378629	9	13	0.00804016	1	0.0201161	1	PPAP2C	NM_003712 NM_177526 NM_177543 NP_003703 NP_803545 NP_808211 XM_011528396 XP_011526698	promoter	promoter	551	NA	NA	NA	6	NA	-	10391	NA	8612	67247
	chr11	2162183	2162483	0.185805	2.04385	28748	245397	245407	11	58	0.00638831	1	0.0202911	1	INS-IGF2	NM_001042376 NP_001035835 NR_003512	inside intron	inside	19956	inside intron	-5423	5	7	inside transcription region	-	32097	NA	723961	57260
	chr12	117476704	117477926	-0.254669	2.03735	46145	285561	285568	8	8	0.00810443	1	0.0204839	1	TESC	NM_001168325 NM_017899 NP_001161797 NP_060369 NR_031766 XM_011538503 XP_011536805	overlaps 3'	overlaps 3'	59325	covers exon(s)	0	7	7	overlaps 3'UTR	-	60523	NA	54997	43548
	chr19	55972504	55973778	-0.185063	2.03569	93903	399964	399974	11	11	0.00644986	1	0.0205264	1	ISOC2	NM_001136201 NM_001136202 NM_024710 NP_001129673 NP_001129674 NP_078986	overlaps 5'	overlaps 5'	0	covers exon(s)	0	1	5	5' UTR	-	8703	NA	79763	61169
	chr21	30391383	30392289	0.252699	2.02159	112997	411304	411311	8	8	0.0083216	1	0.020931	1	RWDD2B	NM_016940 NP_058636 XM_006723952 XP_006724015	overlaps 5'	overlaps 5'	0	covers exon(s)	0	1	5	overlaps 5' UTR	-	13605	NA	10069	3152
	chr3	133502540	133503437	-0.288559	2.01992	124947	88052	88058	7	7	0.00693609	1	0.0209813	1	SRPRB	NM_021203 NP_067026	overlaps 5'	overlaps 5'	0	covers exon(s)	0	1	8	5' UTR	+	37459	NA	58477	49790
	chr3	138763424	138764193	0.223838	2.01454	125298	88866	88874	9	9	0.0084749	1	0.0211466	1	PRR23C	NM_001004315 NM_001134657 NP_001128129	overlaps 5'	overlaps 5'	0	overlaps exon upstream	0	1	1	overlaps 5' UTR	-	2790	NA	389152	33052
	chr22	31318103	31318546	0.2167	1.9503	115688	417551	417559	9	12	0.00934477	1	0.0231957	1	MORC2-AS1	NM_153044 NR_026920	overlaps 5'	overlaps 5'	0	covers exon(s)	0	1	3	inside transcription region	+	4345	NA	150291	12960
	chr6	74104388	74104868	0.317985	1.90791	152845	156640	156645	6	11	0.00771266	1	0.0246996	1	DDX43	NM_018665 NP_061135 XM_011535926 XM_011535927 XM_011535928 XM_011535929 XP_011534228 XP_011534229 XP_011534230 XP_011534231	inside exon	inside	103	inside exon	0	1	17	overlaps 5' UTR	+	23004	NA	55510	45043
	chr21	47604166	47605174	0.31764	1.90584	114397	414458	414463	6	6	0.00774169	1	0.0247743	1	SPATC1L	NM_001142854 NM_032261 NP_001136326 NP_115637 XM_005261188 XM_006725399 XM_011529756 XM_011546891 XP_005261245 XP_006725462 XP_011528058 XP_011545193	overlaps 5'	overlaps 5'	0	covers exon(s)	0	1	2	5' UTR	-	16675	NA	84221	65029
	chr15	64673455	64673872	0.209901	1.88911	62148	321710	321718	9	9	0.0102533	1	0.0254019	1	KIAA0101	NM_001029989 NM_014736 NP_001025160 NP_055551 NR_109934	overlaps 5'	overlaps 5'	0	covers exon(s)	0	1	3	overlaps 5' UTR	-	16491	NA	9768	72518
	chr2	43019484	43020682	0.187996	1.87996	97493	48275	48284	10	10	0.00896462	1	0.025746	1	HAAO	NM_012205 NP_036337 XM_005264230 XM_011532729 XM_011532730 XM_011532731 XP_005264287 XP_011531031 XP_011531032 XP_011531033	overlaps 5'	overlaps 5'	0	covers exon(s)	0	1	5	overlaps 5' UTR	-	22724	NA	23498	21059
	chr10	1595543	1596108	-0.206168	1.85552	18899	222637	222645	9	9	0.0108054	1	0.0267181	1	ADARB2-AS1	NM_001098830 NR_033387	inside intron	inside	26718	inside intron	2697	2	2	inside transcription region	+	30354	NA	642394	52478
	chr15	90039409	90039913	-0.18532	1.8532	64538	326700	326709	10	10	0.00928864	1	0.0268098	1	RHCG	NM_016321 NP_057405 NR_110261 XM_011521663 XP_011519965	overlaps 5'	overlaps 5'	0	covers exon(s)	0	1	7	5' UTR	-	18840	NA	51458	40136
	chr11	1319648	1321009	-0.18489	1.8489	28482	244542	244551	10	10	0.00934322	1	0.0269999	1	TOLLIP	NM_019009 NP_061882 XM_011520192 XP_011518494	inside intron	inside	9883	inside intron	-2623	2	5	inside transcription region	-	35294	NA	54472	42221
	chr6	32064588	32064783	0.183536	1.83536	150118	148128	148137	10	67	0.00951665	1	0.0275822	1	TNXB	NM_019105 NM_032470 NP_061978 NP_115859	inside exon	inside	12368	inside exon	0	3	44	inside transcription region	-	68219	NA	7148	56894
	chr12	12849136	12850082	0.229272	1.83418	40130	271957	271964	8	12	0.011465	1	0.0276352	1	GPR19	NM_006143 NP_006134 XM_011520622 XM_011520623 XM_011520624 XM_011520625 XM_011520626 XM_011520627 XP_011518924 XP_011518925 XP_011518926 XP_011518927 XP_011518928 XP_011518929	promoter	promoter	15	NA	NA	NA	4	NA	-	35126	NA	2842	26457
	chr5	3605783	3607134	0.165973	1.82571	137817	116162	116172	11	11	0.00797939	1	0.0279828	1	IRX1	NM_024337 NP_077313	downstream	downstream	9615	NA	NA	NA	4	NA	+	5349	NA	79192	60298
	chr19	2900365	2900898	-0.182359	1.82359	86777	381098	381107	10	13	0.00965137	1	0.0280668	1	ZNF57	NM_173480 NP_775751 XM_011527681 XM_011527682 XP_011525983 XP_011525984	overlaps 5'	overlaps 5'	0	overlaps exon upstream	0	1	4	5' UTR	+	17578	NA	126295	9844
	chr6	33048286	33048732	-0.180691	1.80691	150348	149952	149961	10	18	0.00987281	1	0.0288198	1	HLA-DPB1	NM_002121 NP_002112 XM_006715078 XM_006725040 XM_006725699 XM_006725817 XM_006725908 XM_006725998 XM_006726088 XP_006715141 XP_006725103 XP_006725762 XP_006725880 XP_006725971 XP_006726061 XP_006726151	overlaps 5'	overlaps 5'	0	covers exon(s)	0	1	3	overlaps 5' UTR	+	5232	NA	3115	29171
	chr10	27702309	27703547	0.163615	1.79977	20501	226197	226207	11	11	0.0081625	1	0.0291268	1	PTCHD3	NM_001034842 NP_001030014 XM_005252449 XM_005276863 XP_005252506 XP_005276920	overlaps 5'	overlaps 5'	0	overlaps exon upstream	0	1	4	overlaps 5' UTR	-	16180	NA	374308	31886
	chr1	117317838	117318232	0.295937	1.77562	10621	24546	24551	6	6	0.0100791	1	0.0302607	1	CD2	NM_001767 NP_001758 XM_005271320 XP_005271377	downstream	downstream	20752	NA	NA	NA	5	NA	+	14765	NA	914	69585
	chr22	30476089	30476525	-0.177443	1.77443	115599	417309	417318	10	10	0.0103002	1	0.0303288	1	HORMAD2	NM_152510 NP_689723 XM_006724147 XM_011529913 XM_011529914 XM_011529915 XM_011529916 XM_011529917 XM_011529918 XM_011529919 XP_006724210 XP_011528215 XP_011528216 XP_011528217 XP_011528218 XP_011528219 XP_011528220 XP_011528221	overlaps 5'	overlaps 5'	0	covers exon(s)	0	1	11	5' UTR	+	96609	NA	150280	12954
	chr4	114213574	114214449	-0.249544	1.74681	133975	107717	107723	7	7	0.011875	1	0.0316965	1	ANK2	NM_001127493 NM_001148 NM_020977 NP_001120965 NP_001139 NP_066187 XM_005262942 XM_005262945 XM_005262948 XM_006714188 XM_006714189 XM_006714190 XM_006714191 XM_006714192 XM_006714193 XM_006714194 XM_011531891 XP_005262999 XP_005263002 XP_005263005 XP_006714251 XP_006714252 XP_006714253 XP_006714254 XP_006714255 XP_006714256 XP_006714257 XP_011530193	overlaps 5'	overlaps 5'	0	overlaps exon upstream	0	1	24	5' UTR	+	90758	NA	287	27333
	chr17	19247837	19248009	-0.216847	1.73478	76311	354721	354728	8	8	0.0136956	1	0.0323248	1	B9D1	NM_001243473 NM_001243475 NM_015681 NP_001230402 NP_001230404 NP_056496 XM_005256605 XM_005256607 XM_005256608 XM_005256609 XM_005256610 XM_011523793 XM_011523794 XP_005256662 XP_005256664 XP_005256665 XP_005256666 XP_005256667 XP_011522095 XP_011522096	inside intron	inside	18037	inside intron	-666	6	6	inside transcription region	-	19563	NA	27077	25001
	chr4	165898666	165898967	0.216203	1.72962	135772	111239	111246	8	8	0.0138164	1	0.0325849	1	TRIM61	NM_001012414 NP_001012414	overlaps 5'	overlaps 5'	0	covers exon(s)	0	1	5	5' UTR	-	23220	NA	391712	33442
	chr19	48674746	48675305	0.288085	1.72851	92450	396133	396138	6	6	0.0111101	1	0.0326457	1	LIG1	NM_000234 NM_001289063 NM_001289064 NP_000225 NP_001275992 NP_001275993 NR_110296 XM_005258934 XM_006723215 XM_006723216 XP_005258991 XP_006723278 XP_006723279 XR_243932 XR_430200	promoter	promoter	1186	NA	NA	NA	28	NA	-	54857	NA	3978	33637
	chr18	74799250	74800080	-0.244774	1.71342	85333	377746	377752	7	7	0.0127325	1	0.0334838	1	MBP	NM_001025081 NM_001025090 NM_001025092 NM_001025094 NM_001025098 NM_001025100 NM_001025101 NM_002385 NP_001020252 NP_001020261 NP_001020263 NP_001020271 NP_001020272 NP_002376 XM_011526008 XM_011526009 XM_011526010 XM_011526011 XM_011526012 XP_011524310 XP_011524311 XP_011524312 XP_011524313 XP_011524314 XR_245460 XR_245461	inside intron	inside	44694	inside intron	17086	2	4	inside transcription region	-	120035	NA	4155	35106
	chr16	67686832	67687754	-0.285186	1.71112	70830	341416	341421	6	6	0.0115556	1	0.033619	1	RLTPR	NM_001013838 NP_001013860 XM_005255807 XM_011522874 XM_011522875 XP_005255864 XP_011521176 XP_011521177	covers exon(s)	inside	7802	covers exon(s)	0	30	38	inside transcription region	+	12442	NA	146206	12179
	chr7	29602763	29604021	0.170414	1.70414	160860	175388	175397	10	20	0.0112328	1	0.0339999	1	PRR15	NM_175887 NP_787083 XM_005249653 XM_011515198 XM_011515199 XP_005249710 XP_011513500 XP_011513501	overlaps 5'	overlaps 5'	0	covers exon(s)	0	1	2	5' UTR	+	3484	NA	222171	18267
	chr15	99789622	99789855	-0.340589	1.70294	65276	328289	328293	5	5	0.0093138	1	0.0340607	1	TTC23	NM_001040655 NM_001040656 NM_001040657 NM_001040658 NM_001040659 NM_001040660 NM_001288615 NM_001288616 NM_022905 NP_001275544 NP_001275545 NR_109947 XM_006720649 XM_011521927 XM_011521928 XM_011521929 XM_011521930 XM_011521931 XM_011521932 XM_011521933 XM_011521934 XM_011521935 XM_011521936 XM_011521937 XM_011521938 XM_011521939 XM_011521940 XM_011521941 XM_011521942 XM_011521943 XM_011521944 XM…	overlaps exon downstream	inside	1573	overlaps exon downstream	0	2	12	5' UTR	-	95859	NA	64927	53824
	chr8	58192021	58193284	0.283525	1.70115	173501	202735	202740	6	13	0.0118061	1	0.0341528	1	LINC00588	NM_015643 NR_026772	overlaps 5'	overlaps 5'	0	overlaps exon upstream	0	1	4	inside transcription region	+	5188	NA	26138	23934
	chr20	25038391	25040614	0.154123	1.69536	110279	404229	404239	11	11	0.0088899	1	0.0344803	1	ACSS1	NM_001252675 NM_001252676 NM_001252677 NM_032501 NP_001239604 NP_001239605 NP_001239606 NP_115890 XM_006723659 XM_011529388 XP_006723722 XP_011527690 XR_937170	overlaps 5'	overlaps 5'	0	covers exon(s)	0	1	12	overlaps 5' UTR	-	51952	NA	84532	65630
	chr2	3486221	3487164	0.24096	1.68672	94939	43083	43089	7	7	0.0134541	1	0.0349882	1	TRAPPC12	NM_016030 NP_057114 XM_005264693 XM_011510350 XM_011510351 XM_011510352 XM_011510353 XM_011510354 XM_011510355 XM_011510356 XP_005264750 XP_011508652 XP_011508653 XP_011508654 XP_011508655 XP_011508656 XP_011508657 XP_011508658 XR_426956 XR_922679	inside intron	inside	94830	inside intron	1326	11	11	inside transcription region	+	97466	NA	51112	39205
	chr5	135416205	135416613	0.187092	1.68383	143161	127059	127067	9	17	0.0142566	1	0.0351585	1	VTRNA2-1	NR_030583	overlaps 5'	overlaps 5'	0	overlaps exon upstream	0	1	1	inside transcription region	-	99	NA	100126299	215
	chr1	228463260	228464394	0.210439	1.68351	16982	38747	38754	8	8	0.015056	1	0.0351841	1	OBSCN	NM_001098623 NM_001271223 NM_052843 NP_001092093 NP_001258152 NP_443075 XM_005273287 XM_005273288 XM_005273289 XM_005273290 XM_005273291 XM_005273292 XM_005273293 XM_005273294 XM_005273295 XM_005273296 XM_005273297 XM_005273298 XM_005273299 XM_005273300 XM_005273301 XM_005273302 XM_005273304 XM_005273305 XM_005273307 XM_005273309 XM_005273310 XM_006711819 XM_006711820 XM_006711821 XM_006711822 XM…	covers exon(s)	inside	67429	covers exon(s)	0	22	105	inside transcription region	+	170744	NA	84033	64659
	chr1	205818484	205819609	0.186934	1.6824	15381	35364	35372	9	9	0.0142969	1	0.0352464	1	PM20D1	NM_152491 NP_689704 XR_241071	overlaps 5'	overlaps 5'	0	covers exon(s)	0	1	12	inside transcription region	-	22126	NA	148811	12685
	chr12	6492579	6493521	0.209709	1.67767	39473	270388	270395	8	8	0.0152124	1	0.0355062	1	LTBR	NM_001270987 NM_002342 NP_001257916 NP_002333 XM_005253688 XM_006718983 XP_005253745 XP_006719046	overlaps 5'	overlaps 5'	0	overlaps exon upstream	0	1	10	5' UTR	+	7538	NA	4055	34466
	chr5	176827082	176827833	-0.239579	1.67705	146194	133835	133841	7	7	0.0137398	1	0.0355383	1	PFN3	NM_001029886 NP_001025057	covers	covers	0	covers exon(s)	NA	NA	1	NA	-	529	NA	345456	30860
	chr16	27279610	27280434	0.139571	1.67486	68569	336134	336145	12	12	0.00630701	1	0.0356657	1	FLJ21408	NR_037184	inside intron	inside	84	inside intron	-44	1	5	inside transcription region	+	22263	NA	400512	33863
	chr7	158789503	158790115	0.33312	1.6656	169469	194227	194231	5	5	0.0101395	1	0.0362351	1	LINC00689	NM_198345 NR_024394	upstream	upstream	10930	NA	NA	NA	5	NA	+	17884	NA	154822	13631
	chr13	100217962	100219013	0.27522	1.65132	51686	297969	297974	6	6	0.0132191	1	0.0371062	1	TM9SF2	NM_004800 NP_004791	downstream	downstream	64334	NA	NA	NA	17	NA	+	62674	NA	9375	70935
	chr6	30853948	30854551	-0.183139	1.64825	149800	144801	144809	9	46	0.015068	1	0.0372978	1	DDR1	NM_001202521 NM_001202522 NM_001202523 NM_001297652 NM_001297653 NM_001297654 NM_001954 NM_013993 NM_013994 NP_001189450 NP_001189451 NP_001189452 NP_001284581 NP_001284582 NP_001284583 NP_001945 NP_054699 NP_054700 XM_006715185 XM_006725501 XM_006725827 XM_006726017 XM_011514882 XM_011514883 XM_011514884 XM_011514885 XM_011514886 XM_011514887 XM_011514888 XM_011547282 XM_011547283 XM_011547284 X…	inside intron	inside	424	inside intron	-359	1	5	inside transcription region	+	5587	NA	780	59436
	chr3	50382952	50383227	-0.235133	1.64593	120873	80127	80133	7	11	0.0147238	1	0.0374561	1	ZMYND10	NM_015896 NP_056980 XM_005265216 XM_011533803 XP_005265273 XP_011532105	overlaps 5'	overlaps 5'	0	covers exon(s)	0	1	6	5' UTR	-	2574	NA	51364	39902
	chr5	140723899	140725964	0.18138	1.63242	143772	128718	128726	9	17	0.0154516	1	0.038326	1	PCDHGA1	NM_018912 NM_031993 NP_061735 NP_114382	inside intron	inside	13647	inside intron	-11226	1	4	inside transcription region	+	182296	NA	56114	46665
	chr19	23941207	23941575	0.323785	1.61892	90031	389742	389746	5	11	0.0113357	1	0.0392106	1	ZNF681	NM_138286 NP_612143	overlaps exon downstream	inside	118	overlaps exon downstream	0	1	3	5' UTR	-	19696	NA	148213	12547
	chr10	79793366	79794011	-0.179529	1.61576	23373	231923	231931	9	9	0.0158678	1	0.0394165	1	RPS24	NM_001026 NM_001142282 NM_001142283 NM_001142284 NM_001142285 NM_033022 NP_001017 NP_001135754 NP_001135755 NP_001135756 NP_001135757 NP_148982 XM_011540034 XM_011540035 XM_011540036 XM_011540037 XM_011540038 XP_011538336 XP_011538337 XP_011538338 XP_011538339 XP_011538340	overlaps 5'	overlaps 5'	0	covers exon(s)	0	1	5	overlaps 5' UTR	+	23053	NA	6229	51335
	chr12	108167448	108169333	0.160363	1.60363	45249	283412	283421	10	10	0.0125916	1	0.0402488	1	ASCL4	NM_203436 NP_982260	overlaps 5'	overlaps 5'	0	overlaps exon upstream	0	1	1	overlaps 5' UTR	+	2259	NA	121549	9249
	chr1	76262302	76262984	0.200207	1.60166	8646	20071	20078	8	8	0.0176145	1	0.0403824	1	MSH4	NM_002440 NP_002431	overlaps 5'	overlaps 5'	0	covers exon(s)	0	1	20	overlaps 5' UTR	+	116367	NA	4438	36514
	chr4	7939940	7940843	-0.228439	1.59907	130050	99588	99594	7	7	0.0163548	1	0.0405763	1	AFAP1	NM_001134647 NM_021638 NM_198595 NP_001128119 NP_940997 XM_006713908 XM_006713909 XM_011513544 XM_011513545 XM_011513546 XP_006713971 XP_006713972 XP_011511846 XP_011511847 XP_011511848	inside intron	inside	810	inside intron	539	1	18	5' UTR	-	181213	NA	60312	50702
	chr18	14747661	14748439	0.14497	1.59468	84110	374574	374584	11	11	0.00942258	1	0.0408957	1	ANKRD30B	NM_001029862 NM_001145029 NP_001138501 XM_006722325 XM_011525662 XM_011525663 XM_011525664 XM_011525665 XM_011525666 XP_006722388 XP_011523964 XP_011523965 XP_011523966 XP_011523967 XP_011523968 XR_935057 XR_935058 XR_935059 XR_935060 XR_935061 XR_935062	overlaps 5'	overlaps 5'	0	overlaps exon upstream	0	1	36	overlaps 5' UTR	+	104498	NA	374860	31991
	chr8	27182871	27183342	-0.199267	1.59414	171874	199287	199294	8	8	0.0178758	1	0.0409306	1	PTK2B	NM_004103 NM_173174 NM_173175 NM_173176 NP_004094 NP_775266 NP_775267 NP_775268 XM_005273447 XM_005273448 XM_011544441 XM_011544442 XP_005273504 XP_005273505 XP_011542743 XP_011542744	overlaps 5'	overlaps 5'	0	covers exon(s)	0	1	30	5' UTR	+	133827	NA	2185	17564
	chr6	32064206	32064491	0.227438	1.59207	150118	148116	148122	7	67	0.016606	1	0.0410873	1	TNXB	NM_019105 NM_032470 NP_061978 NP_115859	inside exon	inside	12660	inside exon	0	3	44	inside transcription region	-	68219	NA	7148	56894
	chr19	42811017	42811489	0.317593	1.58797	91576	393846	393850	5	5	0.0121921	1	0.041387	1	PRR19	NM_199285 NP_954979 XM_005258779 XM_005258780 XM_006723154 XM_011526787 XM_011526788 XM_011526789 XM_011526790 XP_005258836 XP_005258837 XP_006723217 XP_011525089 XP_011525090 XP_011525091 XP_011525092	inside intron	inside	4733	inside intron	2241	2	3	5' UTR	+	8689	NA	284338	26515
	chr1	223566447	223567173	-0.175086	1.57577	16488	37624	37632	9	12	0.0168751	1	0.0422979	1	CCDC185	NM_152610 NP_689823	overlaps 5'	overlaps 5'	0	overlaps exon upstream	0	1	1	overlaps 5' UTR	+	2097	NA	164127	14600
	chr11	89867385	89867976	-0.157306	1.57306	35680	262313	262322	10	10	0.0129973	1	0.042503	1	NAALAD2	NM_001300930 NM_005467 NP_001287859 NP_005458 XM_005273701 XM_011542550 XM_011542551 XM_011542552 XM_011542553 XM_011542554 XP_005273758 XP_011540852 XP_011540853 XP_011540854 XP_011540855 XP_011540856	overlaps 5'	overlaps 5'	0	overlaps exon upstream	0	1	7	overlaps 5' UTR	+	57961	NA	10003	23
	chr5	102898223	102898729	-0.313334	1.56667	141674	123968	123972	5	5	0.0128382	1	0.0429664	1	NUDT12	NM_001300741 NM_031438 NP_001287670 NP_113626 XM_005272095 XM_005272097 XP_005272152 XP_005272154	overlaps 5'	overlaps 5'	0	covers exon(s)	0	1	2	5' UTR	-	3384	NA	83594	64154
	chr3	40428330	40429014	-0.174024	1.56622	119771	77270	77278	9	9	0.0171314	1	0.0430024	1	ENTPD3	NM_001248 NM_001291960 NM_001291961 NP_001239 NP_001278889 NP_001278890 XM_005265607 XM_011534266 XP_005265664 XP_011532568 XR_245167 XR_427297 XR_940520	overlaps 5'	overlaps 5'	0	covers exon(s)	0	1	11	5' UTR	+	41359	NA	956	71685
	chr6	46655500	46655820	0.26096	1.56576	151985	154955	154960	6	10	0.0160896	1	0.0430408	1	TDRD6	NM_001010870 NM_001168359 NP_001010870 NP_001161831	overlaps 5'	overlaps 5'	0	overlaps exon upstream	0	1	3	5' UTR	+	16444	NA	221400	18069
	chr11	5616902	5618408	-0.173932	1.56539	29258	246962	246970	9	9	0.0171496	1	0.0430729	1	TRIM6-TRIM34	NM_001003819 NP_001003819	overlaps 5'	overlaps 5'	0	covers exon(s)	0	1	14	overlaps 5' UTR	+	47760	NA	445372	36557
	chr6	29690766	29690998	0.310417	1.55208	149528	142327	142331	5	47	0.0133151	1	0.0441181	1	HLA-F	NM_001098478 NM_001098479 NM_018950 NP_001091948 NP_001091949 NP_061823 XM_005249054 XM_005272809 XM_005274960 XM_005275115 XM_005275390 XM_005275547 XM_005275548 XM_011514563 XM_011514564 XM_011547244 XM_011547245 XM_011547649 XM_011547650 XP_005249111 XP_005272866 XP_005275017 XP_005275172 XP_005275447 XP_005275604 XP_005275605 XP_011512865 XP_011512866 XP_011545546 XP_011545547 XP_011545951 XP…	promoter	promoter	119	NA	NA	NA	5	NA	+	2791	NA	3134	29330
	chr6	34498714	34499504	0.255902	1.53541	150644	152042	152047	6	6	0.0173242	1	0.0454564	1	PACSIN1	NM_001199583 NM_020804 NP_001186512 NP_065855 XM_011514541 XP_011512843	overlaps exon upstream	inside	16065	overlaps exon upstream	0	9	10	inside transcription region	+	20351	NA	29993	28475
	chr15	69222400	69223895	0.218332	1.52832	62687	322807	322813	7	7	0.0192365	1	0.0460317	1	NOX5	NM_001184779 NM_001184780 NM_024505 NP_001171708 NP_001171709 NP_078781 NR_033671 NR_033672	overlaps 5'	overlaps 5'	0	covers exon(s)	0	1	16	overlaps 5' UTR	+	126662	NA	79400	60536
	chr7	134832221	134833166	0.16927	1.52343	167102	188655	188663	9	9	0.01828	1	0.0464393	1	C7orf49	NM_001243749 NM_001243751 NM_001243752 NM_001243753 NM_001243754 NM_001243755 NM_024033 NP_001230678 NP_001230680 NP_001230681 NP_001230682 NP_001230683 NP_001230684 NP_076938	inside intron	inside	22412	inside intron	20334	2	3	inside transcription region	-	78461	NA	78996	59700
	chr8	145637525	145639181	0.189659	1.51727	178099	212325	212332	8	8	0.0208245	1	0.0469681	1	SLC39A4	NM_001280557 NM_017767 NM_130849 NP_001267486 NP_060237 NP_570901 XM_006716599 XM_011517153 XP_006716662 XP_011515455	overlaps 3'	overlaps 3'	3092	covers exon(s)	0	8	12	overlaps 3'UTR	-	4475	NA	55630	45344
	chr17	38333503	38334439	-0.16858	1.51722	78013	358861	358869	9	9	0.0184604	1	0.0469712	1	RAPGEFL1	NM_001303533 NM_001303534 NM_016339 NP_001290462 NP_001290463 NP_057423 XM_006721932 XM_006721934 XM_006721935 XM_006721937 XM_006721938 XM_011524872 XP_006721995 XP_006721997 XP_006721998 XP_006722000 XP_006722001 XP_011523174	overlaps 5'	overlaps 5'	0	overlaps exon upstream	0	1	15	5' UTR	+	17664	NA	51195	39429
	chr7	56515510	56516248	0.168132	1.51319	162667	178988	178996	9	12	0.0185734	1	0.0473119	1	LOC650226	NR_029420	overlaps 5'	overlaps 5'	0	covers exon(s)	0	1	6	inside transcription region	-	24671	NA	650226	53927
	chr7	157211098	157211777	-0.251991	1.51195	168960	192886	192891	6	6	0.0183891	1	0.0474261	1	DNAJB6	NM_005494 NM_058246 NP_005485 NP_490647 XM_005249515 XM_005249516 XM_006715823 XM_011515704 XP_005249572 XP_005249573 XP_006715886 XP_011514006	downstream	downstream	81388	NA	NA	NA	10	NA	+	80423	NA	10049	1728
	chr21	47580738	47582351	-0.251622	1.50973	114392	414444	414449	6	6	0.0184917	1	0.0476158	1	SPATC1L	NM_001142854 NM_032261 NP_001136326 NP_115637 XM_005261188 XM_006725399 XM_011529756 XM_011546891 XP_005261245 XP_006725462 XP_011528058 XP_011545193	overlaps 3'	overlaps 3'	22022	inside intron	323	5	5	overlaps 3'UTR	-	23311	NA	84221	65028
	chr8	1365049	1365906	0.300432	1.50216	169887	195143	195147	5	10	0.0150471	1	0.0482785	1	DLGAP2	NM_001277161 NM_004745 NP_001264090 NP_004736 XM_011534761 XM_011534762 XM_011534763 XM_011534764 XM_011534765 XM_011547369 XM_011547370 XM_011547371 XM_011547372 XM_011547373 XM_011547374 XM_011547375 XM_011547376 XP_011533063 XP_011533064 XP_011533065 XP_011533066 XP_011533067 XP_011545671 XP_011545672 XP_011545673 XP_011545674 XP_011545675 XP_011545676 XP_011545677 XP_011545678	upstream	upstream	83626	NA	NA	NA	12	NA	+	207110	NA	9228	70096
	chr7	31006	31497	0.250138	1.50083	158050	167904	167909	6	6	0.0189218	1	0.048404	1	FAM20C	NM_020223 NP_064608 XM_011515457 XP_011513759 XR_242097	upstream	upstream	161472	NA	NA	NA	10	NA	+	107771	NA	56975	47566
	chr1	180922636	180923847	-0.214182	1.49927	13915	32411	32417	7	7	0.0205288	1	0.0485375	1	KIAA1614	NM_020950 NP_066001	downstream	downstream	25070	NA	NA	NA	6	NA	+	22356	NA	57710	49308
	chr7	27147206	27148204	-0.295752	1.47876	160606	174565	174569	5	5	0.0160048	1	0.050453	1	HOXA3	NM_030661 NM_153631 NM_153632 NP_109377 NP_705895 XM_005249730 XM_005249731 XM_005249732 XM_006715715 XM_011515343 XP_005249787 XP_005249788 XP_005249789 XP_006715778 XP_011513645	inside exon	inside	18435	inside exon	0	4	4	overlaps 3'UTR	-	20830	NA	3200	29729
	chr12	8332789	8333192	-0.211113	1.47779	39744	271214	271220	7	12	0.0216143	1	0.0505424	1	FAM66C	NR_026788	overlaps 5'	overlaps 5'	0	overlaps exon upstream	0	1	7	inside transcription region	+	35942	NA	440078	36045
	chr10	95462161	95462332	0.245747	1.47448	24359	233899	233904	6	19	0.0202411	1	0.0508676	1	FRA10AC1	NM_145246 NM_203438 NM_203439 NM_203440 NM_203441 NP_660289 XM_005269515 XM_005269516 XM_011539259 XM_011539260 XP_005269572 XP_005269573 XP_011537561 XP_011537562 XR_945598	inside intron	inside	581	inside intron	465	1	6	inside transcription region	-	11384	NA	118924	8970
	chr7	39170497	39171113	0.245285	1.47171	161517	176645	176650	6	6	0.0203809	1	0.0511336	1	POU6F2	NM_001166018 NM_007252 NP_001159490 NP_009183 XM_011515113 XM_011515114 XP_011513415 XP_011513416	inside intron	inside	117816	inside intron	-44865	2	6	inside transcription region	+	360626	NA	11281	7664
	chr8	48675647	48676092	0.210095	1.47066	173008	201696	201702	7	7	0.02197	1	0.0512269	1	SPIDR	NM_001080394 NM_001282916 NM_001282919 NP_001073863 NP_001269845 NP_001269848 NR_104581 XM_005251189 XM_005251191 XM_005251193 XM_005251195 XM_005251197 XM_005251198 XM_005251199 XM_005251201 XM_006716443 XM_006716444 XM_006716445 XM_011517497 XM_011517498 XM_011517499 XM_011517500 XM_011517501 XM_011517502 XM_011517503 XM_011517504 XM_011517505 XM_011517506 XM_011517507 XP_005251246 XP_005251248…	inside intron	inside	49643	inside intron	785	2	2	inside transcription region	+	52648	NA	23514	21131
	chr3	10149466	10150487	0.133587	1.46946	118066	73845	73855	11	11	0.00978648	1	0.0513597	1	FANCD2OS	NM_001164839 NM_173472 NP_001158311 NP_775743 XM_011533330 XM_011533331 XP_011531632 XP_011531633	overlaps 5'	overlaps 5'	0	covers exon(s)	0	1	2	5' UTR	-	4096	NA	115795	8469
	chr5	218073	218483	0.244569	1.46741	137015	113863	113868	6	11	0.0206112	1	0.0515474	1	SDHA	NM_001294332 NM_004168 NP_001281261 NP_004159 XM_005248331 XM_011514072 XM_011514073 XP_005248388 XP_011512374 XP_011512375 XR_925638	overlaps 5'	overlaps 5'	0	overlaps exon upstream	0	1	14	overlaps 5' UTR	+	38458	NA	6389	51863
	chr2	43327937	43328657	-0.208618	1.46033	97536	48348	48354	7	7	0.022512	1	0.0522473	1	ZFP36L2	NM_006887 NP_008818	downstream	downstream	125088	NA	NA	NA	2	NA	-	4204	NA	678	55505
	chr7	96649956	96650407	0.242755	1.45653	164550	183059	183064	6	50	0.0211776	1	0.0526546	1	DLX5	NM_005221 NP_005212 XM_005250185 XM_011515860 XP_005250242 XP_011514162 XR_927389	overlaps exon upstream	inside	3736	overlaps exon upstream	0	3	3	overlaps 3'UTR	-	4441	NA	1749	15277
	chr4	140586881	140587536	-0.181887	1.45509	134777	109225	109232	8	8	0.0235417	1	0.0527994	1	MGST2	NM_001204366 NM_001204367 NM_001204368 NM_002413 NP_001191295 NP_001191296 NP_001191297 NP_002404 XM_006714221 XM_011531972 XP_006714284 XP_011530274	overlaps 5'	overlaps 5'	0	covers exon(s)	0	1	6	overlaps 5' UTR	+	74977	NA	4258	35429
	chr8	145016475	145017520	0.207362	1.45153	177963	211901	211907	7	12	0.0230048	1	0.0531439	1	PLEC	NM_000445 NM_201378 NM_201379 NM_201380 NM_201381 NM_201382 NM_201383 NM_201384 NP_000436 NP_958780 NP_958781 NP_958782 NP_958783 NP_958784 NP_958785 NP_958786 XM_005250976 XM_005250978 XM_005250979 XM_005250980 XM_005250981 XM_005250982 XM_005250983 XM_005250984 XM_006716588 XM_006716589 XM_006716590 XM_011517130 XM_011517131 XM_011517132 XP_005251033 XP_005251035 XP_005251036 XP_005251037 XP_00…	inside intron	inside	33393	inside intron	-3614	3	33	inside transcription region	-	61592	NA	5339	41475
	chr4	187422005	187422341	0.241683	1.4501	136697	113224	113229	6	6	0.0215241	1	0.0532875	1	F11-AS1	NR_033900 NR_033901	overlaps 5'	overlaps 5'	0	overlaps exon upstream	0	1	7	inside transcription region	-	84932	NA	285441	26946
	chr17	74467334	74468491	0.241167	1.447	81811	368258	368263	6	6	0.0216956	1	0.0536139	1	RHBDF2	NM_001005498 NM_024599 NP_001005498 NP_078875 XM_005257669 XM_005257670 XM_011525249 XM_011525250 XM_011525251 XM_011525252 XP_005257726 XP_005257727 XP_011523551 XP_011523552 XP_011523553 XP_011523554	inside exon	inside	9297	inside exon	0	15	15	3'UTR	-	10809	NA	79651	60829
	chr7	50132541	50132977	0.206341	1.44439	162264	178175	178181	7	11	0.0234136	1	0.0538945	1	ZPBP	NM_001159878 NM_007009 NP_001153350 NP_008940 XM_011515095 XM_011515096 XM_011515097 XM_011515098 XM_011515099 XM_011515100 XM_011515101 XM_011515102 XM_011515103 XP_011513397 XP_011513398 XP_011513399 XP_011513400 XP_011513401 XP_011513402 XP_011513403 XP_011513404 XP_011513405	overlaps 5'	overlaps 5'	0	covers exon(s)	0	1	8	overlaps 5' UTR	-	155836	NA	11055	6753
	chr15	101095374	101096813	0.287447	1.43723	65366	328504	328508	5	5	0.0178251	1	0.0546312	1	PRKXP1	NR_073405	inside exon	inside	2675	inside exon	0	1	1	3'UTR	-	11531	NA	441733	36386
	chr7	99517277	99517509	0.179331	1.43465	164850	183873	183880	8	14	0.0245146	1	0.05492	1	TRIM4	NM_033017 NM_033091 NP_148977 NP_149082	promoter	promoter	54	NA	NA	NA	7	NA	-	29193	NA	89122	68295
	chr10	49812867	49813265	0.204727	1.43309	21720	228535	228541	7	12	0.0240756	1	0.0550919	1	ARHGAP22	NM_001256024 NM_001256025 NM_001256026 NM_001256027 NM_021226 NP_001242953 NP_001242954 NP_001242955 NP_067049 NR_045675 XM_005270014 XM_011540002 XM_011540003 XM_011540004 XM_011540005 XM_011540006 XM_011540007 XM_011540008 XM_011540009 XM_011540010 XM_011540011 XM_011540012 XM_011540013 XM_011540014 XM_011540015 XP_005270071 XP_011538304 XP_011538305 XP_011538306 XP_011538307 XP_011538308 XP_01…	inside intron	inside	51045	inside intron	-21669	3	11	5' UTR	-	210242	NA	58504	49891
	chr10	135278717	135279147	0.285793	1.42896	27994	243113	243117	5	5	0.0182242	1	0.0555158	1	SCART1	NM_001033584 NR_002934	covers exon(s)	inside	461	covers exon(s)	0	3	10	inside transcription region	+	58806	NA	619207	51232
	chr17	79315848	79317102	-0.23676	1.42056	82930	371202	371207	6	17	0.0232847	1	0.0564143	1	TMEM105	NM_178520 NP_848615 XM_011524679 XP_011522981	upstream	upstream	11374	NA	NA	NA	3	NA	-	19402	NA	284186	26452
	chr11	68610706	68611806	-0.177276	1.41821	34078	258779	258786	8	11	0.0252954	1	0.056678	1	CPT1A	NM_001031847 NM_001876 NP_001027017 NP_001867 XM_005273762 XM_005273763 XP_005273819 XP_005273820	promoter	promoter	1307	NA	NA	NA	19	NA	-	87311	NA	1374	11055
	chr20	36148679	36148803	-0.157424	1.41681	110921	405946	405954	9	44	0.0212593	1	0.0568293	1	BLCAP	NM_001167820 NM_001167821 NM_001167822 NM_001167823 NM_006698 NP_001161292 NP_001161293 NP_001161294 NP_001161295 NP_006689	inside intron	inside	7530	inside intron	-926	2	2	5' UTR	-	10514	NA	10904	6297
	chr11	35546824	35547548	-0.176582	1.41266	31120	251165	251172	8	8	0.0255552	1	0.0572935	1	PAMR1	NM_001001991 NM_001282675 NM_001282676 NM_015430 NP_001001991 NP_001269604 NP_001269605 NP_056245	inside intron	inside	4300	inside intron	2951	2	13	5' UTR	-	98472	NA	25891	23096
	chr16	90143751	90144006	0.282361	1.4118	73786	348300	348304	5	5	0.0191084	1	0.0573879	1	PRDM7	NM_001098173 NM_052996 NP_001091643 XM_005256274 XM_011522827 XM_011522828 XM_011522829 XM_011522830 XM_011522831 XP_005256331 XP_011521129 XP_011521130 XP_011521131 XP_011521132 XP_011521133	promoter	promoter	1413	NA	NA	NA	10	NA	-	19364	NA	11105	6965
	chr19	852813	853540	-0.282099	1.41049	86021	379141	379145	5	5	0.0191742	1	0.0575354	1	ELANE	NM_001972 NP_001963 XM_011527775 XM_011527776 XM_011546888 XP_011526077 XP_011526078 XP_011545190	covers exon(s)	inside	522	covers exon(s)	0	2	5	inside transcription region	+	3955	NA	1991	16325
	chr2	1748132	1749076	0.201137	1.40796	94729	42573	42579	7	19	0.0256167	1	0.0578335	1	PXDN	NM_012293 NP_036425 XM_005264707 XM_011510395 XM_011510396 XM_011510397 XP_005264764 XP_011508697 XP_011508698 XP_011508699	overlaps 5'	overlaps 5'	0	overlaps exon upstream	0	1	11	5' UTR	-	79561	NA	7837	59569
	chr3	182816738	182817479	-0.175226	1.40181	127177	92679	92686	8	11	0.0261107	1	0.0585319	1	MCCC1	NM_001293273 NM_020166 NP_001280202 NP_064551 NR_120639 NR_120640 XM_006713702 XM_011512992 XM_011512993 XP_006713765 XP_011511294 XP_011511295 XR_241502 XR_924159	overlaps 5'	overlaps 5'	0	covers exon(s)	0	1	9	5' UTR	-	54164	NA	56922	47394
	chr17	19651190	19652257	-0.198994	1.39296	76374	354886	354892	7	7	0.0265803	1	0.0595825	1	ALDH3A1	NM_000691 NM_001135167 NM_001135168 NP_000682 NP_001128639 NP_001128640 XM_005256522 XM_005256523 XM_005256524 XM_011523730 XM_011523731 XP_005256579 XP_005256580 XP_005256581 XP_011522032 XP_011522033	overlaps 5'	overlaps 5'	0	covers exon(s)	0	1	11	5' UTR	-	10448	NA	218	17541
	chr3	42306580	42307519	0.230877	1.38526	119875	77479	77484	6	21	0.0256454	1	0.0605124	1	CCK	NM_000729 NM_001174138 NP_000720 NP_001167609	covers exon(s)	inside	143	covers exon(s)	0	1	5	5' UTR	-	8344	NA	885	68020
	chr16	29887661	29888733	0.172866	1.38293	68887	336871	336878	8	8	0.0270909	1	0.0607908	1	BOLA2	NM_001031827 NM_001031833 NP_001026997 XM_011508580 XM_011545879 XM_011545880 XM_011545881 XP_011506882 XP_011544181 XP_011544182 XP_011544183	inside intron	inside	316894	inside intron	315945	2	5	inside transcription region	-	649244	NA	552900	44618
	chr17	21477738	21478375	0.275927	1.37963	76558	355295	355299	5	5	0.0209221	1	0.0611783	1	C17orf51	NM_001113434 NP_001106905 XM_005256621 XM_006721514 XM_011523822 XP_005256678 XP_006721577 XP_011522124 XR_243554	promoter	promoter	7	NA	NA	NA	4	NA	-	41855	NA	339263	30300
	chr7	38350464	38351468	-0.19703	1.37921	161464	176546	176552	7	7	0.027514	1	0.0612267	1	TARP	NM_001003799 NM_001003806 NP_001003799 NP_001003806 XM_011515406 XM_011515407 XP_011513708 XP_011513709	inside intron	inside	5469	inside intron	5142	1	3	inside transcription region	-	51987	NA	445347	36556
	chr3	46759438	46759698	0.196776	1.37743	120326	78531	78537	7	10	0.0276336	1	0.0614512	1	PRSS50	NM_013270 NP_037402	inside exon	inside	94366	inside exon	0	6	11	inside transcription region	-	100458	NA	29122	27826
	chr20	13200685	13200969	-0.171749	1.37399	109913	403215	403222	8	34	0.0275895	1	0.0618867	1	ISM1	NM_080826 NP_543016	promoter	promoter	1449	NA	NA	NA	6	NA	+	78879	NA	140862	11589
	chr12	127630314	127631293	0.273197	1.36598	47227	288176	288180	5	5	0.0217738	1	0.062889	1	LOC440117	NR_033970	upstream	upstream	271078	NA	NA	NA	3	NA	-	5196	NA	440117	36055
	chr17	5018984	5019989	0.151706	1.36535	74783	350858	350866	9	9	0.0226603	1	0.0629703	1	USP6	NM_001304284 NM_004505 NM_005152 NP_001291213 NP_004496 XM_011524049 XM_011524050 XM_011524051 XM_011524052 XM_011524053 XM_011524054 XM_011524055 XM_011524056 XM_011524057 XM_011524058 XM_011524059 XP_011522351 XP_011522352 XP_011522353 XP_011522354 XP_011522355 XP_011522356 XP_011522357 XP_011522358 XP_011522359 XP_011522360 XP_011522361	overlaps 5'	overlaps 5'	0	overlaps exon upstream	0	1	38	5' UTR	+	58591	NA	9098	69311
	chr19	2281919	2282729	-0.170221	1.36177	86603	380670	380677	8	8	0.0282503	1	0.0634441	1	SPPL2B	NM_001077238 NM_152988 NP_001070706 NP_694533 XM_011528138 XM_011528139 XM_011528140 XP_011526440 XP_011526441 XP_011526442	inside intron	inside	12399	inside intron	-12175	1	8	5' UTR	+	71665	NA	56928	47409
	chr12	133179887	133180698	-0.27225	1.36125	48053	290311	290315	5	5	0.0220625	1	0.0635115	1	LRCOL1	NM_001195520 NP_001182449 XM_011534780 XM_011534781 XM_011534782 XM_011534783 XM_011534784 XM_011534785 XP_011533082 XP_011533083 XP_011533084 XP_011533085 XP_011533086 XP_011533087	covers exon(s)	inside	6339	covers exon(s)	0	6	6	inside transcription region	-	7301	NA	100507055	2200
	chr6	31651151	31651362	-0.193404	1.35383	149981	146360	146366	7	21	0.029354	1	0.06453	1	LY6G5C	NM_001002848 NM_001002849 NM_025262 NP_079538	inside intron	inside	455	inside intron	-32	2	4	inside transcription region	-	7356	NA	80741	62867
	chr21	15352085	15352983	0.150371	1.35334	112837	410946	410954	9	9	0.0229758	1	0.0646004	1	ANKRD20A11P	NM_153750 NR_027270	overlaps 5'	overlaps 5'	0	overlaps exon upstream	0	1	2	inside transcription region	-	3697	NA	391267	33422
	chr7	56241697	56243524	0.192829	1.3498	162645	178953	178959	7	7	0.029656	1	0.0650716	1	NUPR1L	NM_001145712 NP_001139184	upstream	upstream	57607	NA	NA	NA	2	NA	-	1716	NA	389493	33104
	chr22	42394590	42395340	0.191473	1.34031	116652	419973	419979	7	10	0.0303938	1	0.0663615	1	WBP2NL	NM_152613 NP_689826 XR_244353 XR_244354 XR_430402 XR_937827 XR_937828 XR_937829 XR_937830	overlaps 5'	overlaps 5'	0	covers exon(s)	0	1	9	inside transcription region	+	59731	NA	164684	14656
	chr15	74424640	74426334	-0.167515	1.34012	63190	323746	323753	8	8	0.0295123	1	0.0663917	1	ISLR2	NM_001130136 NM_001130137 NM_001130138 NM_020851 NP_001123608 NP_001123609 NP_001123610 NP_065902 XM_011521840 XM_011521841 XM_011521842 XP_011520142 XP_011520143 XP_011520144 XR_931875	overlaps exon upstream	inside	1897	overlaps exon upstream	0	3	3	overlaps 5' UTR	+	6400	NA	57611	49042
	chr2	129659018	129659946	0.190382	1.33268	102419	58715	58721	7	7	0.0310012	1	0.067433	1	HS6ST1	NM_004807 NP_004798	upstream	upstream	582847	NA	NA	NA	2	NA	-	53117	NA	9394	70991
	chr6	32146232	32146779	0.190253	1.33177	150148	148625	148631	7	44	0.0310833	1	0.0675712	1	RNF5	NM_006913 NP_008844	overlaps exon downstream	inside	70	overlaps exon downstream	0	1	6	overlaps 5' UTR	+	5768	NA	6048	50822
	chr8	58172571	58173601	0.266096	1.33048	173498	202721	202725	5	5	0.0240698	1	0.0677613	1	LOC286177	NR_038874	promoter	promoter	184	NA	NA	NA	3	NA	+	5385	NA	286177	27232
	chr19	22234992	22235272	0.221511	1.32907	89963	389590	389595	6	11	0.0300264	1	0.0679634	1	ZNF257	NM_033468 NP_258429 XM_005259723 XM_011527657 XM_011527658 XM_011527659 XP_005259780 XP_011525959 XP_011525960 XP_011525961	overlaps 5'	overlaps 5'	0	overlaps exon upstream	0	1	5	5' UTR	+	38637	NA	113835	7992
	chr14	103593235	103593995	-0.220599	1.32359	58406	313438	313443	6	12	0.030491	1	0.0687628	1	TNFAIP2	NM_006291 NP_006282 XM_006720243 XM_011537112 XM_011537113 XM_011537114 XM_011537115 XP_006720306 XP_011535414 XP_011535415 XP_011535416 XP_011535417	overlaps 5'	overlaps 5'	0	covers exon(s)	0	1	9	5' UTR	+	10434	NA	7127	56814
	chr8	19459996	19460243	-0.220052	1.32031	171223	197848	197853	6	6	0.0307786	1	0.069244	1	CSGALNACT1	NM_001130518 NM_018371 NP_001123990 NP_060841 NR_024040 XM_006716358 XM_006716359 XM_006716360 XM_006716361 XM_006716362 XM_006716363 XM_006716364 XM_011544577 XM_011544578 XM_011544579 XM_011544580 XM_011544581 XM_011544582 XM_011544583 XM_011544584 XM_011544585 XP_006716421 XP_006716422 XP_006716423 XP_006716424 XP_006716425 XP_006716426 XP_006716427 XP_011542879 XP_011542880 XP_011542881 XP_01…	overlaps 5'	overlaps 5'	0	overlaps exon upstream	0	1	6	inside transcription region	-	162715	NA	55790	46010
	chr21	46975435	46976340	-0.263989	1.31995	114290	414246	414250	5	5	0.0248471	1	0.0692974	1	SLC19A1	NM_001205206 NM_001205207 NM_003056 NM_194255 NP_001192135 NP_001192136 NP_919231 XM_005261164 XM_011529696 XM_011529697 XM_011529698 XM_011529699 XM_011529700 XM_011529701 XM_011529702 XM_011529703 XM_011529704 XM_011529705 XM_011529706 XM_011529707 XM_011529708 XM_011529709 XM_011529710 XP_005261221 XP_011527998 XP_011527999 XP_011528000 XP_011528001 XP_011528002 XP_011528003 XP_011528004 XP_01…	upstream	upstream	11110	NA	NA	NA	6	NA	-	46210	NA	6573	54620
	chr8	145013249	145013932	0.263702	1.31851	177960	211892	211896	5	5	0.0249582	1	0.0695064	1	PLEC	NM_000445 NM_201378 NM_201379 NM_201380 NM_201381 NM_201382 NM_201383 NM_201384 NP_000436 NP_958780 NP_958781 NP_958782 NP_958783 NP_958784 NP_958785 NP_958786 XM_005250976 XM_005250978 XM_005250979 XM_005250980 XM_005250981 XM_005250982 XM_005250983 XM_005250984 XM_006716588 XM_006716589 XM_006716590 XM_011517130 XM_011517131 XM_011517132 XP_005251033 XP_005251035 XP_005251036 XP_005251037 XP_00…	inside intron	inside	36981	inside intron	-388	3	33	inside transcription region	-	61592	NA	5339	41475
	chr19	46800054	46800602	-0.186847	1.30793	92162	395443	395449	7	7	0.033029	1	0.0711002	1	HIF3A	NM_022462 NM_152794 NM_152795 NM_152796 NP_071907 NP_690007 NP_690008 NP_690009 XM_005259152 XM_005259153 XM_005259154 XM_005259155 XM_005259156 XM_006723325 XP_005259209 XP_005259210 XP_005259211 XP_005259212 XP_005259213 XP_006723388 XR_935849	overlaps 5'	overlaps 5'	0	covers exon(s)	0	1	15	overlaps 5' UTR	+	46387	NA	64344	52696
	chr11	43902290	43903042	0.162658	1.30126	31345	251590	251597	8	12	0.0317453	1	0.0721451	1	ALKBH3	NM_139178 NP_631917	overlaps 5'	overlaps 5'	0	covers exon(s)	0	1	10	inside transcription region	+	39468	NA	221120	17978
	chr15	91473365	91473569	-0.259857	1.29928	64732	327161	327165	5	9	0.0264514	1	0.0724556	1	UNC45A	NM_001039675 NM_017979 NM_018671 NP_001034764 NP_061141 XM_005254963 XM_011521779 XM_011521780 XP_005255020 XP_011520081 XP_011520082	overlaps 5'	overlaps 5'	0	covers exon(s)	0	1	23	5' UTR	+	23913	NA	55898	46339
	chr1	153234037	153234809	0.258396	1.29198	11664	27036	27040	5	5	0.0270479	1	0.07361	1	LOR	NM_000427 NP_000418 XM_011509541 XP_011507843	overlaps 3'	overlaps 3'	1858	overlaps exon downstream	0	2	2	overlaps 3'UTR	+	2421	NA	4014	34153
	chr20	30134929	30135362	-0.143141	1.28827	110391	404511	404519	9	9	0.024587	1	0.0742135	1	HM13	NM_030789 NM_178580 NM_178581 NM_178582 NP_110416 NP_848695 NP_848696 NP_848697 XM_005260562 XM_011529066 XM_011529067 XM_011529068 XM_011529069 XM_011529070 XM_011529071 XM_011529072 XP_005260619 XP_011527368 XP_011527369 XP_011527370 XP_011527371 XP_011527372 XP_011527373 XP_011527374	inside intron	inside	32688	inside intron	1469	5	12	inside transcription region	+	55129	NA	81502	63263
	chr19	46417551	46418069	0.214015	1.28409	92112	395328	395333	6	6	0.0341354	1	0.0748867	1	NANOS2	NM_001029861 NP_001025032	overlaps 5'	overlaps 5'	0	overlaps exon upstream	0	1	1	overlaps 5' UTR	-	1563	NA	339345	30321
	chr19	35630106	35630474	-0.213773	1.28264	90430	390744	390749	6	13	0.0342898	1	0.0751236	1	FXYD1	NM_001278717 NM_001278718 NM_005031 NM_021902 NP_001265646 NP_001265647 NP_005022 NP_068702	overlaps 5'	overlaps 5'	0	overlaps exon upstream	0	1	8	5' UTR	+	3562	NA	5348	41517
	chr4	25090198	25090665	-0.213382	1.28029	130884	101251	101256	6	6	0.0345302	1	0.0754856	1	SEPSECS	NM_001159728 NM_016955 NP_058651 XM_005248168 XM_006713965 XM_011513846 XM_011513847 XM_011513848 XP_005248225 XP_006714028 XP_011512148 XP_011512149 XP_011512150	downstream	downstream	71539	NA	NA	NA	11	NA	-	40577	NA	51091	39129
	chr2	128453108	128453484	-0.256052	1.28026	102286	58458	58462	5	5	0.0280095	1	0.0754894	1	SFT2D3	NM_032740 NP_116129	upstream	upstream	5113	NA	NA	NA	1	NA	+	2810	NA	84826	66143
	chr6	33043574	33044510	0.142183	1.27964	150346	149935	149943	9	13	0.0247612	1	0.0755936	1	HLA-DPB1	NM_002121 NP_002112 XM_006715078 XM_006725040 XM_006725699 XM_006725817 XM_006725908 XM_006725998 XM_006726088 XP_006715141 XP_006725103 XP_006725762 XP_006725880 XP_006725971 XP_006726061 XP_006726151	overlaps 5'	overlaps 5'	0	covers exon(s)	0	1	7	inside transcription region	+	13770	NA	3115	29170
	chr7	63385990	63387147	0.182272	1.27591	162836	179277	179283	7	7	0.0358825	1	0.0762068	1	LINC01005	NR_039987	downstream	downstream	103333	NA	NA	NA	4	NA	-	5684	NA	100506050	1989
	chr1	149144820	149145243	0.254181	1.27091	11178	25748	25752	5	5	0.0288434	1	0.0770259	1	LOC388692	NM_001013644 NR_027002 NR_111933	upstream	upstream	134233	NA	NA	NA	1	NA	+	12266	NA	388692	32963
	chr1	60391699	60392933	-0.158583	1.26867	7991	18685	18692	8	8	0.033732	1	0.0773906	1	CYP2J2	NM_000775 NP_000766 XR_246240 XR_946558	overlaps 5'	overlaps 5'	0	covers exon(s)	0	1	9	overlaps 5' UTR	-	33443	NA	1573	13731
	chr19	58715251	58716004	-0.252413	1.26207	94329	401205	401209	5	8	0.0296734	1	0.0785798	1	ZNF274	NM_001278734 NM_001278735 NM_016324 NM_016325 NM_133502 NP_001265663 NP_057408 NP_057409 NP_598009 XM_011526325 XM_011526326 XM_011526327 XM_011526328 XM_011526329 XP_011524627 XP_011524628 XP_011524629 XP_011524630 XP_011524631	inside intron	inside	20855	inside intron	2082	5	8	5' UTR	+	30531	NA	10782	5953
	chr12	47225543	47226453	0.180224	1.26157	41530	274800	274806	7	12	0.0372343	1	0.0786546	1	SLC38A4	NM_001143824 NM_018018 NP_001137296 NP_060488 XM_005268997 XP_005269054	upstream	upstream	5763	NA	NA	NA	17	NA	-	61236	NA	55089	43839
	chr8	145747659	145748548	0.252296	1.26148	178151	212520	212524	5	5	0.029733	1	0.0786689	1	LRRC14	NM_001272036 NM_014665 NP_001258965 NP_055480 XM_005272358 XM_005272359 XM_005272360 XM_005272361 XM_011517387 XM_011517388 XP_005272415 XP_005272416 XP_005272417 XP_005272418 XP_011515689 XP_011515690 XR_928369 XR_928370 XR_928371	inside exon	inside	4310	inside exon	0	5	5	3'UTR	+	7210	NA	9684	72216
	chr17	6899297	6899522	-0.179969	1.25979	74939	351266	351272	7	17	0.0374089	1	0.078948	1	ALOX12	NM_000697 NP_000688 XM_011523780 XP_011522082	overlaps 5'	overlaps 5'	0	overlaps exon upstream	0	1	14	overlaps 5' UTR	+	14671	NA	239	21737
	chr22	42548153	42549153	-0.209461	1.25677	116677	420051	420056	6	6	0.0369943	1	0.0794532	1	TCF20	NM_005650 NM_181492 NP_005641 NP_852469 XM_005261722 XM_006724313 XM_011530352 XM_011530353 XM_011530354 XM_011530355 XM_011547035 XM_011547036 XM_011547752 XM_011547753 XM_011548817 XM_011548818 XM_011548820 XM_011548821 XP_005261779 XP_006724376 XP_011528654 XP_011528655 XP_011528656 XP_011528657 XP_011545337 XP_011545338 XP_011546054 XP_011546055 XP_011547119 XP_011547120 XP_011547122 XP_01154…	downstream	downstream	62292	NA	NA	NA	5	NA	-	55426	NA	6942	56295
	chr19	23945203	23946205	0.139374	1.25437	90033	389754	389762	9	9	0.0252602	1	0.0798655	1	RPSAP58	NM_001005472 NR_003662	overlaps 5'	overlaps 5'	0	covers exon(s)	0	1	4	5' UTR	+	65103	NA	388524	32896
	chr6	32800519	32801049	0.178712	1.25098	150297	149282	149288	7	12	0.0382737	1	0.0804717	1	TAP2	NM_000544 NM_001290043 NM_018833 NP_000535 NP_001276972 NP_061313	overlaps exon upstream	inside	5498	overlaps exon upstream	0	6	13	inside transcription region	-	13360	NA	6891	55834
	chr2	166650930	166651375	-0.178288	1.24802	103992	61577	61583	7	12	0.0385683	1	0.0809955	1	GALNT3	NM_004482 NP_004473 XM_005246449 XM_006712402 XM_011510929 XP_005246506 XP_006712465 XP_011509231	overlaps 5'	overlaps 5'	0	overlaps exon upstream	0	1	9	5' UTR	-	39727	NA	2591	23167
	chr15	74314816	74315710	0.20771	1.24626	63170	323686	323691	6	6	0.0381595	1	0.0813257	1	PML	NM_002675 NM_033238 NM_033239 NM_033240 NM_033244 NM_033246 NM_033247 NM_033249 NM_033250 NP_002666 NP_150241 NP_150242 NP_150243 NP_150247 NP_150249 NP_150250 NP_150252 NP_150253	overlaps 5'	overlaps 5'	0	overlaps exon upstream	0	1	5	overlaps 5' UTR	+	13566	NA	5371	41660
	chr13	46425837	46426026	-0.177661	1.24362	50055	294700	294706	7	12	0.0390035	1	0.0817887	1	SIAH3	NM_198849 NP_942146	overlaps 5'	overlaps 5'	0	overlaps exon upstream	0	1	2	5' UTR	-	71430	NA	283514	26173
	chr15	75250560	75251733	-0.20712	1.24272	63334	324151	324156	6	6	0.0385629	1	0.0819474	1	RPP25	NM_017793 NP_060263	promoter	promoter	785	NA	NA	NA	1	NA	-	2332	NA	54913	43292
	chr14	32670315	32671882	-0.17721	1.24047	53988	303781	303787	7	7	0.0393221	1	0.0823748	1	ARHGAP5	NM_001030055 NM_001173 NP_001025226 NP_001164 XM_005267635 XM_005267636 XP_005267692 XP_005267693	downstream	downstream	124126	NA	NA	NA	7	NA	+	82745	NA	394	33535
	chr11	985589	986922	-0.20652	1.23912	28355	244166	244171	6	6	0.0390135	1	0.0826303	1	AP2A2	NM_001242837 NM_012305 NP_001229766 NP_036437 XM_011519928 XM_011519929 XM_011519930 XP_011518230 XP_011518231 XP_011518232 XR_930847	overlaps exon upstream	inside	59780	overlaps exon upstream	0	9	22	inside transcription region	+	86436	NA	161	14199
	chr7	27153580	27153944	-0.17699	1.23893	160609	174579	174585	7	26	0.0394723	1	0.0826648	1	HOXA3	NM_030661 NM_153631 NM_153632 NP_109377 NP_705895 XM_005249730 XM_005249731 XM_005249732 XM_006715715 XM_011515343 XP_005249787 XP_005249788 XP_005249789 XP_006715778 XP_011513645	inside intron	inside	12695	inside intron	-3200	3	4	5' UTR	-	20830	NA	3200	29729
	chr16	3070057	3071608	0.176852	1.23796	66765	332380	332386	7	7	0.0395729	1	0.0828452	1	TNFRSF12A	NM_016639 NP_057723	overlaps 5'	overlaps 5'	0	covers exon(s)	0	2	3	overlaps 5' UTR	+	1992	NA	51330	39831
	chr2	129548007	129548448	-0.247506	1.23753	102415	58705	58709	5	5	0.032077	1	0.0829265	1	HS6ST1	NM_004807 NP_004798	upstream	upstream	471836	NA	NA	NA	2	NA	-	53117	NA	9394	70991
	chr12	54402431	54402717	0.247237	1.23618	42492	277378	277382	5	10	0.0322098	1	0.0831638	1	HOXC8	NM_022658 NP_073149	promoter	promoter	173	NA	NA	NA	2	NA	+	3655	NA	3224	29784
	chr6	32145350	32145617	0.136246	1.22621	150148	148601	148609	9	44	0.025722	1	0.0850169	1	AGPAT1	NM_006411 NM_032741 NP_006402 NP_116130 XM_005248805 XM_005248806 XM_005272761 XM_005272762 XM_005274829 XM_005274830 XM_005275073 XM_005275074 XM_005275203 XM_005275204 XM_005275337 XM_005275338 XM_005275504 XM_005275505 XM_011514234 XM_011546281 XM_011547171 XM_011547825 XM_011548005 XM_011548182 XM_011548377 XP_005248862 XP_005248863 XP_005272818 XP_005272819 XP_005274886 XP_005274887 XP_00527…	inside intron	inside	271	inside intron	160	1	7	5' UTR	-	9905	NA	10554	5201
	chr10	73078578	73079349	-0.153095	1.22476	22768	230732	230739	8	8	0.0364028	1	0.0853096	1	SLC29A3	NM_001174098 NM_018344 NP_001167569 NP_060814 NR_033413 NR_033414 XM_006717910 XP_006717973	overlaps 5'	overlaps 5'	0	covers exon(s)	0	1	5	5' UTR	+	44137	NA	55315	44711
	chr5	41509352	41510076	0.244893	1.22446	139220	118833	118837	5	14	0.0334444	1	0.0853712	1	PLCXD3	NM_001005473 NP_001005473	inside intron	inside	654	inside intron	449	1	3	inside transcription region	-	203682	NA	345557	30867
	chr1	149146229	149146991	0.243881	1.2194	11179	25753	25757	5	5	0.0339732	1	0.0863757	1	LOC388692	NM_001013644 NR_027002 NR_111933	upstream	upstream	132485	NA	NA	NA	1	NA	+	12266	NA	388692	32963
	chr5	4101090	4101491	-0.242587	1.21294	137842	116227	116231	5	5	0.0346955	1	0.0876424	1	IRX1	NM_024337 NP_077313	downstream	downstream	504922	NA	NA	NA	4	NA	+	5349	NA	79192	60298
	chr6	164393165	164393860	0.173046	1.21132	157067	165502	165508	7	7	0.0423958	1	0.0879533	1	QKI	NM_001301085 NM_006775 NM_206853 NM_206854 NM_206855 NP_001288014 NP_006766 NP_996735 NP_996736 NP_996737 XM_011536258 XM_011536259 XM_011536260 XM_011536261 XP_011534560 XP_011534561 XP_011534562 XP_011534563 XR_245557 XR_942633	downstream	downstream	557490	NA	NA	NA	6	NA	+	163953	NA	9444	71276
	chr12	54866945	54867653	0.172981	1.21087	42607	277739	277745	7	7	0.0424539	1	0.0880415	1	GTSF1	NM_144594 NP_653195 XR_944498 XR_944499 XR_944500	overlaps 5'	overlaps 5'	0	covers exon(s)	0	1	9	5' UTR	-	17650	NA	121355	9223
	chr2	198649727	198650112	-0.301604	1.20642	105507	64881	64884	4	14	0.0158558	1	0.0889238	1	BOLL	NM_001284358 NM_001284361 NM_001284362 NM_033030 NM_197970 NP_001271287 NP_001271290 NP_001271291 NP_149019 NP_932074 XM_006712715 XM_011511692 XM_011511693 XM_011511694 XM_011511695 XP_006712778 XP_011509994 XP_011509995 XP_011509996 XP_011509997	overlaps 5'	overlaps 5'	0	overlaps exon upstream	0	1	12	5' UTR	-	56761	NA	66037	54838
	chr2	128458240	128458845	0.150073	1.20059	102289	58465	58472	8	8	0.0378506	1	0.0901239	1	SFT2D3	NM_032740 NP_116129	overlaps 5'	overlaps 5'	0	overlaps exon upstream	0	1	1	5' UTR	+	2810	NA	84826	66143
	chr4	656994	658058	-0.171506	1.20055	128598	95811	95817	7	7	0.0436149	1	0.0901343	1	PDE6B	NM_000283 NM_001145291 NM_001145292 NP_000274 NP_001138763 NP_001138764 XM_011513473 XM_011513474 XM_011513475 XM_011513476 XM_011513477 XM_011513478 XP_011511775 XP_011511776 XP_011511777 XP_011511778 XP_011511779 XP_011511780	covers exon(s)	inside	1079	covers exon(s)	0	3	10	inside transcription region	+	8766	NA	5158	40431
	chr20	37230326	37230741	-0.171051	1.19735	110989	406210	406216	7	7	0.0439822	1	0.0908261	1	ARHGAP40	NM_001164431 NP_001157903	overlaps 5'	overlaps 5'	0	covers exon(s)	0	1	15	overlaps 5' UTR	+	48718	NA	343578	30784
	chr11	65405674	65406140	-0.299178	1.19671	33402	256785	256788	4	10	0.0163521	1	0.0909601	1	SIPA1	NM_006747 NM_153253 NP_006738 NP_694985 XM_005274189 XM_011545214 XM_011545215 XP_005274246 XP_011543516 XP_011543517 XR_247210 XR_950017	inside intron	inside	96	inside intron	-20	1	16	5' UTR	+	12813	NA	6494	53832
	chr14	24640947	24641201	-0.149506	1.19605	53747	303136	303143	8	13	0.0381166	1	0.0911118	1	REC8	NM_001048205 NM_005132 NP_001041670 NP_005123 XM_011537421 XM_011537422 XM_011537423 XP_011535723 XP_011535724 XP_011535725 XR_943567 XR_943568	promoter	promoter	33	NA	NA	NA	20	NA	+	8229	NA	9985	73377
	chr1	8013974	8014650	0.199157	1.19494	1969	5096	5101	6	6	0.0447186	1	0.0913483	1	PARK7	NM_001123377 NM_007262 NP_001116849 NP_009193 XM_005263424 XP_005263481	upstream	upstream	7064	NA	NA	NA	7	NA	+	23628	NA	11315	7762
	chr17	41437877	41438402	-0.198807	1.19284	78602	360411	360416	6	6	0.0449992	1	0.0917986	1	LINC00910	NR_027412 NR_027413	downstream	downstream	27864	NA	NA	NA	6	NA	-	19053	NA	100130581	534
	chr2	131009324	131010522	0.238231	1.19116	102500	58873	58877	5	8	0.0372777	1	0.0921586	1	TUBA3E	NM_207312 NP_997195	upstream	upstream	53290	NA	NA	NA	5	NA	-	6716	NA	112714	7591
	chr1	24306777	24307535	0.169835	1.18884	4347	10006	10012	7	11	0.0450019	1	0.0926642	1	SRSF10	NM_001191005 NM_001191006 NM_001191007 NM_001191009 NM_001300936 NM_001300937 NM_006625 NM_054016 NP_001177934 NP_001177935 NP_001177936 NP_001177938 NP_001287865 NP_001287866 NP_006616 NP_473357 NR_034035	overlaps 5'	overlaps 5'	0	overlaps exon upstream	0	1	6	5' UTR	-	11380	NA	10772	5916
	chr16	49311483	49312543	0.148491	1.18793	69621	338713	338720	8	8	0.0385919	1	0.0928662	1	CBLN1	NM_004352 NP_004343	overlaps 3'	overlaps 3'	3199	overlaps exon downstream	0	3	3	3'UTR	-	3913	NA	869	67524
	chr1	2838805	2839247	0.19791	1.18746	945	2622	2627	6	6	0.0457816	1	0.0929646	1	ACTRT2	NM_080431 NP_536356	upstream	upstream	98799	NA	NA	NA	1	NA	+	1421	NA	140625	11462
	chr10	2931961	2932620	0.169189	1.18432	18996	222868	222874	7	7	0.045552	1	0.093618	1	PFKP	NM_001242339 NM_002627 NP_001229268 NP_002618 XM_005252465 XM_005252466 XM_005252467 XM_006717449 XP_005252522 XP_005252523 XP_005252524 XP_006717512	upstream	upstream	177092	NA	NA	NA	22	NA	+	69285	NA	5214	41023
	chr19	21657529	21658001	0.197294	1.18377	89930	389498	389503	6	6	0.0463027	1	0.0937384	1	LINC00664	NR_037194	upstream	upstream	8175	NA	NA	NA	14	NA	+	16520	NA	400680	33891
	chr5	140729719	140730516	0.197193	1.18316	143774	128733	128738	6	11	0.0463905	1	0.0938716	1	PCDHGA1	NM_018912 NM_031993 NP_061735 NP_114382	inside intron	inside	19467	inside intron	-17046	1	4	inside transcription region	+	182296	NA	56114	46665
	chr11	64739253	64739852	0.168798	1.18159	33224	256206	256212	7	7	0.0458842	1	0.0942088	1	C11orf85	NM_001037225 NM_001300803 NP_001032302 NP_001287732 XM_005273918 XM_006718502 XM_006718503 XM_006718504 XM_006718505 XM_006718506 XM_011544940 XM_011544941 XP_005273975 XP_006718565 XP_006718566 XP_006718567 XP_006718568 XP_006718569 XP_011543242 XP_011543243	overlaps 5'	overlaps 5'	0	covers exon(s)	0	1	9	5' UTR	-	33628	NA	283129	26026
	chr2	87017419	87017953	0.294994	1.17998	100062	53808	53811	4	13	0.017306	1	0.094544	1	CD8A	NM_001145873 NM_001768 NM_171827 NP_001139345 NP_001759 NP_741969 NR_027353	overlaps exon downstream	inside	17566	overlaps exon downstream	0	4	9	overlaps 5' UTR	-	23791	NA	925	70242
	chr1	108023249	108023482	-0.234964	1.17482	9828	22658	22662	5	5	0.039372	1	0.0957039	1	NTNG1	NM_001113226 NM_001113228 NM_014917 NP_001106697 NP_001106699 NP_055732 XM_006710455 XM_006710456 XM_006710457 XM_011541021 XM_011541022 XM_011541023 XM_011541024 XM_011541025 XP_006710518 XP_006710519 XP_006710520 XP_011539323 XP_011539324 XP_011539325 XP_011539326 XP_011539327	inside exon	inside	85473	inside exon	0	2	2	inside transcription region	+	86699	NA	22854	18779
	chr10	45719751	45720134	0.234705	1.17352	21500	228130	228134	5	5	0.0395447	1	0.0960027	1	ANKRD30BP3	NR_033891	downstream	downstream	69641	NA	NA	NA	8	NA	+	31379	NA	338579	30196
	chr17	6796745	6797771	-0.146653	1.17322	74934	351248	351255	8	8	0.0394486	1	0.0960724	1	ALOX12P2	NR_002710 NR_120453	overlaps 5'	overlaps 5'	0	covers exon(s)	0	2	13	inside transcription region	+	6567	NA	245	21802
	chr19	55684640	55685577	0.234489	1.17244	93813	399729	399733	5	5	0.0396991	1	0.0962408	1	SYT5	NM_001297774 NM_003180 NP_001284703 NP_003171 XM_006723339 XM_006723340 XM_006723341 XP_006723402 XP_006723403 XP_006723404	covers exon(s)	inside	6143	covers exon(s)	0	9	9	overlaps 3'UTR	-	7251	NA	6861	55705
	chr2	43451559	43452360	-0.234407	1.17204	97554	48379	48383	5	36	0.039751	1	0.0963275	1	ZFP36L2	NM_006887 NP_008818	inside exon	inside	1385	inside exon	0	2	2	inside transcription region	-	4204	NA	678	55505
	chr16	70697712	70698831	-0.194838	1.16903	71198	342368	342373	6	6	0.048498	1	0.0970143	1	MTSS1L	NM_138383 NP_612392 XM_005256236 XM_011523450 XM_011523451 XM_011523452 XM_011523453 XM_011523454 XM_011523455 XM_011523456 XM_011523457 XM_011523458 XM_011523459 XP_005256293 XP_011521752 XP_011521753 XP_011521754 XP_011521755 XP_011521756 XP_011521757 XP_011521758 XP_011521759 XP_011521760 XP_011521761 XR_933483	covers exon(s)	inside	21123	covers exon(s)	0	15	15	inside transcription region	-	24847	NA	92154	70045
	chr9	140770915	140771990	0.233008	1.16504	183715	221615	221619	5	5	0.0407176	1	0.0979139	1	CACNA1B	NM_000718 NM_001243812 NP_000709 NP_001230741 XM_011518990 XM_011518991 XM_011518992 XM_011518993 XM_011518994 XM_011518995 XM_011518996 XM_011518997 XP_011517292 XP_011517293 XP_011517294 XP_011517295 XP_011517296 XP_011517297 XP_011517298 XP_011517299	promoter	promoter	251	NA	NA	NA	46	NA	+	246835	NA	774	59226
	chr18	19997803	19998008	0.193778	1.16267	84187	374756	374761	6	9	0.0495123	1	0.0984706	1	CTAGE1	NM_022663 NM_172241 NP_758441	overlaps 5'	overlaps 5'	0	overlaps exon upstream	0	1	1	5' UTR	-	4314	NA	64693	53307
	chr17	17109817	17110353	-0.193406	1.16044	75986	354021	354026	6	14	0.0498654	1	0.0989809	1	PLD6	NM_178836 NP_849158	overlaps exon downstream	inside	30149	overlaps exon downstream	0	10	12	inside transcription region	-	36193	NA	201164	16641
	chr1	23495514	23496648	0.193134	1.15881	4237	9663	9668	6	11	0.050136	1	0.0993633	1	LUZP1	NM_001142546 NM_033631 NP_001136018 NP_361013 XM_011542090 XM_011542091 XP_011540392 XP_011540393	overlaps exon upstream	inside	7653	overlaps exon upstream	0	2	4	5' UTR	-	86618	NA	7798	59422
	chr16	88820993	88821905	-0.165491	1.15844	73262	346915	346921	7	7	0.0487392	1	0.0994473	1	PIEZO1	NM_001142864 NP_001136336	inside intron	inside	29467	inside intron	-5105	2	51	inside transcription region	-	69626	NA	9780	72567
	chr2	157185558	157186666	-0.192297	1.15378	103581	60821	60826	6	6	0.0509195	1	0.100525	1	NR4A2	NM_006186 NM_173171 NM_173172 NM_173173 NP_006177 XM_005246621 XM_005246622 XM_005246623 XM_006712553 XM_011511246 XP_005246678 XP_005246679 XP_005246680 XP_006712616 XP_011509548 XR_427087	overlaps exon downstream	inside	2621	overlaps exon downstream	0	2	7	inside transcription region	-	8343	NA	4929	38008
	chr17	4802735	4803422	-0.143985	1.15188	74731	350706	350713	8	14	0.0406975	1	0.100973	1	CHRNE	NM_000080 NP_000071 XM_011523631 XP_011521933	covers exon(s)	inside	2947	covers exon(s)	0	9	12	inside transcription region	-	5305	NA	1145	8071
	chr2	238707250	238708018	0.164271	1.1499	108363	70717	70723	7	12	0.0497829	1	0.101429	1	RBM44	NM_001080504 NM_198852 NP_001073973 XM_005246075 XM_006712518 XM_011511151 XM_011511152 XM_011511153 XM_011511154 XM_011511155 XP_005246132 XP_006712581 XP_011509453 XP_011509454 XP_011509455 XP_011509456 XP_011509457	overlaps 5'	overlaps 5'	0	covers exon(s)	0	1	16	5' UTR	+	44063	NA	375316	32157
	chr20	61640357	61641594	-0.191281	1.14769	112387	409937	409942	6	6	0.0519461	1	0.101959	1	LOC63930	NR_033370	overlaps 5'	overlaps 5'	0	covers exon(s)	0	1	5	inside transcription region	+	75688	NA	63930	51990
	chr5	140480770	140481682	0.190798	1.14479	143702	128423	128428	6	13	0.0524436	1	0.102693	1	PCDHB3	NM_018937 NP_061760	inside exon	inside	536	inside exon	0	1	1	inside transcription region	+	3172	NA	56132	46679
	chr7	142981689	142982463	0.228288	1.14144	167705	189884	189888	5	5	0.0441925	1	0.103516	1	TMEM139	NM_001242773 NM_001242774 NM_001242775 NM_001282876 NM_001282877 NM_153345 NP_001229702 NP_001229703 NP_001229704 NP_001269805 NP_001269806 NP_699176 NR_040003 NR_104250 NR_104251 NR_104252 NR_104253 NR_104254	overlaps 5'	overlaps 5'	0	covers exon(s)	0	1	2	5' UTR	+	3101	NA	135932	10989
	chr7	55954647	55955621	-0.190225	1.14135	162606	178829	178834	6	6	0.0530417	1	0.103539	1	ZNF713	NM_182633 NP_872439	overlaps 5'	overlaps 5'	0	covers exon(s)	0	1	7	5' UTR	+	53284	NA	349075	31120
	chr6	38689670	38690854	0.189942	1.13965	151147	153070	153075	6	6	0.0533417	1	0.10398	1	DNAH8	NM_001206927 NM_001371 NP_001193856 XM_011514318 XM_011514319 XM_011514320 XM_011514321 XM_011514322 XP_011512620 XP_011512621 XP_011512622 XP_011512623 XP_011512624 XR_926078	overlaps 5'	overlaps 5'	0	overlaps exon upstream	0	1	91	5' UTR	+	308022	NA	1769	15366
	chr12	54070378	54070610	-0.189908	1.13945	42443	277097	277102	6	23	0.0533754	1	0.104031	1	ATP5G2	NM_001002031 NM_005176 NP_001002031 NP_005167 XM_011538486 XP_011536788	overlaps 5'	overlaps 5'	0	overlaps exon upstream	0	1	6	5' UTR	-	11568	NA	517	40712
	chr22	45809244	45809523	0.162741	1.13919	116954	420753	420759	7	16	0.0511549	1	0.104097	1	SMC1B	NM_001291501 NM_148674 NP_001278430 NP_683515 XM_011530144 XM_011530145 XM_011530146 XP_011528446 XP_011528447 XP_011528448 XR_244368	overlaps 5'	overlaps 5'	0	covers exon(s)	0	1	23	overlaps 5' UTR	-	69555	NA	27127	25118
	chr11	63775071	63775894	-0.189691	1.13815	32959	255404	255409	6	6	0.0535972	1	0.10435	1	MACROD1	NM_014067 NP_054786 XM_005273939 XM_005273940 XM_006718521 XM_006718522 XM_011544970 XM_011544971 XM_011544972 XP_005273996 XP_005273997 XP_006718584 XP_006718585 XP_011543272 XP_011543273 XP_011543274	covers exon(s)	inside	157691	covers exon(s)	0	4	11	inside transcription region	-	167555	NA	28992	27579
	chr22	33195343	33195688	0.189269	1.13561	115827	417933	417938	6	18	0.0540347	1	0.10499	1	SYN3	NM_001135774 NM_003490 NM_133632 NM_133633 NP_001129246 NP_003481 NP_598344 XM_011530405 XM_011530406 XM_011530407 XM_011530408 XM_011530409 XM_011530410 XM_011530411 XM_011530412 XM_011530413 XM_011530414 XP_011528707 XP_011528708 XP_011528709 XP_011528710 XP_011528711 XP_011528712 XP_011528713 XP_011528714 XP_011528715 XP_011528716 XR_937927	inside intron	inside	258689	inside intron	65213	6	14	inside transcription region	-	545837	NA	8224	63748
	chr2	91847990	91848380	0.141644	1.13315	100194	54101	54108	8	8	0.0417544	1	0.105617	1	LOC654342	NR_027238	promoter	promoter	15	NA	NA	NA	3	NA	-	42787	NA	654342	54481
	chr6	29977956	29978637	-0.161787	1.13251	149586	142761	142767	7	7	0.0520224	1	0.105776	1	ZNRD1-AS1	NR_026751	inside intron	inside	50324	inside intron	-7446	6	6	inside transcription region	-	60173	NA	80862	63034
	chr2	88469736	88470813	-0.226348	1.13174	100119	53946	53950	5	8	0.0457429	1	0.10597	1	THNSL2	NM_001244676 NM_001244678 NM_018271 NP_001231605 NP_001231607 NP_060741 XM_005264400 XM_005264401 XM_005264402 XM_005264403 XM_005264404 XM_005264405 XM_006712041 XM_006712042 XM_006712043 XM_006712044 XM_011532952 XM_011532953 XM_011532954 XM_011532955 XP_005264457 XP_005264458 XP_005264459 XP_005264460 XP_005264461 XP_005264462 XP_006712104 XP_006712105 XP_006712106 XP_006712107 XP_011531254 XP…	overlaps 5'	overlaps 5'	0	covers exon(s)	0	1	7	5' UTR	+	16342	NA	55258	44479
	chr8	145728388	145728587	-0.161065	1.12745	178141	212466	212472	7	19	0.052703	1	0.107077	1	GPT	NM_005309 NP_005300 XM_011516993 XP_011515295	promoter	promoter	878	NA	NA	NA	4	NA	+	1407	NA	2875	27358
	chr11	128561675	128562408	0.160953	1.12667	38181	267588	267594	7	7	0.0528168	1	0.107274	1	FLI1	NM_001167681 NM_001271010 NM_001271012 NM_002017 NP_001161153 NP_001257939 NP_001257941 NP_002008 XM_011542701 XM_011542702 XP_011541003 XP_011541004	inside intron	inside	5245	inside intron	-5078	1	7	5' UTR	+	126732	NA	2313	19738
	chr6	30079102	30079265	-0.140719	1.12575	149636	143098	143105	8	23	0.0421353	1	0.107512	1	TRIM31	NM_007028 NM_052816 NP_008959 XM_011514264 XM_011514265 XM_011514266 XM_011547180 XM_011547181 XM_011547182 XM_011547595 XM_011547596 XM_011547597 XM_011547598 XM_011547835 XM_011547836 XM_011547837 XM_011548006 XM_011548191 XM_011548192 XM_011548193 XM_011548194 XM_011548383 XP_011512566 XP_011512567 XP_011512568 XP_011545482 XP_011545483 XP_011545484 XP_011545897 XP_011545898 XP_011545899 XP_01…	inside intron	inside	1602	inside intron	159	3	10	inside transcription region	-	10193	NA	11074	6834
	chr17	16256990	16257223	-0.160714	1.125	75873	353760	353766	7	12	0.0530549	1	0.107712	1	CENPV	NM_181716 NP_859067	promoter	promoter	178	NA	NA	NA	5	NA	-	10964	NA	201161	16636
	chr7	1607247	1607868	-0.18733	1.12398	158635	169614	169619	6	10	0.0561042	1	0.107969	1	PSMG3	NM_001134340 NM_032302 NP_001127812 NP_115678 XM_006715792 XM_011515579 XP_006715855 XP_011513881	overlaps exon upstream	inside	1800	overlaps exon upstream	0	3	3	overlaps 3'UTR	-	2698	NA	84262	65126
	chr2	85553759	85554513	0.224592	1.12296	99892	53369	53373	5	15	0.0472085	1	0.108244	1	TGOLN2	NM_001206840 NM_001206841 NM_001206844 NM_006464 NP_001193769 NP_001193770 NP_001193773 NP_006455	inside exon	inside	906	inside exon	0	2	3	inside transcription region	-	3962	NA	10618	5456
	chr12	122356316	122356852	0.186878	1.12127	46593	286758	286763	6	10	0.0566222	1	0.108673	1	WDR66	NM_001178003 NM_144668 NP_001171474 NP_653269	overlaps 5'	overlaps 5'	0	covers exon(s)	0	1	22	5' UTR	+	85369	NA	144406	11902
	chr4	3464653	3464887	-0.224044	1.12022	129405	98063	98067	5	10	0.0476739	1	0.10895	1	DOK7	NM_001164673 NM_001256896 NM_001301071 NM_173660 NP_001158145 NP_001243825 NP_001288000 NP_775931 XM_011513435 XM_011513436 XM_011513437 XP_011511737 XP_011511738 XP_011511739	promoter	promoter	146	NA	NA	NA	7	NA	+	31176	NA	285489	26952
	chr8	101224915	101225902	-0.15887	1.11209	175253	206357	206363	7	7	0.0547996	1	0.11118	1	SPAG1	NM_003114 NM_172218 NP_003105 NP_757367 XM_011517240 XM_011517241 XM_011517242 XM_011517243 XM_011517244 XM_011517245 XP_011515542 XP_011515543 XP_011515544 XP_011515545 XP_011515546 XP_011515547	covers exon(s)	inside	54352	covers exon(s)	0	12	19	inside transcription region	+	83569	NA	6674	55108
	chr15	96868857	96869220	0.138687	1.10949	65055	327779	327786	8	8	0.0429281	1	0.111888	1	NR2F2	NM_001145155 NM_001145156 NM_001145157 NM_021005 NP_001138627 NP_001138628 NP_001138629 NP_066285	overlaps 5'	overlaps 5'	0	overlaps exon upstream	0	1	3	5' UTR	+	14335	NA	7026	56466
	chr20	57427117	57427210	0.221611	1.10806	111965	408853	408857	5	67	0.0498123	1	0.112284	1	GNAS	NM_000516 NM_001077488 NM_001077489 NM_001077490 NM_016592 NM_080425 NM_080426 NP_000507 NP_001070956 NP_001070957 NP_001070958 NP_057676 NP_536350 NP_536351 NR_003259	inside intron	inside	10428	inside intron	-10186	1	13	5' UTR	+	69561	NA	2778	25742
	chr17	25676201	25676827	-0.22137	1.10685	76630	355457	355461	5	5	0.050026	1	0.112605	1	WSB1	NM_015626 NM_134264 NM_134265 NP_056441 NP_599027 XM_005257963 XM_011524605 XP_005258020 XP_011522907	downstream	downstream	55095	NA	NA	NA	9	NA	+	19539	NA	26118	23881
	chr10	101841253	101841973	0.157494	1.10246	24870	235107	235113	7	7	0.0561174	1	0.113847	1	CPN1	NM_001308 NP_001299 XM_011539299 XP_011537601	overlaps 5'	overlaps 5'	0	overlaps exon upstream	0	1	9	overlaps 5' UTR	-	39577	NA	1369	11036
	chr17	74475050	74475402	-0.183669	1.10201	81814	368268	368273	6	6	0.0603324	1	0.113974	1	RHBDF2	NM_001005498 NM_024599 NP_001005498 NP_078875 XM_005257669 XM_005257670 XM_011525249 XM_011525250 XM_011525251 XM_011525252 XP_005257726 XP_005257727 XP_011523551 XP_011523552 XP_011523553 XP_011523554	overlaps exon upstream	inside	2225	overlaps exon upstream	0	3	6	inside transcription region	-	5622	NA	79651	60831
	chr1	27901698	27902739	-0.183626	1.10175	4873	11377	11382	6	6	0.0603843	1	0.114051	1	AHDC1	NM_001029882 NP_001025053 XM_005245848 XM_005245849 XM_005245850 XM_005245851 XM_005245852 XM_011541255 XM_011541256 XM_011541257 XP_005245905 XP_005245906 XP_005245907 XP_005245908 XP_005245909 XP_011539557 XP_011539558 XP_011539559 XR_946609	inside intron	inside	27622	inside intron	-16303	3	8	5' UTR	-	52981	NA	27245	25360
	chr1	157895227	157895749	0.183578	1.10147	12389	29112	29117	6	6	0.0604361	1	0.11414	1	KIRREL	NM_001286349 NM_018240 NP_001273278 NP_060710 XM_005245305 XM_011509716 XP_005245362 XP_011508018	upstream	upstream	67314	NA	NA	NA	15	NA	+	102781	NA	55243	44396
	chr10	94820892	94821085	-0.157268	1.10088	24297	233737	233743	7	7	0.0563369	1	0.114308	1	CYP26C1	NM_183374 NP_899230	overlaps 5'	overlaps 5'	0	overlaps exon upstream	0	1	6	overlaps 5' UTR	+	7433	NA	340665	30574
	chr17	80197412	80197898	-0.219025	1.09513	83230	372230	372234	5	8	0.0522009	1	0.115918	1	SLC16A3	NM_001042422 NM_001042423 NM_001206950 NM_001206951 NM_001206952 NM_004207 NP_001035887 NP_001035888 NP_001193879 NP_001193880 NP_001193881 NP_004198 XM_011523607 XP_011521909	downstream	downstream	11130	NA	NA	NA	5	NA	+	11093	NA	9123	69452
	chr11	372999	373894	0.182323	1.09394	28096	243398	243403	6	6	0.0619843	1	0.116276	1	B4GALNT4	NM_178537 NP_848632 XM_005252892 XP_005252949	covers exon(s)	inside	3204	covers exon(s)	0	5	20	inside transcription region	+	12322	NA	338707	30228
	chr18	11947571	11948579	0.218651	1.09325	83925	374170	374174	5	5	0.0525667	1	0.116476	1	IMPA2	NM_014214 NP_055029 XM_011525659 XM_011525660 XM_011525661 XP_011523961 XP_011523962 XP_011523963	upstream	upstream	32848	NA	NA	NA	7	NA	+	36857	NA	3613	31505
	chr13	36871646	36872048	0.156101	1.09271	49499	293518	293524	7	13	0.0574789	1	0.11664	1	CCDC169	NM_001144981 NM_001144982 NM_001144983 NM_001144984 NM_001144985 NM_001144986 NM_001198908 NP_001138453 NP_001138454 NP_001138455 NP_001138456 NP_001138457 NP_001138458 NP_001185837	overlaps 5'	overlaps 5'	0	covers exon(s)	0	1	5	overlaps 5' UTR	-	17798	NA	728591	57602
	chr8	58055168	58056113	-0.218538	1.09269	173481	202689	202693	5	8	0.052684	1	0.116645	1	LOC100507651	NR_038235	upstream	upstream	75535	NA	NA	NA	8	NA	+	13740	NA	100507651	2434
	chr19	11199476	11200146	-0.136411	1.09129	88345	385073	385080	8	8	0.0437279	1	0.117048	1	LDLR	NM_000527 NM_001195798 NM_001195799 NM_001195800 NM_001195802 NM_001195803 NP_000518 NP_001182727 NP_001182728 NP_001182729 NP_001182732 XM_011528010 XM_011528011 XP_011526312 XP_011526313 XR_244074	overlaps 5'	overlaps 5'	0	overlaps exon upstream	0	1	17	5' UTR	+	44467	NA	3949	33575
	chr13	70682604	70683127	0.217985	1.08993	50827	296242	296246	5	16	0.0532155	1	0.11743	1	ATXN8OS	NR_002717	inside intron	inside	1259	inside intron	-730	1	5	inside transcription region	+	32540	NA	6315	51661
	chr19	12251245	12251917	0.181508	1.08905	88533	385667	385672	6	13	0.0629834	1	0.117665	1	ZNF625	NM_145233 NP_660276 NR_037801	inside intron	inside	15629	inside intron	-104	6	6	inside transcription region	-	16551	NA	90589	69088
	chr7	157808584	157809596	-0.181379	1.08827	169218	193635	193640	6	6	0.0631367	1	0.117886	1	PTPRN2	NM_002847 NM_130842 NM_130843 NP_002838 NP_570857 NP_570858 XM_011516445 XM_011516446 XM_011516447 XM_011516448 XM_011516449 XP_011514747 XP_011514748 XP_011514749 XP_011514750 XP_011514751	inside intron	inside	570886	inside intron	64393	10	22	inside transcription region	-	1048732	NA	5799	49621
	chr1	170630070	170630734	-0.18108	1.08648	13363	31254	31259	6	6	0.0634987	1	0.118395	1	PRRX1	NM_006902 NM_022716 NP_008833 NP_073207 XM_006711388 XP_006711451	upstream	upstream	2579	NA	NA	NA	5	NA	+	75228	NA	5396	41826
	chr12	30975363	30976349	0.154837	1.08386	40952	273616	273622	7	7	0.05872	1	0.119157	1	LINC00941	NR_040245	downstream	downstream	26748	NA	NA	NA	5	NA	+	7030	NA	100287314	1060
	chr6	29796429	29796614	0.154765	1.08336	149554	142567	142573	7	27	0.0587889	1	0.119297	1	HLA-H	NR_001434	inside intron	inside	605	inside intron	-335	1	5	inside transcription region	+	181130	NA	3136	29426
	chr14	104552032	104552397	0.270243	1.08097	58556	313781	313784	4	7	0.0245742	1	0.120027	1	ASPG	NM_001080464 NP_001073933 XM_005267590 XM_006720132 XM_011536737 XM_011536738 XM_011536739 XM_011536740 XP_005267647 XP_006720195 XP_011535039 XP_011535040 XP_011535041 XP_011535042 XR_943428	overlaps exon downstream	inside	9	overlaps exon downstream	0	1	15	overlaps 5' UTR	+	27023	NA	374569	31925
	chr2	118616155	118616576	0.216081	1.0804	101707	57222	57226	5	5	0.055102	1	0.120181	1	DDX18	NM_006773 NP_006764	downstream	downstream	43900	NA	NA	NA	14	NA	+	17698	NA	8886	68181
	chr3	96495129	96496135	0.180041	1.08025	122779	83693	83698	6	6	0.0648195	1	0.120226	1	EPHA6	NM_001080448 NM_001278300 NM_001278301 NM_173655 NP_001073917 NP_001265229 NP_001265230 NP_775926 XM_006713592 XM_011512705 XM_011512706 XM_011512707 XP_006713655 XP_011511007 XP_011511008 XP_011511009 XR_924126 XR_924127	upstream	upstream	37290	NA	NA	NA	4	NA	+	195546	NA	285220	26851
	chr16	34429609	34431003	0.153594	1.07516	69417	338306	338312	7	7	0.0599522	1	0.121747	1	UBE2MP1	NR_002837	upstream	upstream	24847	NA	NA	NA	1	NA	-	960	NA	606551	50957
	chr17	72580458	72581081	0.153409	1.07386	81417	367132	367138	7	7	0.0601257	1	0.12212	1	C17orf77	NM_001302809 NM_152460 NP_001289738 NP_689673	overlaps 5'	overlaps 5'	0	overlaps exon upstream	0	1	3	5' UTR	+	9291	NA	146723	12273
	chr5	140719008	140719302	0.267247	1.06899	143769	128700	128703	4	10	0.0256887	1	0.123619	1	PCDHGA1	NM_018912 NM_031993 NP_061735 NP_114382	inside intron	inside	8756	inside intron	-6335	1	4	inside transcription region	+	182296	NA	56114	46665
	chr7	155255122	155255791	-0.213786	1.06893	168667	192094	192098	5	5	0.0574696	1	0.123636	1	EN2	NM_001427 NP_001418	inside exon	inside	4298	inside exon	0	2	2	overlaps 3'UTR	+	6702	NA	2020	16779
	chr2	66664535	66665428	0.213287	1.06643	98819	50989	50993	5	5	0.0580143	1	0.12439	1	MEIS1	NM_002398 NP_002389 XM_005264321 XM_005264322 XM_005264323 XM_005264324 XM_005264325 XP_005264378 XP_005264379 XP_005264380 XP_005264381 XP_005264382 XR_244932 XR_244933	overlaps 5'	overlaps 5'	0	covers exon(s)	0	1	10	inside transcription region	+	135022	NA	4211	35278
	chr15	56757382	56758270	0.152318	1.06623	61548	320527	320533	7	10	0.0612325	1	0.124464	1	MNS1	NM_018365 NP_060835	promoter	promoter	47	NA	NA	NA	10	NA	-	36406	NA	55329	44754
	chr6	127796287	127797286	-0.152143	1.065	154825	161026	161032	7	7	0.0614194	1	0.124852	1	SOGA3	NM_001012279 NP_001012279	overlaps exon downstream	inside	43214	overlaps exon downstream	0	6	12	inside transcription region	-	80949	NA	387104	32654
	chr20	57427730	57427973	0.151723	1.06206	111965	408871	408877	7	67	0.0618344	1	0.125787	1	GNAS	NM_000516 NM_001077488 NM_001077489 NM_001077490 NM_016592 NM_080425 NM_080426 NP_000507 NP_001070956 NP_001070957 NP_001070958 NP_057676 NP_536350 NP_536351 NR_003259	inside intron	inside	11041	inside intron	-10799	1	13	5' UTR	+	69561	NA	2778	25742
	chr8	28560467	28560723	-0.211681	1.05841	172002	199595	199599	5	5	0.0597657	1	0.126939	1	EXTL3	NM_001440 NP_001431 NR_073468 NR_073469 XM_011544440 XP_011542742	inside intron	inside	1477	inside intron	-1290	1	4	inside transcription region	+	52217	NA	2137	17425
	chr6	31867873	31867945	0.211434	1.05717	150064	147378	147382	5	72	0.0600606	1	0.127362	1	C2	NM_000063 NM_001145903 NM_001178063 NM_001282457 NM_001282458 NM_001282459 NP_000054 NP_001139375 NP_001171534 NP_001269386 NP_001269387 NP_001269388	inside intron	inside	2311	inside intron	-2153	1	14	5' UTR	+	47887	NA	717	57040
	chr1	166958401	166959030	0.176161	1.05697	13150	30761	30766	6	12	0.0699919	1	0.127424	1	MAEL	NM_001286377 NM_001286378 NM_032858 NP_001273306 NP_001273307 NP_116247 XM_006711582 XM_006711583 XM_011510067 XM_011510068 XP_006711645 XP_006711646 XP_011508369 XP_011508370	overlaps 5'	overlaps 5'	0	covers exon(s)	0	1	11	overlaps 5' UTR	+	32928	NA	84944	66439
	chr3	49314636	49314920	-0.175818	1.05491	120677	79497	79502	6	12	0.0704541	1	0.128081	1	USP4	NM_001251877 NM_003363 NM_199443 NP_001238806 NP_003354 NP_955475	inside exon	inside	62616	inside exon	0	21	21	3'UTR	-	62959	NA	7375	58189
	chr11	58730897	58731634	0.175652	1.05391	32309	253690	253695	6	6	0.0706802	1	0.128385	1	LOC283194	NR_033853	inside intron	inside	94291	inside intron	14966	5	6	inside transcription region	-	124809	NA	283194	26053
	chr3	130745654	130745959	0.2102	1.051	124810	87781	87785	5	13	0.0614647	1	0.129357	1	NEK11	NM_001146003 NM_024800 NM_145910 NP_001139475 NP_079076 NP_665917 XM_005247783 XM_005247785 XM_006713749 XM_011513165 XM_011513166 XM_011513167 XM_011513168 XM_011513169 XM_011513170 XM_011513171 XM_011513172 XM_011513173 XM_011513174 XM_011513175 XM_011513176 XM_011513177 XM_011513178 XM_011513179 XM_011513180 XM_011513181 XM_011513182 XP_005247840 XP_005247842 XP_006713812 XP_011511467 XP_01151…	overlaps 5'	overlaps 5'	0	overlaps exon upstream	0	1	14	5' UTR	+	157893	NA	79858	61458
	chr8	101661921	101662628	-0.150018	1.05013	175278	206415	206421	7	12	0.0635459	1	0.129645	1	SNX31	NM_152628 NP_689841 XM_005250815 XM_011516892 XM_011516893 XM_011516894 XM_011516895 XM_011516896 XM_011516897 XM_011516898 XM_011516899 XM_011516900 XM_011516901 XM_011516902 XP_005250872 XP_011515194 XP_011515195 XP_011515196 XP_011515197 XP_011515198 XP_011515199 XP_011515200 XP_011515201 XP_011515202 XP_011515203 XP_011515204	promoter	promoter	28	NA	NA	NA	14	NA	-	76781	NA	169166	14931
	chr14	106319730	106321115	-0.174528	1.04717	59088	315045	315050	6	14	0.0723255	1	0.130651	1	KIAA0125	NM_014151 NM_014792 NR_026800	upstream	upstream	34865	NA	NA	NA	4	NA	+	32550	NA	9834	72764
	chr16	72698400	72699203	-0.130397	1.04318	71371	342734	342741	8	8	0.0454378	1	0.131996	1	ZFHX3	NM_001164766 NM_006885 NP_001158238 NP_008816 XM_005255957 XP_005256014	downstream	downstream	383071	NA	NA	NA	10	NA	-	265488	NA	463	36940
	chr8	66701194	66702219	-0.173732	1.04239	173809	203381	203386	6	6	0.0735062	1	0.132271	1	PDE7A	NM_001242318 NM_002603 NM_002604 NP_001229247 NP_002594 XM_011517540 XP_011515842	inside intron	inside	51750	inside intron	-6115	2	12	inside transcription region	-	119917	NA	5150	40207
	chr7	48129444	48130197	0.14869	1.04083	162210	178077	178083	7	7	0.0649005	1	0.132791	1	UPP1	NM_001287426 NM_001287428 NM_001287429 NM_001287430 NM_003364 NM_181597 NP_001274355 NP_001274357 NP_001274358 NP_001274359 NP_003355 NR_109837 XM_005249838 XM_006715771 XM_011515512 XM_011515513 XM_011515514 XM_011515515 XM_011515516 XP_005249895 XP_006715834 XP_011513814 XP_011513815 XP_011513816 XP_011513817 XP_011513818	covers exon(s)	inside	593	covers exon(s)	0	2	7	5' UTR	+	19479	NA	7378	58199
	chr16	46602737	46603321	0.148636	1.04045	69456	338395	338401	7	7	0.0649516	1	0.13291	1	ANKRD26P1	NM_001004299 NR_026556	overlaps 5'	overlaps 5'	0	overlaps exon upstream	0	1	17	5' UTR	-	99760	NA	124149	9505
	chr1	40598394	40599011	0.173292	1.03975	6256	14677	14682	6	6	0.0741504	1	0.133151	1	RLF	NM_012421 NP_036553 XM_011541893 XM_011541894 XP_011540195 XP_011540196	upstream	upstream	28030	NA	NA	NA	8	NA	+	79552	NA	6018	50695
	chr11	315908	316456	-0.207824	1.03912	28075	243324	243328	5	5	0.0642756	1	0.133356	1	IFITM1	NM_003641 NP_003632	close to 3'	close to 3'	1917	NA	NA	NA	2	NA	+	1281	NA	8519	66741
	chr15	27215448	27215898	-0.20762	1.0381	59604	316246	316250	5	15	0.0645474	1	0.133733	1	GABRG3	NM_001270873 NM_033223 NP_001257802 NP_150092 XM_011521430 XM_011521431 XM_011521432 XP_011519732 XP_011519733 XP_011519734	promoter	promoter	531	NA	NA	NA	6	NA	+	510050	NA	2567	22592
	chr12	58131011	58132105	-0.172638	1.03583	43054	279055	279060	6	6	0.0751178	1	0.134548	1	AGAP2	NM_001122772 NM_014770 NP_001116244 NP_055585 XM_005268625 XM_005268626 XP_005268682 XP_005268683 XR_245891	inside intron	inside	3839	inside intron	-1800	2	18	inside transcription region	-	17868	NA	116986	8703
	chr5	139228062	139228242	-0.258874	1.0355	143514	127840	127843	4	7	0.0293207	1	0.134663	1	NRG2	NM_001184935 NM_004883 NM_013981 NM_013982 NM_013983 NM_013984 NM_013985 NP_001171864 NP_004874 NP_053584 NP_053585 NP_053586 XM_005268533 XM_006714808 XM_006714810 XM_011537710 XM_011537711 XM_011537712 XM_011537713 XP_005268590 XP_006714871 XP_006714873 XP_011536012 XP_011536013 XP_011536014 XP_011536015 XR_944342	inside exon	inside	194642	inside exon	0	8	8	inside transcription region	-	196520	NA	9542	71627
	chr11	2889886	2890258	0.172535	1.03521	28952	246146	246151	6	39	0.0752723	1	0.134751	1	KCNQ1DN	NM_018722 NR_024627	promoter	promoter	1005	NA	NA	NA	2	NA	+	2073	NA	55539	45084
	chr19	57701430	57702385	0.129289	1.03431	94142	400606	400613	8	22	0.0456747	1	0.135068	1	ZNF264	NM_003417 NP_003408 XM_006723507 XM_011527521 XM_011527522 XM_011527523 XP_006723570 XP_011525823 XP_011525824 XP_011525825	promoter	promoter	483	NA	NA	NA	4	NA	+	31346	NA	9422	71203
	chr10	3168685	3169516	-0.206843	1.03422	19037	222986	222990	5	10	0.0655361	1	0.135106	1	PFKP	NM_001242339 NM_002627 NP_001229268 NP_002618 XM_005252465 XM_005252466 XM_005252467 XM_006717449 XP_005252522 XP_005252523 XP_005252524 XP_006717512	inside intron	inside	13121	inside intron	2494	4	9	inside transcription region	+	23433	NA	5214	41028
	chr16	3414983	3415311	0.20604	1.0302	66880	332693	332697	5	5	0.066574	1	0.136538	1	MTRNR2L4	NM_001190476 NP_001177405	downstream	downstream	6972	NA	NA	NA	1	NA	-	1230	NA	100463285	1719
	chr3	27410627	27411065	-0.205805	1.02903	119094	75899	75903	5	5	0.0668752	1	0.13694	1	NEK10	NM_001031741 NM_001304384 NM_152534 NM_199347 NP_001026911 NP_001291313 NP_689747 NP_955379 XM_006712997 XM_006712998 XM_006712999 XM_006713001 XM_006713002 XM_011533404 XM_011533405 XM_011533406 XM_011533407 XM_011533408 XM_011533409 XM_011533410 XM_011533411 XM_011533412 XM_011533413 XM_011533414 XM_011533415 XP_006713060 XP_006713061 XP_006713062 XP_006713064 XP_006713065 XP_011531706 XP_01153…	overlaps 5'	overlaps 5'	0	overlaps exon upstream	0	1	8	5' UTR	-	60039	NA	152110	13287
	chr3	160118246	160119314	0.147	1.029	126298	91040	91046	7	19	0.066627	1	0.136949	1	IFT80	NM_001190241 NM_001190242 NM_020800 NP_001177170 NP_001177171 NP_065851	inside intron	inside	48312	inside intron	-34305	4	19	inside transcription region	-	222385	NA	57560	48881
	chr2	731073	731594	0.205343	1.02671	94569	42194	42198	5	5	0.0674779	1	0.137767	1	LINC01115	NR_033880 NR_111963	downstream	downstream	132518	NA	NA	NA	4	NA	-	84275	NA	339822	30409
	chr17	71088887	71089623	-0.171091	1.02655	81241	366727	366732	6	11	0.0775718	1	0.137829	1	SLC39A11	NM_001159770 NM_139177 NP_001153242 NP_631916 XM_005257134 XM_006721754 XM_006721755 XM_006721756 XM_006721757 XM_006721758 XM_006721759 XM_011524493 XM_011524494 XM_011524495 XM_011524496 XM_011524497 XM_011524498 XP_005257191 XP_006721817 XP_006721818 XP_006721819 XP_006721820 XP_006721821 XP_006721822 XP_011522795 XP_011522796 XP_011522797 XP_011522798 XP_011522799 XP_011522800 XR_429877	promoter	promoter	34	NA	NA	NA	10	NA	-	446768	NA	201266	16666
	chr15	29967126	29968195	-0.146596	1.02617	59788	316623	316629	7	7	0.0670219	1	0.13798	1	TJP1	NM_001301025 NM_001301026 NM_003257 NM_175610 NP_001287954 NP_001287955 NP_003248 NP_783297 XM_005254617 XM_005254618 XM_005254619 XM_005254620 XM_005254621 XM_006720660 XM_006725554 XM_006725555 XM_006725556 XM_006725557 XM_006725558 XM_006725560 XM_011521972 XM_011521973 XM_011521974 XM_011521975 XM_011547422 XM_011547423 XM_011547424 XM_011548946 XM_011548947 XM_011548948 XM_011548949 XM_01154…	downstream	downstream	124710	NA	NA	NA	27	NA	-	100548	NA	7082	56667
	chr7	129414317	129414736	-0.146569	1.02598	166699	187847	187853	7	13	0.0670517	1	0.138046	1	MIR96	NR_029512	covers	covers	0	covers exon(s)	NA	NA	1	NA	-	76	NA	407053	34679
	chr2	26401640	26402318	-0.170882	1.02529	96424	46060	46065	6	6	0.0779028	1	0.138301	1	GAREML	NM_001168241 NM_001191033 NP_001161713 NP_001177962 XM_006711951 XM_011532564 XM_011532565 XM_011532566 XM_011532567 XP_006712014 XP_011530866 XP_011530867 XP_011530868 XP_011530869	inside intron	inside	5680	inside intron	-2286	2	6	inside transcription region	+	16572	NA	150946	13064
	chr2	132558939	132559613	0.146435	1.02505	102690	59301	59307	7	7	0.0671856	1	0.13839	1	C2orf27B	NM_214461 NP_999626 XM_011546460 XP_011544762	overlaps 5'	overlaps 5'	0	covers exon(s)	0	1	3	5' UTR	-	6700	NA	408029	34707
	chr5	87441081	87441969	0.12783	1.02264	141119	122798	122805	8	8	0.0459198	1	0.139265	1	TMEM161B	NM_001289007 NM_001289008 NM_153354 NP_001275936 NP_001275937 NP_699185 NR_110266 XM_006714553 XM_006714554 XM_006714555 XM_006714556 XM_011543201 XM_011543202 XM_011543203 XM_011543204 XM_011543205 XM_011543206 XP_006714616 XP_006714617 XP_006714618 XP_006714619 XP_011541503 XP_011541504 XP_011541505 XP_011541506 XP_011541507 XP_011541508	downstream	downstream	74567	NA	NA	NA	8	NA	-	25513	NA	153396	13451
	chr5	125929132	125930017	0.255352	1.02141	142517	125541	125544	4	13	0.0310028	1	0.139707	1	ALDH7A1	NM_001182 NM_001201377 NM_001202404 NP_001173 NP_001188306 NP_001189333 XM_011543417 XP_011541719	covers exon(s)	inside	1065	covers exon(s)	0	2	16	inside transcription region	-	53549	NA	501	38306
	chr17	75373040	75373457	-0.170104	1.02062	81970	368669	368674	6	6	0.0791663	1	0.139987	1	2009-09-01	NM_001113491 NM_001113492 NM_001113493 NM_001113494 NM_001113495 NM_001113496 NM_001293695 NM_001293696 NM_001293697 NM_001293698 NM_006640 NP_001106963 NP_001106964 NP_001106965 NP_001106966 NP_001106967 NP_001106968 NP_001280624 NP_001280625 NP_001280626 NP_001280627 NP_006631 XM_005256962 XM_006721643 XM_006721644 XM_011524204 XM_011524205 XM_011524206 XM_011524207 XM_011524208 XM_011524209 XP…	inside intron	inside	875	inside intron	-559	1	11	5' UTR	+	124513	NA	10801	6021
	chr1	164545553	164546143	-0.204046	1.02023	13000	30432	30436	5	5	0.0692355	1	0.140127	1	PBX1	NM_001204961 NM_001204963 NM_002585 NP_001191890 NP_001191892 NP_002576 XM_005245228 XM_005245229 XM_005245230 XM_006711347 XM_011509590 XM_011509591 XM_011509592 XM_011509593 XM_011509594 XM_011509595 XM_011509596 XP_005245285 XP_005245286 XP_005245287 XP_006711410 XP_011507892 XP_011507893 XP_011507894 XP_011507895 XP_011507896 XP_011507897 XP_011507898	inside intron	inside	16956	inside intron	-16302	1	8	inside transcription region	+	292463	NA	5087	38795
	chr16	2892518	2892994	0.170038	1.02023	66691	332204	332209	6	6	0.0792732	1	0.140129	1	PRSS30P	NM_178453 NR_026864	overlaps 5'	overlaps 5'	0	covers exon(s)	0	1	5	5' UTR	-	3137	NA	124221	9513
	chr6	28557901	28558113	0.203784	1.01892	149331	141161	141165	5	25	0.0695959	1	0.140611	1	ZBED9	NM_052923 NP_443155 XM_006725471 XM_011514283 XM_011514284 XM_011514285 XM_011514286 XM_011514287 XM_011514288 XM_011547183 XM_011547184 XM_011547185 XM_011547186 XM_011547187 XM_011547188 XP_006725534 XP_011512585 XP_011512586 XP_011512587 XP_011512588 XP_011512589 XP_011512590 XP_011545485 XP_011545486 XP_011545487 XP_011545488 XP_011545489 XP_011545490	upstream	upstream	2789	NA	NA	NA	4	NA	-	15705	NA	114821	8202
	chr2	75937132	75938118	0.169737	1.01842	99641	52945	52950	6	15	0.0797679	1	0.140803	1	GCFC2	NM_001201334 NM_001201335 NM_003203 NP_001188263 NP_001188264 NP_003194 XM_005264520 XM_011533074 XM_011533075 XP_005264577 XP_011531376 XP_011531377 XR_426995	overlaps 5'	overlaps 5'	0	covers exon(s)	0	1	3	overlaps 5' UTR	-	9202	NA	6936	56264
	chr12	54392734	54393257	-0.169619	1.01771	42487	277337	277342	6	23	0.0799758	1	0.141077	1	HOXC9	NM_006897 NP_008828	promoter	promoter	620	NA	NA	NA	2	NA	+	3243	NA	3225	29785
	chr6	37616410	37617124	-0.169589	1.01753	151051	152901	152906	6	6	0.0800273	1	0.141144	1	MDGA1	NM_153487 NP_705691 XM_006715056 XM_006715057 XP_006715119 XP_006715120 XR_926140 XR_926141 XR_926142	covers exon(s)	inside	48642	covers exon(s)	0	9	17	inside transcription region	-	65482	NA	266727	24530
	chr6	146755301	146756333	0.202873	1.01436	155830	163004	163008	5	5	0.0708536	1	0.142276	1	GRM1	NM_000838 NM_001114329 NM_001278064 NM_001278065 NM_001278066 NM_001278067 NP_000829 NP_001264993 NP_001264994 NP_001264995 NP_001264996 XM_011535782 XM_011535783 XM_011535784 XP_011534084 XP_011534085 XP_011534086	inside exon	inside	404967	inside exon	0	8	8	3'UTR	+	408400	NA	2911	27785
	chr8	8559673	8560934	-0.168959	1.01376	170489	196396	196401	6	9	0.0810776	1	0.1425	1	CLDN23	NM_194284 NP_919260	inside exon	inside	7	inside exon	0	1	1	overlaps 3'UTR	+	1951	NA	137075	11041
	chr12	125027794	125028339	-0.16872	1.01232	47011	287756	287761	6	6	0.0814597	1	0.143055	1	NCOR2	NM_001077261 NM_001206654 NM_006312 NP_001070729 NP_001193583 NP_006303	inside intron	inside	23671	inside intron	-7636	2	33	5' UTR	-	220900	NA	9612	71864
	chr14	90743983	90744790	0.168626	1.01176	57009	310201	310206	6	6	0.0816145	1	0.143261	1	NRDE2	NM_017970 NM_199043 NP_060440 XM_011536886 XM_011536887 XP_011535188 XP_011535189	overlaps 3'	overlaps 3'	53691	overlaps exon downstream	0	12	12	overlaps 3'UTR	-	54083	NA	55051	43720
	chr19	2250561	2251067	-0.202141	1.0107	86590	380611	380615	5	5	0.0718884	1	0.143656	1	AMH	NM_000479 NP_000470	covers exon(s)	inside	1448	covers exon(s)	0	5	5	inside transcription region	+	2959	NA	268	24692
	chr19	58629719	58630612	0.125997	1.00797	94317	401168	401175	8	8	0.0461594	1	0.144702	1	ZSCAN18	NM_001145542 NM_001145543 NM_001145544 NM_023926 NP_001139014 NP_001139015 NP_001139016 NP_076415 NR_027135 XM_005259174 XM_006723335 XM_011527237 XM_011527238 XM_011527239 XP_005259231 XP_006723398 XP_011525539 XP_011525540 XP_011525541	overlaps 5'	overlaps 5'	0	overlaps exon upstream	0	1	2	inside transcription region	-	10821	NA	65982	54745
	chr2	55496004	55496390	-0.167862	1.00717	98280	49813	49818	6	11	0.082921	1	0.145009	1	MTIF2	NM_001005369 NM_002453 NP_001005369 NP_002444 XM_005264335 XM_011532868 XM_011532869 XM_011532870 XM_011532871 XM_011532872 XM_011532873 XP_005264392 XP_011531170 XP_011531171 XP_011531172 XP_011531173 XP_011531174 XP_011531175	overlaps 5'	overlaps 5'	0	covers exon(s)	0	1	4	inside transcription region	-	5608	NA	4528	36669
	chr4	79971177	79971462	-0.201252	1.00626	132721	104990	104994	5	5	0.0731814	1	0.145366	1	LINC01088	NR_038342	inside intron	inside	78275	inside intron	35787	3	6	inside transcription region	+	337051	NA	100505875	1954
	chr16	87311948	87312869	0.143148	1.00204	72748	345665	345671	7	7	0.0705784	1	0.147001	1	C16orf95	NM_001195124 NM_001195125 NM_001256917 NP_001182053 NP_001182054 NP_001243846	downstream	downstream	38157	NA	NA	NA	5	NA	-	14622	NA	100506581	2090
	chr7	157644273	157644665	0.333779	1.00134	169173	193492	193494	3	7	0.0111778	1	0.147273	1	PTPRN2	NM_002847 NM_130842 NM_130843 NP_002838 NP_570857 NP_570858 XM_011516445 XM_011516446 XM_011516447 XM_011516448 XM_011516449 XP_011514747 XP_011514748 XP_011514749 XP_011514750 XP_011514751	inside intron	inside	735817	inside intron	46699	11	22	inside transcription region	-	1048732	NA	5799	49621
	chr19	38281047	38281559	0.20014	1.0007	90804	391848	391852	5	5	0.0748054	1	0.147521	1	ZNF573	NM_001172689 NM_001172690 NM_001172691 NM_001172692 NM_152360 NP_001166160 NP_001166161 NP_001166162 NP_001166163 NP_689573 XM_011526446 XM_011526447 XM_011526448 XP_011524748 XP_011524749 XP_011524750	inside intron	inside	26381	inside intron	-18710	2	3	5' UTR	-	78737	NA	126231	9835
	chr16	1152474	1153273	0.199989	0.999947	66028	330261	330265	5	5	0.0750191	1	0.147808	1	C1QTNF8	NM_207419 NP_997302 XM_011522483 XP_011520785	upstream	upstream	6230	NA	NA	NA	5	NA	-	8018	NA	390664	33341
	chr2	233215546	233216361	-0.199877	0.999383	107667	69303	69307	5	5	0.0751964	1	0.148014	1	DIS3L2	NM_001257281 NM_001257282 NM_152383 NP_001244210 NP_001244211 NP_689596 NR_046476 NR_046477	downstream	downstream	389253	NA	NA	NA	14	NA	+	382385	NA	129563	10319
	chr13	112759355	112760313	-0.166535	0.999213	52512	299829	299834	6	6	0.0851962	1	0.148083	1	SOX1	NM_005986 NP_005977	downstream	downstream	37442	NA	NA	NA	1	NA	+	4107	NA	6656	55052
	chr19	46032431	46033285	-0.199488	0.99744	92015	395045	395049	5	5	0.0757906	1	0.14878	1	OPA3	NM_001017989 NM_025136 NP_001017989 NP_079412 XM_005259278 XM_006723403 XM_011527348 XP_005259335 XP_006723466 XP_011525650	overlaps exon upstream	inside	54837	overlaps exon upstream	0	2	2	inside transcription region	-	57097	NA	80207	62340
	chr7	27183262	27183436	-0.165571	0.993424	160623	174679	174684	6	48	0.0868999	1	0.150421	1	HOXA5	NM_019102 NP_061975	overlaps 5'	overlaps 5'	0	overlaps exon upstream	0	1	2	5' UTR	-	2616	NA	3202	29731
	chr16	31439106	31439752	0.165459	0.992753	69237	337933	337938	6	6	0.0870958	1	0.150678	1	COX6A2	NM_005205 NP_005196	overlaps 5'	overlaps 5'	0	covers exon(s)	0	3	3	overlaps 5' UTR	-	697	NA	1339	10819
	chr11	57414401	57414908	-0.198078	0.990392	32196	253443	253447	5	5	0.0779767	1	0.151623	1	YPEL4	NM_145008 NP_659445 XM_011544801 XP_011543103	covers exon(s)	inside	2509	covers exon(s)	0	2	4	inside transcription region	-	4857	NA	219539	17646
	chr10	26855907	26856664	-0.165005	0.990029	20452	226056	226061	6	6	0.0879076	1	0.151776	1	APBB1IP	NM_019043 NP_061916 XM_006717451 XM_011519514 XP_006717514 XP_011517816	inside exon	inside	128641	inside exon	0	15	15	overlaps 3'UTR	+	129466	NA	54518	42343
	chr9	115818372	115819364	0.164989	0.989933	180946	217170	217175	6	6	0.0879339	1	0.15182	1	ZFP37	NM_001282515 NM_001282518 NM_003408 NP_001269444 NP_001269447 NP_003399	overlaps 5'	overlaps 5'	0	covers exon(s)	0	1	4	overlaps 5' UTR	-	14822	NA	7539	58738
	chr11	27015519	27015991	0.141389	0.989724	30640	250014	250020	7	7	0.0723514	1	0.151904	1	FIBIN	NM_203371 NP_976249	overlaps 5'	overlaps 5'	0	overlaps exon upstream	0	1	1	5' UTR	+	3004	NA	387758	32761
	chr1	2886654	2887080	-0.164931	0.989585	960	2666	2671	6	6	0.0880392	1	0.151959	1	ACTRT2	NM_080431 NP_536356	upstream	upstream	50966	NA	NA	NA	1	NA	+	1421	NA	140625	11462
	chr1	243645911	243646402	-0.197855	0.989277	18011	40814	40818	5	8	0.0783329	1	0.152086	1	SDCCAG8	NM_006642 NP_006633 XM_005273013 XM_005273018 XM_005273021 XM_005273022 XM_005273023 XM_006711727 XM_006711728 XM_006711729 XM_006724964 XM_006724965 XM_006724966 XM_006724967 XM_006724969 XM_006724970 XM_006724971 XM_006724973 XM_011544021 XM_011544022 XM_011544023 XM_011544024 XM_011544025 XM_011544026 XM_011544027 XM_011544028 XM_011544029 XM_011544030 XM_011546428 XM_011546429 XM_011546430 XM…	inside intron	inside	196337	inside intron	5913	10	11	inside transcription region	+	213819	NA	10806	6042
	chr1	207224090	207224549	-0.16478	0.988679	15509	35614	35619	6	10	0.0883052	1	0.152345	1	YOD1	NM_001276320 NM_018566 NP_001263249 NP_061036 XM_011509725 XP_011508027 XR_247031	overlaps exon upstream	inside	1776	overlaps exon upstream	0	3	4	inside transcription region	-	9131	NA	55432	44982
	chr11	94883242	94883919	0.16445	0.9867	35935	262840	262845	6	10	0.0888754	1	0.153146	1	SESN3	NM_001271594 NM_144665 NP_001258523 NP_653266 XM_011542614 XP_011540916	downstream	downstream	80327	NA	NA	NA	10	NA	-	65569	NA	143686	11783
	chr5	140719962	140720705	0.197204	0.986019	143770	128704	128708	5	5	0.0793723	1	0.153413	1	PCDHGA1	NM_018912 NM_031993 NP_061735 NP_114382	inside intron	inside	9710	inside intron	-7289	1	4	inside transcription region	+	182296	NA	56114	46665
	chr12	106978920	106979482	-0.140838	0.985865	45168	283212	283218	7	12	0.072893	1	0.153481	1	RFX4	NM_001206691 NM_002920 NM_032491 NM_213594 NP_001193620 NP_115880 NP_998759	inside intron	inside	2235	inside intron	-1778	1	18	inside transcription region	+	179897	NA	5992	50575
	chr10	49731375	49732003	-0.197138	0.985692	21709	228516	228520	5	8	0.0794671	1	0.153547	1	ARHGAP22	NM_001256024 NM_001256025 NM_001256026 NM_001256027 NM_021226 NP_001242953 NP_001242954 NP_001242955 NP_067049 NR_045675 XM_005270014 XM_011540002 XM_011540003 XM_011540004 XM_011540005 XM_011540006 XM_011540007 XM_011540008 XM_011540009 XM_011540010 XM_011540011 XM_011540012 XM_011540013 XM_011540014 XM_011540015 XP_005270071 XP_011538304 XP_011538305 XP_011538306 XP_011538307 XP_011538308 XP_01…	inside intron	inside	132307	inside intron	31504	4	11	5' UTR	-	210242	NA	58504	49891
	chr2	81425934	81428108	0.16413	0.984777	99769	53146	53151	6	6	0.0894387	1	0.153929	1	CTNNA2	NM_001164883 NM_001282597 NM_001282598 NM_001282599 NM_001282600 NM_004389 NP_001158355 NP_001269526 NP_001269527 NP_001269528 NP_001269529 NP_004380 XM_006711949 XM_011532555 XM_011532556 XM_011532557 XP_006712012 XP_011530857 XP_011530858 XP_011530859	downstream	downstream	2013577	NA	NA	NA	22	NA	+	1463631	NA	1496	12811
	chr2	27531170	27531535	-0.140651	0.984559	96593	46535	46541	7	19	0.0730788	1	0.154026	1	UCN	NM_003353 NP_003344	promoter	promoter	40	NA	NA	NA	2	NA	-	865	NA	7349	58122
	chr10	124220359	124220504	-0.245915	0.983659	26460	238917	238920	4	12	0.0363381	1	0.154398	1	HTRA1	NM_002775 NP_002766	promoter	promoter	537	NA	NA	NA	9	NA	+	53383	NA	5654	47021
	chr12	57040011	57040204	-0.163885	0.983309	42858	278456	278461	6	14	0.0898784	1	0.154533	1	ATP5B	NM_001686 NP_001677	promoter	promoter	159	NA	NA	NA	10	NA	-	7893	NA	506	38501
	chr10	134062171	134062614	0.327601	0.982804	27472	241428	241430	3	7	0.0120666	1	0.154737	1	STK32C	NM_173575 NP_775846 XM_011539688 XM_011539689 XM_011539690 XM_011539691 XM_011539692 XM_011539693 XM_011539694 XM_011539695 XM_011539696 XP_011537990 XP_011537991 XP_011537992 XP_011537993 XP_011537994 XP_011537995 XP_011537996 XP_011537997 XP_011537998 XR_428705 XR_945687	inside intron	inside	83449	inside intron	-2711	2	6	5' UTR	-	107404	NA	282974	25987
	chr8	22132714	22132992	-0.196453	0.982266	171432	198294	198298	5	12	0.080601	1	0.154956	1	PIWIL2	NM_001135721 NM_018068 NP_001129193 NP_060538 XM_005273550 XM_005273551 XP_005273607 XP_005273608	overlaps 5'	overlaps 5'	0	covers exon(s)	0	1	22	5' UTR	+	80774	NA	55124	43939
	chr1	156215038	156215951	-0.163273	0.979637	12159	28527	28532	6	6	0.0910061	1	0.155999	1	PAQR6	NM_001272104 NM_001272105 NM_001272106 NM_001272107 NM_001272108 NM_001272109 NM_001272110 NM_001272111 NM_001272112 NM_001272113 NM_024897 NM_198406 NP_001259033 NP_001259034 NP_001259035 NP_001259036 NP_001259037 NP_001259038 NP_001259039 NP_001259040 NP_001259041 NP_001259042 NP_079173 NP_940798 NR_073610 XM_005245494 XM_006711546 XM_006711547 XM_006711548 XM_006711549 XM_006711552 XM_00671155…	covers exon(s)	inside	1957	covers exon(s)	0	3	6	inside transcription region	-	4796	NA	79957	61762
	chr19	39360313	39361447	-0.195785	0.978923	90975	392262	392266	5	5	0.081666	1	0.156265	1	RINL	NM_001195833 NM_198445 NP_001182762 NP_940847 XM_006723015 XM_006723016 XM_011526454 XM_011526455 XM_011526456 XP_006723078 XP_006723079 XP_011524756 XP_011524757 XP_011524758	covers exon(s)	inside	7472	covers exon(s)	0	10	12	inside transcription region	-	10447	NA	126432	9875
	chr6	32904889	32905320	0.163149	0.978893	150326	149616	149621	6	11	0.0912248	1	0.156277	1	HLA-DMB	NM_002118 NP_002109	overlaps exon upstream	inside	3527	overlaps exon upstream	0	3	3	overlaps 3'UTR	-	4506	NA	3109	29042
	chr13	95357832	95358540	-0.139775	0.978426	51380	297340	297346	7	20	0.0739049	1	0.156454	1	SOX21	NM_007084 NP_009015	downstream	downstream	5849	NA	NA	NA	1	NA	-	2510	NA	11166	7174
	chr11	66103386	66103925	0.162539	0.975234	33561	257332	257337	6	10	0.0923394	1	0.15776	1	RIN1	NM_004292 NP_004283 XM_011545399 XM_011545400 XM_011545401 XP_011543701 XP_011543702 XP_011543703	covers exon(s)	inside	386	covers exon(s)	0	2	9	5' UTR	-	4769	NA	9610	71843
	chr19	13875014	13875297	0.243494	0.973977	88815	386487	386490	4	12	0.037839	1	0.158305	1	MRI1	NM_001031727 NM_032285 NP_001026897 NP_115661 XM_011528355 XM_011528356 XM_011528357 XP_011526657 XP_011526658 XP_011526659 XR_244089	promoter	promoter	40	NA	NA	NA	6	NA	+	9759	NA	84245	65069
	chr1	3191678	3192542	-0.19474	0.973699	1090	3088	3092	5	9	0.0833995	1	0.158424	1	PRDM16	NM_022114 NM_199454 NP_071397 NP_955533 XM_005244772 XM_005244773 XM_005244774 XM_006710814 XM_011541944 XM_011541945 XP_005244829 XP_005244830 XP_005244831 XP_006710877 XP_011540246 XP_011540247	inside intron	inside	205936	inside intron	-30976	3	17	5' UTR	+	369443	NA	63976	52076
	chr6	32120895	32120933	-0.194328	0.971641	150140	148403	148407	5	82	0.0841149	1	0.159307	1	LOC100507547	NR_037169 NR_037170 NR_037171 NR_037172	inside exon	inside	1209	inside exon	0	3	3	inside transcription region	-	1563	NA	100507547	2379
	chr22	25159879	25160308	0.194233	0.971163	115304	416591	416595	5	8	0.0842791	1	0.159494	1	PIWIL3	NM_001008496 NM_001255975 NP_001008496 NP_001242904 NR_045648 NR_045649	inside intron	inside	10379	inside intron	-1390	3	22	5' UTR	-	55686	NA	440822	36212
	chr1	53558066	53559001	-0.138363	0.96854	7403	17591	17597	7	7	0.075203	1	0.160631	1	SLC1A7	NM_001287595 NM_001287596 NM_001287597 NM_006671 NP_001274524 NP_001274525 NP_001274526 NP_006662 NR_109858 XM_011542002 XM_011542003 XP_011540304 XP_011540305	covers exon(s)	inside	49288	covers exon(s)	0	6	8	inside transcription region	-	55434	NA	6512	54058
	chr12	6982320	6983111	0.138335	0.968342	39595	270776	270782	7	10	0.0752258	1	0.160712	1	SPSB2	NM_001146316 NM_001146317 NM_032641 NP_001139788 NP_116030 XM_005253803 XM_011521032 XM_011521033 XP_005253860 XP_011519334 XP_011519335	overlaps 5'	overlaps 5'	0	covers exon(s)	0	1	3	5' UTR	-	2421	NA	84727	66000
	chr13	20751257	20752424	-0.161321	0.967923	48322	291049	291054	6	6	0.0946602	1	0.160882	1	GJB2	NM_004004 NP_003995 XM_011535049 XP_011533351	downstream	downstream	14690	NA	NA	NA	2	NA	-	5510	NA	2706	24957
	chr3	13008800	13009132	-0.193537	0.967685	118379	74515	74519	5	8	0.0855066	1	0.160983	1	IQSEC1	NM_001134382 NM_014869 NP_001127854 NP_055684 XM_011534304 XM_011534305 XM_011534306 XM_011534307 XM_011534308 XM_011534309 XM_011534310 XM_011534311 XM_011534312 XM_011534313 XM_011534314 XM_011534315 XP_011532606 XP_011532607 XP_011532608 XP_011532609 XP_011532610 XP_011532611 XP_011532612 XP_011532613 XP_011532614 XP_011532615 XP_011532616 XP_011532617	inside intron	inside	105485	inside intron	-25434	2	15	inside transcription region	-	176075	NA	9922	73162
	chr1	154127138	154128041	-0.137969	0.96578	11793	27421	27427	7	7	0.075558	1	0.161846	1	NUP210L	NM_001159484 NM_207308 NP_001152956 NP_997191 XM_011510122 XM_011510123 XM_011510124 XP_011508424 XP_011508425 XP_011508426	overlaps 5'	overlaps 5'	0	covers exon(s)	0	1	38	overlaps 5' UTR	-	162424	NA	91181	69432
	chr2	66809985	66810606	-0.193138	0.965689	98844	51061	51065	5	8	0.0862441	1	0.16189	1	MEIS1	NM_002398 NP_002389 XM_005264321 XM_005264322 XM_005264323 XM_005264324 XM_005264325 XP_005264378 XP_005264379 XP_005264380 XP_005264381 XP_005264382 XR_244932 XR_244933	downstream	downstream	147453	NA	NA	NA	13	NA	+	137359	NA	4211	35277
	chr16	857454	858499	0.160737	0.964425	65867	329821	329826	6	6	0.0958235	1	0.162452	1	PRR25	NM_001013638 NP_001013660	covers exon(s)	inside	2011	covers exon(s)	0	2	3	inside transcription region	+	8418	NA	388199	32823
	chr6	170557102	170558102	0.192682	0.963409	157959	167646	167650	5	5	0.0870431	1	0.162896	1	LOC154449	NR_002787	downstream	downstream	13555	NA	NA	NA	3	NA	-	8235	NA	154449	13591
	chr19	33462235	33462881	-0.192348	0.961742	90227	390202	390206	5	16	0.0876234	1	0.163598	1	CEP89	NM_032816 NP_116205 XM_005259344 XM_005259346 XM_011527425 XP_005259401 XP_005259403 XP_011525727 XR_935866	overlaps 5'	overlaps 5'	0	overlaps exon upstream	0	2	2	overlaps 5' UTR	-	3054	NA	84902	66323
	chr20	62406721	62407352	-0.240001	0.960003	112643	410531	410534	4	7	0.040161	1	0.164366	1	ZBTB46	NM_025224 NP_079500 XM_005260195 XM_005260196 XM_005260197 XM_005260198 XM_006723700 XM_011528548 XM_011528549 XP_005260252 XP_005260253 XP_005260254 XP_005260255 XP_006723763 XP_011526850 XP_011526851 XR_936500 XR_936501	covers exon(s)	inside	55245	covers exon(s)	0	3	7	inside transcription region	-	86722	NA	140685	11473
	chr2	1817263	1817951	-0.191931	0.959657	94745	42598	42602	5	5	0.0883857	1	0.164519	1	MYT1L	NM_001303052 NM_015025 NP_001289981 NP_055840 XM_011510318 XM_011510319 XM_011510320 XM_011510321 XM_011510322 XM_011510323 XM_011510324 XM_011510325 XM_011510326 XM_011510327 XM_011510328 XM_011510329 XM_011510330 XM_011510331 XM_011510332 XP_011508620 XP_011508621 XP_011508622 XP_011508623 XP_011508624 XP_011508625 XP_011508626 XP_011508627 XP_011508628 XP_011508629 XP_011508630 XP_011508631 XP…	inside intron	inside	517094	inside intron	-4323	22	25	inside transcription region	-	542160	NA	23040	19411
	chr1	16058029	16058504	-0.191855	0.959273	3130	7368	7372	5	5	0.0885219	1	0.164672	1	PLEKHM2	NM_015164 NP_055979 XM_005245790 XM_005245791 XP_005245847 XP_005245848 XR_946590	overlaps exon upstream	inside	47202	overlaps exon upstream	0	17	20	inside transcription region	+	50437	NA	23207	20051
	chr11	123447841	123448701	-0.1916	0.958	37709	266649	266653	5	5	0.088978	1	0.16525	1	GRAMD1B	NM_001286563 NM_001286564 NM_020716 NP_001273492 NP_001273493 NP_065767 XM_005271619 XM_005271621 XM_005271622 XM_005271623 XM_005271624 XM_006718892 XM_011542926 XM_011542927 XM_011542928 XM_011542929 XM_011542930 XM_011542931 XM_011542932 XM_011542933 XM_011542934 XM_011542935 XP_005271676 XP_005271678 XP_005271679 XP_005271680 XP_005271681 XP_006718955 XP_011541228 XP_011541229 XP_011541230 XP…	covers exon(s)	inside	16856	covers exon(s)	0	2	12	inside transcription region	+	49636	NA	57476	48630
	chr7	207605	208005	0.191597	0.957987	158102	168038	168042	5	5	0.0889819	1	0.165255	1	FAM20C	NM_020223 NP_064608 XM_011515457 XP_011513759 XR_242097	inside intron	inside	14636	inside intron	892	3	10	inside transcription region	+	107771	NA	56975	47566
	chr7	63560420	63561037	0.191477	0.957384	162849	179315	179319	5	5	0.0892126	1	0.165528	1	ZNF727	NM_001159522 NP_001152994 XM_011516243 XP_011514545 XR_242241 XR_927469 XR_927470	downstream	downstream	54599	NA	NA	NA	4	NA	+	33106	NA	442319	36444
	chr2	211457632	211458173	-0.191289	0.956447	106267	66457	66461	5	5	0.0895683	1	0.16596	1	CPS1	NM_001122633 NM_001122634 NM_001875 NP_001116105 NP_001116106 NP_001866 XM_011510640 XM_011510641 XM_011510642 XM_011510643 XM_011510644 XP_011508942 XP_011508943 XP_011508944 XP_011508945 XP_011508946	overlaps 5'	overlaps 5'	0	overlaps exon upstream	0	1	28	5' UTR	+	85752	NA	1373	11047
	chr6	30071232	30071373	-0.136489	0.955424	149631	143061	143067	7	60	0.0768649	1	0.16642	1	TRIM31	NM_007028 NM_052816 NP_008959 XM_011514264 XM_011514265 XM_011514266 XM_011547180 XM_011547181 XM_011547182 XM_011547595 XM_011547596 XM_011547597 XM_011547598 XM_011547835 XM_011547836 XM_011547837 XM_011548006 XM_011548191 XM_011548192 XM_011548193 XM_011548194 XM_011548383 XP_011512566 XP_011512567 XP_011512568 XP_011545482 XP_011545483 XP_011545484 XP_011545897 XP_011545898 XP_011545899 XP_01…	overlaps exon downstream	inside	9494	overlaps exon downstream	0	9	10	inside transcription region	-	10193	NA	11074	6834
	chr21	46340776	46341054	-0.159209	0.955256	114122	413913	413918	6	10	0.0988241	1	0.166494	1	ITGB2	NM_000211 NM_001127491 NM_001303238 NP_000202 NP_001120963 NP_001290167 XM_006724001 XP_006724064	inside intron	inside	7699	inside intron	7514	1	16	5' UTR	-	42885	NA	3689	31733
	chr13	113718453	113719440	-0.190906	0.95453	52804	300721	300725	5	5	0.0902923	1	0.166837	1	MCF2L	NM_001112732 NM_024979 NP_001106203 NP_079255 XM_005268309 XM_005268314 XM_005268316 XM_011537482 XM_011537483 XM_011537484 XM_011537485 XM_011537486 XM_011537487 XM_011537488 XM_011537489 XM_011537490 XM_011537491 XM_011537492 XM_011537493 XP_005268366 XP_005268371 XP_005268373 XP_011535784 XP_011535785 XP_011535786 XP_011535787 XP_011535788 XP_011535789 XP_011535790 XP_011535791 XP_011535792 XP…	covers exon(s)	inside	19484	covers exon(s)	0	5	20	inside transcription region	+	42801	NA	23263	20294
	chr6	27521041	27521477	-0.136328	0.954293	149151	140435	140441	7	7	0.0770217	1	0.166955	1	ZNF184	NM_007149 NP_009080 XM_005249379 XM_005249380 XM_011514860 XM_011514861 XP_005249436 XP_005249437 XP_011513162 XP_011513163	upstream	upstream	80144	NA	NA	NA	6	NA	-	22376	NA	7738	59215
	chr8	72757787	72758701	0.158801	0.952806	174115	204051	204056	6	27	0.0996537	1	0.167652	1	MSC-AS1	NR_033651 NR_033652	inside intron	inside	1436	inside intron	-1129	1	3	inside transcription region	+	212196	NA	100132891	749
	chr16	3242639	3243552	0.136096	0.952669	66843	332600	332606	7	7	0.0772257	1	0.16771	1	OR1F1	NM_012360 NP_036492 XM_011522506 XM_011522507 XM_011522508 XM_011522509 XP_011520808 XP_011520809 XP_011520810 XP_011520811	upstream	upstream	10695	NA	NA	NA	1	NA	+	938	NA	4992	38273
	chr14	105173643	105173980	-0.190515	0.952573	58715	314170	314174	5	5	0.0910514	1	0.167755	1	INF2	NM_001031714 NM_022489 NM_032714 NP_001026884 NP_071934 NP_116103 XM_005268004 XM_005268005 XP_005268061 XP_005268062 XR_943507	inside exon	inside	53	inside exon	0	1	17	inside transcription region	+	12357	NA	64423	52906
	chr11	78387190	78387569	-0.158742	0.952451	35264	261549	261554	6	6	0.0997636	1	0.167802	1	TENM4	NM_001098816 NP_001092286 XM_011544924 XM_011544925 XM_011544927 XM_011544928 XM_011544929 XM_011544930 XM_011544931 XM_011544932 XM_011544933 XM_011544934 XP_011543226 XP_011543227 XP_011543229 XP_011543230 XP_011543231 XP_011543232 XP_011543233 XP_011543234 XP_011543235 XP_011543236	covers exon(s)	inside	764126	covers exon(s)	0	30	34	inside transcription region	-	787367	NA	26011	23540
	chr17	43098904	43099567	0.190207	0.951035	78913	361247	361251	5	5	0.0916398	1	0.168454	1	DCAKD	NM_001128631 NM_001288654 NM_001288655 NM_024819 NP_001122103 NP_001275583 NP_001275584 NP_079095 XM_005257688 XM_006722091 XM_011525262 XM_011525263 XM_011525264 XP_005257745 XP_006722154 XP_011523564 XP_011523565 XP_011523566	downstream	downstream	12942	NA	NA	NA	4	NA	-	11803	NA	79877	61517
	chr17	41521158	41522193	0.190144	0.950719	78619	360461	360465	5	5	0.0917575	1	0.168593	1	MIR2117	NR_031751	overlaps 5'	overlaps 5'	0	overlaps exon upstream	0	1	1	inside transcription region	+	79	NA	100313779	1436
	chr10	102278918	102279697	-0.135762	0.950334	24916	235247	235253	7	13	0.0775195	1	0.168771	1	SEC31B	NM_015490 NM_198138 NP_056305	inside intron	inside	9939	inside intron	-2200	6	10	inside transcription region	-	22454	NA	25956	23397
	chr1	35250229	35250735	0.158108	0.948645	5645	13203	13208	6	6	0.101048	1	0.169538	1	GJB3	NM_001005752 NM_024009 NP_001005752 NP_076872	overlaps exon upstream	inside	2318	overlaps exon upstream	0	2	2	overlaps 5' UTR	+	4056	NA	2707	24986
	chr6	168435636	168436353	-0.189255	0.946274	157483	166501	166505	5	5	0.0934911	1	0.170657	1	KIF25	NM_005355 NM_030615 NP_005346 NP_085118 XM_011535802 XM_011535803 XM_011535804 XP_011534104 XP_011534105 XP_011534106	inside intron	inside	17083	inside intron	-924	4	8	inside transcription region	+	27216	NA	3834	32553
	chr14	60097124	60097536	-0.189043	0.945216	55151	306333	306337	5	5	0.0939281	1	0.171163	1	RTN1	NM_001243115 NM_021136 NM_206852 NM_206857 NP_066959 NP_996734 XM_011537063 XP_011535365	inside intron	inside	240021	inside intron	-22913	4	9	inside transcription region	-	274863	NA	6252	51399
	chr1	231471504	231472680	0.134985	0.944894	17315	39484	39490	7	7	0.0781741	1	0.171306	1	EXOC8	NM_175876 NP_787072	inside exon	inside	898	inside exon	0	1	1	inside transcription region	-	5096	NA	149371	12776
	chr2	24397539	24397845	-0.188836	0.944182	96250	45661	45665	5	11	0.0943129	1	0.171653	1	FAM228A	NM_001040710 NP_001035800	overlaps exon downstream	inside	8	overlaps exon downstream	0	1	7	inside transcription region	+	17036	NA	653140	54257
	chr7	56854974	56855954	0.188188	0.940938	162682	179025	179029	5	5	0.0955931	1	0.173134	1	LOC100130849	NR_038450	downstream	downstream	93885	NA	NA	NA	5	NA	-	6761	NA	100130849	556
	chr6	170191057	170191082	-0.313464	0.940391	157863	167428	167430	3	14	0.0144041	1	0.173391	1	LINC00574	NM_025002 NR_026780	inside intron	inside	888	inside intron	-544	1	3	inside transcription region	+	12800	NA	80069	62075
	chr1	156593698	156595178	-0.134029	0.938204	12237	28743	28749	7	10	0.078965	1	0.174405	1	HAPLN2	NM_021817 NP_068589 XM_005245415 XM_011509853 XM_011509854 XM_011509855 XP_005245472 XP_011508155 XP_011508156 XP_011508157	overlaps 3'	overlaps 3'	3907	overlaps exon downstream	0	3	3	overlaps 3'UTR	+	4161	NA	60484	50847
	chr6	29595194	29595315	-0.234521	0.938083	149498	142173	142176	4	15	0.0442567	1	0.174462	1	GABBR1	NM_001470 NM_021903 NM_021904 NM_021905 NP_001461 NP_068703 NP_068704 XM_005248982 XM_005272785 XM_005274841 XM_005274931 XM_005275088 XM_005275227 XM_005275363 XM_006715047 XM_006725030 XM_006725477 XM_006725691 XM_006725807 XM_006725901 XM_006725988 XM_011514453 XM_011514454 XM_011514455 XM_011514456 XM_011546282 XM_011546283 XM_011546284 XM_011547197 XM_011547198 XM_011547199 XM_011547200 XM_0…	overlaps exon downstream	inside	4847	overlaps exon downstream	0	5	14	inside transcription region	-	23784	NA	2550	22288
	chr17	59472854	59474078	-0.133919	0.937431	80415	364993	364999	7	7	0.0790502	1	0.174765	1	BCAS3	NM_001099432 NM_017679 NP_001092902 NP_060149 XM_005257472 XM_005257475 XM_011524939 XM_011524940 XM_011524941 XM_011524942 XM_011524943 XM_011524944 XM_011524945 XM_011524946 XM_011524947 XM_011524948 XM_011524949 XM_011524950 XM_011524951 XM_011524952 XP_005257529 XP_005257532 XP_011523241 XP_011523242 XP_011523243 XP_011523244 XP_011523245 XP_011523246 XP_011523247 XP_011523248 XP_011523249 XP…	downstream	downstream	717682	NA	NA	NA	24	NA	+	715027	NA	54828	42938
	chr19	5036609	5037219	-0.156187	0.937122	87349	382505	382510	6	6	0.104935	1	0.174924	1	KDM4B	NM_015015 NP_055830 XM_005259521 XM_005259522 XM_011527814 XM_011527815 XM_011527816 XM_011527817 XM_011527818 XM_011527819 XM_011527820 XM_011527821 XM_011527822 XP_005259578 XP_005259579 XP_011526116 XP_011526117 XP_011526118 XP_011526119 XP_011526120 XP_011526121 XP_011526122 XP_011526123 XP_011526124 XR_936167	inside intron	inside	20341	inside intron	2627	3	23	inside transcription region	+	137340	NA	23030	19373
	chr7	30810852	30811177	-0.156015	0.936092	160986	175670	175675	6	9	0.105281	1	0.175395	1	FAM188B	NM_032222 NP_115598	overlaps 5'	overlaps 5'	0	covers exon(s)	0	1	18	overlaps 5' UTR	+	120969	NA	84182	64969
	chr11	117748132	117748512	-0.155744	0.934463	37078	265237	265242	6	14	0.105876	1	0.176216	1	FXYD6	NM_001164831 NM_001164832 NM_001164836 NM_001164837 NM_022003 NP_001158303 NP_001158304 NP_001158308 NP_001158309 NP_071286	overlaps 5'	overlaps 5'	0	overlaps exon upstream	0	1	8	5' UTR	-	40510	NA	53826	41725
	chr8	57359908	57360586	-0.155693	0.934156	173457	202646	202651	6	24	0.105974	1	0.176363	1	PENK	NM_001135690 NM_006211 NP_001129162 NP_006202	promoter	promoter	626	NA	NA	NA	4	NA	-	5769	NA	5179	40896
	chr2	241388722	241389258	-0.155644	0.933866	108833	71829	71834	6	6	0.106072	1	0.176499	1	GPC1	NM_002081 NP_002072 XM_011510976 XP_011509278	inside intron	inside	13607	inside intron	9188	2	9	inside transcription region	+	32380	NA	2817	25876
	chr20	47896448	47897451	-0.133393	0.933753	111539	407749	407755	7	7	0.0794683	1	0.176546	1	SNORD12	NR_003030	covers	covers	0	covers exon(s)	NA	NA	1	NA	+	89	NA	692057	55976
	chr22	38902252	38902511	-0.155345	0.932071	116255	418962	418967	6	10	0.106688	1	0.177377	1	DDX17	NM_001098504 NM_001098505 NM_006386 NM_030881 NP_001091974 NP_006377	inside intron	inside	1154	inside intron	1084	1	12	inside transcription region	-	17347	NA	10521	5117
	chr14	100680261	100681129	-0.155252	0.931511	57905	312057	312062	6	6	0.106878	1	0.177641	1	YY1	NM_003403 NP_003394	upstream	upstream	23973	NA	NA	NA	5	NA	+	40269	NA	7528	58694
	chr7	157696589	157697628	-0.1328	0.929603	169196	193569	193575	7	7	0.0799359	1	0.178595	1	PTPRN2	NM_002847 NM_130842 NM_130843 NP_002838 NP_570857 NP_570858 XM_011516445 XM_011516446 XM_011516447 XM_011516448 XM_011516449 XP_011514747 XP_011514748 XP_011514749 XP_011514750 XP_011514751	inside intron	inside	682854	inside intron	-5159	11	22	inside transcription region	-	1048732	NA	5799	49621
	chr13	24269294	24270321	-0.185497	0.927483	48615	291697	291701	5	5	0.101166	1	0.179648	1	TNFRSF19	NM_001204458 NM_001204459 NM_018647 NM_148957 NP_001191387 NP_001191388 NP_061117 NP_683760 XM_005266445 XM_005266446 XM_011535146 XP_005266502 XP_005266503 XP_011533448	downstream	downstream	124785	NA	NA	NA	10	NA	+	105735	NA	55504	45030
	chr12	69753119	69753455	-0.185092	0.925459	43616	280160	280164	5	9	0.10204	1	0.180663	1	YEATS4	NM_001300950 NM_006530 NP_001287879 NP_006521 XR_944742	promoter	promoter	77	NA	NA	NA	7	NA	+	31044	NA	8089	63103
	chr3	194014481	194015171	-0.132084	0.924588	128018	94464	94470	7	7	0.0804826	1	0.181102	1	LINC00887	NR_024480	downstream	downstream	15422	NA	NA	NA	6	NA	-	13169	NA	100131551	630
	chr1	201368390	201368843	0.153996	0.923974	14719	33935	33940	6	9	0.109543	1	0.181403	1	LAD1	NM_005558 NP_005549 XM_011509532 XP_011507834	overlaps 5'	overlaps 5'	0	covers exon(s)	0	1	6	5' UTR	-	15297	NA	3898	33183
	chr12	132690196	132690782	0.153896	0.923374	47866	289703	289708	6	6	0.109767	1	0.181703	1	GALNT9	NM_001122636 NM_021808 NP_001116108 NP_068580	inside intron	inside	215123	inside intron	-1960	7	11	inside transcription region	-	224988	NA	50614	38508
	chr3	72149324	72149974	-0.153665	0.921991	122323	82921	82926	6	6	0.110243	1	0.182407	1	LINC00870	NR_038221	upstream	upstream	50434	NA	NA	NA	3	NA	+	23082	NA	201617	16743
	chr22	17680477	17680575	-0.15361	0.921658	114578	414815	414820	6	9	0.110372	1	0.182579	1	CECR1	NM_001282225 NM_001282226 NM_001282227 NM_001282228 NM_001282229 NM_017424 NM_177405 NP_001269154 NP_001269155 NP_001269156 NP_001269157 NP_001269158 NP_803124 XM_006724080 XM_011546133 XP_006724143 XP_011544435	inside intron	inside	19888	inside intron	3877	4	5	inside transcription region	-	29631	NA	51816	40916
	chr11	131778850	131779604	-0.184324	0.921622	38490	268253	268257	5	18	0.103722	1	0.182598	1	NTM	NM_001048209 NM_001144058 NM_001144059 NM_016522 NP_001041674 NP_001137530 NP_001137531 NP_057606 XM_005271580 XM_005271581 XM_005271582 XM_006718854 XM_006718855 XM_006718856 XM_006718857 XM_011542860 XM_011542861 XP_005271637 XP_005271638 XP_005271639 XP_006718917 XP_006718918 XP_006718919 XP_006718920 XP_011541162 XP_011541163 XR_947829	overlaps 5'	overlaps 5'	0	overlaps exon upstream	0	1	8	5' UTR	+	427216	NA	50863	38787
	chr1	67600229	67600835	-0.153555	0.921332	8400	19514	19519	6	6	0.110475	1	0.182731	1	C1orf141	NM_001013674 NM_001276351 NM_001276352 NP_001263280 NP_001263281 NR_075077 XM_011541464 XM_011541465 XM_011541466 XM_011541467 XM_011541468 XM_011541469 XM_011541470 XM_011541471 XM_011541472 XM_011541473 XM_011541474 XM_011541475 XP_011539766 XP_011539767 XP_011539768 XP_011539769 XP_011539770 XP_011539771 XP_011539772 XP_011539773 XP_011539774 XP_011539775 XP_011539776 XP_011539777	overlaps 5'	overlaps 5'	0	covers exon(s)	0	1	9	5' UTR	-	42795	NA	400757	33922
	chr15	65648103	65648771	-0.184108	0.920541	62297	322017	322021	5	5	0.104212	1	0.183146	1	IGDCC3	NM_004884 NP_004875 XM_011522241 XM_011522242 XM_011522243 XM_011522244 XM_011522245 XP_011520543 XP_011520544 XP_011520545 XP_011520546 XP_011520547	overlaps 5'	overlaps 5'	0	covers exon(s)	0	1	12	5' UTR	-	26982	NA	9543	71630
	chr11	65307616	65308645	0.153189	0.919134	33359	256636	256641	6	6	0.111271	1	0.183843	1	LTBP3	NM_001130144 NM_001164266 NM_021070 NP_001123616 NP_001157738 NP_066548 XM_011545032 XM_011545033 XP_011543334 XP_011543335 XR_949928	covers exon(s)	inside	17608	covers exon(s)	0	25	28	inside transcription region	-	19371	NA	4054	34463
	chr17	55962155	55963458	-0.131287	0.919009	80124	364270	364276	7	7	0.0810458	1	0.183907	1	CUEDC1	NM_001271875 NM_001292025 NP_001258804 NP_001278954 XM_006721900 XM_006721901 XM_011524811 XM_011524812 XP_006721963 XP_006721964 XP_011523113 XP_011523114 XR_934459 XR_934460	covers exon(s)	inside	69226	covers exon(s)	0	2	11	overlaps 5' UTR	-	94080	NA	404093	34321
	chr4	47839876	47840162	-0.152832	0.916991	131573	102722	102727	6	6	0.112057	1	0.184955	1	CORIN	NM_001278585 NM_001278586 NM_006587 NP_001265514 NP_001265515 NP_006578	overlaps 5'	overlaps 5'	0	covers exon(s)	0	1	7	overlaps 5' UTR	-	158508	NA	10699	5716
	chr1	161068252	161069167	0.229158	0.916633	12734	29839	29842	4	13	0.0488236	1	0.185151	1	KLHDC9	NM_001007255 NM_001007256 NM_152366 NP_001007256 NP_689579 NR_033385 NR_033386	overlaps two exons	inside	71	overlaps two exons	0	1	4	overlaps 5' UTR	+	1957	NA	126823	9947
	chr5	1930801	1932098	-0.130914	0.916401	137615	115632	115638	7	7	0.0813191	1	0.185285	1	IRX4	NM_001278632 NM_001278633 NM_001278634 NM_001278635 NM_016358 NP_001265561 NP_001265562 NP_001265563 NP_001265564 NP_057442	upstream	upstream	43508	NA	NA	NA	7	NA	-	9752	NA	50805	38693
	chr20	61638420	61638588	-0.130606	0.914245	112385	409929	409935	7	12	0.0815328	1	0.186377	1	BHLHE23	NM_080606 NP_542173	promoter	promoter	33	NA	NA	NA	1	NA	-	1056	NA	128408	10169
	chr7	28725358	28725676	0.182795	0.913973	160799	175259	175263	5	5	0.107167	1	0.186527	1	CREB5	NM_001011666 NM_004904 NM_182898 NM_182899 NP_001011666 NP_004895 NP_878901 NP_878902 XM_005249906 XM_011515616 XM_011515617 XM_011515618 XP_005249963 XP_011513918 XP_011513919 XP_011513920	inside intron	inside	250124	inside intron	32693	6	11	inside transcription region	+	390277	NA	9586	71780
	chr11	2321955	2322507	0.152077	0.912464	28795	245627	245632	6	31	0.113707	1	0.187314	1	C11orf21	NM_001142946 NM_014144 NP_001136418 NR_024621 XM_011520034 XP_011518336	covers exon(s)	inside	636	covers exon(s)	0	2	5	inside transcription region	-	5636	NA	29125	27837
	chr3	189838996	189839357	-0.152033	0.912195	127791	94027	94032	6	11	0.113791	1	0.187452	1	P3H2	NM_001134418 NM_018192 NP_001127890 NP_060662 XM_011512955 XP_011511257	inside intron	inside	869	inside intron	634	1	15	5' UTR	-	165709	NA	55214	44291
	chr6	2510144	2510637	-0.15195	0.911698	147145	136104	136109	6	6	0.113983	1	0.187732	1	GMDS-AS1	NR_046229	downstream	downstream	111044	NA	NA	NA	3	NA	+	82303	NA	100508120	2454
	chr3	51749188	51749959	-0.182112	0.910562	120982	80403	80407	5	5	0.10881	1	0.188347	1	GRM2	NM_000839 NM_001130063 NP_000830 NP_001123535 XM_011533635 XM_011533636 XM_011533637 XM_011533638 XM_011533639 XM_011533640 XM_011533641 XM_011533642 XM_011533643 XM_011533644 XM_011533645 XM_011533646 XM_011533647 XP_011531937 XP_011531938 XP_011531939 XP_011531940 XP_011531941 XP_011531942 XP_011531943 XP_011531944 XP_011531945 XP_011531946 XP_011531947 XP_011531948 XP_011531949 XR_940421	inside exon	inside	8107	inside exon	0	4	6	inside transcription region	+	11544	NA	2912	27815
	chr4	1581635	1582248	0.181958	0.909791	128979	96988	96992	5	5	0.109177	1	0.188774	1	FAM53A	NM_001013622 NM_001174070 NM_001297435 NP_001013644 NP_001167541 NP_001284364 XM_005247948 XM_011513402 XM_011513403 XM_011513404 XM_011513405 XP_005248005 XP_011511704 XP_011511705 XP_011511706 XP_011511707 XR_924913	downstream	downstream	103470	NA	NA	NA	5	NA	-	44110	NA	152877	13407
	chr3	147125114	147125765	-0.181703	0.908516	125634	89653	89657	5	40	0.109764	1	0.189446	1	ZIC4	NM_001168378 NM_001168379 NM_001243256 NM_032153 NP_001161850 NP_001161851 NP_001230185 NP_115529 NR_033118 NR_033119 NR_040762 XM_011513231 XP_011511533	promoter	promoter	518	NA	NA	NA	5	NA	-	20761	NA	84107	64812
	chr14	105531855	105532252	0.15127	0.907623	58848	314472	314477	6	6	0.115435	1	0.189905	1	GPR132	NM_001278694 NM_001278695 NM_001278696 NM_013345 NP_001265623 NP_001265624 NP_001265625 NP_037477	promoter	promoter	101	NA	NA	NA	4	NA	-	16017	NA	29933	28311
	chr2	105853269	105854051	0.151254	0.907523	101024	55914	55919	6	9	0.115475	1	0.189958	1	GPR45	NM_007227 NP_009158	upstream	upstream	4149	NA	NA	NA	1	NA	+	1724	NA	11250	7467
	chr2	3317469	3318039	-0.181227	0.906133	94896	42952	42956	5	5	0.110843	1	0.190676	1	TSSC1	NM_003310 NP_003301 XM_006711893 XM_011510383 XM_011510384 XM_011510385 XM_011510386 XM_011510387 XP_006711956 XP_011508685 XP_011508686 XP_011508687 XP_011508688 XP_011508689	inside intron	inside	63614	inside intron	23748	3	9	inside transcription region	-	188912	NA	7260	57327
	chr2	230933322	230934329	-0.129334	0.905341	107437	68819	68825	7	7	0.0823984	1	0.191103	1	SLC16A14	NM_152527 NP_689740 XM_005246353 XM_011510751 XM_011510752 XP_005246410 XP_011509053 XP_011509054	overlaps 5'	overlaps 5'	0	overlaps exon upstream	0	1	4	5' UTR	-	23342	NA	151473	13166
	chr5	140753542	140754451	0.150804	0.904822	143787	128801	128806	6	12	0.116449	1	0.191362	1	PCDHGA1	NM_018912 NM_031993 NP_061735 NP_114382	inside intron	inside	43290	inside intron	-40869	1	4	inside transcription region	+	182296	NA	56114	46665
	chr20	32308119	32308529	0.150662	0.90397	110606	405063	405068	6	9	0.116777	1	0.191808	1	PXMP4	NM_007238 NM_183397 NP_009169 NP_899634	overlaps 5'	overlaps 5'	0	overlaps exon upstream	0	1	4	5' UTR	-	17586	NA	11264	7521
	chr16	88556838	88558237	0.128892	0.902242	73155	346631	346637	7	7	0.0826717	1	0.192739	1	ZFPM1	NM_153813 NP_722520 XM_011522912 XM_011522913 XM_011522914 XM_011522915 XM_011522916 XM_011522917 XM_011522918 XP_011521214 XP_011521215 XP_011521216 XP_011521217 XP_011521218 XP_011521219 XP_011521220	inside intron	inside	36824	inside intron	-1276	3	10	inside transcription region	+	81560	NA	161882	14316
	chr1	151103642	151104367	-0.180358	0.901792	11388	26366	26370	5	5	0.112913	1	0.192986	1	SEMA6C	NM_001178061 NM_001178062 NM_030913 NP_001171532 NP_001171533 NP_112175 XM_005244835 XM_011509075 XP_005244892 XP_011507377	overlaps 3'	overlaps 3'	14773	overlaps exon downstream	0	19	19	3'UTR	-	14977	NA	10500	5055
	chr7	55979455	55980196	0.150265	0.90159	162607	178835	178840	6	6	0.117655	1	0.193086	1	ZNF713	NM_182633 NP_872439	overlaps exon downstream	inside	24306	overlaps exon downstream	0	3	7	5' UTR	+	53284	NA	349075	31120
	chr16	53407423	53407808	-0.150124	0.900745	69915	339285	339290	6	9	0.118	1	0.193576	1	LOC643802	NM_001207030 NP_001193959	promoter	promoter	2382	NA	NA	NA	2	NA	-	1767	NA	643802	52753
	chr5	141082246	141082860	-0.18003	0.900149	143865	129091	129095	5	5	0.113719	1	0.193916	1	ARAP3	NM_022481 NP_071926 XM_005268497 XM_005268498 XM_005268499 XM_005268500 XM_006714792 XM_011537677 XP_005268554 XP_005268555 XP_005268556 XP_005268557 XP_006714855 XP_011535979 XR_944326 XR_944327 XR_944328 XR_944329	upstream	upstream	20446	NA	NA	NA	33	NA	-	28832	NA	64411	52841
	chr11	60414615	60415111	0.179909	0.899546	32457	254015	254019	5	5	0.114017	1	0.194243	1	LINC00301	NM_174939 NR_026946	inside intron	inside	31391	inside intron	1529	4	6	inside transcription region	+	71397	NA	283197	26055
	chr14	54429756	54430831	-0.149736	0.898415	54763	305539	305544	6	6	0.118909	1	0.194877	1	BMP4	NM_001202 NM_130850 NM_130851 NP_001193 NP_570911 NP_570912 XM_005268015 XP_005268072	upstream	upstream	6202	NA	NA	NA	4	NA	-	7099	NA	652	54108
	chr1	247694041	247694531	0.149542	0.897251	18394	41596	41601	6	6	0.119329	1	0.195497	1	OR2C3	NM_198074 NP_932340	inside exon	inside	2610	inside exon	0	2	2	3'UTR	-	3707	NA	81472	63236
	chr4	25097558	25098059	-0.179112	0.895558	130887	101259	101263	5	5	0.115985	1	0.196421	1	SEPSECS	NM_001159728 NM_016955 NP_058651 XM_005248168 XM_006713965 XM_011513846 XM_011513847 XM_011513848 XP_005248225 XP_006714028 XP_011512148 XP_011512149 XP_011512150	downstream	downstream	64145	NA	NA	NA	11	NA	-	40577	NA	51091	39129
	chr5	179634383	179634789	-0.178927	0.894637	146703	135001	135005	5	5	0.116425	1	0.196928	1	RASGEF1C	NM_001031799 NM_175062 NP_778232 XM_011534500 XP_011532802 XR_941097	inside intron	inside	1341	inside intron	1238	1	14	5' UTR	-	108335	NA	255426	22422
	chr12	117468061	117468529	-0.178708	0.893539	46141	285549	285553	5	5	0.117	1	0.19754	1	FBXW8	NM_012174 NM_153348 NP_036306 NP_699179 XM_005253866 XM_005253867 XM_005253868 XM_011538172 XP_005253923 XP_005253924 XP_005253925 XP_011536474 XR_944517 XR_944518	inside exon	inside	119300	inside exon	0	11	11	3'UTR	+	120192	NA	26259	24166
	chr8	145938126	145939778	0.127569	0.892983	178210	212662	212668	7	7	0.0834038	1	0.197832	1	ZNF251	NM_138367 NP_612376 XM_005272356 XM_006716683 XM_011517361 XP_005272413 XP_006716746 XP_011515663	downstream	downstream	41192	NA	NA	NA	5	NA	-	34676	NA	90987	69315
	chr15	43809486	43810131	-0.17852	0.892602	60862	318977	318981	5	5	0.117458	1	0.198034	1	MAP1A	NM_002373 NP_002364	overlaps 5'	overlaps 5'	0	covers exon(s)	0	1	6	5' UTR	+	14012	NA	4130	34864
	chr17	47928365	47929557	0.14862	0.891717	79575	363044	363049	6	6	0.121419	1	0.198566	1	FLJ45513	NM_001242791 NP_001229720 XM_011525171 XP_011523473	downstream	downstream	5093	NA	NA	NA	3	NA	+	2927	NA	729220	57806
	chr1	5539958	5540950	-0.148475	0.890849	1482	4033	4038	6	6	0.121748	1	0.199063	1	MIR4417	NR_039612	upstream	upstream	83181	NA	NA	NA	1	NA	+	72	NA	100616489	3074
	chr17	73727435	73728061	0.148458	0.890747	81649	367789	367794	6	6	0.121789	1	0.199125	1	ITGB4	NM_000213 NM_001005619 NM_001005731 NP_000204 NP_001005619 NP_001005731 XM_005257309 XM_005257311 XM_005257312 XM_006721866 XM_006721867 XM_006721868 XM_006721870 XM_011524751 XM_011524752 XP_005257366 XP_005257368 XP_005257369 XP_006721929 XP_006721930 XP_006721931 XP_006721933 XP_011523053 XP_011523054	overlaps 5'	overlaps 5'	0	covers exon(s)	0	1	6	overlaps 5' UTR	+	5272	NA	3691	31748
	chr15	90892448	90893535	0.127238	0.890668	64664	327007	327013	7	7	0.083573	1	0.199177	1	GABARAPL3	NR_028287	overlaps 5'	overlaps 5'	0	overlaps exon upstream	0	1	2	inside transcription region	-	2916	NA	23766	21683
	chr7	1054075	1054449	-0.178125	0.890626	158386	168815	168819	5	5	0.118479	1	0.199201	1	C7orf50	NM_001134395 NM_001134396 NM_032350 NP_001127867 NP_001127868 NP_115726 XM_005249886 XM_005249888 XM_005249889 XM_006715793 XM_011515580 XM_011515581 XM_011515582 XM_011515583 XM_011515584 XP_005249943 XP_005249945 XP_005249946 XP_006715856 XP_011513882 XP_011513883 XP_011513884 XP_011513885 XP_011513886	inside intron	inside	13539	inside intron	-4295	2	2	inside transcription region	-	18402	NA	84310	65283
	chr11	124767455	124768015	0.127189	0.89032	37843	266954	266960	7	7	0.0835939	1	0.199361	1	ROBO4	NM_001301088 NM_019055 NP_001288017 NP_061928 XM_006718861 XM_011542875 XP_006718924 XP_011541177	overlaps 5'	overlaps 5'	0	covers exon(s)	0	1	14	overlaps 5' UTR	-	11808	NA	54538	42409
	chr18	52495404	52495633	0.222344	0.889376	84856	376551	376554	4	11	0.0555673	1	0.199887	1	RAB27B	NM_004163 NP_004154 XM_005266733 XM_005266734 XM_006722518 XM_011526129 XM_011526130 XM_011526131 XP_005266790 XP_005266791 XP_006722581 XP_011524431 XP_011524432 XP_011524433 XR_935245	promoter	promoter	75	NA	NA	NA	6	NA	+	67039	NA	5874	50061
	chr16	67700219	67701378	-0.126978	0.888849	70836	341457	341463	7	7	0.0836953	1	0.200209	1	ENKD1	NM_032140 NP_115516	overlaps 5'	overlaps 5'	0	covers exon(s)	0	1	7	overlaps 5' UTR	-	3778	NA	84080	64761
	chr5	180486155	180487371	-0.147853	0.887118	146822	135300	135305	6	6	0.123192	1	0.201176	1	BTNL9	NM_152547 NP_689760 XM_005265824 XM_006714823 XM_006714824 XM_006714825 XM_011534443 XM_011534444 XM_011534445 XP_005265881 XP_006714886 XP_006714887 XP_006714888 XP_011532745 XP_011532746 XP_011532747	overlaps exon upstream	inside	18930	overlaps exon upstream	0	11	11	overlaps 3'UTR	+	21298	NA	153579	13482
	chr22	24105087	24105692	-0.177412	0.887058	115185	416295	416299	5	5	0.120354	1	0.201211	1	C22orf15	NM_182520 NP_872326 XM_005261354 XM_005261358 XM_006724143 XM_011529907 XM_011529908 XM_011529909 XM_011529910 XM_011529911 XM_011529912 XP_005261411 XP_005261415 XP_006724206 XP_011528209 XP_011528210 XP_011528211 XP_011528212 XP_011528213 XP_011528214	overlaps 5'	overlaps 5'	0	covers exon(s)	0	1	6	overlaps 5' UTR	+	2842	NA	150248	12948
	chr17	55938748	55939590	-0.126576	0.886033	80117	364254	364260	7	7	0.0838772	1	0.201774	1	CUEDC1	NM_001271875 NM_001292025 NP_001258804 NP_001278954 XM_006721900 XM_006721901 XM_011524811 XM_011524812 XP_006721963 XP_006721964 XP_011523113 XP_011523114 XR_934459 XR_934460	inside exon	inside	93094	inside exon	0	11	11	3'UTR	-	94080	NA	404093	34321
	chr10	73136913	73137561	-0.147618	0.88571	22777	230748	230753	6	6	0.123724	1	0.201965	1	SLC29A3	NM_001174098 NM_018344 NP_001167569 NP_060814 NR_033413 NR_033414 XM_006717910 XP_006717973	downstream	downstream	57903	NA	NA	NA	6	NA	+	44137	NA	55315	44708
	chr11	1471410	1471939	0.12646	0.885222	28533	244697	244703	7	7	0.0839322	1	0.202217	1	BRSK2	NM_001256627 NM_001256629 NM_001256630 NM_001282218 NM_003957 NP_001243556 NP_001243558 NP_001243559 NP_001269147 NP_003948 NR_046331 XM_005253218 XM_005253220 XM_006718374 XM_006718376 XM_011520460 XM_011520461 XM_011520462 XM_011520463 XM_011520464 XM_011520465 XP_005253275 XP_005253277 XP_006718437 XP_006718439 XP_011518762 XP_011518763 XP_011518764 XP_011518765 XP_011518766 XP_011518767 XR_24…	overlaps 5'	overlaps 5'	0	overlaps exon upstream	0	1	7	5' UTR	+	12102	NA	9024	68836
	chr3	45077649	45078075	-0.147393	0.884359	120135	78148	78153	6	10	0.124229	1	0.202711	1	CLEC3B	NM_003278 NP_003269 XM_005265426 XP_005265483	downstream	downstream	9890	NA	NA	NA	3	NA	+	9804	NA	7123	56792
	chr2	31806352	31806898	0.147342	0.884053	96918	47235	47240	6	11	0.124351	1	0.202887	1	SRD5A2	NM_000348 NP_000339 XM_011533068 XM_011533069 XM_011533070 XM_011533071 XM_011533072 XP_011531370 XP_011531371 XP_011531372 XP_011531373 XP_011531374	promoter	promoter	312	NA	NA	NA	6	NA	-	56384	NA	6716	55209
	chr5	172096266	172097385	-0.176744	0.883721	145654	132586	132590	5	5	0.122069	1	0.203094	1	NEURL1B	NM_001142651 NP_001136123 NR_015355 XM_011534571 XP_011532873	covers exon(s)	inside	27990	covers exon(s)	0	2	4	inside transcription region	+	50257	NA	54492	42258
	chr7	57471759	57472959	0.147086	0.882517	162732	179110	179115	6	6	0.124947	1	0.203793	1	MIR3147	NR_036102	covers	covers	0	covers exon(s)	NA	NA	1	NA	+	65	NA	100422939	1600
	chr17	46683047	46684004	-0.176002	0.880009	79384	362448	362452	5	5	0.124079	1	0.205278	1	HOXB-AS3	NR_033201 NR_033202 NR_033203 NR_033204 NR_033205 NR_110329 NR_110330 NR_110331	overlaps 3'	overlaps 3'	13393	covers exon(s)	0	3	3	inside transcription region	+	14120	NA	404266	34336
	chr3	13113959	13114797	-0.146587	0.879522	118398	74560	74565	6	11	0.12609	1	0.20555	1	IQSEC1	NM_001134382 NM_014869 NP_001127854 NP_055684 XM_011534304 XM_011534305 XM_011534306 XM_011534307 XM_011534308 XM_011534309 XM_011534310 XM_011534311 XM_011534312 XM_011534313 XM_011534314 XM_011534315 XP_011532606 XP_011532607 XP_011532608 XP_011532609 XP_011532610 XP_011532611 XP_011532612 XP_011532613 XP_011532614 XP_011532615 XP_011532616 XP_011532617	overlaps 5'	overlaps 5'	0	covers exon(s)	0	1	15	overlaps 5' UTR	-	176075	NA	9922	73162
	chr7	27260102	27260585	0.14629	0.87774	160665	174983	174988	6	6	0.126768	1	0.206559	1	HOTTIP	NR_037843	downstream	downstream	20062	NA	NA	NA	4	NA	+	6090	NA	100316868	1455
	chr7	52341469	52342265	-0.175416	0.87708	162404	178473	178477	5	5	0.125643	1	0.206942	1	POM121L12	NM_182595 NP_872401	upstream	upstream	761084	NA	NA	NA	1	NA	+	1269	NA	285877	27120
	chr10	3373441	3373770	-0.175365	0.876827	19081	223104	223108	5	9	0.125786	1	0.207089	1	PITRM1	NM_001242307 NM_001242309 NM_014889 NM_014968 NP_001229236 NP_001229238 NP_055704 XM_005252345 XM_006717362 XM_011519292 XP_005252402 XP_006717425 XP_011517594	upstream	upstream	158408	NA	NA	NA	25	NA	-	35917	NA	10531	5148
	chr10	131650331	131650741	0.175233	0.876166	27155	240527	240531	5	5	0.126163	1	0.20748	1	EBF3	NM_001005463 NP_001005463 XM_005252667 XM_005252668 XM_005252669 XM_006717739 XM_006717740 XM_006717741 XM_006717742 XM_006717743 XM_006717744 XM_011539574 XM_011539575 XM_011539576 XP_005252724 XP_005252725 XP_005252726 XP_006717802 XP_006717803 XP_006717804 XP_006717805 XP_006717806 XP_006717807 XP_011537876 XP_011537877 XP_011537878	inside intron	inside	111350	inside intron	-3586	11	16	inside transcription region	-	128595	NA	253738	22102
	chr4	2627014	2627246	-0.174701	0.873506	129226	97597	97601	5	5	0.127666	1	0.209042	1	FAM193A	NM_001256666 NM_001256667 NM_001256668 NM_003704 NP_001243595 NP_001243596 NP_001243597 NP_003695 NR_046335 NR_046336 XM_006713930 XM_006713932 XM_011513590 XM_011513591 XM_011513592 XM_011513593 XP_006713993 XP_006713995 XP_011511892 XP_011511893 XP_011511894 XP_011511895	overlaps 5'	overlaps 5'	0	overlaps exon upstream	0	1	20	inside transcription region	+	107143	NA	8603	67210
	chr1	197743842	197744757	-0.145283	0.8717	14495	33457	33462	6	11	0.129162	1	0.21013	1	DENND1B	NM_001142795 NM_001195215 NM_001195216 NM_001300858 NM_019049 NM_144977 NP_001182144 NP_001182145 NP_001287787 NP_659414 NR_125340 XM_005244931 XM_005244932 XM_006711192 XM_006711193 XM_006711194 XM_011509246 XM_011509247 XM_011509248 XM_011509249 XM_011509250 XM_011509251 XP_005244988 XP_005244989 XP_006711255 XP_006711256 XP_006711257 XP_011507548 XP_011507549 XP_011507550 XP_011507551 XP_01150…	overlaps 5'	overlaps 5'	0	covers exon(s)	0	1	3	overlaps 5' UTR	-	41484	NA	163486	14525
	chr13	46961669	46961897	-0.145215	0.871289	50090	294782	294787	6	12	0.129325	1	0.210374	1	KIAA0226L	NM_001286761 NM_001286762 NM_001286763 NM_001286764 NM_001286765 NM_001286766 NM_025113 NP_001273690 NP_001273691 NP_001273692 NP_001273693 NP_001273694 NP_001273695 NP_079389	overlaps exon downstream	inside	50428	overlaps exon downstream	0	2	15	5' UTR	-	96188	NA	80183	62268
	chr6	79577177	79577691	0.14496	0.869763	152998	156953	156958	6	13	0.129924	1	0.211268	1	IRAK1BP1	NM_001010844 NP_001010844 XM_006715336 XM_011535447 XM_011535448 XP_006715399 XP_011533749 XP_011533750 XR_942279	overlaps 5'	overlaps 5'	0	covers exon(s)	0	1	5	inside transcription region	+	78896	NA	134728	10885
	chr10	131592435	131592944	0.144854	0.869124	27147	240487	240492	6	6	0.130162	1	0.211643	1	MGMT	NM_002412 NP_002403 XM_005252682 XM_006717863 XM_011539817 XP_005252739 XP_006717926 XP_011538119	downstream	downstream	326981	NA	NA	NA	5	NA	+	300329	NA	4255	35413
	chr7	18535263	18535786	-0.144832	0.86899	160099	173399	173404	6	9	0.130216	1	0.211729	1	HDAC9	NM_001204144 NM_001204145 NM_001204146 NM_001204147 NM_001204148 NM_014707 NM_058176 NM_058177 NM_178423 NM_178425 NP_001191073 NP_001191074 NP_001191075 NP_001191076 NP_001191077 NP_055522 NP_478056 NP_848510 NP_848512 XM_011515626 XM_011515627 XM_011515628 XM_011515629 XM_011515630 XM_011515631 XM_011515632 XM_011515633 XM_011515634 XM_011515635 XM_011515636 XM_011515637 XM_011515638 XM_0115156…	overlaps 5'	overlaps 5'	0	covers exon(s)	0	2	26	5' UTR	+	501623	NA	9734	72417
	chr1	1564422	1565027	-0.144674	0.868043	419	1239	1244	6	6	0.130581	1	0.212277	1	MIB2	NM_001170686 NM_001170687 NM_001170688 NM_001170689 NM_080875 NP_001164157 NP_001164158 NP_001164159 NP_001164160 NP_543151 NR_033183 XM_006710371 XM_006710372 XM_006710373 XM_006710374 XM_006710375 XM_011540731 XM_011540732 XM_011540733 XM_011540734 XM_011540735 XM_011540736 XM_011540737 XM_011540738 XM_011540739 XM_011540740 XM_011540741 XM_011540742 XM_011540743 XM_011540744 XM_011540745 XM_01…	overlaps 5'	overlaps 5'	0	covers exon(s)	0	2	3	5' UTR	+	1504	NA	142678	11656
	chr4	87280816	87281511	-0.173548	0.867742	133032	105690	105694	5	5	0.130944	1	0.212434	1	MAPK10	NM_002753 NM_138980 NM_138981 NM_138982 NP_002744 NP_620446 NP_620447 NP_620448 XM_005263129 XM_005263130 XM_005263131 XM_005263135 XM_005263136 XM_006714268 XM_006714269 XM_006714271 XM_006714272 XM_011532117 XM_011532118 XM_011532119 XM_011532120 XM_011532121 XM_011532122 XM_011532123 XP_005263186 XP_005263187 XP_005263188 XP_005263192 XP_005263193 XP_006714331 XP_006714332 XP_006714334 XP_0067…	inside intron	inside	233752	inside intron	-5018	3	7	inside transcription region	-	492216	NA	5602	46581
	chr7	99691644	99691888	-0.123707	0.86595	164884	183984	183990	7	15	0.0848721	1	0.2135	1	MCM7	NM_001278595 NM_005916 NM_182776 NP_001265524 NP_005907 NP_877577 XM_005250348 XP_005250405	overlaps exon downstream	inside	7539	overlaps exon downstream	0	12	14	inside transcription region	-	9023	NA	4176	35156
	chr16	84224470	84224707	0.216457	0.865828	72079	344146	344149	4	7	0.0623241	1	0.213575	1	ADAD2	NM_001145400 NM_139174 NP_001138872 NP_631913 XM_005255814 XM_011522919 XM_011522920 XP_005255871 XP_011521221 XP_011521222	promoter	promoter	16	NA	NA	NA	11	NA	+	6049	NA	161931	14317
	chr7	140134961	140135611	-0.172974	0.864869	167503	189443	189447	5	5	0.132598	1	0.214123	1	RAB19	NM_001008749 NP_001008749 XM_005249996 XM_005249997 XM_005249998 XM_006715986 XM_011516213 XM_011516214 XP_005250053 XP_005250054 XP_005250055 XP_006716049 XP_011514515 XP_011514516	downstream	downstream	31118	NA	NA	NA	4	NA	+	22207	NA	401409	34154
	chr6	32948330	32948526	-0.172937	0.864685	150337	149836	149840	5	12	0.132705	1	0.214227	1	BRD2	NM_001113182 NM_001199455 NM_001199456 NM_001291986 NM_005104 NP_001106653 NP_001186384 NP_001186385 NP_001278915 NP_005095 NR_037625 XR_241911 XR_246967 XR_247375 XR_247406 XR_247427 XR_926296 XR_952210 XR_952834 XR_953008 XR_953082	overlaps exon upstream	inside	7469	overlaps exon upstream	0	12	12	overlaps 3'UTR	+	8421	NA	6046	50776
	chr8	82754387	82755304	0.172824	0.864118	174509	204845	204849	5	12	0.133034	1	0.21456	1	SNX16	NM_022133 NM_152836 NM_152837 NP_071416 NP_690049 NP_690050 XM_005251282 XM_005251283 XM_005251284 XM_011517573 XM_011517574 XP_005251339 XP_005251340 XP_005251341 XP_011515875 XP_011515876	overlaps 5'	overlaps 5'	0	overlaps exon upstream	0	1	9	5' UTR	-	42703	NA	64089	52183
	chr19	57133076	57134168	0.17271	0.863548	94091	400458	400462	5	5	0.133367	1	0.214909	1	ZNF71	NM_021216 NP_067039 XM_011527193 XP_011525495	inside exon	inside	26412	inside exon	0	3	3	overlaps 3'UTR	+	28880	NA	58491	49819
	chr1	29189308	29189940	0.172539	0.862694	5040	11851	11855	5	5	0.133882	1	0.215399	1	OPRD1	NM_000911 NP_000902	inside exon	inside	50654	inside exon	0	3	3	overlaps 3'UTR	+	51554	NA	4985	38222
	chr12	58129407	58130410	-0.172047	0.860236	43053	279050	279054	5	5	0.135382	1	0.216814	1	AGAP2	NM_001122772 NM_014770 NP_001116244 NP_055585 XM_005268625 XM_005268626 XP_005268682 XP_005268683 XR_245891	inside intron	inside	5534	inside intron	-196	2	18	inside transcription region	-	17868	NA	116986	8703
	chr16	2765620	2766247	0.143355	0.86013	66647	332081	332086	6	6	0.133676	1	0.216866	1	PRSS27	NM_031948 NP_114154 XM_005255617 XM_011522689 XP_005255674 XP_011520991	inside intron	inside	4305	inside intron	253	2	4	5' UTR	-	7479	NA	83886	64500
	chr19	5507274	5507540	-0.17199	0.859948	87445	382690	382694	5	5	0.135562	1	0.216975	1	ZNRF4	NM_181710 NP_859061	downstream	downstream	51848	NA	NA	NA	1	NA	+	1441	NA	148066	12518
	chr1	1688446	1689610	0.143215	0.859292	465	1358	1363	6	6	0.133998	1	0.217355	1	NADK	NM_001198993 NM_001198994 NM_001198995 NM_023018 NP_001185922 NP_001185923 NP_001185924 NP_075394 XM_005244778 XM_006710837 XM_006710838 XM_006710839 XM_011542006 XM_011542007 XM_011542008 XM_011542009 XM_011542010 XM_011542011 XP_005244835 XP_006710900 XP_006710901 XP_006710902 XP_011540308 XP_011540309 XP_011540310 XP_011540311 XP_011540312 XP_011540313 XR_946747	covers exon(s)	inside	7275	covers exon(s)	0	4	8	5' UTR	-	11336	NA	65220	54143
	chr17	43506728	43507875	-0.143129	0.858777	79007	361502	361507	6	12	0.134206	1	0.217656	1	ARHGAP27	NM_001159330 NM_001282290 NM_174919 NM_199282 NP_001269219 NP_777579 NP_954976 XM_005257128 XM_005275642 XM_006721745 XM_006721747 XM_006721750 XM_006725259 XM_006725261 XM_006725608 XM_006725610 XM_006725613 XM_006725615 XM_011524468 XM_011524469 XM_011524470 XM_011524471 XM_011524472 XM_011524473 XM_011524474 XM_011546333 XM_011546334 XM_011546335 XM_011546336 XM_011546337 XM_011546338 XM_01154…	overlaps exon upstream	inside	3237	overlaps exon upstream	0	4	4	overlaps 5' UTR	-	4394	NA	201176	16645
	chr1	7841722	7842406	0.171678	0.858388	1942	5040	5044	5	5	0.136504	1	0.217878	1	VAMP3	NM_004781 NP_004772	downstream	downstream	10393	NA	NA	NA	5	NA	+	10163	NA	9341	70719
	chr20	57427472	57427495	0.214316	0.857265	111965	408863	408866	4	67	0.0650003	1	0.218545	1	GNAS	NM_000516 NM_001077488 NM_001077489 NM_001077490 NM_016592 NM_080425 NM_080426 NP_000507 NP_001070956 NP_001070957 NP_001070958 NP_057676 NP_536350 NP_536351 NR_003259	inside intron	inside	10783	inside intron	-10541	1	13	5' UTR	+	69561	NA	2778	25742
	chr19	20348926	20349303	0.17122	0.856101	89897	389399	389403	5	5	0.137884	1	0.219239	1	ZNF486	NM_052852 NP_443084	downstream	downstream	70903	NA	NA	NA	4	NA	+	33276	NA	90649	69127
	chr8	42294139	42295205	0.142643	0.855858	172822	201308	201313	6	6	0.13535	1	0.219382	1	SLC20A2	NM_001257180 NM_001257181 NM_006749 NP_001244109 NP_001244110 NP_006740 XM_005273613 XM_005273615 XM_006716390 XM_006716391 XP_005273670 XP_005273672 XP_006716453 XP_006716454	covers exon(s)	inside	102151	covers exon(s)	0	8	11	inside transcription region	-	123376	NA	6575	54630
	chr17	122697	123605	-0.171131	0.855656	73833	348396	348400	5	8	0.138168	1	0.219507	1	RPH3AL	NM_001190411 NM_001190412 NM_001190413 NM_006987 NP_001177340 NP_001177341 NP_001177342 NP_008918 XM_011535364 XM_011535365 XM_011535366 XM_011535367 XM_011535368 XM_011535369 XM_011546997 XM_011546998 XM_011546999 XM_011547000 XM_011547001 XM_011547002 XM_011547003 XP_011533666 XP_011533667 XP_011533668 XP_011533669 XP_011533670 XP_011533671 XP_011545299 XP_011545300 XP_011545301 XP_011545302 XP…	inside intron	inside	79028	inside intron	7953	5	9	inside transcription region	-	140453	NA	9501	71491
	chr14	106856864	106857655	0.170958	0.85479	59128	315131	315135	5	5	0.138692	1	0.220015	1	LINC00221	NR_027457	upstream	upstream	80800	NA	NA	NA	3	NA	+	13074	NA	338005	30153
	chr8	103129185	103129370	-0.170841	0.854206	175381	206625	206629	5	5	0.139051	1	0.220361	1	NCALD	NM_001040624 NM_001040625 NM_001040626 NM_001040627 NM_001040628 NM_001040629 NM_001040630 NM_032041 NP_001035714 NP_001035715 NP_001035716 NP_001035717 NP_001035718 NP_001035719 NP_001035720 NP_114430 XM_011517332 XM_011517333 XM_011517334 XM_011517335 XP_011515634 XP_011515635 XP_011515636 XP_011515637	inside intron	inside	7765	inside intron	7427	1	6	5' UTR	-	438365	NA	83988	64619
	chr2	86332688	86332848	-0.170776	0.853882	100015	53664	53668	5	19	0.139265	1	0.220567	1	POLR1A	NM_015425 NP_056240 XM_006711983 XP_006712046	overlaps exon downstream	inside	430	overlaps exon downstream	0	1	34	inside transcription region	-	79827	NA	25885	23073
	chr11	12031099	12031508	-0.170753	0.853765	29874	248320	248324	5	20	0.139333	1	0.220635	1	DKK3	NM_001018057 NM_013253 NM_015881 NP_001018067 NP_037385 NP_056965 XM_006718178 XP_006718241	overlaps 5'	overlaps 5'	0	covers exon(s)	0	1	8	5' UTR	-	45378	NA	27122	25101
	chr1	11907986	11908347	-0.142259	0.853556	2679	6549	6554	6	6	0.136294	1	0.220775	1	NPPA	NM_006172 NP_006163	promoter	promoter	146	NA	NA	NA	3	NA	-	2073	NA	4878	37825
	chr3	49170496	49170794	-0.170633	0.853164	120653	79426	79430	5	10	0.139726	1	0.221022	1	LAMB2	NM_002292 NP_002283 XM_005265127 XP_005265184	overlaps 5'	overlaps 5'	0	overlaps exon upstream	0	1	23	5' UTR	-	8723	NA	3913	33424
	chr22	50064374	50065058	0.170498	0.852489	117349	421528	421532	5	5	0.140154	1	0.221424	1	C22orf34	NM_001039473 NM_001289922 NM_198851 NP_001276851 NR_110522 NR_110523 XM_011530167 XM_011530168 XP_011528469 XP_011528470	upstream	upstream	13184	NA	NA	NA	4	NA	-	37900	NA	348645	31086
	chr6	29600994	29601498	-0.170469	0.852344	149502	142217	142221	5	20	0.140238	1	0.221502	1	GABBR1	NM_001470 NM_021903 NM_021904 NM_021905 NP_001461 NP_068703 NP_068704 XM_005248982 XM_005272785 XM_005274841 XM_005274931 XM_005275088 XM_005275227 XM_005275363 XM_006715047 XM_006725030 XM_006725477 XM_006725691 XM_006725807 XM_006725901 XM_006725988 XM_011514453 XM_011514454 XM_011514455 XM_011514456 XM_011546282 XM_011546283 XM_011546284 XM_011547197 XM_011547198 XM_011547199 XM_011547200 XM_0…	promoter	promoter	32	NA	NA	NA	23	NA	-	30957	NA	2550	22285
	chr15	93139145	93139515	-0.170363	0.851816	64849	327402	327406	5	5	0.140581	1	0.221818	1	FAM174B	NM_207446 NP_997329 XR_243233 XR_243234 XR_931814 XR_931815 XR_931816 XR_931817 XR_931818 XR_931819 XR_931820 XR_931821 XR_931822 XR_931823	downstream	downstream	59516	NA	NA	NA	3	NA	-	38352	NA	400451	33851
	chr1	87380128	87380673	-0.141968	0.851809	9084	20918	20923	6	15	0.137001	1	0.221822	1	HS2ST1	NM_001134492 NM_012262 NP_001127964 NP_036394	overlaps 5'	overlaps 5'	0	overlaps exon upstream	0	1	7	5' UTR	+	195346	NA	9653	72051
	chr2	71680559	71680721	-0.2126	0.8504	99238	51948	51951	4	7	0.0672669	1	0.222726	1	DYSF	NM_001130455 NM_001130976 NM_001130977 NM_001130978 NM_001130979 NM_001130980 NM_001130981 NM_001130982 NM_001130983 NM_001130984 NM_001130985 NM_001130986 NM_001130987 NM_003494 NP_001123927 NP_001124448 NP_001124449 NP_001124450 NP_001124451 NP_001124452 NP_001124453 NP_001124454 NP_001124455 NP_001124456 NP_001124457 NP_001124458 NP_001124459 NP_003485 XM_005264584 XM_005264585 XP_005264641 XP…	promoter	promoter	32	NA	NA	NA	55	NA	+	233140	NA	8291	63848
	chr2	11822101	11822690	0.141687	0.850123	95649	44530	44535	6	6	0.13768	1	0.222903	1	LPIN1	NM_001261427 NM_001261428 NM_001261429 NM_145693 NP_001248356 NP_001248357 NP_001248358 NP_663731 XM_006711869 XM_006711870 XM_006711871 XM_006711872 XM_006711874 XM_011510333 XM_011510334 XM_011510335 XM_011510336 XM_011510337 XM_011510338 XP_006711932 XP_006711933 XP_006711934 XP_006711935 XP_006711937 XP_011508635 XP_011508636 XP_011508637 XP_011508638 XP_011508639 XP_011508640	inside intron	inside	4396	inside intron	-4246	1	22	inside transcription region	+	149828	NA	23175	19907
	chr6	29974858	29974900	-0.169859	0.849293	149584	142730	142734	5	54	0.142175	1	0.223411	1	ZNRD1-AS1	NR_026751	inside intron	inside	54061	inside intron	-4348	6	6	inside transcription region	-	60173	NA	80862	63034
	chr3	24537309	24537801	-0.141298	0.847786	119013	75733	75738	6	27	0.138653	1	0.224345	1	THRB-AS1	NR_046244	inside intron	inside	1731	inside intron	-1326	1	2	inside transcription region	+	5924	NA	644990	53017
	chr15	28016437	28016955	-0.169499	0.847495	59639	316313	316317	5	5	0.143326	1	0.22452	1	OCA2	NM_000275 NM_001300984 NP_000266 NP_001287913 XM_011521639 XM_011521640 XM_011521641 XM_011521642 XM_011521643 XM_011521644 XM_011521645 XM_011521646 XM_011521647 XP_011519941 XP_011519942 XP_011519943 XP_011519944 XP_011519945 XP_011519946 XP_011519947 XP_011519948 XP_011519949 XR_931843	inside intron	inside	327503	inside intron	-15818	23	23	inside transcription region	-	344435	NA	4948	38102
	chr15	75648441	75649430	0.14124	0.847437	63380	324261	324266	6	6	0.138776	1	0.224557	1	MAN2C1	NM_001256494 NM_001256495 NM_001256496 NM_006715 NP_001243423 NP_001243424 NP_001243425 NP_006706 XM_005254384 XM_011521567 XM_011521568 XM_011521569 XM_011521570 XP_005254441 XP_011519869 XP_011519870 XP_011519871 XP_011519872 XR_931832 XR_931833 XR_931834 XR_931835	covers exon(s)	inside	11538	covers exon(s)	0	23	24	inside transcription region	-	12835	NA	4123	34848
	chr14	91765808	91766373	0.141103	0.846617	57107	310417	310422	6	6	0.139097	1	0.225068	1	CCDC88C	NM_001080414 NP_001073883 XM_005267691 XM_011536796 XP_005267748 XP_011535098 XR_429316 XR_943459	overlaps exon downstream	inside	117815	overlaps exon downstream	0	21	30	inside transcription region	-	146521	NA	440193	36069
	chr5	1634460	1634505	-0.28191	0.845731	137518	115297	115299	3	8	0.0222004	1	0.225613	1	LOC728613	NR_003713	promoter	promoter	340	NA	NA	NA	7	NA	-	36448	NA	728613	57611
	chr3	127056837	127057149	0.169138	0.845691	124388	86830	86834	5	5	0.144485	1	0.225638	1	TPRA1	NM_001136053 NM_001142646 NM_016372 NP_001129525 NP_001136118 NR_073377 XM_006713495 XM_006713496 XM_006713497 XM_011512420 XM_011512421 XM_011512422 XP_006713558 XP_006713559 XP_006713560 XP_011510722 XP_011510723 XP_011510724 XR_924101 XR_924102	downstream	downstream	252453	NA	NA	NA	10	NA	-	17695	NA	131601	10614
	chr13	113461305	113462045	0.168888	0.84444	52682	300314	300318	5	5	0.145344	1	0.226445	1	ATP11A	NM_015205 NM_032189 NP_056020 NP_115565 XM_005268299 XM_005268300 XM_005268301 XM_005268303 XM_005268305 XM_005268306 XM_006719965 XM_011537478 XM_011537479 XM_011537480 XM_011537481 XP_005268356 XP_005268357 XP_005268358 XP_005268360 XP_005268362 XP_005268363 XP_006720028 XP_011535780 XP_011535781 XP_011535782 XP_011535783 XR_944275	inside intron	inside	21856	inside intron	-697	3	23	5' UTR	+	75663	NA	23250	20235
	chr13	114202537	114202861	-0.210773	0.843091	52980	301216	301219	4	7	0.06982	1	0.227302	1	TMCO3	NM_017905 NP_060375 XM_006719969 XM_011537496 XM_011537497 XM_011537498 XM_011537499 XM_011537500 XM_011537501 XM_011537502 XM_011537503 XM_011537504 XM_011537505 XM_011537506 XM_011537507 XM_011537508 XM_011537509 XP_006720032 XP_011535798 XP_011535799 XP_011535800 XP_011535801 XP_011535802 XP_011535803 XP_011535804 XP_011535805 XP_011535806 XP_011535807 XP_011535808 XP_011535809 XP_011535810 XP…	covers exon(s)	inside	57229	covers exon(s)	0	12	13	inside transcription region	+	59236	NA	55002	43576
	chr2	239140032	239140318	-0.14046	0.842759	108444	70906	70911	6	15	0.140626	1	0.227506	1	LOC151174	NR_026925 NR_026926	inside exon	inside	0	inside exon	0	1	3	inside transcription region	-	6564	NA	151174	13107
	chr2	468737	469214	0.168412	0.842058	94502	42036	42040	5	10	0.146873	1	0.227929	1	FAM150B	NM_001002919 NP_001002919 XM_005264689 XM_006711879 XM_006711881 XM_011510342 XP_005264746 XP_006711942 XP_006711944 XP_011508644	upstream	upstream	180429	NA	NA	NA	6	NA	-	8747	NA	285016	26772
	chr3	44802549	44802754	0.210242	0.84097	120110	78070	78073	4	19	0.0705556	1	0.228638	1	KIAA1143	NM_020696 NP_065747 XM_005265345 XM_011548746 XP_005265402 XP_011547048	inside intron	inside	419	inside intron	232	1	3	inside transcription region	-	12937	NA	57456	48562
	chr7	45018658	45019005	0.168012	0.840059	161960	177600	177604	5	5	0.148187	1	0.229209	1	MYO1G	NM_033054 NP_149043 XR_926942 XR_926943	overlaps 5'	overlaps 5'	0	overlaps exon upstream	0	1	12	5' UTR	-	10582	NA	64005	52106
	chr17	78682785	78683457	-0.167414	0.837072	82672	370449	370453	5	5	0.150243	1	0.231179	1	RPTOR	NM_001163034 NM_020761 NP_001156506 NP_065812	inside intron	inside	164160	inside intron	-985	4	30	inside transcription region	+	421548	NA	57521	48751
	chr1	46913532	46914672	0.139477	0.836862	6999	16554	16559	6	6	0.142905	1	0.231319	1	FAAHP1	NR_045483	downstream	downstream	14033	NA	NA	NA	9	NA	+	11875	NA	729041	57779
	chr8	1105844	1106463	0.167193	0.835965	169778	194925	194929	5	14	0.150977	1	0.231875	1	ERICH1-AS1	NR_073397	downstream	downstream	418257	NA	NA	NA	4	NA	+	400190	NA	619343	51236
	chr4	174421558	174422908	0.139267	0.835601	136045	111785	111790	6	9	0.143382	1	0.232124	1	HAND2	NM_021973 NP_068808	downstream	downstream	27622	NA	NA	NA	3	NA	-	2878	NA	9464	71347
	chr5	140181889	140182956	0.167097	0.835483	143637	128207	128211	5	5	0.151298	1	0.232197	1	PCDHA1	NM_018900 NM_031410 NM_031411 NP_061723 NP_113598 NP_113599	inside intron	inside	16013	inside intron	-13619	1	4	inside transcription region	+	226053	NA	56147	46715
	chr7	4183528	4184354	0.1392	0.835202	159218	171274	171279	6	6	0.143536	1	0.232391	1	SDK1	NM_001079653 NM_152744 NP_001073121 NP_689957 XM_011515188 XM_011515189 XM_011515190 XP_011513490 XP_011513491 XP_011513492	inside intron	inside	14211	inside intron	999	3	20	5' UTR	+	139314	NA	221935	18228
	chr16	2902608	2903392	0.139148	0.83489	66696	332215	332220	6	6	0.143658	1	0.232586	1	PRSS22	NM_022119 NP_071402 XM_005255473 XM_006720915 XP_005255530 XP_006720978	overlaps 3'	overlaps 3'	4779	covers exon(s)	0	6	6	overlaps 3'UTR	-	5443	NA	64063	52131
	chr4	174427146	174427715	0.139108	0.834646	136048	111793	111798	6	9	0.143756	1	0.232742	1	HAND2	NM_021973 NP_068808	downstream	downstream	22815	NA	NA	NA	3	NA	-	2878	NA	9464	71347
	chr1	2461820	2461838	-0.208582	0.834328	835	2378	2381	4	12	0.0729844	1	0.232955	1	HES5	NM_001010926 NP_001010926 XM_005244751 XM_006724945 XP_005244808 XP_006725008	promoter	promoter	136	NA	NA	NA	3	NA	-	1500	NA	388585	32924
	chr8	11660030	11660209	-0.166836	0.83418	170814	197139	197143	5	9	0.152182	1	0.233061	1	FDFT1	NM_001287742 NM_001287743 NM_001287744 NM_001287745 NM_001287747 NM_001287748 NM_001287749 NM_001287750 NM_001287751 NM_001287756 NM_004462 NP_001274671 NP_001274672 NP_001274673 NP_001274674 NP_001274676 NP_001274677 NP_001274678 NP_001274679 NP_001274680 NP_001274685 NP_004453 XM_006716247 XP_006716310	overlaps 5'	overlaps 5'	0	overlaps exon upstream	0	1	7	5' UTR	+	36628	NA	2222	18276
	chr15	27819306	27819924	0.166755	0.833776	59629	316293	316297	5	5	0.152459	1	0.233308	1	GABRG3	NM_001270873 NM_033223 NP_001257802 NP_150092 XM_011521430 XM_011521431 XM_011521432 XP_011519732 XP_011519733 XP_011519734	downstream	downstream	602877	NA	NA	NA	10	NA	+	561944	NA	2567	22593
	chr17	80870107	80871405	-0.138938	0.833627	83483	372968	372973	6	6	0.144159	1	0.233415	1	TBCD	NM_001033052 NM_005993 NP_005984 XM_005256396 XM_005256399 XM_005256400 XM_005256401 XM_005256402 XM_005256403 XM_005256404 XM_006722290 XM_006722291 XM_006722292 XM_011523589 XM_011523590 XM_011523591 XM_011523592 XM_011523593 XM_011523594 XM_011523595 XM_011523596 XM_011523597 XM_011523598 XM_011523599 XM_011523600 XP_005256453 XP_005256456 XP_005256457 XP_005256458 XP_005256459 XP_005256460 XP…	inside intron	inside	16406	inside intron	-441	8	17	inside transcription region	+	33913	NA	6904	55922
	chr15	69744390	69744684	0.208234	0.832935	62740	322914	322917	4	17	0.0734888	1	0.23388	1	RPLP1	NM_001003 NM_213725 NP_000994 NP_998890	promoter	promoter	475	NA	NA	NA	4	NA	+	2725	NA	6176	51195
	chr7	141463169	141464291	0.166551	0.832756	167594	189653	189657	5	5	0.153147	1	0.234003	1	TAS2R3	NM_016943 NP_058639	overlaps 5'	overlaps 5'	0	overlaps exon upstream	0	1	1	overlaps 5' UTR	+	1100	NA	50831	38724
	chr1	4770676	4771682	-0.166422	0.83211	1445	3977	3981	5	8	0.153596	1	0.234443	1	AJAP1	NM_001042478 NM_018836 NP_001035943 NP_061324 XM_011541786 XM_011541787 XM_011541788 XP_011540088 XP_011540089 XP_011540090	inside intron	inside	55571	inside intron	277	2	6	inside transcription region	+	128746	NA	55966	46485
	chr16	88550450	88551422	0.138502	0.831009	73151	346621	346626	6	6	0.145211	1	0.235174	1	ZFPM1	NM_153813 NP_722520 XM_011522912 XM_011522913 XM_011522914 XM_011522915 XM_011522916 XM_011522917 XM_011522918 XP_011521214 XP_011521215 XP_011521216 XP_011521217 XP_011521218 XP_011521219 XP_011521220	inside intron	inside	30436	inside intron	924	2	10	inside transcription region	+	81560	NA	161882	14316
	chr1	91852791	91853089	-0.138459	0.830754	9304	21407	21412	6	6	0.145307	1	0.235331	1	HFM1	NM_001017975 NP_001017975 XM_006710395 XM_011540847 XM_011540848 XM_011540849 XM_011540850 XM_011540851 XM_011540852 XM_011540853 XM_011540854 XM_011540855 XM_011540856 XM_011540857 XM_011540858 XM_011540859 XM_011540860 XP_006710458 XP_011539149 XP_011539150 XP_011539151 XP_011539152 XP_011539153 XP_011539154 XP_011539155 XP_011539156 XP_011539157 XP_011539158 XP_011539159 XP_011539160 XP_011539…	inside intron	inside	13577	inside intron	-1399	4	10	inside transcription region	-	23666	NA	164045	14592
	chr17	78796079	78796363	-0.207387	0.829546	82703	370526	370529	4	8	0.0747853	1	0.236112	1	RPTOR	NM_001163034 NM_020761 NP_001156506 NP_065812	overlaps exon downstream	inside	277454	overlaps exon downstream	0	8	30	inside transcription region	+	421548	NA	57521	48751
	chr14	101992137	101992928	-0.165509	0.827545	58144	312772	312776	5	5	0.156761	1	0.237473	1	MIR1247	NR_031649	downstream	downstream	33831	NA	NA	NA	1	NA	-	135	NA	100302145	1300
	chr19	19729395	19729568	-0.165474	0.82737	89839	389217	389221	5	13	0.156879	1	0.237594	1	PBX4	NM_025245 NP_079521 NR_038198 XM_006722911 XM_011528320 XM_011528321 XM_011528322 XM_011528323 XP_006722974 XP_011526622 XP_011526623 XP_011526624 XP_011526625 XR_936206	inside exon	inside	157	inside exon	0	1	8	inside transcription region	-	57209	NA	80714	62731
	chr19	3825141	3825630	0.165318	0.82659	87055	381748	381752	5	5	0.157454	1	0.238131	1	ZFR2	NM_001145640 NM_015174 NP_001139112 NP_055989 NR_027149 XM_011527829 XM_011527830 XM_011527831 XM_011527832 XM_011527833 XM_011527834 XP_011526131 XP_011526132 XP_011526133 XP_011526134 XP_011526135 XP_011526136 XR_936168	covers exon(s)	inside	43397	covers exon(s)	0	7	9	inside transcription region	-	47689	NA	23217	20101
	chr6	46138847	46139019	-0.165048	0.825242	151960	154898	154902	5	12	0.15842	1	0.239054	1	ENPP5	NM_001290072 NM_001290073 NM_021572 NP_001277001 NP_001277002 NP_067547 XM_005249260 XM_011514786 XP_005249317 XP_011513088	promoter	promoter	130	NA	NA	NA	4	NA	-	10955	NA	59084	50204
	chr10	13749285	13749625	-0.164894	0.824469	19813	224676	224680	5	8	0.158967	1	0.239583	1	FRMD4A	NM_018027 NP_060497 XM_005252489 XM_005252490 XM_005252494 XM_005252495 XM_006717457 XM_006717458 XM_006717459 XM_006717460 XM_006717461 XM_006717462 XM_006717464 XM_011519539 XM_011519540 XM_011519541 XM_011519542 XM_011519543 XM_011519544 XM_011519545 XM_011519546 XP_005252546 XP_005252547 XP_005252551 XP_005252552 XP_006717520 XP_006717521 XP_006717522 XP_006717523 XP_006717524 XP_006717525 XP…	inside intron	inside	300535	inside intron	-171	12	14	inside transcription region	-	315991	NA	55691	45575
	chr20	36156213	36156231	-0.205652	0.822606	110924	406000	406003	4	53	0.0775656	1	0.240864	1	BLCAP	NM_001167820 NM_001167821 NM_001167822 NM_001167823 NM_006698 NP_001161292 NP_001161293 NP_001161294 NP_001161295 NP_006689	inside exon	inside	102	inside exon	0	1	2	5' UTR	-	10514	NA	10904	6297
	chr3	44283035	44283303	0.164437	0.822186	120063	77913	77917	5	11	0.160582	1	0.241165	1	TOPAZ1	NM_001145030 NP_001138502 XM_011533694 XP_011531996	promoter	promoter	75	NA	NA	NA	20	NA	+	90212	NA	375337	32161
	chr20	62198469	62199190	0.136943	0.821656	112577	410354	410359	6	9	0.1488	1	0.24153	1	HELZ2	NM_001037335 NM_033405 NP_001032412 NP_208384 XM_011529092 XP_011527394	overlaps exon upstream	inside	6402	overlaps exon upstream	0	7	20	inside transcription region	-	16153	NA	85441	66946
	chr5	101632321	101632559	-0.205385	0.821541	141625	123874	123877	4	12	0.0779988	1	0.241608	1	SLCO4C1	NM_180991 NP_851322 XM_011543370 XM_011543371 XM_011543372 XP_011541672 XP_011541673 XP_011541674	promoter	promoter	68	NA	NA	NA	13	NA	-	62561	NA	353189	31220
	chr5	162864268	162864474	-0.136907	0.821443	145185	131678	131683	6	13	0.148892	1	0.241673	1	CCNG1	NM_004060 NM_199246 NP_004051 NP_954854 XM_011534685 XP_011532987 XR_941118	promoter	promoter	103	NA	NA	NA	6	NA	+	6354	NA	900	68683
	chr16	3345075	3345646	0.164265	0.821327	66870	332669	332673	5	5	0.161187	1	0.241747	1	TIGD7	NM_033208 NP_149985	downstream	downstream	9793	NA	NA	NA	2	NA	-	6631	NA	91151	69418
	chr6	26045532	26046341	0.136856	0.821139	148918	139613	139618	6	6	0.149	1	0.241887	1	HIST1H3C	NM_003531 NP_003522	covers	covers	0	covers exon(s)	NA	NA	1	NA	+	458	NA	8352	64087
	chr2	11163955	11164677	-0.164132	0.820658	95559	44351	44355	5	5	0.161672	1	0.242219	1	FLJ33534	NM_182586 NR_040080	downstream	downstream	107625	NA	NA	NA	9	NA	-	32325	NA	285150	26814
	chr18	19756582	19757022	0.20508	0.820319	84177	374734	374737	4	7	0.078509	1	0.242442	1	GATA6	NM_005257 NP_005248	overlaps exon upstream	inside	5688	overlaps exon upstream	0	2	6	inside transcription region	+	31597	NA	2627	24203
	chr1	36042986	36043633	0.136581	0.819487	5726	13417	13422	6	6	0.149612	1	0.243011	1	PSMB2	NM_001199779 NM_001199780 NM_002794 NP_001186708 NP_001186709 NP_002785	overlaps exon upstream	inside	63812	overlaps exon upstream	0	6	7	inside transcription region	-	72032	NA	5690	47325
	chr1	149149314	149149691	0.163272	0.816362	11182	25762	25766	5	5	0.164829	1	0.245214	1	LOC388692	NM_001013644 NR_027002 NR_111933	upstream	upstream	129785	NA	NA	NA	1	NA	+	12266	NA	388692	32963
	chr11	119294322	119294705	-0.163164	0.815819	37314	265921	265925	5	15	0.165224	1	0.245598	1	USP2-AS1	NR_034160	inside intron	inside	41834	inside intron	-28457	2	9	inside transcription region	+	144886	NA	100499227	1742
	chr18	35146478	35146770	0.135966	0.815795	84521	375707	375712	6	33	0.151051	1	0.245615	1	CELF4	NM_001025087 NM_001025088 NM_001025089 NM_020180 NP_001020258 NP_001020259 NP_001020260 NP_064565 XM_005258308 XM_011526079 XM_011526080 XM_011526081 XM_011526082 XM_011526083 XM_011526084 XM_011526085 XM_011526086 XM_011526087 XM_011526088 XM_011526089 XM_011526090 XM_011526091 XM_011526092 XM_011526093 XM_011526094 XM_011526095 XM_011526096 XM_011526097 XP_005258365 XP_011524381 XP_011524382 XP…	promoter	promoter	478	NA	NA	NA	13	NA	-	322992	NA	56853	47253
	chr6	32150024	32150585	-0.163123	0.815613	150151	148645	148649	5	8	0.165361	1	0.245744	1	RNF5	NM_006913 NP_008844	inside intron	inside	3862	inside intron	480	6	6	inside transcription region	+	5768	NA	6048	50822
	chr16	72820681	72821353	-0.203884	0.815536	71377	342747	342750	4	7	0.0805155	1	0.245793	1	ZFHX3	NM_001164766 NM_006885 NP_001158238 NP_008816 XM_005255957 XP_005256014	inside exon	inside	271181	inside exon	0	9	9	overlaps 3'UTR	-	275748	NA	463	36941
	chr6	152958462	152958649	-0.13589	0.815337	156240	163920	163925	6	17	0.151237	1	0.24594	1	SYNE1	NM_001099267 NM_001134379 NM_015293 NM_033071 NM_133650 NM_182961 NP_149062 NP_892006 XM_006715407 XM_006715408 XM_006715409 XM_006715410 XM_006715411 XM_006715412 XM_006715413 XM_006715414 XM_006715415 XM_006715416 XM_006715417 XM_006715420 XM_006715421 XM_006715422 XM_006715423 XM_006715424 XM_006715425 XM_011535641 XM_011535642 XM_011535643 XM_011535644 XM_011535645 XM_011535646 XM_011535647 X…	overlaps 5'	overlaps 5'	0	overlaps exon upstream	0	1	16	5' UTR	-	159483	NA	23345	20637
	chr2	19551398	19551944	0.162864	0.814322	95955	45054	45058	5	5	0.166276	1	0.24664	1	OSR1	NM_145260 NP_660303 XM_006711942 XP_006712005	inside exon	inside	6428	inside exon	0	3	3	3'UTR	-	7126	NA	130497	10451
	chr1	27961796	27962692	0.135635	0.813811	4892	11425	11430	6	14	0.15181	1	0.247004	1	FGR	NM_001042729 NM_001042747 NM_005248 NP_001036194 NP_001036212 NP_005239 XM_006710452 XM_011541010 XM_011541011 XM_011541012 XM_011541013 XM_011541014 XP_006710515 XP_011539312 XP_011539313 XP_011539314 XP_011539315 XP_011539316 XR_946583	promoter	promoter	69	NA	NA	NA	13	NA	-	22926	NA	2268	18555
	chr7	101558400	101558597	-0.203418	0.81367	165229	184954	184957	4	17	0.0813319	1	0.247114	1	CUX1	NM_001202543 NM_001202544 NM_001202545 NM_001202546 NM_001913 NM_181500 NM_181552 NP_001189472 NP_001189473 NP_001189474 NP_001189475 NP_001904 NP_852477 NP_853530 XM_005250150 XM_005250151 XM_005250154 XM_006715854 XM_006715855 XM_006715856 XM_011515823 XM_011515824 XM_011515825 XP_005250207 XP_005250208 XP_005250211 XP_006715917 XP_006715918 XP_006715919 XP_011514125 XP_011514126 XP_011514127	inside intron	inside	97518	inside intron	797	2	24	inside transcription region	+	440631	NA	1523	13317
	chr7	27137922	27138974	-0.135608	0.813645	160603	174516	174521	6	6	0.15187	1	0.247132	1	HOTAIRM1	NR_038366 NR_038367	inside intron	inside	2209	inside intron	423	2	2	inside transcription region	+	4164	NA	100506311	2039
	chr13	114875001	114875412	0.162554	0.812768	53103	301605	301609	5	5	0.167455	1	0.247742	1	RASA3	NM_007368 NP_031394 XM_005266196 XM_011534841 XM_011534842 XM_011548883 XM_011548884 XM_011548885 XP_005266253 XP_011533143 XP_011533144 XP_011547185 XP_011547186 XP_011547187	inside intron	inside	22683	inside intron	22497	1	11	inside transcription region	-	115382	NA	22821	18676
	chr21	26934455	26934885	-0.203069	0.812275	112931	411151	411154	4	7	0.0819041	1	0.248102	1	MIR155HG	NR_001458	overlaps 5'	overlaps 5'	0	covers exon(s)	0	1	3	inside transcription region	+	13023	NA	114614	8091
	chr13	37248953	37249481	0.202777	0.811106	49519	293620	293623	4	14	0.082417	1	0.248966	1	SERTM1	NM_203451 NP_982276	inside intron	inside	904	inside intron	-631	1	2	5' UTR	+	23926	NA	400120	33823
	chr8	22005501	22006379	0.162172	0.81086	171402	198203	198207	5	5	0.168895	1	0.249155	1	LGI3	NM_139278 NP_644807	inside exon	inside	7965	inside exon	0	7	7	overlaps 3'UTR	-	10001	NA	203190	16905
	chr5	1724892	1725823	0.162134	0.81067	137543	115364	115368	5	8	0.169043	1	0.249294	1	MIR4277	NR_036240	upstream	upstream	15909	NA	NA	NA	1	NA	-	83	NA	100422966	1620
	chr1	156051324	156051681	-0.20266	0.810639	12113	28415	28418	4	12	0.0826365	1	0.249313	1	MEX3A	NM_001093725 NP_001087194	overlaps exon downstream	inside	108	overlaps exon downstream	0	1	2	inside transcription region	-	9985	NA	92312	70141
	chr19	12075601	12075804	0.202605	0.810419	88508	385576	385579	4	12	0.0827352	1	0.249463	1	ZNF763	NM_001012753 NP_001012771	inside intron	inside	39718	inside intron	12048	2	4	inside transcription region	+	55315	NA	284390	26562
	chr7	96634623	96635624	-0.134869	0.809217	164543	183016	183021	6	13	0.153563	1	0.250354	1	DLX6-AS1	NR_015448	inside intron	inside	5737	inside intron	5512	1	2	inside transcription region	-	33702	NA	285987	27159
	chr6	144329922	144330345	-0.161386	0.806932	155730	162779	162783	5	21	0.171938	1	0.252014	1	PLAGL1	NM_001080951 NM_001080952 NM_001080953 NM_001080954 NM_001080955 NM_001080956 NM_001289037 NM_001289038 NM_001289039 NM_001289040 NM_001289041 NM_001289042 NM_001289043 NM_001289044 NM_001289045 NM_001289046 NM_001289047 NM_001289048 NM_001289049 NM_002656 NM_006718 NP_001074420 NP_001074421 NP_001074422 NP_001074423 NP_001074424 NP_001074425 NP_001275966 NP_001275967 NP_001275968 NP_001275969 NP…	inside intron	inside	55390	inside intron	-39806	2	5	5' UTR	-	124298	NA	5325	41367
	chr1	2099468	2099891	-0.161278	0.806391	635	1787	1791	5	5	0.17236	1	0.252422	1	PRKCZ	NM_001033581 NM_001033582 NM_001242874 NM_002744 NP_001028753 NP_001028754 NP_001229803 NP_002735 XM_011541773 XM_011541774 XM_011541775 XM_011541776 XM_011541777 XM_011541778 XM_011541779 XM_011541780 XP_011540075 XP_011540076 XP_011540077 XP_011540078 XP_011540079 XP_011540080 XP_011540081 XP_011540082 XR_946707 XR_946708	inside intron	inside	22672	inside intron	1065	6	14	inside transcription region	+	40038	NA	5590	46350
	chr19	37701393	37701623	0.161182	0.805912	90737	391657	391661	5	9	0.172727	1	0.252764	1	ZNF585B	NM_152279 NP_689492	overlaps 5'	overlaps 5'	0	overlaps exon upstream	0	1	6	5' UTR	-	25727	NA	92285	70102
	chr22	46472568	46473721	-0.160953	0.804767	117034	420926	420930	5	5	0.17367	1	0.253618	1	MIRLET7BHG	NM_207477 NR_027033 NR_110479	inside intron	inside	22842	inside intron	20084	2	5	5' UTR	+	52175	NA	400931	33979
	chr7	157320135	157320662	-0.16093	0.804648	169000	192991	192995	5	10	0.17377	1	0.253706	1	PTPRN2	NM_002847 NM_130842 NM_130843 NP_002838 NP_570857 NP_570858 XM_011516445 XM_011516446 XM_011516447 XM_011516448 XM_011516449 XP_011514747 XP_011514748 XP_011514749 XP_011514750 XP_011514751	downstream	downstream	1013806	NA	NA	NA	23	NA	-	1002718	NA	5799	49617
	chr2	127933484	127933992	0.160814	0.804072	102200	58253	58257	5	5	0.174218	1	0.254122	1	CYP27C1	NM_001001665 NP_001001665 XM_006712483 XP_006712546	downstream	downstream	29351	NA	NA	NA	8	NA	-	21931	NA	339761	30391
	chr3	12858269	12858926	-0.160701	0.803507	118344	74450	74454	5	5	0.17468	1	0.254544	1	CAND2	NM_001162499 NM_012298 NP_001155971 NP_036430 XM_011533503 XM_011533504 XP_011531805 XP_011531806	inside exon	inside	20098	inside exon	0	10	15	inside transcription region	+	38142	NA	23066	19526
	chr20	326934	327811	-0.133824	0.802945	109309	401631	401636	6	6	0.155873	1	0.25497	1	NRSN2	NM_024958 NP_079234 XM_005260831 XM_005260834 XM_006723629 XM_006723630 XM_011529359 XM_011529360 XM_011529361 XM_011529362 XM_011529363 XP_005260888 XP_005260891 XP_006723692 XP_006723693 XP_011527661 XP_011527662 XP_011527663 XP_011527664 XP_011527665	overlaps 5'	overlaps 5'	0	covers exon(s)	0	1	4	5' UTR	+	8142	NA	80023	62008
	chr3	81811016	81811448	-0.160411	0.802055	122609	83381	83385	5	12	0.175795	1	0.255624	1	GBE1	NM_000158 NP_000149	promoter	promoter	66	NA	NA	NA	16	NA	-	272100	NA	2632	24281
	chr5	1227968	1229127	0.133442	0.800651	137370	114858	114863	6	6	0.156725	1	0.256684	1	SLC6A18	NM_182632 NP_872438	inside intron	inside	2498	inside intron	-2215	1	12	inside transcription region	+	20834	NA	348932	31110
	chr4	77506682	77507411	-0.133427	0.800562	132565	104709	104714	6	6	0.156762	1	0.256756	1	SHROOM3	NM_020859 NP_065910 XM_005263162 XM_005263163 XM_005263164 XM_005263165 XM_006714282 XM_011532157 XM_011532158 XM_011532159 XM_011532160 XM_011532161 XP_005263219 XP_005263220 XP_005263221 XP_005263222 XP_006714345 XP_011530459 XP_011530460 XP_011530461 XP_011530462 XP_011530463	inside intron	inside	150429	inside intron	-29765	2	11	inside transcription region	+	348152	NA	57619	49052
	chr6	28983835	28984269	0.159995	0.799974	149424	141796	141800	5	23	0.177464	1	0.25718	1	ZNF311	NM_001010877 NP_001010877 XM_005249019 XM_005272794 XM_005274940 XM_005275094 XM_005275370 XM_005275530 XM_006715067 XM_006715070 XM_006725034 XM_006725035 XM_006725038 XM_006725479 XM_006725482 XM_006725693 XM_006725696 XM_006725811 XM_006725814 XM_006725992 XM_006725995 XM_006726082 XM_006726085 XM_011514510 XM_011514511 XM_011514512 XM_011514513 XM_011514514 XM_011514515 XM_011514516 XM_011514…	upstream	upstream	10742	NA	NA	NA	6	NA	-	10499	NA	282890	25953
	chr14	101830869	101831690	0.159873	0.799367	58122	312722	312726	5	5	0.177958	1	0.257645	1	MIR1247	NR_031649	downstream	downstream	195069	NA	NA	NA	1	NA	-	135	NA	100302145	1300
	chr1	1203167	1203660	-0.133195	0.79917	247	743	748	6	6	0.157246	1	0.257803	1	UBE2J2	NM_058167 NM_194315 NM_194316 NM_194457 NM_194458 NP_477515 NP_919296 NP_919439 NP_919440 XM_005244718 XM_005244719 XM_006710333 XM_006710334 XM_011540613 XM_011540614 XM_011540615 XM_011540616 XM_011540617 XM_011540618 XP_005244775 XP_005244776 XP_006710396 XP_006710397 XP_011538915 XP_011538916 XP_011538917 XP_011538918 XP_011538919 XP_011538920	inside intron	inside	5574	inside intron	-4400	2	6	5' UTR	-	19942	NA	118424	8877
	chr12	53448234	53448429	-0.265932	0.797797	42324	276790	276792	3	6	0.0284547	1	0.258816	1	TNS2	NM_015319 NM_170754 NM_198316 NP_056134 NP_736610 NP_938072 XM_006719302 XM_006719303 XM_006719304 XM_011538079 XP_006719365 XP_006719366 XP_006719367 XP_011536381	inside intron	inside	4399	inside intron	-8	7	29	inside transcription region	+	14327	NA	23371	20764
	chr1	1141934	1142892	-0.132877	0.797261	209	631	636	6	9	0.157936	1	0.259206	1	TNFRSF18	NM_004195 NM_148901 NM_148902 NP_004186 NP_683699 NP_683700	overlaps 5'	overlaps 5'	0	overlaps exon upstream	0	1	4	overlaps 5' UTR	-	3201	NA	8784	67786
	chr8	65488915	65489653	0.159416	0.797079	173778	203267	203271	5	25	0.179767	1	0.259333	1	LOC401463	NR_015374	overlaps exon upstream	inside	4792	overlaps exon upstream	0	2	2	inside transcription region	-	7579	NA	401463	34161
	chr7	98738998	98740022	-0.132757	0.796543	164733	183557	183562	6	6	0.158198	1	0.259727	1	SMURF1	NM_001199847 NM_020429 NM_181349 NP_001186776 NP_065162 NP_851994 XM_011516418 XM_011516419 XM_011516420 XM_011516421 XP_011514720 XP_011514721 XP_011514722 XP_011514723	inside intron	inside	1721	inside intron	1326	1	18	inside transcription region	-	116685	NA	57154	47983
	chr16	4000474	4000986	-0.159294	0.79647	66985	332946	332950	5	5	0.180269	1	0.25978	1	ADCY9	NM_001116 NP_001107 XM_005255079 XM_011522353 XP_005255136 XP_011520655	downstream	downstream	165200	NA	NA	NA	11	NA	-	153536	NA	115	8326
	chr1	24152579	24153136	-0.159261	0.796303	4330	9939	9943	5	5	0.180401	1	0.259901	1	HMGCL	NM_000191 NM_001166059 NP_000182 NP_001159531	overlaps exon upstream	inside	11974	overlaps exon upstream	0	2	10	5' UTR	-	36743	NA	3155	29513
	chr16	58535384	58535556	0.198995	0.795982	70399	340473	340476	4	7	0.0893585	1	0.260144	1	NDRG4	NM_001130487 NM_001242833 NM_001242834 NM_001242835 NM_001242836 NM_020465 NM_022910 NP_001123959 NP_001229762 NP_001229763 NP_001229764 NP_001229765 NP_065198 NP_075061 NR_040072 XM_006721252 XM_006721253 XM_006721254 XM_006721256 XM_006721257 XM_006721258 XM_006721259 XM_006721260 XM_006721261 XM_006721262 XM_011523290 XM_011523291 XM_011523292 XM_011523293 XM_011523294 XP_006721315 XP_00672131…	inside intron	inside	1337	inside intron	-1210	1	14	inside transcription region	+	13476	NA	65009	53910
	chr11	92702663	92703536	0.159195	0.795976	35752	262433	262437	5	11	0.180655	1	0.260148	1	MTNR1B	NM_005959 NP_005950 XM_011542839 XP_011541141	overlaps 5'	overlaps 5'	0	covers exon(s)	0	1	2	overlaps 5' UTR	+	13159	NA	4544	36678
	chr19	46094030	46094912	0.13264	0.79584	92023	395073	395078	6	6	0.158454	1	0.260255	1	OPA3	NM_001017989 NM_025136 NP_001017989 NP_079412 XM_005259278 XM_006723403 XM_011527348 XP_005259335 XP_006723466 XP_011525650	inside intron	inside	10554	inside intron	10440	1	2	5' UTR	-	55927	NA	80207	62342
	chr17	40260398	40260543	-0.265192	0.795575	78390	359695	359697	3	8	0.0288008	1	0.260457	1	DHX58	NM_024119 NP_077024 XM_011525224 XP_011523526 XR_934548	inside intron	inside	4208	inside intron	-271	7	12	inside transcription region	-	9520	NA	79132	59968
	chr1	1489544	1490906	-0.132502	0.795012	391	1162	1167	6	6	0.158741	1	0.260899	1	SSU72	NM_014188 NP_054907	covers exon(s)	inside	19356	covers exon(s)	0	3	4	inside transcription region	-	31702	NA	29101	27760
	chr13	20692403	20693341	0.132373	0.794235	48307	290993	290998	6	6	0.159028	1	0.261479	1	GJA3	NM_021954 NP_068773 XM_005266353 XM_011535048 XP_005266410 XP_011533350	downstream	downstream	41842	NA	NA	NA	2	NA	-	22788	NA	2700	24853
	chr7	2052420	2053275	0.158829	0.794145	158811	170182	170186	5	5	0.182175	1	0.261549	1	MAD1L1	NM_001013836 NM_001013837 NM_001304523 NM_001304524 NM_001304525 NM_003550 NP_001013858 NP_001013859 NP_001291452 NP_001291453 NP_001291454 NP_003541 XM_005249877 XM_011515567 XM_011515568 XM_011515569 XM_011515570 XM_011515571 XP_005249934 XP_011513869 XP_011513870 XP_011513871 XP_011513872 XP_011513873	inside intron	inside	219308	inside intron	861	13	18	inside transcription region	-	335258	NA	8379	64389
	chr17	21934487	21935133	0.158693	0.793465	76591	355363	355367	5	5	0.182726	1	0.262071	1	FLJ36000	NR_027084	downstream	downstream	30425	NA	NA	NA	2	NA	+	9008	NA	284124	26433
	chr12	25102072	25102521	-0.132224	0.793344	40652	273016	273021	6	6	0.159358	1	0.262169	1	BCAT1	NM_001178091 NM_001178092 NM_001178093 NM_001178094 NM_005504 NP_001171562 NP_001171563 NP_001171564 NP_001171565 NP_005495 XM_011520810 XP_011519112	overlaps 5'	overlaps 5'	0	overlaps exon upstream	0	1	10	5' UTR	-	139435	NA	586	49988
	chr3	46792023	46792462	0.15849	0.79245	120336	78552	78556	5	5	0.18357	1	0.262893	1	PRSS45	NM_199183 NP_954652	inside intron	inside	61602	inside intron	-1881	6	10	inside transcription region	-	70483	NA	377047	32300
	chr13	114103452	114104057	-0.132035	0.792209	52944	301100	301105	6	6	0.159774	1	0.263093	1	ADPRHL1	NM_138430 NM_199162 NP_612439 NP_954631	inside intron	inside	3782	inside intron	3481	1	7	inside transcription region	-	31579	NA	113622	7963
	chr12	7780736	7781431	0.158249	0.791247	39670	271055	271059	5	5	0.184537	1	0.263809	1	APOBEC1	NM_001304566 NM_001644 NM_005889 NP_001291495 NP_001635 NP_005880	downstream	downstream	37071	NA	NA	NA	5	NA	-	16506	NA	339	30258
	chr19	8117671	8117966	0.158179	0.790893	87884	383825	383829	5	5	0.184836	1	0.264092	1	CCL25	NM_001201359 NM_005624 NM_148888 NP_001188288 NP_005615 XM_011528177 XP_011526479	overlaps 5'	overlaps 5'	0	overlaps exon upstream	0	1	3	overlaps 5' UTR	+	4920	NA	6370	51814
	chr7	106301118	106301660	-0.197706	0.790823	165610	185708	185711	4	10	0.0919135	1	0.264147	1	CCDC71L	NM_175884 NP_787080	overlaps 5'	overlaps 5'	0	overlaps exon upstream	0	1	1	overlaps 5' UTR	-	4423	NA	168455	14900
	chr7	25018440	25019044	-0.131675	0.790051	160478	174191	174196	6	6	0.160536	1	0.264762	1	OSBPL3	NM_015550 NM_145320 NM_145321 NM_145322 NM_145323 NM_145324 NP_056365 NP_663160 NP_663161 NP_663162 NR_104111 NR_104112 XM_005249698 XM_006715681 XM_006715682 XM_006715683 XM_006715684 XM_011515258 XM_011515259 XP_005249755 XP_006715744 XP_006715745 XP_006715746 XP_006715747 XP_011513560 XP_011513561 XR_428073 XR_428074 XR_428075 XR_926927 XR_926928 XR_926929	inside intron	inside	716	inside intron	460	1	21	5' UTR	-	183596	NA	26031	23603
	chr7	1198122	1198926	-0.157987	0.789936	158465	169059	169063	5	5	0.185652	1	0.264864	1	ZFAND2A	NM_182491 NP_872297	covers exon(s)	inside	929	covers exon(s)	0	2	5	5' UTR	-	7312	NA	90637	69122
	chr22	50523955	50524691	0.15798	0.789902	117456	421752	421756	5	11	0.185688	1	0.264891	1	MLC1	NM_015166 NM_139202 NP_055981 NP_631941 XM_011530678 XP_011528980 XR_430476	overlaps 5'	overlaps 5'	0	overlaps exon upstream	0	1	11	5' UTR	-	26538	NA	23209	20059
	chr19	19647899	19648890	-0.157241	0.786207	89827	389185	389189	5	8	0.188778	1	0.267787	1	YJEFN3	NM_001190328 NM_198537 NP_001177257 NP_940939 XM_005259903 XM_011527996 XM_011527997 XM_011527998 XM_011527999 XP_005259960 XP_011526298 XP_011526299 XP_011526300 XP_011526301	overlaps 3'	overlaps 3'	8229	covers exon(s)	0	6	6	overlaps 3'UTR	+	8723	NA	374887	32031
	chr5	78365647	78366076	-0.157215	0.786074	140795	122174	122178	5	8	0.188897	1	0.2679	1	BHMT2	NM_001178005 NM_017614 NP_001171476 NP_060084	inside intron	inside	100	inside intron	-8	1	7	inside transcription region	+	20350	NA	23743	21643
	chr19	51505507	51506362	0.130968	0.785806	93126	397945	397950	6	6	0.162013	1	0.268126	1	KLK9	NM_012315 NP_036447	overlaps 3'	overlaps 3'	6528	overlaps exon downstream	0	4	4	3'UTR	-	7226	NA	284366	26542
	chr17	37024020	37024760	-0.130964	0.785781	77790	358234	358239	6	6	0.162022	1	0.26815	1	LASP1	NM_001271608 NM_006148 NP_001258537 NP_006139 NR_073384	promoter	promoter	1352	NA	NA	NA	4	NA	+	29341	NA	3927	33494
	chr7	157208968	157209799	-0.157096	0.785481	168959	192881	192885	5	5	0.189407	1	0.268391	1	DNAJB6	NM_005494 NM_058246 NP_005485 NP_490647 XM_005249515 XM_005249516 XM_006715823 XM_011515704 XP_005249572 XP_005249573 XP_006715886 XP_011514006	inside exon	inside	5053	inside exon	0	2	2	inside transcription region	+	6218	NA	10049	1733
	chr1	25255838	25256939	-0.157004	0.785019	4459	10260	10264	5	32	0.189798	1	0.268748	1	RUNX3	NM_001031680 NM_004350 NP_001026850 NP_004341 XM_005246024 XM_011542351 XP_005246081 XP_011540653	overlaps 3'	overlaps 3'	34673	covers exon(s)	0	3	3	overlaps 3'UTR	-	35534	NA	864	67360
	chr19	5293611	5294252	-0.156933	0.784664	87427	382647	382651	5	5	0.19011	1	0.269044	1	PTPRS	NM_002850 NM_130853 NM_130854 NM_130855 NP_002841 NP_570923 NP_570924 NP_570925 XM_005259600 XM_005259601 XM_005259606 XM_005259607 XM_005259609 XM_005259610 XM_006722808 XM_006722809 XM_006722810 XM_006722811 XM_006722812 XM_006722814 XM_006722815 XM_006722817 XM_006722818 XM_006722819 XM_006722820 XM_011528157 XM_011528158 XP_005259657 XP_005259658 XP_005259663 XP_005259664 XP_005259666 XP_0052…	inside intron	inside	46562	inside intron	-7365	2	29	5' UTR	-	135295	NA	5802	49652
	chr11	73668626	73669449	0.156752	0.783759	34794	260538	260542	5	5	0.190869	1	0.269777	1	DNAJB13	NM_153614 NP_705842 XM_005273984 XM_011545004 XM_011545005 XM_011545006 XM_011545007 XM_011545008 XM_011545009 XM_011545010 XM_011545011 XM_011545012 XM_011545013 XM_011545014 XM_011545015 XP_005274041 XP_011543306 XP_011543307 XP_011543308 XP_011543309 XP_011543310 XP_011543311 XP_011543312 XP_011543313 XP_011543314 XP_011543315 XP_011543316 XP_011543317 XR_949909	overlaps exon upstream	inside	7262	overlaps exon upstream	0	2	8	inside transcription region	+	19968	NA	374407	31900
	chr7	100076089	100076752	0.130499	0.782997	164968	184226	184231	6	11	0.162985	1	0.270376	1	TSC22D4	NM_001303043 NM_030935 NP_001289972 NP_112197 NR_130118 NR_130119	covers exon(s)	inside	150	covers exon(s)	0	1	3	5' UTR	-	5488	NA	81628	63471
	chr4	6695377	6695698	0.130491	0.782946	129822	99113	99118	6	9	0.163	1	0.270419	1	S100P	NM_005980 NP_005971	overlaps 5'	overlaps 5'	0	overlaps exon upstream	0	1	2	overlaps 5' UTR	+	3331	NA	6286	51510
	chr21	44830477	44831062	0.156531	0.782653	113835	413308	413312	5	5	0.191822	1	0.270658	1	SIK1	NM_173354 NP_775490 XM_011529474 XP_011527776	downstream	downstream	15940	NA	NA	NA	14	NA	-	12604	NA	150094	12914
	chr10	133484592	133484990	0.130433	0.782597	27330	241017	241022	6	6	0.163115	1	0.270706	1	LINC01164	NM_001001677 NR_038365	downstream	downstream	137545	NA	NA	NA	5	NA	-	17801	NA	399827	33759
	chr2	113593785	113594654	-0.130404	0.782426	101505	56849	56854	6	6	0.163178	1	0.27085	1	IL1B	NM_000576 NP_000567 XM_006712496 XP_006712559	overlaps 5'	overlaps 5'	0	overlaps exon upstream	0	2	7	overlaps 5' UTR	-	7019	NA	3553	31293
	chr11	66627194	66627706	-0.156463	0.782313	33678	257682	257686	5	5	0.192107	1	0.270931	1	LRFN4	NM_024036 NP_076941 XM_005274239 XP_005274296	inside exon	inside	2318	inside exon	0	2	2	overlaps 3'UTR	+	3070	NA	78999	59717
	chr17	75315081	75315503	-0.156313	0.781563	81959	368633	368637	5	11	0.192764	1	0.271573	1	2009-09-01	NM_001113491 NM_001113492 NM_001113493 NM_001113494 NM_001113495 NM_001113496 NM_001293695 NM_001293696 NM_001293697 NM_001293698 NM_006640 NP_001106963 NP_001106964 NP_001106965 NP_001106966 NP_001106967 NP_001106968 NP_001280624 NP_001280625 NP_001280626 NP_001280627 NP_006631 XM_005256962 XM_006721643 XM_006721644 XM_011524204 XM_011524205 XM_011524206 XM_011524207 XM_011524208 XM_011524209 XP…	inside intron	inside	31108	inside intron	-11801	2	12	5' UTR	+	212705	NA	10801	6018
	chr22	38092974	38093207	-0.156265	0.781323	116133	418617	418621	5	11	0.192967	1	0.271758	1	TRIOBP	NM_001039141 NM_007032 NM_138632 NP_001034230 NP_008963 NP_619538	overlaps 5'	overlaps 5'	0	covers exon(s)	0	1	24	5' UTR	+	79568	NA	11078	6858
	chr14	23834909	23835212	-0.156103	0.780513	53634	302827	302831	5	10	0.193677	1	0.272435	1	EFS	NM_001277174 NM_005864 NM_032459 NP_001264103 NP_005855 NP_115835 XM_005267256 XP_005267313	promoter	promoter	67	NA	NA	NA	6	NA	-	9233	NA	10278	4264
	chr19	13318873	13319777	-0.155936	0.779681	88774	386410	386414	5	5	0.194394	1	0.273076	1	CACNA1A	NM_000068 NM_001127221 NM_001127222 NM_001174080 NM_023035 NP_000059 NP_001120693 NP_001120694 NP_001167551 NP_075461	covers exon(s)	inside	297497	covers exon(s)	0	46	47	inside transcription region	-	300018	NA	773	59200
	chr8	998205	998514	-0.155767	0.778837	169745	194845	194849	5	5	0.195149	1	0.273775	1	ERICH1-AS1	NR_073397	inside intron	inside	310618	inside intron	88784	4	4	inside transcription region	+	400190	NA	619343	51236
	chr12	85671811	85672623	0.155651	0.778253	44146	281169	281173	5	5	0.195631	1	0.274244	1	ALX1	NM_006982 NP_008913 XM_005269165 XM_011538782 XM_011538783 XP_005269222 XP_011537084 XP_011537085	promoter	promoter	1413	NA	NA	NA	4	NA	+	21525	NA	8092	63127
	chr7	98099806	98100419	0.129698	0.778185	164652	183362	183367	6	6	0.164642	1	0.274295	1	BAIAP2L1	NM_018842 NP_061330	upstream	upstream	69379	NA	NA	NA	14	NA	-	109465	NA	55971	46498
	chr17	61777804	61778813	-0.129669	0.778014	80605	365463	365468	6	11	0.164693	1	0.274427	1	LIMD2	NM_030576 NP_085053 XM_005257703 XM_005257705 XM_006722124 XM_006722125 XP_005257760 XP_005257762 XP_006722187 XP_006722188	overlaps 5'	overlaps 5'	0	overlaps exon upstream	0	1	5	5' UTR	-	4796	NA	80774	62939
	chr10	134971594	134972063	0.155427	0.777135	27844	242613	242617	5	5	0.196582	1	0.275142	1	KNDC1	NM_152643 NP_689856	promoter	promoter	1908	NA	NA	NA	30	NA	+	65945	NA	85442	66948
	chr11	86383713	86383940	-0.194165	0.776658	35554	262102	262105	4	18	0.0992813	1	0.275539	1	ME3	NM_001014811 NM_001161586 NM_006680 NP_001014811 NP_001155058 NP_006671 XM_005273717 XM_011544735 XM_011544736 XM_011544737 XP_005273774 XP_011543037 XP_011543038 XP_011543039 XR_949760 XR_949761 XR_949762 XR_949763 XR_949764 XR_949765 XR_949766	promoter	promoter	35	NA	NA	NA	15	NA	-	231528	NA	10873	6208
	chr1	2106222	2106732	-0.155302	0.776509	640	1808	1812	5	5	0.19715	1	0.275666	1	PRKCZ	NM_001033581 NM_001033582 NM_001242874 NM_002744 NP_001028753 NP_001028754 NP_001229803 NP_002735 XM_011541773 XM_011541774 XM_011541775 XM_011541776 XM_011541777 XM_011541778 XM_011541779 XM_011541780 XP_011540075 XP_011540076 XP_011540077 XP_011540078 XP_011540079 XP_011540080 XP_011540081 XP_011540082 XR_946707 XR_946708	overlaps two exons	inside	5935	overlaps two exons	0	5	8	inside transcription region	+	16547	NA	5590	46351
	chr11	406829	407622	0.129289	0.775735	28112	243441	243446	6	6	0.165426	1	0.276304	1	SIGIRR	NM_001135053 NM_001135054 NM_021805 NP_001128525 NP_001128526 NP_068577 XM_005253044 XM_005253045 XM_005253046 XM_005253048 XM_011520254 XP_005253101 XP_005253102 XP_005253103 XP_005253105 XP_011518556 XR_930884 XR_930885	covers exon(s)	inside	2405	covers exon(s)	0	7	8	inside transcription region	-	4155	NA	59307	50322
	chr19	55667446	55668232	0.155065	0.775325	93805	399702	399706	5	9	0.19818	1	0.276633	1	TNNI3	NM_000363 NP_000354	covers exon(s)	inside	868	covers exon(s)	0	4	7	inside transcription region	-	5964	NA	7137	56842
	chr1	53308597	53309261	-0.129101	0.774606	7368	17516	17521	6	6	0.165808	1	0.277266	1	ZYG11A	NM_001004339 NP_001004339 XM_006710646 XM_011541480 XM_011541481 XM_011541482 XM_011541483 XM_011541484 XM_011541485 XM_011541486 XM_011541487 XM_011541488 XP_006710709 XP_011539782 XP_011539783 XP_011539784 XP_011539785 XP_011539786 XP_011539787 XP_011539788 XP_011539789 XP_011539790	overlaps exon downstream	inside	414	overlaps exon downstream	0	1	13	5' UTR	+	52064	NA	440590	36189
	chr11	17566034	17566772	0.12906	0.774359	30244	249103	249108	6	12	0.165892	1	0.277462	1	USH1C	NM_001297764 NM_005709 NM_153676 NP_001284693 NP_005700 NP_710142 NR_123738 XM_011519831 XM_011519832 XM_011519833 XM_011519834 XP_011518133 XP_011518134 XP_011518135 XP_011518136 XR_930841 XR_930842	promoter	promoter	71	NA	NA	NA	27	NA	-	50521	NA	10083	3210
	chr1	119869897	119870802	-0.154757	0.773784	10772	24894	24898	5	5	0.19955	1	0.277934	1	HAO2	NM_001005783 NM_016527 NP_001005783 NP_057611 XM_011541557 XM_011541558 XM_011541559 XM_011541560 XM_011541561 XP_011539859 XP_011539860 XP_011539861 XP_011539862 XP_011539863	upstream	upstream	40600	NA	NA	NA	9	NA	+	25349	NA	51179	39391
	chr6	29635110	29635371	0.193445	0.77378	149520	142282	142285	4	10	0.100908	1	0.277936	1	MOG	NM_001008228 NM_001008229 NM_001170418 NM_002433 NM_206809 NM_206810 NM_206811 NM_206812 NM_206813 NM_206814 NP_001008229 NP_001008230 NP_001163889 NP_002424 NP_996532 NP_996533 NP_996534 NP_996535 NP_996537 XM_005249131 XM_005249139 XM_005272820 XM_005272829 XM_005274865 XM_005274874 XM_005274977 XM_005274986 XM_005275125 XM_005275134 XM_005275252 XM_005275261 XM_005275410 XM_005275419 XM_005275…	inside intron	inside	10352	inside intron	48	3	6	inside transcription region	+	15391	NA	4340	35800
	chr5	32713464	32714525	0.15466	0.773302	138798	117982	117986	5	31	0.199973	1	0.278334	1	NPR3	NM_000908 NM_001204375 NM_001204376 NM_024563 NP_000899 NP_001191304 NP_001191305 XM_005248309 XM_005248310 XM_011514047 XM_011514048 XM_011514049 XM_011514050 XP_005248366 XP_005248367 XP_011512349 XP_011512350 XP_011512351 XP_011512352	inside intron	inside	2026	inside intron	-812	1	8	inside transcription region	+	80392	NA	4883	37842
	chr7	89975159	89975873	-0.128862	0.773171	164192	182121	182126	6	10	0.166296	1	0.278443	1	GTPBP10	NM_001042717 NM_033107 NP_001036182 NP_149098	inside intron	inside	5469	inside intron	-5320	1	6	inside transcription region	+	37238	NA	85865	67176
	chr9	140352910	140354043	-0.154502	0.77251	183619	221456	221460	5	5	0.200682	1	0.278999	1	NSMF	NM_001130969 NM_001130970 NM_001130971 NM_001178064 NM_015537 NP_001124441 NP_001124442 NP_001124443 NP_001171535 NP_056352 XM_005266061 XM_005266062 XM_011518496 XM_011518497 XP_005266118 XP_005266119 XP_011516798 XP_011516799	overlaps 5'	overlaps 5'	0	inside intron	29	2	15	overlaps 5' UTR	-	11763	NA	26012	23551
	chr12	130502199	130502552	-0.128696	0.772175	47402	288504	288509	6	11	0.166619	1	0.27929	1	LOC100190940	NR_024457	downstream	downstream	24335	NA	NA	NA	3	NA	-	8530	NA	100190940	924
	chr11	1074682	1074885	0.12864	0.771839	28394	244288	244293	6	6	0.166722	1	0.279568	1	MUC2	NM_002457 NP_002448	overlaps 5'	overlaps 5'	0	overlaps exon upstream	0	1	50	5' UTR	+	29542	NA	4583	36768
	chr6	33084741	33084814	0.1541	0.770501	150358	149988	149992	5	24	0.202516	1	0.280693	1	HLA-DPB2	NR_001435	inside exon	inside	4448	inside exon	0	2	5	inside transcription region	+	16597	NA	3116	29202
	chr15	68127296	68128633	-0.128109	0.768653	62565	322579	322584	6	6	0.167713	1	0.282246	1	SKOR1	NM_001031807 NM_001258024 NP_001244953 XM_011521548 XP_011519850	downstream	downstream	15254	NA	NA	NA	15	NA	+	14132	NA	390598	33331
	chr2	19557201	19558375	0.128046	0.768278	95959	45068	45073	6	11	0.167831	1	0.28258	1	OSR1	NM_145260 NP_660303 XM_006711942 XP_006712005	overlaps 5'	overlaps 5'	0	covers exon(s)	0	1	3	5' UTR	-	7126	NA	130497	10451
	chr1	3341944	3342726	-0.127853	0.767117	1165	3267	3272	6	6	0.168171	1	0.283569	1	PRDM16	NM_022114 NM_199454 NP_071397 NP_955533 XM_005244772 XM_005244773 XM_005244774 XM_006710814 XM_011541944 XM_011541945 XP_005244829 XP_005244830 XP_005244831 XP_006710877 XP_011540246 XP_011540247	covers exon(s)	inside	356202	covers exon(s)	0	14	17	inside transcription region	+	369443	NA	63976	52076
	chr1	119550484	119551319	0.153252	0.766259	10749	24854	24858	5	15	0.206407	1	0.284342	1	TBX15	NM_152380 NP_689593 XM_005271161 XM_005271162 XM_011542052 XP_005271218 XP_005271219 XP_011540354	upstream	upstream	18305	NA	NA	NA	8	NA	-	106513	NA	6913	55951
	chr20	61162000	61162216	0.127676	0.766058	112282	409654	409659	6	6	0.168505	1	0.284512	1	MIR133A2	NR_029676	overlaps 5'	overlaps 5'	0	overlaps exon upstream	0	1	1	inside transcription region	+	101	NA	406923	34563
	chr2	174829788	174830518	-0.127673	0.766036	104502	62581	62586	6	9	0.168511	1	0.284531	1	SP3	NM_001017371 NM_001172712 NM_003111 NP_001017371 NP_001166183 NP_003102	overlaps 5'	overlaps 5'	0	covers exon(s)	0	1	7	overlaps 5' UTR	-	59243	NA	6670	55095
	chr2	10975271	10975686	-0.15275	0.763752	95536	44301	44305	5	5	0.208744	1	0.286466	1	PDIA6	NM_001282704 NM_001282705 NM_001282706 NM_001282707 NM_005742 NP_001269633 NP_001269634 NP_001269635 NP_001269636 NP_005733 XM_011510308 XP_011508610	inside intron	inside	2417	inside intron	1963	1	14	inside transcription region	-	54586	NA	10130	3709
	chr12	126345843	126346509	0.126842	0.761054	47179	288094	288099	6	6	0.169923	1	0.288736	1	LINC00939	NR_034132	downstream	downstream	118485	NA	NA	NA	6	NA	-	21760	NA	400084	33815
	chr17	41277274	41277389	-0.152148	0.760738	78583	360321	360325	5	44	0.211544	1	0.289011	1	BRCA1	NM_007294 NM_007295 NM_007296 NM_007297 NM_007298 NM_007299 NM_007300 NM_007301 NM_007302 NM_007303 NM_007305 NM_007306 NP_009225 NP_009228 NP_009229 NP_009230 NP_009231 NR_027676	overlaps exon downstream	inside	111	overlaps exon downstream	0	1	2	5' UTR	-	34048	NA	672	55243
	chr17	46681111	46681401	-0.12678	0.760682	79382	362436	362441	6	6	0.170018	1	0.289053	1	HOXB-AS3	NR_033201 NR_033202 NR_033203 NR_033204 NR_033205 NR_110329 NR_110330 NR_110331	overlaps exon upstream	inside	11457	overlaps exon upstream	0	2	3	inside transcription region	+	14120	NA	404266	34336
	chr9	94877344	94878241	0.152062	0.76031	180072	215747	215751	5	5	0.211945	1	0.289376	1	SPTLC1	NM_001281303 NM_006415 NM_178324 NP_001268232 NP_006406 NP_847894 XM_011518138 XM_011518139 XP_011516440 XP_011516441	overlaps 5'	overlaps 5'	0	covers exon(s)	0	1	6	overlaps 5' UTR	-	36344	NA	10558	5253
	chr7	45039670	45040321	-0.151912	0.759558	161968	177631	177635	5	14	0.212661	1	0.290023	1	CCM2	NM_001029835 NM_001167934 NM_001167935 NM_031443 NP_001025006 NP_001161406 NP_001161407 NP_113631 NR_030770 XM_006715785 XM_006715786 XM_011515561 XM_011515562 XM_011515563 XM_011515564 XP_006715848 XP_006715849 XP_011513863 XP_011513864 XP_011513865 XP_011513866 XR_428088	overlaps 5'	overlaps 5'	0	covers exon(s)	0	1	8	overlaps 5' UTR	+	76282	NA	83605	64180
	chr6	28884599	28886296	-0.126478	0.758866	149397	141568	141573	6	6	0.170507	1	0.290632	1	TRIM27	NM_006510 NM_030950 NP_006501	inside intron	inside	5472	inside intron	1492	3	6	inside transcription region	-	20988	NA	5987	50545
	chr6	50810432	50810993	0.151757	0.758784	152166	155304	155308	5	5	0.2134	1	0.290707	1	TFAP2B	NM_003221 NP_003212 XM_006715176 XM_006715177 XM_011514834 XM_011514835 XM_011514836 XM_011514837 XP_006715239 XP_006715240 XP_011513136 XP_011513137 XP_011513138 XP_011513139	overlaps exon upstream	inside	23993	overlaps exon upstream	0	7	7	inside transcription region	+	28887	NA	7021	56455
	chr6	160783785	160784385	0.151655	0.758274	156855	165102	165106	5	5	0.213879	1	0.291179	1	SLC22A3	NM_021977 NP_068812 XM_005267106 XM_005267107 XM_011536075 XM_011536076 XM_011536077 XM_011536078 XP_005267163 XP_005267164 XP_011534377 XP_011534378 XP_011534379 XP_011534380 XR_245546	inside intron	inside	14380	inside intron	-13904	1	10	inside transcription region	+	104206	NA	6581	54653
	chr6	32060681	32060816	-0.189555	0.758221	150117	148080	148083	4	8	0.110066	1	0.291221	1	TNXB	NM_019105 NM_032470 NP_061978 NP_115859	inside intron	inside	16335	inside intron	2036	4	44	inside transcription region	-	68219	NA	7148	56894
	chr3	75667994	75669109	-0.126342	0.758054	122502	83213	83218	6	6	0.17074	1	0.29137	1	MIR1324	NR_031714	upstream	upstream	10805	NA	NA	NA	1	NA	+	95	NA	100302212	1342
	chr3	147113700	147114406	-0.1516	0.758002	125629	89625	89629	5	5	0.214127	1	0.291419	1	ZIC4	NM_001168378 NM_001168379 NM_001243256 NM_032153 NP_001161850 NP_001161851 NP_001230185 NP_115529 NR_033118 NR_033119 NR_040762 XM_011513231 XP_011511533	inside intron	inside	10190	inside intron	-4666	3	4	inside transcription region	-	20761	NA	84107	64813
	chr19	44005808	44006432	-0.151566	0.757828	91682	394065	394069	5	5	0.214285	1	0.291565	1	PHLDB3	NM_198850 NP_942147 XM_005259169 XM_005259170 XM_005259171 XM_011527236 XP_005259226 XP_005259227 XP_005259228 XP_011525538 XR_243954 XR_430208	overlaps exon downstream	inside	2553	overlaps exon downstream	0	3	6	inside transcription region	-	8801	NA	653583	54396
	chr11	2422730	2423215	0.126252	0.757513	28819	245755	245760	6	43	0.170887	1	0.291839	1	TSSC4	NM_001297658 NM_001297659 NM_001297660 NM_001297661 NM_005706 NP_001284587 NP_001284588 NP_001284589 NP_001284590 NP_005697 XM_006718118 XM_011519830 XP_006718181 XP_011518132	inside intron	inside	1012	inside intron	308	2	3	5' UTR	+	3388	NA	10078	3193
	chr19	31640642	31640849	0.151375	0.756877	90165	390044	390048	5	8	0.215183	1	0.292376	1	NA	NA	overlaps 5'	overlaps 5'	0	overlaps exon upstream	0	1	1	inside transcription region	+	528	NA	94023	71066
	chr12	130823570	130824224	-0.189192	0.756768	47445	288634	288637	4	8	0.110982	1	0.292473	1	PIWIL1	NM_001190971 NM_004764 NP_001177900 NP_004755 XM_005253632 XM_006719698 XM_011539002 XM_011539003 XM_011539004 XM_011539005 XM_011539006 XM_011546618 XM_011546619 XM_011546620 XM_011546621 XP_005253689 XP_006719761 XP_011537304 XP_011537305 XP_011537306 XP_011537307 XP_011537308 XP_011544920 XP_011544921 XP_011544922 XP_011544923 XR_944838 XR_944839	inside intron	inside	1137	inside intron	-878	1	21	5' UTR	+	34444	NA	9271	70345
	chr8	70747431	70748063	0.15135	0.756751	174021	203850	203854	5	24	0.215299	1	0.292491	1	SLCO5A1	NM_001146008 NM_001146009 NM_030958 NP_001139480 NP_001139481 NP_112220 XM_005251313 XP_005251370 XR_428341 XR_928814	promoter	promoter	132	NA	NA	NA	10	NA	-	162731	NA	81796	63565
	chr6	32942541	32942808	-0.189151	0.756604	150334	149806	149809	4	129	0.111094	1	0.29261	1	BRD2	NM_001113182 NM_001199455 NM_001199456 NM_001291986 NM_005104 NP_001106653 NP_001186384 NP_001186385 NP_001278915 NP_005095 NR_037625 XR_241911 XR_246967 XR_247375 XR_247406 XR_247427 XR_926296 XR_952210 XR_952834 XR_953008 XR_953082	overlaps exon downstream	inside	1680	overlaps exon downstream	0	2	12	inside transcription region	+	8421	NA	6046	50776
	chr19	46916520	46917255	0.151199	0.755996	92177	395481	395485	5	5	0.215998	1	0.293124	1	CCDC8	NM_032040 NP_114429	overlaps 5'	overlaps 5'	0	overlaps exon upstream	0	1	1	5' UTR	-	3333	NA	83987	64611
	chr17	39506938	39507134	0.151155	0.755774	78216	359270	359274	5	5	0.216208	1	0.293322	1	KRT33A	NM_004138 NP_004129 XM_011524786 XM_011547004 XP_011523088 XP_011545306	overlaps 5'	overlaps 5'	0	overlaps exon upstream	0	1	7	overlaps 5' UTR	-	4719	NA	3883	32832
	chr8	703273	704148	-0.125917	0.7555	169647	194638	194643	6	6	0.17141	1	0.293563	1	ERICH1-AS1	NR_073397	inside intron	inside	15686	inside intron	-15447	1	4	5' UTR	+	400190	NA	619343	51236
	chr7	27163331	27163929	-0.25182	0.75546	160612	174617	174619	3	13	0.0360826	1	0.293597	1	HOXA3	NM_030661 NM_153631 NM_153632 NP_109377 NP_705895 XM_005249730 XM_005249731 XM_005249732 XM_006715715 XM_011515343 XP_005249787 XP_005249788 XP_005249789 XP_006715778 XP_011513645	inside intron	inside	2710	inside intron	-1069	2	4	5' UTR	-	20830	NA	3200	29729
	chr4	74864165	74864612	0.151007	0.755036	132419	104355	104359	5	5	0.216908	1	0.293975	1	CXCL5	NM_002994 NP_002985	overlaps 5'	overlaps 5'	0	covers exon(s)	0	1	4	overlaps 5' UTR	-	3087	NA	6374	51817
	chr19	56089807	56090781	0.188312	0.753247	93935	400063	400066	4	8	0.113206	1	0.295538	1	ZNF579	NM_152600 NP_689813 XM_011526573 XP_011524875	inside exon	inside	1430	inside exon	0	2	2	inside transcription region	-	3320	NA	163033	14457
	chr12	53184005	53184086	-0.250959	0.752877	42277	276669	276671	3	7	0.0366401	1	0.295864	1	KRT3	NM_057088 NP_476429 XM_011538324 XP_011536626	inside exon	inside	5806	inside exon	0	9	9	inside transcription region	-	6423	NA	3850	32589
	chr16	86596778	86597802	-0.125375	0.752249	72633	345407	345412	6	6	0.172257	1	0.296403	1	FOXC2	NM_005251 NP_005242	upstream	upstream	3055	NA	NA	NA	1	NA	+	1680	NA	2303	19370
	chr11	417189	417643	-0.125243	0.75146	28118	243458	243463	6	6	0.172451	1	0.297084	1	SIGIRR	NM_001135053 NM_001135054 NM_021805 NP_001128525 NP_001128526 NP_068577 XM_005253044 XM_005253045 XM_005253046 XM_005253048 XM_011520254 XP_005253101 XP_005253102 XP_005253103 XP_005253105 XP_011518556 XR_930884 XR_930885	overlaps 5'	overlaps 5'	0	covers exon(s)	0	1	10	5' UTR	-	11681	NA	59307	50321
	chr1	23111011	23111493	0.150267	0.751335	4202	9599	9603	5	5	0.220439	1	0.297198	1	EPHB2	NM_004442 NM_017449 NP_004433 NP_059145 XM_006710441 XM_006710442 XM_011540976 XP_006710504 XP_006710505 XP_011539278	inside exon	inside	73679	inside exon	0	4	15	inside transcription region	+	204491	NA	2048	17049
	chr15	41836038	41836470	-0.150253	0.751266	60666	318455	318459	5	12	0.22051	1	0.297258	1	RPAP1	NM_015540 NP_056355 XM_005254297 XM_006720469 XM_006720470 XP_005254354 XP_006720532 XP_006720533	overlaps 5'	overlaps 5'	0	covers exon(s)	0	1	25	5' UTR	-	27089	NA	26015	23559
	chr21	36259067	36259797	-0.150193	0.750963	113282	412041	412045	5	5	0.220814	1	0.297523	1	RUNX1	NM_001001890 NM_001122607 NM_001754 NP_001001890 NP_001116079 NP_001745 XM_005261068 XM_005261069 XM_011529766 XM_011529767 XM_011529768 XM_011529769 XM_011529770 XP_005261125 XP_005261126 XP_011528068 XP_011528069 XP_011528070 XP_011528071 XP_011528072 XR_937576	overlaps 3'	overlaps 3'	1097250	covers exon(s)	0	11	11	inside transcription region	-	1097907	NA	861	67242
	chr19	1465207	1466497	-0.150078	0.750392	86286	379849	379853	5	9	0.221392	1	0.29801	1	C19orf25	NM_152482 NP_689695 XM_005259506 XM_006722653 XP_005259563 XP_006722716	inside intron	inside	12731	inside intron	-3383	3	3	inside transcription region	-	17466	NA	148223	12549
	chr3	58318267	58318434	-0.149978	0.749892	121569	81663	81667	5	9	0.221905	1	0.298455	1	PXK	NM_001289095 NM_001289096 NM_001289098 NM_001289099 NM_001289100 NM_001289101 NM_017771 NP_001276024 NP_001276025 NP_001276027 NP_001276028 NP_001276029 NP_001276030 NP_060241 XM_005265250 XM_005265252 XM_005265255 XM_005265256 XM_011533864 XM_011533865 XM_011533866 XM_011533867 XM_011533868 XP_005265307 XP_005265309 XP_005265312 XP_005265313 XP_011532166 XP_011532167 XP_011532168 XP_011532169 XP…	promoter	promoter	183	NA	NA	NA	18	NA	+	88070	NA	54899	43247
	chr4	184718046	184719063	-0.149697	0.748483	136411	112578	112582	5	5	0.223272	1	0.2997	1	TRAPPC11	NM_021942 NM_199053 NP_068761 NP_951008 XM_011532180 XP_011530482	downstream	downstream	137626	NA	NA	NA	31	NA	+	54327	NA	60684	50991
	chr3	139257229	139257866	-0.149419	0.747097	125327	88931	88935	5	20	0.224626	1	0.300964	1	RBP1	NM_001130992 NM_001130993 NM_002899 NP_001124464 NP_001124465 NP_002890	covers exon(s)	inside	805	covers exon(s)	0	2	3	inside transcription region	-	13424	NA	5947	50414
	chr19	3699951	3700773	-0.124265	0.745589	87008	381633	381638	6	6	0.173827	1	0.302314	1	PIP5K1C	NM_001195733 NM_001300849 NM_012398 NP_001182662 NP_001287778 NP_036530 XM_011527845 XM_011527846 XM_011527847 XM_011527848 XM_011527849 XM_011527850 XM_011527851 XM_011527852 XM_011527853 XP_011526147 XP_011526148 XP_011526149 XP_011526150 XP_011526151 XP_011526152 XP_011526153 XP_011526154 XP_011526155	overlaps 5'	overlaps 5'	0	covers exon(s)	0	1	17	overlaps 5' UTR	-	63878	NA	23396	20822
	chr6	30292274	30292743	0.149059	0.745295	149687	143579	143583	5	53	0.226402	1	0.302586	1	HCG17	NR_052012	inside intron	inside	1168	inside intron	1042	1	5	inside transcription region	-	92095	NA	414778	35029
	chr17	37123767	37123949	0.149021	0.745104	77810	358280	358284	5	9	0.226587	1	0.302765	1	FBXO47	NM_001008777 NP_001008777 XM_011524864 XM_011524865 XM_011524866 XM_011524867 XP_011523166 XP_011523167 XP_011523168 XP_011523169	promoter	promoter	112	NA	NA	NA	11	NA	-	30970	NA	494188	38064
	chr16	88082055	88082656	0.148925	0.744627	72986	346246	346250	5	5	0.227075	1	0.303209	1	BANP	NM_001173539 NM_001173540 NM_001173541 NM_001173542 NM_001173543 NM_017869 NM_079837 NP_001167010 NP_001167011 NP_001167012 NP_001167013 NP_001167014 NP_060339 NP_524576 XM_005256008 XM_005256009 XM_011523170 XM_011523171 XM_011523172 XM_011523173 XM_011523174 XM_011523175 XM_011523176 XM_011523177 XM_011523178 XM_011523179 XM_011523180 XM_011523181 XM_011523182 XM_011523183 XM_011523184 XM_01152…	inside intron	inside	78431	inside intron	-10437	11	14	inside transcription region	+	107300	NA	54971	43466
	chr22	19748378	19749188	-0.123933	0.743599	114776	415336	415341	6	6	0.174266	1	0.304117	1	TBX1	NM_005992 NM_080646 NM_080647 NP_005983 NP_542377 NP_542378 XM_006724312 XM_011530351 XP_006724375 XP_011528653	covers exon(s)	inside	4152	covers exon(s)	0	3	10	inside transcription region	+	26886	NA	6899	55903
	chr11	69933927	69934128	0.148554	0.74277	34278	259335	259339	5	5	0.228939	1	0.304862	1	ANO1	NM_018043 NP_060513 NR_030691 XM_006718602 XM_006718604 XM_006718605 XM_011545121 XM_011545122 XM_011545123 XM_011545124 XM_011545125 XM_011545126 XM_011545127 XM_011545128 XM_011545129 XM_011545130 XM_011545131 XP_006718665 XP_006718667 XP_006718668 XP_011543423 XP_011543424 XP_011543425 XP_011543426 XP_011543427 XP_011543428 XP_011543429 XP_011543430 XP_011543431 XP_011543432 XP_011543433	inside exon	inside	2407	inside exon	0	2	17	inside transcription region	+	78163	NA	55107	43885
	chr1	11561497	11562134	0.148527	0.742635	2613	6376	6380	5	5	0.229069	1	0.304977	1	PTCHD2	NM_020780 NP_065831 XM_011541828 XM_011541829 XM_011541830 XM_011541831 XM_011541832 XM_011541833 XM_011541834 XM_011541835 XP_011540130 XP_011540131 XP_011540132 XP_011540133 XP_011540134 XP_011540135 XP_011540136 XP_011540137 XR_946717	inside exon	inside	450	inside exon	0	1	12	inside transcription region	+	25881	NA	57540	48817
	chr4	40858965	40859251	-0.148394	0.741969	131368	102210	102214	5	9	0.229721	1	0.305576	1	APBB2	NM_001166050 NM_001166051 NM_001166052 NM_001166053 NM_001166054 NM_004307 NM_173075 NP_001159522 NP_001159523 NP_001159524 NP_001159525 NP_001159526 NP_004298 NP_775098 XM_005248101 XM_006714005 XM_006714006 XM_006714007 XM_006714008 XM_006714009 XM_006714010 XM_006714011 XM_006714012 XM_011513686 XM_011513687 XM_011513688 XP_005248158 XP_006714068 XP_006714069 XP_006714070 XP_006714071 XP_00671…	inside intron	inside	357384	inside intron	-26370	13	18	inside transcription region	-	404591	NA	323	29795
	chr12	133065906	133065928	-0.185316	0.741264	48002	290142	290145	4	30	0.121168	1	0.306164	1	FBRSL1	NM_001142641 NP_001136113 XM_005266171 XM_005266173 XM_005266175 XM_005266176 XM_005266177 XM_005266181 XM_006719741 XM_006719742 XM_011534803 XM_011534804 XM_011534805 XM_011534806 XM_011534807 XM_011534808 XM_011534809 XM_011534810 XM_011534811 XM_011534812 XM_011534813 XM_011534814 XM_011534815 XM_011534816 XM_011534817 XP_005266228 XP_005266230 XP_005266232 XP_005266233 XP_005266234 XP_005266…	promoter	promoter	1229	NA	NA	NA	17	NA	+	94616	NA	57666	49170
	chr11	50257256	50257752	0.147995	0.739974	31998	253089	253093	5	9	0.231808	1	0.307156	1	LOC441601	NR_003034	overlaps 5'	overlaps 5'	0	covers exon(s)	0	1	6	inside transcription region	-	18634	NA	441601	36376
	chr8	141541006	141541073	0.246616	0.739849	177115	209716	209718	3	8	0.0395795	1	0.307243	1	AGO2	NM_001164623 NM_012154 NP_001158095 NP_036286 XM_011516964 XM_011516965 XM_011516966 XM_011516967 XM_011516968 XP_011515266 XP_011515267 XP_011515268 XP_011515269 XP_011515270	downstream	downstream	104573	NA	NA	NA	19	NA	-	104382	NA	27161	25199
	chr2	173940203	173940430	-0.184884	0.739536	104440	62487	62490	4	12	0.12237	1	0.307477	1	ZAK	NM_016653 NM_133646 NP_057737 NP_598407 XM_005246640 XP_005246697	promoter	promoter	135	NA	NA	NA	10	NA	+	136962	NA	51776	40881
	chr8	98290310	98290601	-0.147888	0.73944	175088	205974	205978	5	9	0.232331	1	0.307548	1	TSPYL5	NM_033512 NP_277047	promoter	promoter	134	NA	NA	NA	1	NA	-	4462	NA	85453	66982
	chr18	77171444	77172117	-0.147854	0.739269	85542	378143	378147	5	8	0.232512	1	0.307683	1	NFATC1	NM_001278669 NM_001278670 NM_001278672 NM_001278673 NM_001278675 NM_006162 NM_172387 NM_172388 NM_172389 NM_172390 NP_001265598 NP_001265599 NP_001265601 NP_001265602 NP_001265604 NP_006153 NP_765975 NP_765976 NP_765977 NP_765978	overlaps exon downstream	inside	11118	overlaps exon downstream	0	2	9	inside transcription region	+	128997	NA	4772	37433
	chr14	65016258	65016595	0.147792	0.738959	55448	307025	307029	5	8	0.232806	1	0.307908	1	PPP1R36	NM_172365 NP_758953 XM_005267354 XM_005267355 XM_011536468 XP_005267411 XP_005267412 XP_011534770	promoter	promoter	25	NA	NA	NA	12	NA	+	39476	NA	145376	11991
	chr17	7758102	7758256	-0.147726	0.738629	75179	352174	352178	5	27	0.233147	1	0.308175	1	KDM6B	NM_001080424 NP_001073893 XM_005256549 XM_005256550 XM_005256551 XM_005256552 XM_005256554 XM_006721483 XM_006721484 XM_011523750 XM_011523751 XM_011523752 XM_011523753 XM_011523754 XP_005256606 XP_005256607 XP_005256608 XP_005256609 XP_005256611 XP_006721546 XP_006721547 XP_011522052 XP_011522053 XP_011522054 XP_011522055 XP_011522056	overlaps 3'	overlaps 3'	14867	overlaps exon downstream	0	22	22	3'UTR	+	14883	NA	23135	19759
	chr16	34407715	34408014	0.147656	0.738281	69412	338297	338301	5	5	0.233505	1	0.308439	1	UBE2MP1	NR_002837	upstream	upstream	2953	NA	NA	NA	1	NA	-	960	NA	606551	50957
	chr15	25841831	25842536	-0.147638	0.738189	59492	315989	315993	5	5	0.233605	1	0.308508	1	ATP10A	NM_024490 NP_077816 XM_005268261 XM_006720619 XM_011521826 XM_011521827 XM_011521828 XM_011521829 XM_011521830 XP_005268318 XP_006720682 XP_011520128 XP_011520129 XP_011520130 XP_011520131 XP_011520132	downstream	downstream	265813	NA	NA	NA	21	NA	-	184489	NA	57194	48146
	chr5	2743124	2743655	0.147302	0.736511	137722	115900	115904	5	5	0.235328	1	0.309774	1	IRX2	NM_001134222 NM_033267 NP_001127694 NP_150366 XM_011513978 XM_011513979 XP_011512280 XP_011512281	downstream	downstream	8114	NA	NA	NA	5	NA	-	5490	NA	153572	13479
	chr13	110521956	110522297	0.147249	0.736246	52116	298894	298898	5	5	0.235611	1	0.309986	1	IRS2	NM_003749 NP_003740	upstream	upstream	83042	NA	NA	NA	2	NA	-	32730	NA	8660	67432
	chr1	179199424	179200312	-0.184045	0.736182	13796	32096	32099	4	13	0.124779	1	0.310041	1	ABL2	NM_001136000 NM_001136001 NM_001168236 NM_001168237 NM_001168238 NM_001168239 NM_005158 NM_007314 NP_001129472 NP_001129473 NP_001161708 NP_001161709 NP_001161710 NP_001161711 NP_005149 NP_009298 XM_005245088 XP_005245145 XR_921764 XR_921765	promoter	promoter	605	NA	NA	NA	12	NA	-	130357	NA	27	24844
	chr5	155753616	155754265	-0.147199	0.735995	144858	131034	131038	5	5	0.235881	1	0.310189	1	SGCD	NM_000337 NM_001128209 NM_172244 NP_000328 NP_001121681 NP_758447 XM_005265966 XM_005265967 XM_006714911 XM_011534621 XP_005266023 XP_005266024 XP_006714974 XP_011532923	overlaps 5'	overlaps 5'	0	covers exon(s)	0	1	8	5' UTR	+	441031	NA	6444	52951
	chr4	188916496	188916724	-0.147198	0.735992	136836	113510	113514	5	13	0.235884	1	0.310192	1	ZFP42	NM_001304358 NM_174900 NP_001291287 NP_777560 XM_011531604 XM_011531605 XM_011531606 XM_011531607 XP_011529906 XP_011529907 XP_011529908 XP_011529909	promoter	promoter	201	NA	NA	NA	4	NA	+	9274	NA	132625	10703
	chr14	24036883	24037169	-0.147032	0.735158	53681	302942	302946	5	10	0.236751	1	0.310838	1	AP1G2	NM_001282474 NM_001282475 NM_003917 NM_080545 NP_001269403 NP_001269404 NP_003908 XM_005268167 XM_005268168 XM_005268169 XM_005268170 XM_005268172 XM_005268173 XM_005268174 XM_005268175 XM_005268177 XM_005268178 XM_005268179 XM_005268180 XM_005268181 XM_005268182 XM_006720301 XM_011537282 XM_011537283 XM_011537284 XM_011537285 XM_011537286 XP_005268224 XP_005268225 XP_005268226 XP_005268227 XP_00…	overlaps exon downstream	inside	110	overlaps exon downstream	0	1	5	5' UTR	-	3087	NA	8906	68262
	chr1	160051087	160051438	-0.183528	0.734114	12590	29496	29499	4	7	0.126284	1	0.311645	1	KCNJ9	NM_004983 NP_004974 XM_006711305 XM_011509515 XM_011509516 XM_011509517 XM_011509518 XM_011509519 XM_011509520 XP_006711368 XP_011507817 XP_011507818 XP_011507819 XP_011507820 XP_011507821 XP_011507822	overlaps 5'	overlaps 5'	0	overlaps exon upstream	0	1	3	5' UTR	+	7852	NA	3765	32280
	chr20	57485819	57486076	-0.146779	0.733896	111978	408971	408975	5	8	0.238047	1	0.311817	1	GNAS	NM_000516 NM_001077488 NM_001077489 NM_001077490 NM_016592 NM_080425 NM_080426 NP_000507 NP_001070956 NP_001070957 NP_001070958 NP_057676 NP_536350 NP_536351 NR_003259	inside exon	inside	7783	inside exon	0	10	10	overlaps 3'UTR	+	8214	NA	2778	25751
	chr1	976168	977003	-0.146631	0.733153	117	330	334	5	5	0.238814	1	0.312404	1	AGRN	NM_001305275 NM_198576 NP_001292204 NP_940978 XM_005244749 XM_006710635 XM_011541429 XM_011541430 XM_011541431 XP_005244806 XP_006710698 XP_011539731 XP_011539732 XP_011539733 XR_946650	covers exon(s)	inside	20665	covers exon(s)	0	4	36	inside transcription region	+	35996	NA	375790	32246
	chr1	201475451	201476290	0.183114	0.732458	14744	33985	33988	4	14	0.12753	1	0.31296	1	CSRP1	NM_001144773 NM_001193570 NM_001193571 NM_001193572 NM_004078 NP_001180499 NP_001180500 NP_001180501 NP_004069	overlaps exon downstream	inside	97	overlaps exon downstream	0	1	5	5' UTR	-	21101	NA	1465	12227
	chr1	214776764	214776904	0.243594	0.730782	16059	36788	36790	3	12	0.0417683	1	0.314284	1	CENPF	NM_016343 NP_057427 XM_011509082 XM_011509083 XP_011507384 XP_011507385	inside intron	inside	232	inside intron	-99	1	20	5' UTR	+	61382	NA	1063	5489
	chr19	19280969	19281197	-0.182549	0.730194	89761	388996	388999	4	8	0.129243	1	0.314763	1	MEF2BNB-MEF2B	NM_005919 NP_005910 NR_027307 NR_027308	inside intron	inside	22203	inside intron	10297	5	13	5' UTR	-	47024	NA	4207	35254
	chr1	3163985	3164642	-0.145958	0.729792	1079	3058	3062	5	18	0.242307	1	0.315081	1	PRDM16	NM_022114 NM_199454 NP_071397 NP_955533 XM_005244772 XM_005244773 XM_005244774 XM_006710814 XM_011541944 XM_011541945 XP_005244829 XP_005244830 XP_005244831 XP_006710877 XP_011540246 XP_011540247	inside intron	inside	178243	inside intron	-3283	3	17	5' UTR	+	369443	NA	63976	52076
	chr19	41106994	41107573	0.145917	0.729585	91289	393091	393095	5	5	0.242544	1	0.315257	1	LTBP4	NM_001042544 NM_001042545 NM_003573 NP_001036009 NP_001036010 NP_003564 XM_011527376 XM_011527377 XM_011527378 XM_011527379 XM_011527380 XM_011527381 XM_011527382 XM_011527383 XM_011527384 XM_011527385 XM_011527386 XM_011527387 XP_011525678 XP_011525679 XP_011525680 XP_011525681 XP_011525682 XP_011525683 XP_011525684 XP_011525685 XP_011525686 XP_011525687 XP_011525688 XP_011525689	overlaps 5'	overlaps 5'	0	covers exon(s)	0	1	31	overlaps 5' UTR	+	28448	NA	8425	65080
	chr6	5026164	5026552	0.145839	0.729193	147480	136793	136797	5	5	0.242965	1	0.315565	1	RPP40	NM_001286132 NM_001286133 NM_006638 NP_001273061 NP_001273062 NP_006629 XM_011514253 XP_011512555 XR_926031	upstream	upstream	21893	NA	NA	NA	8	NA	-	8991	NA	10799	6005
	chr5	180596373	180597246	0.145292	0.726458	146840	135343	135347	5	8	0.245893	1	0.317778	1	OR2V2	NM_206880 NP_996763	downstream	downstream	14430	NA	NA	NA	1	NA	+	947	NA	285659	27018
	chr1	207817838	207818423	0.14522	0.726102	15542	35712	35716	5	12	0.246291	1	0.318083	1	CR1L	NM_175710 NP_783641	promoter	promoter	35	NA	NA	NA	12	NA	+	72578	NA	1379	11099
	chr16	83986702	83986941	0.145164	0.725819	72031	344028	344032	5	5	0.246594	1	0.318313	1	OSGIN1	NM_013370 NM_182980 NM_182981 NP_892026	overlaps 5'	overlaps 5'	0	overlaps exon upstream	0	1	6	5' UTR	+	13110	NA	29948	28363
	chr6	31939224	31939546	0.145069	0.725346	150081	147597	147601	5	106	0.247102	1	0.318719	1	STK19	NM_004197 NM_032454 NP_004188 NP_115830 NR_026717	inside intron	inside	272	inside intron	99	2	8	5' UTR	+	10271	NA	8859	68042
	chr1	178512141	178512616	-0.241313	0.723938	13739	31993	31995	3	10	0.0435185	1	0.31988	1	TEX35	NM_001170722 NM_001170723 NM_001170724 NM_032126 NP_001164193 NP_001164194 NP_001164195 NP_115502	inside intron	inside	29929	inside intron	-1027	14	16	inside transcription region	+	35522	NA	84066	64720
	chr6	29012269	29013336	0.144556	0.722782	149427	141823	141827	5	5	0.249807	1	0.320817	1	OR2W1	NM_030903 NP_112165	overlaps 5'	overlaps 5'	0	overlaps exon upstream	0	1	1	overlaps 5' UTR	-	962	NA	26692	24553
	chr19	11784672	11784774	0.144439	0.722196	88473	385463	385467	5	15	0.25042	1	0.321306	1	ZNF833P	NM_001013691 NR_028594	inside intron	inside	34081	inside intron	4360	7	10	inside transcription region	+	46793	NA	401898	34229
	chr10	2978022	2978190	0.24059	0.721769	19002	222885	222887	3	6	0.0441108	1	0.32167	1	PFKP	NM_001242339 NM_002627 NP_001229268 NP_002618 XM_005252465 XM_005252466 XM_005252467 XM_006717449 XP_005252522 XP_005252523 XP_005252524 XP_006717512	upstream	upstream	131522	NA	NA	NA	22	NA	+	69285	NA	5214	41023
	chr17	76171191	76171845	-0.144228	0.721139	82104	368948	368952	5	5	0.251567	1	0.322215	1	TK1	NM_003258 NP_003249	overlaps exon upstream	inside	11440	overlaps exon upstream	0	6	7	inside transcription region	-	13125	NA	7083	56671
	chr14	105738592	105739124	0.144049	0.720247	58913	314619	314623	5	5	0.252544	1	0.322987	1	BRF1	NM_001242786 NM_001242787 NM_001242788 NM_001242789 NM_001242790 NM_001519 NM_145685 NM_145696 NP_001229715 NP_001229716 NP_001229717 NP_001229718 NP_001229719 NP_001510 NP_663718 XM_005267561 XM_005267563 XM_006720123 XM_011536672 XM_011536673 XM_011536674 XP_005267618 XP_005267620 XP_006720186 XP_011534974 XP_011534975 XP_011534976	overlaps exon downstream	inside	28205	overlaps exon downstream	0	3	4	inside transcription region	-	44806	NA	2972	28041
	chr6	160211355	160211477	-0.143722	0.718612	156787	164936	164940	5	21	0.254328	1	0.324347	1	MRPL18	NM_014161 NP_054880 XM_006715466 XP_006715529	inside intron	inside	333	inside intron	222	2	5	inside transcription region	+	8439	NA	29074	27681
	chr3	46887195	46887973	0.143683	0.718414	120349	78588	78592	5	5	0.25455	1	0.324526	1	MYL3	NM_000258 NP_000249	downstream	downstream	17000	NA	NA	NA	7	NA	-	5616	NA	4634	36946
	chr15	65197576	65198005	-0.143668	0.71834	62224	321846	321850	5	5	0.254637	1	0.324595	1	ANKDD1A	NM_182703 NP_874362	upstream	upstream	6096	NA	NA	NA	8	NA	+	19682	NA	348094	31031
	chr13	22615049	22615334	0.14366	0.718301	48516	291499	291503	5	5	0.254681	1	0.324625	1	LINC00424	NR_047040	upstream	upstream	162750	NA	NA	NA	2	NA	-	5364	NA	100874182	3421
	chr5	140474401	140475049	0.179497	0.717986	143698	128407	128410	4	10	0.138804	1	0.324887	1	PCDHB2	NM_018936 NP_061759	inside exon	inside	164	inside exon	0	1	1	inside transcription region	+	2727	NA	56133	46680
	chr13	24152135	24152779	-0.179274	0.717096	48600	291665	291668	4	17	0.139549	1	0.325671	1	TNFRSF19	NM_001204458 NM_001204459 NM_018647 NM_148957 NP_001191387 NP_001191388 NP_061117 NP_683760 XM_005266445 XM_005266446 XM_011535146 XP_005266502 XP_005266503 XP_011533448	inside intron	inside	7626	inside intron	-7147	1	8	5' UTR	+	105735	NA	55504	45031
	chr7	47579217	47580247	-0.143376	0.716882	162136	177953	177957	5	5	0.256198	1	0.325844	1	TNS3	NM_022748 NP_073585 XM_011515476 XM_011515477 XM_011515478 XM_011515479 XM_011515480 XM_011515481 XM_011515482 XM_011515483 XM_011515484 XP_011513778 XP_011513779 XP_011513780 XP_011513781 XP_011513782 XP_011513783 XP_011513784 XP_011513785 XP_011513786	inside intron	inside	41495	inside intron	-10471	2	31	5' UTR	-	306990	NA	64759	53431
	chr5	145215169	145215784	0.179094	0.716376	144135	129550	129553	4	14	0.140117	1	0.326279	1	PRELID2	NM_138492 NM_182960 NM_205846 NP_612501 NP_892005 NP_995318 XM_011537561 XM_011537562 XM_011537563 XM_011537564 XM_011537565 XM_011537566 XP_011535863 XP_011535864 XP_011535865 XP_011535866 XP_011535867 XP_011535868 XR_944308	promoter	promoter	270	NA	NA	NA	8	NA	-	76317	NA	153768	13505
	chr7	157402263	157402673	-0.143212	0.71606	169035	193133	193137	5	5	0.257087	1	0.326543	1	PTPRN2	NM_002847 NM_130842 NM_130843 NP_002838 NP_570857 NP_570858 XM_011516445 XM_011516446 XM_011516447 XM_011516448 XM_011516449 XP_011514747 XP_011514748 XP_011514749 XP_011514750 XP_011514751	inside intron	inside	977809	inside intron	-5495	15	22	inside transcription region	-	1048732	NA	5799	49621
	chr21	35013827	35014195	-0.179003	0.716013	113215	411878	411881	4	19	0.140411	1	0.326593	1	CRYZL1	NM_145311 NM_145858 NP_665857	overlaps 5'	overlaps 5'	0	covers exon(s)	0	1	3	inside transcription region	-	2109	NA	9946	73247
	chr2	106227122	106227786	-0.143191	0.715955	101067	56013	56017	5	5	0.257207	1	0.326642	1	LOC285000	NR_038891	promoter	promoter	106	NA	NA	NA	4	NA	-	17462	NA	285000	26771
	chr19	2702863	2702898	-0.142978	0.71489	86719	380942	380946	5	10	0.258409	1	0.3276	1	GNG7	NM_052847 NP_443079	promoter	promoter	117	NA	NA	NA	5	NA	-	191528	NA	2788	25768
	chr2	239072199	239073223	-0.142898	0.714491	108427	70875	70879	5	5	0.258847	1	0.327951	1	ILKAP	NM_030768 NM_176799 NP_110395 XM_005246106 XM_006712784 XM_011511946 XP_005246163 XP_006712847 XP_011510248 XR_923033	downstream	downstream	39101	NA	NA	NA	12	NA	-	33281	NA	80895	63104
	chr1	111218079	111218554	-0.142884	0.714419	10148	23447	23451	5	18	0.258925	1	0.328013	1	KCNA3	NM_002232 NP_002223 NR_109845 NR_109846	promoter	promoter	424	NA	NA	NA	1	NA	-	3345	NA	3738	31870
	chr6	41254433	41254997	-0.142609	0.713044	151327	153416	153420	5	5	0.260484	1	0.329276	1	TREM1	NM_001242589 NM_001242590 NM_018643 NP_001229518 NP_001229519 NP_061113 XM_006715117 XM_011514696 XM_011514697 XP_006715180 XP_011512998 XP_011512999	overlaps 5'	overlaps 5'	0	overlaps exon upstream	0	1	3	5' UTR	-	7180	NA	54210	41980
	chr17	7341436	7341936	-0.142598	0.712992	75068	351784	351788	5	8	0.26054	1	0.329317	1	FGF11	NM_001303460 NM_004112 NP_001290389 NP_004103 NR_130156	overlaps 5'	overlaps 5'	0	covers exon(s)	0	1	5	5' UTR	+	6659	NA	2256	18471
	chr5	2739131	2740132	0.142579	0.712894	137719	115893	115897	5	5	0.260651	1	0.329403	1	IRX2	NM_001134222 NM_033267 NP_001127694 NP_150366 XM_011513978 XM_011513979 XP_011512280 XP_011512281	downstream	downstream	11637	NA	NA	NA	5	NA	-	5490	NA	153572	13479
	chr13	48575859	48575927	-0.237166	0.711498	50158	294906	294908	3	12	0.0469937	1	0.330654	1	SUCLA2	NM_003850 NP_003841 XM_011535292 XM_011535293 XP_011533594 XP_011533595 XR_941688	inside intron	inside	36198	inside intron	-4700	3	12	5' UTR	-	95334	NA	8803	67854
	chr11	74178114	74178684	0.177745	0.710982	34836	260637	260640	4	9	0.144673	1	0.331141	1	KCNE3	NM_005472 NP_005463 XM_011544713 XP_011543015	overlaps 5'	overlaps 5'	0	covers exon(s)	0	1	3	5' UTR	-	12714	NA	10008	138
	chr2	119603673	119604313	0.14184	0.709201	101770	57377	57381	5	38	0.264873	1	0.332798	1	EN1	NM_001426 NP_001417	overlaps exon downstream	inside	1446	overlaps exon downstream	0	1	2	inside transcription region	-	6012	NA	2019	16767
	chr12	113495701	113496168	-0.141802	0.709009	45783	284648	284652	5	9	0.265071	1	0.332965	1	DTX1	NM_004416 NP_004407 XM_011538009 XP_011536311	inside exon	inside	39	inside exon	0	1	9	overlaps 5' UTR	+	40171	NA	1840	15817
	chr2	242997499	242998406	0.141752	0.70876	109270	72936	72940	5	5	0.265351	1	0.333194	1	LOC728323	NR_024437 NR_130699 NR_130700 NR_130701 NR_130702	upstream	upstream	32438	NA	NA	NA	7	NA	+	71625	NA	728323	57523
	chr7	74020711	74021054	-0.141743	0.708715	163522	180748	180752	5	5	0.265403	1	0.333234	1	GTF2IRD1	NM_001199207 NM_005685 NM_016328 NP_001186136 NP_005676 NP_057412 XM_006716182 XM_006716183 XM_011516713 XP_006716245 XP_006716246 XP_011515015	downstream	downstream	152591	NA	NA	NA	27	NA	+	148800	NA	9569	71709
	chr20	61447818	61447900	-0.176825	0.707299	112330	409793	409796	4	43	0.147867	1	0.33452	1	COL9A3	NM_001853 NP_001844 XM_011528543 XM_011528544 XM_011528545 XM_011528546 XM_011528547 XP_011526845 XP_011526846 XP_011526847 XP_011526848 XP_011526849 XR_936499	promoter	promoter	514	NA	NA	NA	32	NA	+	24097	NA	1299	10364
	chr11	132934554	132935463	0.176711	0.706844	38569	268399	268402	4	9	0.14829	1	0.33494	1	OPCML	NM_001012393 NM_002545 NP_001012393 NP_002536 XM_005271574 XM_006718846 XM_011542856 XP_005271631 XP_006718909 XP_011541158	inside intron	inside	466940	inside intron	-121648	2	8	inside transcription region	-	1117528	NA	4978	38209
	chr7	27225058	27225123	-0.176638	0.706553	160646	174893	174896	4	41	0.14853	1	0.335213	1	HOXA11-AS	NR_002795	inside exon	inside	31	inside exon	0	1	2	inside transcription region	+	3885	NA	221883	18215
	chr2	240868184	240868631	0.141301	0.706506	108749	71629	71633	5	5	0.267931	1	0.33526	1	MIR4786	NR_039949	downstream	downstream	13880	NA	NA	NA	1	NA	-	79	NA	100616417	3021
	chr15	25490190	25490696	0.14126	0.706301	59464	315922	315926	5	5	0.268158	1	0.335452	1	SNORD115-41	NR_003356	overlaps 5'	overlaps 5'	0	overlaps exon upstream	0	1	1	inside transcription region	+	81	NA	100033815	78
	chr2	242169936	242170211	-0.176163	0.704651	109048	72328	72331	4	7	0.150257	1	0.336988	1	HDLBP	NM_001243900 NM_005336 NM_203346 NP_001230829 NP_005327 NP_976221 XM_005247000 XM_005247001 XM_005247002 XM_005247003 XM_006712475 XM_011511058 XM_011511059 XM_011511060 XM_011511061 XP_005247057 XP_005247058 XP_005247059 XP_005247060 XP_006712538 XP_011509360 XP_011509361 XP_011509362 XP_011509363	overlaps exon downstream	inside	84904	overlaps exon downstream	0	25	28	inside transcription region	-	88433	NA	3069	28663
	chr1	13910224	13910667	-0.176141	0.704562	2887	6918	6921	4	16	0.150331	1	0.337078	1	PDPN	NM_001006624 NM_001006625 NM_006474 NM_198389 NP_001006625 NP_001006626 NP_006465 NP_938203 XM_006710295 XP_006710358	overlaps 5'	overlaps 5'	0	covers exon(s)	0	1	6	overlaps 5' UTR	+	34200	NA	10630	5491
	chr6	31088188	31088434	0.14072	0.7036	149855	145124	145128	5	5	0.271204	1	0.337948	1	PSORS1C1	NM_014068 NP_054787 XM_011547844 XM_011547845 XP_011546146 XP_011546147	inside intron	inside	5580	inside intron	-5519	1	2	inside transcription region	+	25261	NA	170679	15026
	chr19	49575079	49575664	-0.175838	0.70335	92694	396765	396768	4	7	0.151384	1	0.338182	1	KCNA7	NM_031886 NP_114092	overlaps exon downstream	inside	534	overlaps exon downstream	0	1	2	inside transcription region	-	5523	NA	3743	31885
	chr13	113699014	113699526	-0.17583	0.70332	52793	300684	300687	4	15	0.151412	1	0.338214	1	MCF2L	NM_001112732 NM_024979 NP_001106203 NP_079255 XM_005268309 XM_005268314 XM_005268316 XM_011537482 XM_011537483 XM_011537484 XM_011537485 XM_011537486 XM_011537487 XM_011537488 XM_011537489 XM_011537490 XM_011537491 XM_011537492 XM_011537493 XP_005268366 XP_005268371 XP_005268373 XP_011535784 XP_011535785 XP_011535786 XP_011535787 XP_011535788 XP_011535789 XP_011535790 XP_011535791 XP_011535792 XP…	overlaps exon downstream	inside	45	overlaps exon downstream	0	1	20	overlaps 5' UTR	+	42801	NA	23263	20294
	chr1	161860383	161861378	0.140591	0.702955	12865	30175	30179	5	5	0.271938	1	0.338548	1	ATF6	NM_007348 NP_031374 XM_006711224 XM_011509308 XM_011509309 XM_011509310 XP_006711287 XP_011507610 XP_011507611 XP_011507612	inside intron	inside	124349	inside intron	20707	15	16	inside transcription region	+	197826	NA	22926	19067
	chr2	74699836	74700062	-0.140529	0.702645	99505	52606	52610	5	11	0.272305	1	0.338847	1	CCDC142	NM_032779 NP_116168	overlaps 3'	overlaps 3'	10295	overlaps exon downstream	0	9	9	3'UTR	-	10398	NA	84865	66199
	chr3	137728126	137728810	0.140519	0.702597	125187	88555	88559	5	14	0.272359	1	0.338894	1	CLDN18	NM_001002026 NM_016369 NP_001002026 NP_057453	inside intron	inside	10468	inside intron	-10195	1	5	inside transcription region	+	34836	NA	51208	39472
	chr6	33244788	33245128	-0.140389	0.701945	150407	150721	150725	5	61	0.273106	1	0.339504	1	B3GALT4	NM_003782 NP_003773	overlaps 5'	overlaps 5'	0	overlaps exon upstream	0	1	1	5' UTR	+	1685	NA	8705	67560
	chr11	2161383	2161456	0.140148	0.700741	28748	245387	245391	5	58	0.274471	1	0.340655	1	INS-IGF2	NM_001042376 NP_001035835 NR_003512	inside intron	inside	20983	inside intron	-4623	5	7	inside transcription region	-	32097	NA	723961	57260
	chr19	51231557	51232007	0.139871	0.699357	93075	397808	397812	5	5	0.276066	1	0.341968	1	CLEC11A	NM_002975 NP_002966	downstream	downstream	4952	NA	NA	NA	4	NA	+	2376	NA	6320	51671
	chr9	123605229	123605666	0.139851	0.699255	181196	217540	217544	5	5	0.27618	1	0.34206	1	PSMD5	NM_001270427 NM_005047 NP_001257356 NP_005038 XM_011518866 XM_011518867 XP_011517168 XP_011517169	overlaps 5'	overlaps 5'	0	overlaps exon upstream	0	1	9	5' UTR	-	26967	NA	5711	47847
	chr1	29585853	29586414	-0.174689	0.698756	5090	11980	11983	4	12	0.155621	1	0.342544	1	PTPRU	NM_001195001 NM_005704 NM_133177 NM_133178 NP_001181930 NP_005695 NP_573438 NP_573439 XM_006710269 XM_006710270 XM_006710272 XM_006710273 XM_011540458 XP_006710332 XP_006710333 XP_006710335 XP_006710336 XP_011538760	covers exon(s)	inside	22825	covers exon(s)	0	4	30	inside transcription region	+	90297	NA	10076	3179
	chr14	105293760	105293957	-0.174554	0.698217	58767	314305	314308	4	7	0.156142	1	0.343073	1	LINC00638	NR_024396	downstream	downstream	6222	NA	NA	NA	1	NA	+	2517	NA	196872	16186
	chr7	149416452	149416973	0.13963	0.698149	168014	190532	190536	5	5	0.277431	1	0.343145	1	KRBA1	NM_001290187 NM_032534 NP_001277116 NP_115923 XM_011516636 XM_011516637 XM_011516638 XM_011516639 XM_011516640 XM_011516641 XM_011516642 XM_011516643 XP_011514938 XP_011514939 XP_011514940 XP_011514941 XP_011514942 XP_011514943 XP_011514944 XP_011514945	covers exon(s)	inside	4304	covers exon(s)	0	3	18	overlaps 5' UTR	+	19516	NA	84626	65732
	chr3	42977953	42978248	0.174458	0.697832	119963	77709	77712	4	8	0.156511	1	0.343441	1	KRBOX1	NM_001205272 NM_015673 NP_001192201	inside intron	inside	119	inside intron	-5	1	5	5' UTR	+	6449	NA	100506243	2034
	chr9	33750294	33751249	-0.139251	0.696255	178894	213869	213873	5	5	0.279576	1	0.344995	1	PRSS3	NM_001197097 NM_001197098 NM_002771 NM_007343 NP_001184026 NP_001184027 NP_002762 NP_031369 XM_011517965 XP_011516267	overlaps 5'	overlaps 5'	0	covers exon(s)	0	1	5	overlaps 5' UTR	+	48410	NA	5646	46971
	chr6	169018751	169019416	-0.139239	0.696194	157663	166941	166945	5	5	0.279646	1	0.345053	1	SMOC2	NM_001166412 NM_022138 NP_001159884 NP_071421 XM_011536065 XM_011536066 XP_011534367 XP_011534368	inside intron	inside	829	inside intron	-413	1	5	5' UTR	+	50752	NA	64094	52207
	chr3	54121778	54122146	-0.139074	0.695368	121286	81119	81123	5	5	0.28062	1	0.345868	1	CACNA2D3	NM_018398 NP_060868 XM_005265318 XM_011533946 XM_011533947 XM_011533948 XM_011533949 XM_011533950 XM_011533951 XM_011533952 XM_011533953 XM_011533954 XM_011533955 XP_005265375 XP_011532248 XP_011532249 XP_011532250 XP_011532251 XP_011532252 XP_011532253 XP_011532254 XP_011532255 XP_011532256 XP_011532257 XR_427281 XR_427282 XR_940472 XR_940473	upstream	upstream	34547	NA	NA	NA	38	NA	+	951891	NA	55799	46038
	chr10	105428385	105428818	-0.138875	0.694375	25388	236647	236651	5	5	0.281802	1	0.346864	1	SH3PXD2A	NM_014631 NP_055446 XM_005270294 XM_005270295 XM_005270297 XM_005270298 XM_006718079 XM_006718080 XM_011540385 XM_011540386 XM_011540387 XP_005270351 XP_005270352 XP_005270354 XP_005270355 XP_006718142 XP_006718143 XP_011538687 XP_011538688 XP_011538689	overlaps exon upstream	inside	186346	overlaps exon upstream	0	7	14	inside transcription region	-	261380	NA	9644	72008
	chr17	79380400	79380706	-0.138863	0.694313	82957	371286	371290	5	5	0.281875	1	0.346928	1	BAHCC1	NM_001080519 NM_001291324 NM_024696 NP_001278253 XM_006721989 XM_011525061 XM_011525062 XM_011525063 XM_011525064 XP_006722052 XP_011523363 XP_011523364 XP_011523365 XP_011523366	inside intron	inside	6860	inside intron	-6682	2	27	inside transcription region	+	59818	NA	57597	48992
	chr6	118228498	118228650	-0.173156	0.692625	154519	160420	160423	4	14	0.161459	1	0.348576	1	SLC35F1	NM_001029858 NP_001025029 XM_005266865 XP_005266922	promoter	promoter	39	NA	NA	NA	8	NA	+	410150	NA	222553	18339
	chr6	155053894	155054535	0.138459	0.692294	156334	164084	164088	5	5	0.284204	1	0.348903	1	SCAF8	NM_001286188 NM_001286189 NM_001286194 NM_001286199 NM_014892 NP_001273117 NP_001273118 NP_001273123 NP_001273128 NP_055707	overlaps 5'	overlaps 5'	0	overlaps exon upstream	0	1	21	5' UTR	+	100682	NA	22828	18703
	chr14	101526140	101526807	-0.138447	0.692235	58097	312641	312645	5	18	0.284274	1	0.348967	1	MIR154	NR_029704	overlaps 3'	overlaps 3'	48	overlaps exon downstream	0	1	1	inside transcription region	+	83	NA	406946	34585
	chr9	129985863	129987134	-0.138416	0.692081	181686	218322	218326	5	5	0.284456	1	0.349123	1	RALGPS1	NM_001190728 NM_001190729 NM_001190730 NM_014636 NP_001177657 NP_001177658 NP_001177659 NP_055451 XM_006717327 XM_006717328 XM_011519225 XM_011519226 XM_011519227 XM_011519228 XM_011519229 XM_011519230 XM_011519231 XM_011519232 XM_011519233 XM_011519234 XM_011519235 XM_011519236 XM_011519237 XM_011519238 XM_011519239 XM_011519240 XP_006717390 XP_006717391 XP_011517527 XP_011517528 XP_011517529 XP…	downstream	downstream	308810	NA	NA	NA	19	NA	+	308392	NA	9649	72032
	chr12	54422127	54422488	0.138362	0.691809	42500	277440	277444	5	5	0.284783	1	0.349395	1	HOXC6	NM_004503 NM_153693 NP_004494 NP_710160	overlaps 5'	overlaps 5'	0	overlaps exon upstream	0	1	2	overlaps 5' UTR	+	2413	NA	3223	29783
	chr1	66998484	66998812	-0.172765	0.691061	8358	19413	19416	4	12	0.162963	1	0.350129	1	SGIP1	NM_032291 NP_115667 XM_005271264 XM_005271265 XM_005271266 XM_005271268 XM_005271269 XM_005271270 XM_006710961 XM_006710962 XM_006710963 XM_006710964 XM_006710965 XM_006710966 XM_006710967 XM_006710968 XM_006710969 XM_006710971 XM_006710972 XM_006710973 XM_006710974 XM_011542286 XM_011542287 XM_011542288 XM_011542289 XM_011542290 XM_011542291 XM_011542292 XM_011542293 XM_011542294 XM_011542295 XP…	promoter	promoter	1013	NA	NA	NA	25	NA	+	210943	NA	84251	65090
	chr6	30431596	30431704	0.172706	0.690824	149709	143810	143813	4	35	0.163193	1	0.35038	1	HLA-E	NM_005516 NP_005507	upstream	upstream	25479	NA	NA	NA	7	NA	+	3177	NA	3133	29305
	chr2	86565038	86565390	-0.138127	0.690633	100033	53729	53733	5	13	0.286144	1	0.350567	1	REEP1	NM_001164730 NM_001164731 NM_001164732 NM_022912 NP_001158202 NP_001158203 NP_001158204 NP_075063 XM_005264502 XM_005264504 XM_011533043 XM_011533044 XM_011533045 XM_011533046 XP_005264559 XP_005264561 XP_011531345 XP_011531346 XP_011531347 XP_011531348	overlaps 5'	overlaps 5'	0	covers exon(s)	0	1	7	overlaps 5' UTR	-	124086	NA	65055	53950
	chr16	84822712	84823224	-0.13795	0.68975	72178	344350	344354	5	5	0.287228	1	0.351479	1	USP10	NM_001272075 NM_005153 NP_001259004 NP_005144 NR_073577 NR_073578 XM_006721330 XM_006721331 XM_006721332 XM_011523440 XM_011523441 XM_011523442 XM_011523443 XP_006721393 XP_006721394 XP_006721395 XP_011521742 XP_011521743 XP_011521744 XP_011521745	downstream	downstream	89157	NA	NA	NA	14	NA	+	79972	NA	9100	69331
	chr2	85361842	85362480	-0.172397	0.689587	99862	53334	53337	4	8	0.164424	1	0.351643	1	TCF7L1	NM_031283 NP_112573 XM_006712109 XP_006712172	inside intron	inside	1259	inside intron	-268	3	12	inside transcription region	+	176928	NA	83439	64004
	chr10	11784058	11784408	-0.137583	0.687916	19641	224290	224294	5	8	0.289337	1	0.353295	1	ECHDC3	NM_024693 NP_078969 XM_011519689 XP_011517991	overlaps 5'	overlaps 5'	0	overlaps exon upstream	0	1	6	inside transcription region	+	21709	NA	79746	61123
	chr15	74657911	74658244	0.229172	0.687516	63229	323841	323843	3	9	0.0548867	1	0.353719	1	CYP11A1	NM_000781 NM_001099773 NP_000772 NP_001093243	inside intron	inside	1837	inside intron	1413	1	3	inside transcription region	-	22968	NA	1583	13887
	chr17	6555130	6555742	0.13746	0.687301	74911	351171	351175	5	15	0.29007	1	0.353943	1	MED31	NM_016060 NP_057144	promoter	promoter	176	NA	NA	NA	4	NA	-	8321	NA	51003	38906
	chr11	22647642	22648107	-0.137459	0.687296	30555	249866	249870	5	21	0.290077	1	0.353948	1	FANCF	NM_022725 NP_073562	promoter	promoter	255	NA	NA	NA	1	NA	-	3308	NA	2188	17576
	chr6	168396626	168397360	0.137376	0.686879	157469	166460	166464	5	5	0.290539	1	0.354351	1	KIF25	NM_005355 NM_030615 NP_005346 NP_085118 XM_011535802 XM_011535803 XM_011535804 XP_011534104 XP_011534105 XP_011534106	promoter	promoter	2412	NA	NA	NA	3	NA	+	30631	NA	3834	32551
	chr19	45737792	45738115	-0.171675	0.686698	91940	394827	394830	4	10	0.167339	1	0.354541	1	EXOC3L2	NM_138568 NP_612635	promoter	promoter	323	NA	NA	NA	10	NA	-	21590	NA	90332	68884
	chr9	100000026	100000768	-0.137177	0.685887	180444	216372	216376	5	5	0.29172	1	0.355409	1	LOC100499484-C9ORF174	NR_036527 NR_036528 NR_036529	overlaps 5'	overlaps 5'	0	overlaps exon upstream	0	1	51	5' UTR	+	138869	NA	57653	49135
	chr7	1407330	1407571	0.136944	0.684721	158543	169326	169330	5	5	0.293045	1	0.356596	1	MICALL2	NM_024723 NM_182924 NP_891554 XM_011515520 XM_011515521 XM_011515522 XM_011515523 XM_011515524 XP_011513822 XP_011513823 XP_011513824 XP_011513825 XP_011513826 XR_926947	downstream	downstream	74549	NA	NA	NA	11	NA	-	8125	NA	79778	61196
	chr17	37753772	37754424	-0.136905	0.684525	77876	358460	358464	5	10	0.293283	1	0.356798	1	NEUROD2	NM_006160 NP_006151 XM_005257409 XM_011524851 XP_005257466 XP_011523153	downstream	downstream	9751	NA	NA	NA	2	NA	-	4154	NA	4761	37393
	chr8	1080058	1080916	-0.136782	0.683908	169769	194899	194903	5	5	0.293983	1	0.357431	1	ERICH1-AS1	NR_073397	inside intron	inside	392471	inside intron	6382	4	4	inside transcription region	+	400190	NA	619343	51236
	chr2	152830189	152830614	0.136735	0.683675	103453	60546	60550	5	8	0.294256	1	0.357681	1	CACNB4	NM_000726 NM_001005746 NM_001005747 NM_001145798 NP_000717 NP_001005746 NP_001005747 NP_001139270 XM_005246838 XM_006712731 XM_011511795 XM_011511796 XM_011511797 XM_011511798 XM_011511799 XM_011511800 XP_005246895 XP_006712794 XP_011510097 XP_011510098 XP_011510099 XP_011510100 XP_011510101 XP_011510102 XR_923022 XR_923023	overlaps 5'	overlaps 5'	0	overlaps exon upstream	0	1	7	overlaps 5' UTR	-	108184	NA	785	59603
	chr22	45898966	45899736	-0.136669	0.683345	116959	420776	420780	5	8	0.294649	1	0.358019	1	FBLN1	NM_001996 NM_006485 NM_006486 NM_006487 NP_001987 NP_006476 NP_006477 NP_006478	inside intron	inside	247	inside intron	-21	1	17	inside transcription region	+	98295	NA	2192	17589
	chr1	209979624	209980186	-0.1365	0.6825	15711	36041	36045	5	13	0.295627	1	0.358871	1	IRF6	NM_001206696 NM_006147 NP_001193625 NP_006138	promoter	promoter	104	NA	NA	NA	9	NA	-	20552	NA	3664	31648
	chr5	60240891	60241003	-0.136389	0.681947	139904	120299	120303	5	15	0.296298	1	0.359473	1	NDUFAF2	NM_174889 NP_777549	overlaps 5'	overlaps 5'	0	overlaps exon upstream	0	1	4	5' UTR	+	207908	NA	91942	69919
	chr5	3536171	3536536	0.170475	0.681899	137800	116113	116116	4	8	0.172307	1	0.359525	1	LINC01019	NR_033898	overlaps 5'	overlaps 5'	0	overlaps exon upstream	0	1	5	inside transcription region	-	118942	NA	285577	26989
	chr14	24899109	24899306	-0.227273	0.68182	53808	303403	303405	3	12	0.0570252	1	0.35961	1	KHNYN	NM_001290256 NM_001290257 NM_015299 NP_001277185 NP_001277186 NP_056114 XM_005267474 XM_005267476 XM_011536590 XP_005267531 XP_005267533 XP_011534892 XR_943407	overlaps 5'	overlaps 5'	0	covers exon(s)	0	1	8	5' UTR	+	11387	NA	23351	20684
	chr8	116660311	116661063	0.136184	0.680918	175784	207431	207435	5	5	0.29754	1	0.360593	1	TRPS1	NM_001282902 NM_001282903 NM_014112 NP_001269831 NP_001269832 NP_054831 XM_005251049 XM_006716625 XM_011517264 XM_011517265 XM_011517266 XM_011517267 XM_011517268 XP_005251106 XP_006716688 XP_011515566 XP_011515567 XP_011515568 XP_011515569 XP_011515570	inside intron	inside	20165	inside intron	19708	1	7	5' UTR	-	260504	NA	7227	57252
	chr12	16757954	16758112	-0.136162	0.680812	40376	272481	272485	5	26	0.297683	1	0.360714	1	LMO3	NM_001001395 NM_001243609 NM_001243610 NM_001243611 NM_001243612 NM_001243613 NM_018640 NP_001001395 NP_001230538 NP_001230539 NP_001230540 NP_001230541 NP_001230542 NP_061110 NR_045012 NR_045013 NR_045014 XM_006719110 XM_006719111 XM_011520762 XM_011520763 XM_011520764 XM_011520765 XP_006719173 XP_006719174 XP_011519064 XP_011519065 XP_011519066 XP_011519067	inside intron	inside	4646	inside intron	887	2	6	inside transcription region	-	61452	NA	55885	46309
	chr10	114925166	114925750	-0.136018	0.680091	25829	237494	237498	5	5	0.29856	1	0.361504	1	TCF7L2	NM_001146274 NM_001146283 NM_001146284 NM_001146285 NM_001146286 NM_001198525 NM_001198526 NM_001198527 NM_001198528 NM_001198529 NM_001198530 NM_001198531 NM_030756 NP_001139746 NP_001139755 NP_001139756 NP_001139757 NP_001139758 NP_001185454 NP_001185455 NP_001185456 NP_001185457 NP_001185458 NP_001185459 NP_001185460 NP_110383 XM_005270071 XM_005270073 XM_005270074 XM_005270075 XM_005270077 XM…	overlaps exon upstream	inside	35774	overlaps exon upstream	0	12	12	3'UTR	+	38044	NA	6934	56242
	chr1	166890293	166890644	-0.136013	0.680064	13143	30735	30739	5	5	0.298595	1	0.361534	1	ILDR2	NM_199351 NP_955383 XM_006711308 XM_006711309 XM_006711314 XM_011509526 XM_011509527 XM_011509528 XM_011509529 XM_011509530 XP_006711371 XP_006711372 XP_006711377 XP_011507828 XP_011507829 XP_011507830 XP_011507831 XP_011507832	overlaps exon upstream	inside	53917	overlaps exon upstream	0	9	10	inside transcription region	-	62120	NA	387597	32715
	chr10	135191613	135191639	-0.170008	0.680031	27958	243011	243014	4	30	0.174291	1	0.361569	1	PAOX	NM_152911 NM_207125 NM_207126 NM_207127 NM_207128 NM_207129 NP_690875 NP_997010 NP_997011 NR_109763 NR_109764 NR_109765 NR_109766	promoter	promoter	1102	NA	NA	NA	7	NA	+	12457	NA	196743	16175
	chr3	44038990	44039509	0.135962	0.679811	120043	77871	77875	5	15	0.298905	1	0.361802	1	MIR138-1	NR_029700	upstream	upstream	116195	NA	NA	NA	1	NA	+	98	NA	406929	34569
	chr10	99331332	99332592	-0.135913	0.679565	24665	234574	234578	5	5	0.299193	1	0.362057	1	ANKRD2	NM_001129981 NM_001291218 NM_001291219 NM_020349 NP_001123453 NP_001278147 NP_001278148 NP_065082	overlaps 5'	overlaps 5'	0	overlaps exon upstream	0	1	8	overlaps 5' UTR	+	11385	NA	26287	24247
	chr2	106055006	106055507	0.135909	0.679547	101054	55995	55999	5	5	0.299219	1	0.362078	1	FHL2	NM_001039492 NM_001450 NM_201555 NM_201556 NM_201557 NP_001034581 NP_001441 NP_963849 NP_963851 XM_005263902 XM_005263906 XM_011510798 XM_011510799 XM_011510800 XP_005263959 XP_005263963 XP_011509100 XP_011509101 XP_011509102	overlaps 5'	overlaps 5'	0	overlaps exon upstream	0	1	6	5' UTR	-	77947	NA	2274	18582
	chr2	6072744	6072981	-0.169869	0.679477	95087	43426	43429	4	7	0.174874	1	0.362152	1	LINC01105	NR_026832	overlaps 5'	overlaps 5'	0	overlaps exon upstream	0	1	2	inside transcription region	+	47531	NA	150622	13015
	chr12	133131658	133132641	0.135843	0.679217	48026	290236	290240	5	5	0.29962	1	0.362435	1	FBRSL1	NM_001142641 NP_001136113 XM_005266171 XM_005266173 XM_005266175 XM_005266176 XM_005266177 XM_005266181 XM_006719741 XM_006719742 XM_011534803 XM_011534804 XM_011534805 XM_011534806 XM_011534807 XM_011534808 XM_011534809 XM_011534810 XM_011534811 XM_011534812 XM_011534813 XM_011534814 XM_011534815 XM_011534816 XM_011534817 XP_005266228 XP_005266230 XP_005266232 XP_005266233 XP_005266234 XP_005266…	inside intron	inside	64501	inside intron	-7039	5	17	inside transcription region	+	94616	NA	57666	49170
	chr12	2338945	2339614	0.135822	0.679108	39039	269425	269429	5	5	0.299745	1	0.362536	1	CACNA1C	NM_000719 NM_001129827 NM_001129829 NM_001129830 NM_001129831 NM_001129832 NM_001129833 NM_001129834 NM_001129835 NM_001129836 NM_001129837 NM_001129838 NM_001129839 NM_001129840 NM_001129841 NM_001129842 NM_001129843 NM_001129844 NM_001129846 NM_001167623 NM_001167624 NM_001167625 NM_199460 NP_000710 NP_001123299 NP_001123301 NP_001123302 NP_001123303 NP_001123304 NP_001123305 NP_001123306 NP_00…	inside intron	inside	109454	inside intron	-109348	1	46	5' UTR	+	577624	NA	775	59290
	chr19	4172961	4173482	0.135792	0.678961	87144	381999	382003	5	5	0.299933	1	0.362707	1	CREB3L3	NM_001271995 NM_001271996 NM_001271997 NM_032607 NP_001258924 NP_001258925 NP_001258926 NP_115996	overlaps 3'	overlaps 3'	19363	overlaps exon downstream	0	9	9	3'UTR	+	19453	NA	84699	65926
	chr16	89920590	89921102	0.135762	0.67881	73711	348094	348098	5	5	0.300117	1	0.362875	1	SPIRE2	NM_032451 NP_115827 XM_006721305 XM_006721306 XM_006721307 XM_011523379 XM_011523380 XM_011523381 XM_011523382 XM_011523383 XM_011523384 XM_011523385 XP_006721368 XP_006721369 XP_006721370 XP_011521681 XP_011521682 XP_011521683 XP_011521684 XP_011521685 XP_011521686 XP_011521687 XR_933461	covers exon(s)	inside	3878	covers exon(s)	0	3	13	inside transcription region	+	21015	NA	84501	65547
	chr4	109087312	109088043	0.13565	0.678248	133740	107138	107142	5	9	0.300764	1	0.363469	1	LEF1	NM_001130713 NM_001130714 NM_001166119 NM_016269 NP_001124185 NP_001124186 NP_001159591 NP_057353 XM_005263046 XM_005263047 XM_005263048 XM_006714233 XP_005263103 XP_005263104 XP_005263105 XP_006714296	covers exon(s)	inside	2069	covers exon(s)	0	1	11	inside transcription region	-	105333	NA	51176	39386
	chr2	43454950	43455048	0.169507	0.678028	97554	48411	48414	4	36	0.176432	1	0.363708	1	LINC01126	NM_178529 NR_027251	inside exon	inside	600	inside exon	0	1	1	inside transcription region	+	1644	NA	100129726	450
	chr1	28655366	28655431	-0.135481	0.677407	4984	11665	11669	5	9	0.30176	1	0.364371	1	MED18	NM_001127350 NM_017638 NP_001120822 NP_060108 XM_005245914 XP_005245971	promoter	promoter	82	NA	NA	NA	3	NA	+	6348	NA	54797	42827
	chr19	59024873	59025573	0.135408	0.677041	94407	401437	401441	5	5	0.302187	1	0.364775	1	ZBTB45	NM_032792 NP_116181 XM_005259341 XM_005259342 XM_006723445 XP_005259398 XP_005259399 XP_006723508	overlaps 3'	overlaps 3'	5615	overlaps exon downstream	0	3	3	overlaps 3'UTR	-	6291	NA	84878	66248
	chr17	80372493	80372534	0.225403	0.67621	83309	372459	372461	3	8	0.0592117	1	0.36565	1	OGFOD3	NM_024648 NM_175902 NP_078924 NP_787098 NR_033265 XR_430034 XR_933941 XR_933942	inside intron	inside	3979	inside intron	747	2	10	inside transcription region	-	29427	NA	79701	60982
	chr6	168811930	168812152	-0.225241	0.675723	157613	166796	166798	3	15	0.0594056	1	0.36619	1	SMOC2	NM_001166412 NM_022138 NP_001159884 NP_071421 XM_011536065 XM_011536066 XP_011534367 XP_011534368	upstream	upstream	29679	NA	NA	NA	13	NA	+	226843	NA	64094	52205
	chr12	96350519	96350795	0.135138	0.675688	44596	282029	282033	5	5	0.303803	1	0.366226	1	AMDHD1	NM_152435 NP_689648	overlaps exon downstream	inside	13448	overlaps exon downstream	0	3	8	inside transcription region	+	25299	NA	144193	11868
	chr5	86564070	86564371	-0.168914	0.675657	141095	122753	122756	4	13	0.179054	1	0.366255	1	RASA1	NM_002890 NM_022650 NP_002881 NP_072179 XM_011543525 XM_011543526 XM_011543527 XP_011541827 XP_011541828 XP_011541829	inside exon	inside	0	inside exon	0	1	26	inside transcription region	+	123673	NA	5921	50247
	chr20	34241828	34242979	0.135112	0.675558	110773	405518	405522	5	5	0.303958	1	0.366365	1	CPNE1	NM_001198863 NM_003915 NM_152925 NM_152926 NM_152927 NM_152928 NM_152930 NM_152931 NP_001185792 NP_003906 NP_690902 NP_690903 NP_690904 NP_690905 NR_037188	inside intron	inside	19560	inside intron	144	6	9	inside transcription region	-	42306	NA	8904	68249
	chr13	113464041	113464412	0.135099	0.675495	52684	300320	300324	5	9	0.304032	1	0.36644	1	ATP11A	NM_015205 NM_032189 NP_056020 NP_115565 XM_005268299 XM_005268300 XM_005268301 XM_005268303 XM_005268305 XM_005268306 XM_006719965 XM_011537478 XM_011537479 XM_011537480 XM_011537481 XP_005268356 XP_005268357 XP_005268358 XP_005268360 XP_005268362 XP_005268363 XP_006720028 XP_011535780 XP_011535781 XP_011535782 XP_011535783 XR_944275	inside intron	inside	24592	inside intron	520	4	23	5' UTR	+	75663	NA	23250	20235
	chr16	68117991	68118822	0.168837	0.675347	70913	341697	341700	4	14	0.179374	1	0.366593	1	NFATC3	NM_004555 NM_173163 NM_173164 NM_173165 NP_004546 NP_775186 NP_775188	overlaps 5'	overlaps 5'	0	overlaps exon upstream	0	1	10	5' UTR	+	144481	NA	4775	37454
	chr17	77375461	77375842	0.135013	0.675065	82366	369591	369595	5	5	0.304544	1	0.366889	1	RBFOX3	NM_001025448 NM_001082575 NP_001076044 XM_011524359 XM_011524360 XM_011524361 XM_011524362 XM_011524363 XM_011524364 XM_011524365 XM_011524366 XM_011524367 XM_011524368 XP_011522661 XP_011522662 XP_011522663 XP_011522664 XP_011522665 XP_011522666 XP_011522667 XP_011522668 XP_011522669 XP_011522670	inside intron	inside	44360	inside intron	43946	1	3	inside transcription region	-	189390	NA	146713	12265
	chr12	121711847	121712245	-0.134644	0.673218	46489	286438	286442	5	5	0.30674	1	0.368909	1	CAMKK2	NM_001270485 NM_001270486 NM_006549 NM_153499 NM_153500 NM_172214 NM_172215 NM_172216 NM_172226 NP_001257414 NP_001257415 NP_006540 NP_705719 NP_705720 NP_757363 NP_757364 NP_757365 NP_757380 XM_005253822 XM_005253823 XM_005253824 XM_011537762 XM_011537763 XM_011537764 XM_011537765 XP_005253879 XP_005253880 XP_005253881 XP_011536064 XP_011536065 XP_011536066 XP_011536067	overlaps 3'	overlaps 3'	22311	overlaps exon downstream	0	3	3	overlaps 3'UTR	-	22697	NA	10645	5556
	chr21	37442104	37442385	0.224403	0.673208	113312	412111	412113	3	6	0.0604323	1	0.368919	1	CBR1	NM_001286789 NM_001757 NP_001273718 NP_001748	overlaps 5'	overlaps 5'	0	overlaps exon upstream	0	1	3	5' UTR	+	3179	NA	873	67646
	chr11	49579997	49580310	0.134526	0.672629	31963	253022	253026	5	5	0.30744	1	0.369553	1	LOC440040	NR_027044	overlaps 5'	overlaps 5'	0	covers exon(s)	0	1	7	5' UTR	+	251889	NA	440040	36028
	chr19	58193071	58193150	-0.223902	0.671705	94241	400921	400923	3	11	0.0610583	1	0.370584	1	ZNF776	NM_173632 NP_775903	promoter	promoter	187	NA	NA	NA	3	NA	+	76190	NA	284309	26500
	chr1	152086623	152087315	-0.134241	0.671205	11544	26799	26803	5	5	0.309136	1	0.371137	1	TCHH	NM_007113 NP_009044	inside intron	inside	30391	inside intron	-35	2	3	5' UTR	-	38913	NA	7062	56594
	chr7	544525	544924	0.134169	0.670845	158133	168119	168123	5	5	0.30955	1	0.371546	1	PDGFA	NM_002607 NM_033023 NP_002598 NP_148983 XM_011515415 XM_011515416 XM_011515417 XM_011515418 XM_011515419 XP_011513717 XP_011513718 XP_011513719 XP_011513720 XP_011513721	inside intron	inside	8180	inside intron	-3645	3	3	inside transcription region	-	12689	NA	5154	40347
	chr1	214725800	214725918	-0.167667	0.670667	16054	36771	36774	4	16	0.184585	1	0.371755	1	PTPN14	NM_005401 NP_005392 XR_247032	promoter	promoter	776	NA	NA	NA	19	NA	-	202985	NA	5784	49523
	chr1	227748003	227748719	0.1341	0.670498	16867	38419	38423	5	5	0.309957	1	0.371945	1	ZNF678	NM_032755 NM_178549 NP_848644 NR_033184 NR_102302	upstream	upstream	2501	NA	NA	NA	4	NA	+	98944	NA	339500	30354
	chr7	27178861	27179432	-0.133982	0.669908	160621	174665	174669	5	5	0.31066	1	0.372611	1	HOXA-AS3	NR_038831 NR_038832	promoter	promoter	551	NA	NA	NA	3	NA	+	15564	NA	100133311	783
	chr11	118826709	118827529	0.133783	0.668916	37214	265605	265609	5	5	0.31186	1	0.373714	1	UPK2	NM_006760 NP_006751	overlaps 5'	overlaps 5'	0	covers exon(s)	0	2	5	overlaps 5' UTR	+	2261	NA	7379	58200
	chr21	40759534	40759694	0.133683	0.668414	113506	412588	412592	5	5	0.312442	1	0.37427	1	WRB	NM_001146218 NM_004627 NP_001139690 NP_004618 XM_005261059 XM_005261060 XM_005261061 XM_011529744 XM_011529745 XP_005261116 XP_005261117 XP_005261118 XP_011528046 XP_011528047	overlaps 5'	overlaps 5'	0	overlaps exon upstream	0	1	5	inside transcription region	+	10123	NA	7485	58628
	chr3	33481853	33481935	-0.167066	0.668264	119429	76544	76547	4	10	0.187319	1	0.374445	1	UBP1	NM_001128160 NM_001128161 NM_014517 NP_001121632 NP_001121633 NP_055332 XM_011534077 XP_011532379 XR_940498	overlaps 5'	overlaps 5'	0	overlaps exon upstream	0	1	17	5' UTR	-	52068	NA	7342	58109
	chr16	89674435	89675127	0.133636	0.668182	73636	347908	347912	5	5	0.312719	1	0.374543	1	DPEP1	NM_001128141 NM_004413 NP_001121613 NP_004404 XM_005256285 XM_005256286 XM_011522925 XM_011522926 XP_005256342 XP_005256343 XP_011521227 XP_011521228	upstream	upstream	4589	NA	NA	NA	11	NA	+	25123	NA	1800	15686
	chr16	89640906	89641360	0.167035	0.668142	73623	347871	347874	4	12	0.187458	1	0.374589	1	CPNE7	NM_014427 NM_153636 NP_055242 NP_705900 XM_011522999 XM_011523000 XM_011523001 XP_011521301 XP_011521302 XP_011521303	promoter	promoter	816	NA	NA	NA	17	NA	+	21478	NA	27132	25142
	chr5	140530222	140530606	0.166681	0.666725	143713	128473	128476	4	10	0.189107	1	0.376215	1	PCDHB6	NM_001303145 NM_018939 NP_001290074 NP_061762	inside exon	inside	383	inside exon	0	1	1	inside transcription region	+	3029	NA	56130	46677
	chr10	134594987	134595446	0.166584	0.666336	27664	241980	241983	4	10	0.189526	1	0.376655	1	INPP5A	NM_005539 NP_005530 XM_011539768 XP_011538070 XR_945735	overlaps exon upstream	inside	173568	overlaps exon upstream	0	12	13	overlaps 3'UTR	+	175565	NA	3632	31555
	chr19	21646006	21646781	-0.13324	0.666202	89927	389491	389495	5	5	0.315086	1	0.376818	1	LINC00664	NR_037194	upstream	upstream	19395	NA	NA	NA	14	NA	+	16520	NA	400680	33891
	chr19	35790951	35791409	0.132815	0.664077	90460	390841	390845	5	5	0.317648	1	0.379253	1	MAG	NM_001199216 NM_002361 NM_080600 NP_001186145 NP_002352 NP_542167	covers exon(s)	inside	7962	covers exon(s)	0	6	12	inside transcription region	+	37144	NA	4099	34765
	chr13	22392755	22393127	0.132804	0.664018	48497	291471	291475	5	5	0.317714	1	0.379316	1	LINC00424	NR_047040	downstream	downstream	59172	NA	NA	NA	2	NA	-	5364	NA	100874182	3421
	chr2	242616758	242617028	-0.132795	0.663974	109126	72531	72535	5	5	0.317764	1	0.379365	1	DTYMK	NM_001165031 NM_012145 NP_001158503 NP_036277 NR_033255	covers exon(s)	inside	9355	covers exon(s)	0	4	5	inside transcription region	-	11226	NA	1841	15821
	chr8	144921531	144922104	0.132649	0.663247	177914	211772	211776	5	13	0.318637	1	0.380201	1	NRBP2	NM_178564 NP_848659 XM_011517007 XM_011517008 XM_011517009 XM_011517010 XM_011517011 XM_011517012 XM_011517013 XP_011515309 XP_011515310 XP_011515311 XP_011515312 XP_011515313 XP_011515314 XP_011515315 XR_928327	overlaps two exons	inside	98	overlaps two exons	0	2	13	5' UTR	-	6432	NA	340371	30525
	chr5	175084085	175084743	-0.132533	0.662667	145929	133197	133201	5	5	0.319336	1	0.380893	1	HRH2	NM_001131055 NM_022304 NP_001124527 NP_071640 XM_005265904 XM_006714864 XM_006714865 XM_011534548 XM_011534549 XP_005265961 XP_006714927 XP_006714928 XP_011532850 XP_011532851 XR_245274	promoter	promoter	297	NA	NA	NA	3	NA	+	28205	NA	3274	29888
	chr7	1733976	1734325	-0.132356	0.661781	158676	169744	169748	5	9	0.320393	1	0.381903	1	ELFN1	NM_001128636 NP_001122108 XM_006715725 XM_006715726 XM_006715727 XM_011515397 XM_011515398 XM_011515399 XM_011515400 XM_011515401 XP_006715788 XP_006715789 XP_006715790 XP_011513699 XP_011513700 XP_011513701 XP_011513702 XP_011513703	upstream	upstream	14473	NA	NA	NA	2	NA	+	38792	NA	392617	33492
	chr2	234384950	234385625	0.16532	0.661281	107826	69720	69723	4	12	0.19549	1	0.382493	1	USP40	NM_018218 NP_060688 XM_006712612 XM_011511396 XM_011511397 XM_011511398 XM_011511399 XM_011511400 XM_011511401 XM_011511402 XP_006712675 XP_011509698 XP_011509699 XP_011509700 XP_011509701 XP_011509702 XP_011509703 XP_011509704	inside exon	inside	88611	inside exon	0	31	31	3'UTR	-	90071	NA	55230	44359
	chr1	245727127	245727658	-0.132066	0.660329	18194	41181	41185	5	5	0.322159	1	0.383572	1	KIF26B	NM_018012 NP_060482 XM_011544214 XM_011544215 XM_011544216 XM_011544217 XM_011544218 XP_011542516 XP_011542517 XP_011542518 XP_011542519 XP_011542520	inside intron	inside	52823	inside intron	-22874	2	9	inside transcription region	+	177805	NA	55083	43826
	chr7	27150031	27150598	-0.131884	0.659418	160608	174571	174575	5	5	0.323284	1	0.384664	1	HOXA3	NM_030661 NM_153631 NM_153632 NP_109377 NP_705895 XM_005249730 XM_005249731 XM_005249732 XM_006715715 XM_011515343 XP_005249787 XP_005249788 XP_005249789 XP_006715778 XP_011513645	overlaps exon upstream	inside	16041	overlaps exon upstream	0	3	4	overlaps 5' UTR	-	20830	NA	3200	29729
	chr4	714045	714516	-0.13185	0.65925	128627	95902	95906	5	10	0.323473	1	0.384856	1	PCGF3	NM_006315 NP_006306 XM_005272250 XM_005272253 XM_005272254 XM_006713852 XM_011513381 XM_011513382 XM_011513383 XM_011513384 XM_011513385 XP_005272307 XP_005272310 XP_005272311 XP_006713915 XP_011511683 XP_011511684 XP_011511685 XP_011511686 XP_011511687	inside intron	inside	14472	inside intron	9902	2	11	5' UTR	+	64854	NA	10336	4513
	chr11	34535416	34535579	-0.164766	0.659063	31043	251040	251043	4	14	0.198132	1	0.385095	1	ELF5	NM_001243080 NM_001243081 NM_001422 NM_198381 NP_001230009 NP_001230010 NP_001413 NP_938195	promoter	promoter	69	NA	NA	NA	7	NA	-	35005	NA	2001	16460
	chr14	47121033	47121158	0.16469	0.65876	54375	304739	304742	4	9	0.19849	1	0.385461	1	RPL10L	NM_080746 NP_542784	promoter	promoter	5	NA	NA	NA	1	NA	-	808	NA	140801	11559
	chr3	194405973	194406362	-0.164511	0.658044	128080	94612	94615	4	10	0.199358	1	0.386308	1	FAM43A	NM_153690 NP_710157	promoter	promoter	260	NA	NA	NA	1	NA	+	3144	NA	131583	10608
	chr2	241262258	241262732	-0.131531	0.657653	108808	71779	71783	5	5	0.325417	1	0.386764	1	GPC1	NM_002081 NP_002072 XM_011510976 XP_011509278	upstream	upstream	112383	NA	NA	NA	9	NA	+	32380	NA	2817	25876
	chr6	28543514	28543693	0.164388	0.657553	149322	141081	141084	4	10	0.199955	1	0.386885	1	ZBED9	NM_052923 NP_443155 XM_006725471 XM_011514283 XM_011514284 XM_011514285 XM_011514286 XM_011514287 XM_011514288 XM_011547183 XM_011547184 XM_011547185 XM_011547186 XM_011547187 XM_011547188 XP_006725534 XP_011512585 XP_011512586 XP_011512587 XP_011512588 XP_011512589 XP_011512590 XP_011545485 XP_011545486 XP_011545487 XP_011545488 XP_011545489 XP_011545490	inside exon	inside	11419	inside exon	0	3	4	inside transcription region	-	15705	NA	114821	8202
	chr13	103346811	103347391	0.131412	0.657062	51869	298416	298420	5	5	0.326125	1	0.387494	1	METTL21C	NM_001010977 NP_001010977	overlaps 5'	overlaps 5'	0	overlaps exon upstream	0	1	4	overlaps 5' UTR	-	8774	NA	196541	16168
	chr4	57521657	57522632	-0.131231	0.656155	131991	103606	103610	5	11	0.327206	1	0.388591	1	HOPX	NM_001145459 NM_001145460 NM_032495 NM_139211 NM_139212 NP_001138931 NP_001138932 NP_115884 NP_631957 NP_631958 XM_006714051 XM_006714052 XM_011534407 XM_011534408 XP_006714114 XP_006714115 XP_011532709 XP_011532710	covers exon(s)	inside	25240	covers exon(s)	0	3	4	inside transcription region	-	33718	NA	84525	65600
	chr22	46508454	46508604	-0.131058	0.655289	117040	420948	420952	5	5	0.328241	1	0.389635	1	MIRLET7BHG	NM_207477 NR_027033 NR_110479	inside exon	inside	26577	inside exon	0	6	6	inside transcription region	+	27931	NA	400931	33981
	chr19	49685846	49686254	0.130704	0.653521	92732	396868	396872	5	5	0.330297	1	0.391701	1	TRPM4	NM_001195227 NM_017636 NP_001182156 NP_060106 XM_005259017 XM_005259018 XM_011527046 XP_005259074 XP_005259075 XP_011525348	overlaps exon downstream	inside	63	overlaps exon downstream	0	1	14	5' UTR	+	29315	NA	54795	42806
	chr4	7768040	7768660	-0.130482	0.652412	130013	99524	99528	5	5	0.33165	1	0.39306	1	AFAP1-AS1	NM_032654 NR_026892	inside intron	inside	12223	inside intron	5270	2	2	inside transcription region	+	24837	NA	84740	66011
	chr3	187455371	187456323	-0.130439	0.652195	127648	93802	93806	5	18	0.331907	1	0.393325	1	BCL6	NM_001130845 NM_001134738 NM_001706 NM_138931 NP_001124317 NP_001128210 NP_001697 XM_005247694 XM_011513062 XP_005247751 XP_011511364	inside intron	inside	7190	inside intron	-2675	2	10	5' UTR	-	24348	NA	604	50737
	chr10	92913016	92913472	0.217115	0.651346	24166	233433	233435	3	6	0.0704003	1	0.394369	1	NUDT9P1	NR_002779	promoter	promoter	179	NA	NA	NA	1	NA	-	1076	NA	119369	9008
	chr16	22959525	22959868	0.162624	0.650497	68330	335668	335671	4	8	0.208775	1	0.395423	1	HS3ST2	NM_006043 NP_006034 XM_011546001 XM_011546002 XP_011544303 XP_011544304	downstream	downstream	133665	NA	NA	NA	2	NA	+	101799	NA	9956	73272
	chr1	203456818	203457150	-0.129964	0.649821	15035	34642	34646	5	5	0.334802	1	0.396273	1	PRELP	NM_002725 NM_201348 NP_002716 NP_958505	inside exon	inside	11935	inside exon	0	3	3	3'UTR	+	15596	NA	5549	45016
	chr8	101314934	101315560	0.129933	0.649666	175258	206368	206372	5	5	0.334986	1	0.396463	1	RNF19A	NM_001280539 NM_015435 NM_183419 NP_001267468 NP_056250 NP_904355 XM_005250853 XM_011516956 XP_005250910 XP_011515258 XR_928315 XR_928316	overlaps 5'	overlaps 5'	0	covers exon(s)	0	1	2	5' UTR	-	15758	NA	25897	23116
	chr7	107770791	107771757	-0.129918	0.649588	165724	185931	185935	5	5	0.335077	1	0.396553	1	LAMB4	NM_007356 NP_031382 XM_005250232 XM_011515975 XM_011515976 XM_011515977 XM_011515978 XM_011515979 XM_011515980 XP_005250289 XP_011514277 XP_011514278 XP_011514279 XP_011514280 XP_011514281 XP_011514282 XR_927419 XR_927420 XR_927421 XR_927422	overlaps 5'	overlaps 5'	0	overlaps exon upstream	0	1	34	5' UTR	-	106805	NA	22798	18605
	chr16	1397791	1398627	0.12978	0.648898	66152	330613	330617	5	5	0.335909	1	0.397422	1	BAIAP3	NM_001199096 NM_001199097 NM_001199098 NM_001199099 NM_001286464 NM_003933 NP_001186025 NP_001186026 NP_001186027 NP_001186028 NP_001273393 NP_003924 XM_011522728 XM_011522729 XM_011522730 XP_011521030 XP_011521031 XP_011521032	covers exon(s)	inside	11593	covers exon(s)	0	30	33	overlaps 3'UTR	+	13244	NA	8938	68379
	chr6	28226885	28227079	0.162191	0.648763	149261	140842	140845	4	10	0.211012	1	0.397588	1	ZKSCAN4	NM_001304506 NM_019110 NP_001291435 NP_061983 XM_005249095 XM_005249097 XM_005249098 XM_005249100 XM_006715095 XM_011514588 XM_011514589 XM_011514590 XP_005249152 XP_005249154 XP_005249155 XP_005249157 XP_006715158 XP_011512890 XP_011512891 XP_011512892	overlaps 5'	overlaps 5'	0	covers exon(s)	0	1	5	5' UTR	-	14521	NA	387032	32645
	chr10	129245294	129245728	-0.12963	0.648152	26930	239912	239916	5	5	0.336806	1	0.398346	1	DOCK1	NM_001290223 NM_001380 NP_001277152 NP_001371 XM_011539421 XM_011539422 XM_011539423 XM_011539424 XM_011539425 XM_011539426 XP_011537723 XP_011537724 XP_011537725 XP_011537726 XP_011537727 XP_011537728	overlaps exon upstream	inside	110130	overlaps exon upstream	0	23	24	inside transcription region	+	115616	NA	1793	15639
	chr15	29410127	29410447	-0.161945	0.64778	59750	316554	316557	4	9	0.212276	1	0.398801	1	APBA2	NM_001130414 NM_005503 NP_001123886 NP_005494 XM_005254331 XM_006725543 XM_011521488 XM_011521489 XM_011521490 XM_011521491 XM_011521492 XM_011521493 XM_011521494 XM_011521495 XM_011521496 XM_011547395 XM_011547396 XM_011547397 XM_011547398 XM_011547399 XM_011547400 XM_011547401 XM_011547402 XM_011548910 XM_011548911 XM_011548912 XM_011548913 XM_011548914 XM_011548915 XM_011548916 XM_011548917 XM…	inside exon	inside	196284	inside exon	0	13	13	3'UTR	+	196673	NA	321	29745
	chr6	169238138	169238443	-0.12948	0.647401	157690	167013	167017	5	5	0.337694	1	0.399284	1	SMOC2	NM_001166412 NM_022138 NP_001159884 NP_071421 XM_011536065 XM_011536066 XP_011534367 XP_011534368	downstream	downstream	396307	NA	NA	NA	13	NA	+	226843	NA	64094	52205
	chr12	110156245	110156459	-0.129403	0.647017	45459	283875	283879	5	5	0.338164	1	0.399794	1	FAM222A	NM_032829 NP_116218 XM_006719654 XP_006719717	inside intron	inside	4058	inside intron	-3542	1	3	5' UTR	+	56125	NA	84915	66364
	chr6	28550343	28550437	-0.129352	0.646761	149327	141092	141096	5	5	0.338462	1	0.400113	1	ZBED9	NM_052923 NP_443155 XM_006725471 XM_011514283 XM_011514284 XM_011514285 XM_011514286 XM_011514287 XM_011514288 XM_011547183 XM_011547184 XM_011547185 XM_011547186 XM_011547187 XM_011547188 XP_006725534 XP_011512585 XP_011512586 XP_011512587 XP_011512588 XP_011512589 XP_011512590 XP_011545485 XP_011545486 XP_011545487 XP_011545488 XP_011545489 XP_011545490	inside intron	inside	4675	inside intron	-3146	2	4	inside transcription region	-	15705	NA	114821	8202
	chr1	202172535	202172912	0.129218	0.64609	14873	34258	34262	5	5	0.339254	1	0.400977	1	LGR6	NM_001017403 NM_001017404 NM_021636 NP_001017403 NP_001017404 NP_067649 XM_005245404 XM_011509838 XM_011509839 XM_011509840 XM_011509841 XM_011509842 XM_011509843 XM_011509844 XM_011509845 XM_011509846 XP_005245461 XP_011508140 XP_011508141 XP_011508142 XP_011508143 XP_011508144 XP_011508145 XP_011508146 XP_011508147 XP_011508148	overlaps 5'	overlaps 5'	0	overlaps exon upstream	0	1	18	inside transcription region	+	115984	NA	59352	50390
	chr22	37603155	37603819	0.129167	0.645835	116052	418422	418426	5	5	0.339556	1	0.401281	1	SSTR3	NM_001051 NM_001278687 NP_001042 NP_001265616 XM_005261721 XM_006724311 XM_011530348 XM_011530349 XM_011530350 XP_005261778 XP_006724374 XP_011528650 XP_011528651 XP_011528652	inside exon	inside	4534	inside exon	0	2	2	inside transcription region	-	6108	NA	6753	55337
	chr16	66637919	66638293	0.161326	0.645305	70641	340859	340862	4	12	0.215625	1	0.401935	1	CMTM3	NM_001048251 NM_144601 NM_181553 NM_181554 NM_181555 NP_653202 NP_853531 NR_037613 NR_037619 XM_006721131 XM_011522861 XP_006721194 XP_011521163	overlaps 5'	overlaps 5'	0	overlaps exon upstream	0	1	6	5' UTR	+	9567	NA	123920	9471
	chr11	70507825	70508113	-0.129026	0.64513	34381	259585	259589	5	11	0.340387	1	0.402164	1	SHANK2	NM_012309 NM_133266 NP_036441 NP_573573 NR_110766 XM_005277930 XM_005277932 XM_006718478 XM_011544854 XM_011544855 XM_011544856 XM_011544857 XM_011544858 XM_011544859 XP_005277987 XP_005277989 XP_006718541 XP_011543156 XP_011543157 XP_011543158 XP_011543159 XP_011543160 XP_011543161	overlaps 5'	overlaps 5'	0	overlaps exon upstream	0	1	6	overlaps 5' UTR	-	171652	NA	22941	19111
	chr4	148402128	148402574	-0.161274	0.645095	135119	109949	109952	4	11	0.215893	1	0.402209	1	EDNRA	NM_001166055 NM_001256283 NM_001957 NP_001159527 NP_001243212 NP_001948 NR_045958	overlaps exon downstream	inside	59	overlaps exon downstream	0	1	7	5' UTR	+	64037	NA	1909	15971
	chr17	29335153	29336262	0.128906	0.644529	77066	356565	356569	5	5	0.34112	1	0.402941	1	RNF135	NM_001184992 NM_032322 NM_197939 NP_001171921 NP_115698 NP_922921 XM_005258043 XM_006722138 XP_005258100 XP_006722201	downstream	downstream	37197	NA	NA	NA	5	NA	+	28973	NA	84282	65187
	chr6	168857681	168858319	0.161007	0.644029	157624	166840	166843	4	7	0.217358	1	0.403576	1	SMOC2	NM_001166412 NM_022138 NP_001159884 NP_071421 XM_011536065 XM_011536066 XP_011534367 XP_011534368	inside intron	inside	15850	inside intron	-15546	1	13	inside transcription region	+	226843	NA	64094	52206
	chr1	101361718	101362442	0.161	0.644001	9750	22465	22468	4	15	0.217398	1	0.403614	1	SLC30A7	NM_001144884 NM_133496 NP_001138356 NP_598003 XM_011540779 XP_011539081 XR_246237	covers exon(s)	inside	86	covers exon(s)	0	1	11	overlaps 5' UTR	+	85679	NA	148867	12693
	chr11	43290958	43291210	-0.128635	0.643176	31301	251449	251453	5	5	0.342738	1	0.404668	1	HNRNPKP3	NR_033868	promoter	promoter	39	NA	NA	NA	2	NA	-	7865	NA	399881	33764
	chr8	145577701	145578601	0.128574	0.642872	178073	212240	212244	5	10	0.34309	1	0.405067	1	TMEM249	NM_001252402 NM_001252404 NM_001280561 NP_001239331 NP_001239333 NP_001267490 NR_047684	covers exon(s)	inside	668	covers exon(s)	0	4	6	overlaps 5' UTR	-	2383	NA	340393	30537
	chr7	1980117	1980479	-0.1606	0.6424	158776	170042	170045	4	8	0.219595	1	0.405684	1	MAD1L1	NM_001013836 NM_001013837 NM_001304523 NM_001304524 NM_001304525 NM_003550 NP_001013858 NP_001013859 NP_001291452 NP_001291453 NP_001291454 NP_003541 XM_005249877 XM_011515567 XM_011515568 XM_011515569 XM_011515570 XM_011515571 XP_005249934 XP_011513869 XP_011513870 XP_011513871 XP_011513872 XP_011513873	inside intron	inside	292104	inside intron	-3583	17	18	inside transcription region	-	335258	NA	8379	64389
	chr1	17575210	17575607	0.12833	0.641651	3449	8065	8069	5	9	0.344525	1	0.406635	1	PADI3	NM_016233 NP_057317 XM_006710684 XM_011541571 XM_011541572 XM_011548848 XM_011548849 XM_011548850 XP_006710747 XP_011539873 XP_011539874 XP_011547150 XP_011547151 XP_011547152	overlaps 5'	overlaps 5'	0	overlaps exon upstream	0	1	16	5' UTR	+	35134	NA	51702	40724
	chr16	19897155	19897808	-0.16039	0.641561	68111	335206	335209	4	15	0.220704	1	0.406753	1	GPRC5B	NM_001304771 NM_016235 NP_001291700 NP_057319 XM_006721051 XM_006721052 XP_006721114 XP_006721115	promoter	promoter	323	NA	NA	NA	4	NA	-	26539	NA	51704	40732
	chr19	18120614	18120819	0.128253	0.641264	89504	388325	388329	5	5	0.345011	1	0.407143	1	ARRDC2	NM_001025604 NM_001286826 NM_015683 NP_001020775 NP_001273755 NP_056498	inside exon	inside	1637	inside exon	0	5	8	inside transcription region	+	5934	NA	27106	25073
	chr19	52490173	52490310	0.1282	0.640999	93288	398343	398347	5	11	0.345322	1	0.407499	1	ZNF350	NM_021632 NP_067645 XM_011527196 XP_011525498	promoter	promoter	94	NA	NA	NA	5	NA	-	22486	NA	59348	50367
	chr6	31502386	31502471	0.128022	0.640111	149932	145659	145663	5	10	0.346389	1	0.408674	1	DDX39B	NM_004640 NM_080598 NP_004631 NP_542165 NR_037852	inside exon	inside	7454	inside exon	0	4	4	3'UTR	-	8150	NA	7919	60234
	chr17	17712609	17713364	-0.159934	0.639737	76090	354256	354259	4	9	0.223231	1	0.409173	1	RAI1	NM_030665 NP_109590	covers exon(s)	inside	127822	covers exon(s)	0	6	6	overlaps 3'UTR	+	129978	NA	10743	5833
	chr12	124864528	124865130	-0.127931	0.639653	46956	287613	287617	5	5	0.346938	1	0.409287	1	NCOR2	NM_001077261 NM_001206654 NM_006312 NP_001070729 NP_001193583 NP_006303	inside intron	inside	186880	inside intron	-1597	20	33	inside transcription region	-	220900	NA	9612	71864
	chr14	65169664	65170569	0.127916	0.639581	55463	307051	307055	5	16	0.347024	1	0.40938	1	PLEKHG3	NM_015549 NP_056364 XM_005267513 XM_011536624 XM_011536625 XM_011536626 XM_011536627 XM_011536628 XM_011536629 XP_005267570 XP_011534926 XP_011534927 XP_011534928 XP_011534929 XP_011534930 XP_011534931	promoter	promoter	624	NA	NA	NA	15	NA	+	39867	NA	26030	23593
	chr2	242888658	242889699	0.159844	0.639376	109239	72853	72856	4	10	0.223744	1	0.409657	1	RTP5	NM_173821 NP_776182 XM_011510995 XM_011510996 XM_011510997 XM_011546456 XM_011546457 XM_011546458 XP_011509297 XP_011509298 XP_011509299 XP_011544758 XP_011544759 XP_011544760	downstream	downstream	76772	NA	NA	NA	2	NA	+	3596	NA	285093	26789
	chr13	101186116	101186537	-0.127664	0.63832	51785	298234	298238	5	8	0.348497	1	0.411017	1	GGACT	NM_001195087 NM_033110 NP_001182016 NP_149101 XM_005254083 XM_011521129 XP_005254140 XP_011519431	inside intron	inside	54509	inside intron	-1260	3	3	5' UTR	-	58628	NA	87769	67767
	chr14	56047471	56048454	0.127581	0.637907	54914	305848	305852	5	5	0.348963	1	0.41154	1	KTN1	NM_001079521 NM_001079522 NM_001271014 NM_004986 NM_182926 NP_001072989 NP_001072990 NP_001257943 NP_004977 NR_073128 NR_073129 XM_006720138 XM_006720139 XM_006720140 XM_006720141 XM_011536751 XM_011536752 XM_011536753 XP_006720201 XP_006720202 XP_006720203 XP_006720204 XP_011535053 XP_011535054 XP_011535055 XR_943438 XR_943439 XR_943441	inside intron	inside	546	inside intron	-398	1	44	5' UTR	+	104377	NA	3895	33110
	chr6	31691442	31691539	0.127551	0.637755	150001	146488	146492	5	46	0.349141	1	0.411741	1	C6orf25	NM_025260 NM_138272 NM_138273 NM_138274 NM_138275 NM_138276 NM_138277 NP_079536 NP_612116 NP_612117 NP_612118 NP_612119 NP_612121 XM_011514920 XM_011514921 XM_011547318 XM_011547319 XM_011547719 XM_011547720 XM_011548105 XM_011548106 XM_011548304 XM_011548305 XM_011548306 XM_011548489 XM_011548490 XP_011513222 XP_011513223 XP_011545620 XP_011545621 XP_011546021 XP_011546022 XP_011546407 XP_011546…	inside exon	inside	321	inside exon	0	2	5	inside transcription region	+	3364	NA	80739	62807
	chr1	100817839	100818170	0.159281	0.637122	9718	22405	22408	4	8	0.226835	1	0.412581	1	CDC14A	NM_003672 NM_033312 NM_033313 NP_003663 NP_201569 NP_201570 XM_005271294 XM_005271296 XM_011542340 XM_011542341 XM_011542342 XM_011542343 XM_011542344 XM_011542345 XM_011542346 XP_005271351 XP_005271353 XP_011540642 XP_011540643 XP_011540644 XP_011540645 XP_011540646 XP_011540647 XP_011540648	overlaps 5'	overlaps 5'	0	overlaps exon upstream	0	1	17	5' UTR	+	167810	NA	8556	67071
	chr4	154073371	154073616	-0.159101	0.636405	135381	110399	110402	4	18	0.227859	1	0.413553	1	TRIM2	NM_001130067 NM_001302692 NM_001302693 NM_001302694 NM_015271 NP_001123539 NP_001289621 NP_001289622 NP_001289623 NP_056086 XM_006714157 XM_006714158 XM_006714159 XM_006714160 XM_006714161 XM_006714162 XM_006714164 XM_006714165 XM_011531794 XM_011531795 XM_011531796 XM_011531797 XM_011531798 XM_011531799 XP_006714220 XP_006714221 XP_006714222 XP_006714223 XP_006714224 XP_006714225 XP_006714227 XP…	promoter	promoter	654	NA	NA	NA	12	NA	+	186204	NA	23321	20525
	chr10	6962119	6962378	0.127242	0.636208	19415	223745	223749	5	5	0.35097	1	0.413813	1	LINC00707	NR_038291	downstream	downstream	140559	NA	NA	NA	5	NA	+	63308	NA	100507127	2212
	chr6	53412803	53413189	0.127174	0.635871	152347	155671	155675	5	5	0.351353	1	0.414258	1	GCLC	NM_001197115 NM_001498 NP_001184044 NP_001489	upstream	upstream	2876	NA	NA	NA	16	NA	-	47787	NA	2729	25402
	chr14	57272244	57273276	0.126749	0.633744	54996	305971	305975	5	5	0.353843	1	0.41716	1	OTX2	NM_001270523 NM_001270524 NM_001270525 NM_021728 NM_172337 NP_001257452 NP_001257453 NP_001257454 NP_068374 NP_758840 NR_073034 NR_073036	overlaps exon upstream	inside	3918	overlaps exon upstream	0	3	4	5' UTR	-	9769	NA	5015	38319
	chr19	53561386	53561973	-0.12672	0.6336	93423	398728	398732	5	5	0.354008	1	0.417348	1	ERVV-2	NM_001191055 NP_001177984	downstream	downstream	13395	NA	NA	NA	2	NA	+	6389	NA	100271846	997
	chr20	21497429	21498294	-0.158301	0.633206	110145	403887	403890	4	8	0.232401	1	0.417862	1	NKX2-2	NM_002509 NP_002500 XM_006723566 XM_011529237 XP_006723629 XP_011527539 XR_937076 XR_937077 XR_937078 XR_937079	upstream	upstream	2765	NA	NA	NA	2	NA	-	3004	NA	4821	37656
	chr11	64146487	64146871	-0.12656	0.632802	33078	255831	255835	5	5	0.354929	1	0.418408	1	RPS6KA4	NM_001006944 NM_001300802 NM_003942 NP_001006945 NP_001287731 NP_003933 XM_005274380 XM_005274381 XP_005274437 XP_005274438	downstream	downstream	19862	NA	NA	NA	17	NA	+	13062	NA	8986	68541
	chr14	74815085	74815316	-0.126522	0.632609	56189	308540	308544	5	5	0.355154	1	0.41866	1	VRTN	NM_018228 NP_060698 XM_011536910 XM_011536911 XM_011536912 XM_011536913 XP_011535212 XP_011535213 XP_011535214 XP_011535215	overlaps 5'	overlaps 5'	0	overlaps exon upstream	0	1	2	5' UTR	+	11545	NA	55237	44373
	chr19	46273434	46274453	0.158131	0.632524	92070	395211	395214	4	15	0.233368	1	0.418771	1	DMPK	NM_001081560 NM_001081562 NM_001081563 NM_001288764 NM_001288765 NM_001288766 NM_004409 NP_001075029 NP_001075031 NP_001075032 NP_001275693 NP_001275694 NP_001275695 NP_004400	covers exon(s)	inside	11362	covers exon(s)	0	13	13	overlaps 3'UTR	-	12839	NA	1760	15347
	chr6	25882328	25882590	-0.126433	0.632164	148892	139498	139502	5	5	0.355674	1	0.419253	1	SLC17A3	NM_001098486 NM_006632 NP_001091956 NP_006623	upstream	upstream	7857	NA	NA	NA	12	NA	-	29143	NA	10786	5968
	chr5	112849156	112849405	-0.158015	0.632061	141994	124576	124579	4	8	0.23405	1	0.419387	1	YTHDC2	NM_022828 NP_073739 XM_011543581 XM_011543582 XM_011543583 XM_011543584 XM_011543585 XM_011543586 XM_011543587 XP_011541883 XP_011541884 XP_011541885 XP_011541886 XP_011541887 XP_011541888 XP_011541889 XR_246540 XR_948288	overlaps 5'	overlaps 5'	0	overlaps exon upstream	0	1	30	5' UTR	+	81593	NA	64848	53648
	chr13	113536797	113537050	0.210583	0.63175	52720	300447	300449	3	10	0.0810632	1	0.419793	1	ATP11A	NM_015205 NM_032189 NP_056020 NP_115565 XM_005268299 XM_005268300 XM_005268301 XM_005268303 XM_005268305 XM_005268306 XM_006719965 XM_011537478 XM_011537479 XM_011537480 XM_011537481 XP_005268356 XP_005268357 XP_005268358 XP_005268360 XP_005268362 XP_005268363 XP_006720028 XP_011535780 XP_011535781 XP_011535782 XP_011535783 XR_944275	inside exon	inside	40207	inside exon	0	13	13	inside transcription region	+	44892	NA	23250	20236
	chr19	5455217	5455386	0.210525	0.631576	87438	382673	382675	3	9	0.0811631	1	0.420037	1	ZNRF4	NM_181710 NP_859061	promoter	promoter	40	NA	NA	NA	1	NA	+	1441	NA	148066	12518
	chr3	46735154	46735319	-0.210506	0.631517	120319	78508	78510	3	12	0.0811933	1	0.420114	1	ALS2CL	NM_001190707 NM_147129 NM_182775 NP_001177636 NP_667340 NP_877576 NR_033815 XM_005265025 XM_006713091 XM_006713093 XM_006713094 XM_011533572 XM_011533573 XP_005265082 XP_006713154 XP_006713156 XP_006713157 XP_011531874 XP_011531875 XR_427263 XR_427264 XR_427265 XR_940405 XR_940406 XR_940407 XR_940408 XR_940409 XR_940410 XR_940411 XR_940412	overlaps 5'	overlaps 5'	0	overlaps exon upstream	0	1	26	inside transcription region	-	24709	NA	259173	23198
	chr6	164506981	164507305	0.157715	0.63086	157071	165519	165522	4	10	0.235814	1	0.421	1	QKI	NM_001301085 NM_006775 NM_206853 NM_206854 NM_206855 NP_001288014 NP_006766 NP_996735 NP_996736 NP_996737 XM_011536258 XM_011536259 XM_011536260 XM_011536261 XP_011534560 XP_011534561 XP_011534562 XP_011534563 XR_245557 XR_942633	downstream	downstream	671306	NA	NA	NA	6	NA	+	163953	NA	9444	71276
	chr9	134378058	134378745	0.126166	0.63083	182311	219345	219349	5	5	0.357185	1	0.421038	1	POMT1	NM_001077365 NM_001077366 NM_001136113 NM_001136114 NM_007171 NP_001070833 NP_001070834 NP_001129585 NP_001129586 NP_009102 XM_005272156 XM_005272158 XM_005272159 XM_005272162 XM_006716932 XM_011518140 XM_011518141 XM_011518142 XM_011518143 XM_011518144 XM_011518145 XM_011518146 XM_011518147 XP_005272213 XP_005272215 XP_005272216 XP_005272219 XP_006716995 XP_011516442 XP_011516443 XP_011516444 XP…	overlaps 5'	overlaps 5'	0	covers exon(s)	0	1	19	5' UTR	+	20904	NA	10585	5351
	chr13	111127505	111128102	-0.126154	0.630768	52209	299070	299074	5	5	0.357255	1	0.421125	1	COL4A2	NM_001846 NP_001837	inside intron	inside	167874	inside intron	-2007	29	48	inside transcription region	+	205742	NA	1284	10168
	chr7	1703820	1704584	-0.126114	0.630569	158668	169697	169701	5	13	0.357477	1	0.421388	1	ELFN1	NM_001128636 NP_001122108 XM_006715725 XM_006715726 XM_006715727 XM_011515397 XM_011515398 XM_011515399 XM_011515400 XM_011515401 XP_006715788 XP_006715789 XP_006715790 XP_011513699 XP_011513700 XP_011513701 XP_011513702 XP_011513703	upstream	upstream	44214	NA	NA	NA	2	NA	+	38792	NA	392617	33492
	chr10	14880332	14880938	-0.157555	0.63022	19907	224831	224834	4	9	0.236724	1	0.421841	1	HSPA14	NM_001037538 NM_001278205 NM_016299 NP_001265134 NP_057383 NR_103464	overlaps exon downstream	inside	173	overlaps exon downstream	0	1	14	overlaps 5' UTR	+	33581	NA	51182	39400
	chr11	94783515	94783903	-0.126005	0.630027	35919	262810	262814	5	5	0.358096	1	0.422112	1	KDM4E	NM_001161630 NP_001155102	downstream	downstream	25093	NA	NA	NA	1	NA	+	2338	NA	390245	33283
	chr19	22235409	22235850	0.157387	0.629549	89963	389597	389600	4	11	0.237707	1	0.422788	1	ZNF257	NM_033468 NP_258429 XM_005259723 XM_011527657 XM_011527658 XM_011527659 XP_005259780 XP_011525959 XP_011525960 XP_011525961	overlaps exon downstream	inside	143	overlaps exon downstream	0	1	5	5' UTR	+	38637	NA	113835	7992
	chr17	1956668	1956973	-0.125853	0.629264	74282	349555	349559	5	51	0.358968	1	0.423163	1	HIC1	NM_001098202 NM_006497 NP_001091672 NP_006488	promoter	promoter	475	NA	NA	NA	2	NA	+	5533	NA	3090	28849
	chr10	134928055	134928457	-0.157304	0.629217	27828	242555	242558	4	7	0.238202	1	0.423226	1	ADGRA1	NM_001083909 NM_001291085 NM_032422 NP_001077378 NP_001278014 XM_005252695 XM_011540273 XM_011540274 XP_005252752 XP_011538575 XP_011538576	inside intron	inside	26646	inside intron	-11708	5	7	inside transcription region	+	43770	NA	84435	65414
	chr9	132175840	132176807	-0.125777	0.628884	182022	218893	218897	5	5	0.359392	1	0.423694	1	LINC00963	NR_038955	upstream	upstream	68923	NA	NA	NA	4	NA	+	20808	NA	100506190	2014
	chr12	28123063	28123086	-0.15718	0.62872	40839	273416	273419	4	10	0.238946	1	0.423902	1	PTHLH	NM_002820 NM_198964 NM_198965 NM_198966 NP_002811 NP_945315 NP_945316 NP_945317 XM_011520774 XM_011520775 XP_011519076 XP_011519077	inside exon	inside	1830	inside exon	0	2	4	5' UTR	-	9662	NA	5744	48419
	chr20	55835020	55836676	-0.125706	0.628532	111835	408468	408472	5	5	0.359782	1	0.424156	1	BMP7	NM_001719 NP_001710	inside intron	inside	5031	inside intron	4084	1	6	inside transcription region	-	93655	NA	655	54544
	chr11	107582876	107583406	0.157062	0.628249	36360	263634	263637	4	7	0.239633	1	0.424537	1	SLN	NM_003063 NP_003054	promoter	promoter	89	NA	NA	NA	2	NA	-	4686	NA	6588	54667
	chr4	987108	987906	0.125603	0.628017	128764	96309	96313	5	5	0.36038	1	0.42485	1	IDUA	NM_000203 NP_000194 NR_110313 XM_006713882 XM_011513459 XM_011513460 XM_011513461 XM_011513462 XM_011513463 XP_006713945 XP_011511761 XP_011511762 XP_011511763 XP_011511764 XP_011511765 XR_924947	inside intron	inside	6323	inside intron	-6077	1	11	inside transcription region	+	17532	NA	3425	30689
	chr5	140740387	140740607	0.156915	0.627659	143780	128760	128763	4	8	0.240509	1	0.425328	1	PCDHGA1	NM_018912 NM_031993 NP_061735 NP_114382	inside intron	inside	30135	inside intron	-27714	1	4	inside transcription region	+	182296	NA	56114	46665
	chr2	225266346	225266843	0.156728	0.626911	107209	68424	68427	4	8	0.241593	1	0.426305	1	FAM124B	NM_001122779 NM_024785 NP_001116251 NP_079061	overlaps 5'	overlaps 5'	0	overlaps exon upstream	0	1	2	overlaps 5' UTR	-	23296	NA	79843	61411
	chr12	21654197	21654522	-0.125328	0.626639	40522	272722	272726	5	13	0.361866	1	0.426675	1	RECQL	NM_002907 NM_032941 NP_002898 NP_116559 XM_005253461 XM_005253462 XM_005253463 XM_005253464 XM_006719133 XM_011520811 XP_005253518 XP_005253519 XP_005253520 XP_005253521 XP_006719196 XP_011519113	inside exon	inside	81	inside exon	0	1	15	5' UTR	-	32759	NA	5965	50455
	chr19	56098480	56098985	-0.125289	0.626444	93939	400075	400079	5	5	0.362086	1	0.426941	1	FIZ1	NM_032836 NP_116225 XM_005259352 XM_011527426 XM_011527427 XP_005259409 XP_011525728 XP_011525729	downstream	downstream	11908	NA	NA	NA	3	NA	-	8156	NA	84922	66375
	chr1	1335315	1335706	0.1252	0.626001	320	968	972	5	5	0.362577	1	0.427537	1	LOC148413	NR_015434	covers exon(s)	inside	403	covers exon(s)	0	2	3	overlaps 3'UTR	+	2514	NA	148413	12624
	chr1	147737016	147737302	0.125134	0.62567	11108	25609	25613	5	5	0.36293	1	0.427962	1	NBPF8	NM_001037501 NP_001032590 NR_102404 NR_102405 XM_006710872 XP_006710935	inside intron	inside	609627	inside intron	-160087	11	12	inside transcription region	-	772606	NA	728841	57711
	chr10	134756503	134756707	-0.208272	0.624815	27743	242276	242278	3	14	0.085286	1	0.429136	1	CFAP46	NM_001200049 NM_017609 NM_173572 NP_001186978 XM_011539888 XM_011539889 XM_011539890 XM_011539891 XM_011539892 XM_011539893 XM_011539894 XM_011539895 XM_011539896 XM_011539897 XM_011539898 XM_011539899 XM_011539900 XM_011539901 XM_011539902 XM_011539903 XM_011539904 XM_011539905 XM_011539906 XM_011539907 XM_011539908 XP_011538190 XP_011538191 XP_011538192 XP_011538193 XP_011538194 XP_011538195 XP…	promoter	promoter	414	NA	NA	NA	58	NA	-	134193	NA	54777	42767
	chr19	22604979	22605234	0.12495	0.62475	89975	389618	389622	5	5	0.363945	1	0.429223	1	ZNF98	NM_001098626 NP_001092096 XM_011527705 XM_011527706 XP_011526007 XP_011526008	overlaps 5'	overlaps 5'	0	covers exon(s)	0	1	4	overlaps 5' UTR	-	31249	NA	148198	12535
	chr12	44152117	44152565	-0.156046	0.624184	41370	274461	274464	4	14	0.245666	1	0.429986	1	PUS7L	NM_001098614 NM_001098615 NM_001271826 NM_031292 NP_001092084 NP_001092085 NP_001258755 NP_112582 XM_005269166 XM_005269168 XM_006719623 XM_011538790 XM_011538791 XM_011538792 XP_005269223 XP_005269225 XP_006719686 XP_011537092 XP_011537093 XP_011537094 XR_245959 XR_944748	overlaps exon downstream	inside	55	overlaps exon downstream	0	1	8	5' UTR	-	30210	NA	83448	64030
	chr5	140723331	140723549	0.155975	0.6239	143772	128710	128713	4	17	0.246095	1	0.430372	1	PCDHGA1	NM_018912 NM_031993 NP_061735 NP_114382	inside intron	inside	13079	inside intron	-10658	1	4	inside transcription region	+	182296	NA	56114	46665
	chr6	36304456	36305155	-0.124741	0.623704	150867	152515	152519	5	5	0.365103	1	0.430652	1	C6orf222	NM_001010903 NP_001010903 XM_011514596 XM_011514597 XM_011514598 XP_011512898 XP_011512899 XP_011512900	overlaps 5'	overlaps 5'	0	covers exon(s)	0	1	12	5' UTR	-	21127	NA	389384	33092
	chr10	134150451	134150581	0.12472	0.623598	27501	241505	241509	5	5	0.365221	1	0.430799	1	LRRC27	NM_001143757 NM_001143758 NM_001143759 NM_030626 NP_001137229 NP_001137230 NP_001137231 NP_085129 NR_026559 XM_006717983 XM_006717984 XM_011540208 XM_011540209 XM_011540210 XP_006718046 XP_006718047 XP_011538510 XP_011538511 XP_011538512 XR_428718 XR_428719 XR_945819	inside intron	inside	1839	inside intron	-118	2	11	inside transcription region	+	46398	NA	80313	62547
	chr1	110254854	110255096	0.155863	0.623451	10016	23133	23136	4	7	0.246786	1	0.430998	1	GSTM5	NM_000851 NP_000842 XM_005270784 XM_005270785 XP_005270841 XP_005270842	overlaps 5'	overlaps 5'	0	covers exon(s)	0	1	8	overlaps 5' UTR	+	6026	NA	2949	27958
	chr14	101175970	101176310	0.155804	0.623215	57992	312247	312250	4	8	0.247153	1	0.431306	1	DLK1	NM_001032997 NM_003836 NP_003827	upstream	upstream	16892	NA	NA	NA	6	NA	+	8262	NA	8788	67802
	chr17	1959121	1959620	-0.124582	0.622911	74282	349601	349605	5	51	0.365968	1	0.431723	1	HIC1	NM_001098202 NM_006497 NP_001091672 NP_006488	overlaps 5'	overlaps 5'	0	overlaps exon upstream	0	1	2	overlaps 5' UTR	+	3377	NA	3090	28851
	chr2	236586191	236586744	0.124522	0.62261	108055	70116	70120	5	5	0.366277	1	0.43212	1	AGAP1	NM_001037131 NM_001244888 NM_014914 NP_001032208 NP_001231817 NP_055729 XM_005246059 XM_006712234 XM_006712235 XM_006712237 XM_006712239 XM_011510547 XM_011510548 XM_011510549 XP_005246116 XP_006712297 XP_006712298 XP_006712300 XP_006712302 XP_011508849 XP_011508850 XP_011508851	inside intron	inside	183458	inside intron	31078	2	17	inside transcription region	+	637711	NA	116987	8706
	chr14	24702070	24702584	0.155652	0.622608	53762	303223	303226	4	17	0.24804	1	0.432123	1	GMPR2	NM_001002000 NM_001002001 NM_001002002 NM_001283021 NM_001283022 NM_001283023 NM_016576 NP_001002000 NP_001002001 NP_001002002 NP_001269950 NP_001269951 NP_001269952 NP_057660 NR_104265 XM_005267740 XM_005267741 XM_005267742 XM_006720165 XP_005267797 XP_005267798 XP_005267799 XP_006720228	overlaps 5'	overlaps 5'	0	covers exon(s)	0	1	8	overlaps 5' UTR	+	6020	NA	51292	39694
	chr1	50573970	50574837	-0.124454	0.622271	7209	17063	17067	5	5	0.366658	1	0.432616	1	ELAVL4	NM_001144774 NM_001144775 NM_001144776 NM_001144777 NM_001294348 NM_021952 NP_001138246 NP_001138247 NP_001138248 NP_001138249 NP_001281277 NP_068771 XM_006710411 XM_006710412 XM_006710414 XM_011540889 XM_011540890 XM_011540891 XM_011540892 XM_011540893 XM_011540894 XM_011540895 XM_011540896 XP_006710474 XP_006710475 XP_006710477 XP_011539191 XP_011539192 XP_011539193 XP_011539194 XP_011539195 XP…	overlaps 5'	overlaps 5'	0	overlaps exon upstream	0	1	7	5' UTR	+	92946	NA	1996	16352
	chr2	237478030	237479015	0.124412	0.622061	108193	70435	70439	5	5	0.366883	1	0.432894	1	ACKR3	NM_001047841 NM_020311 NP_064707 XM_005246097 XM_005246098 XM_011511503 XP_005246154 XP_005246155 XP_011509805	overlaps 5'	overlaps 5'	0	covers exon(s)	0	1	2	5' UTR	+	12614	NA	57007	47672
	chr5	60921084	60922694	0.124381	0.621905	139951	120378	120382	5	5	0.367052	1	0.433099	1	C5orf64	NM_173667 NP_775938 NR_126523 NR_126524 NR_126525	upstream	upstream	10942	NA	NA	NA	4	NA	+	68726	NA	285668	27019
	chr1	3309864	3310911	-0.124315	0.621576	1147	3213	3217	5	5	0.367421	1	0.43357	1	PRDM16	NM_022114 NM_199454 NP_071397 NP_955533 XM_005244772 XM_005244773 XM_005244774 XM_006710814 XM_011541944 XM_011541945 XP_005244829 XP_005244830 XP_005244831 XP_006710877 XP_011540246 XP_011540247	inside intron	inside	324122	inside intron	2143	5	17	5' UTR	+	369443	NA	63976	52076
	chr1	27930865	27931503	-0.155358	0.621432	4879	11397	11400	4	12	0.249829	1	0.433782	1	AHDC1	NM_001029882 NP_001025053 XM_005245848 XM_005245849 XM_005245850 XM_005245851 XM_005245852 XM_011541255 XM_011541256 XM_011541257 XP_005245905 XP_005245906 XP_005245907 XP_005245908 XP_005245909 XP_011539557 XP_011539558 XP_011539559 XR_946609	promoter	promoter	504	NA	NA	NA	8	NA	-	52981	NA	27245	25360
	chr2	152145870	152146318	0.155322	0.621289	103418	60481	60484	4	7	0.250045	1	0.433984	1	NMI	NM_004688 NP_004679 XM_005246941 XP_005246998	overlaps exon downstream	inside	112	overlaps exon downstream	0	1	3	5' UTR	-	12661	NA	9111	69386
	chr3	137717580	137718043	0.124252	0.621259	125185	88549	88553	5	5	0.367762	1	0.43403	1	CLDN18	NM_001002026 NM_016369 NP_001002026 NP_057453	overlaps 5'	overlaps 5'	0	covers exon(s)	0	1	5	overlaps 5' UTR	+	34836	NA	51208	39472
	chr3	195384694	195384742	0.206985	0.620956	128176	94800	94802	3	6	0.0878	1	0.434463	1	SDHAP2	NR_003265	promoter	promoter	168	NA	NA	NA	7	NA	+	13744	NA	727956	57426
	chr12	130957675	130958653	-0.124005	0.620024	47476	288721	288725	5	9	0.36911	1	0.435774	1	RIMBP2	NM_015347 NP_056162 XM_011538102 XM_011538103 XM_011538104 XM_011538105 XM_011538106 XM_011538107 XM_011538108 XP_011536404 XP_011536405 XP_011536406 XP_011536407 XP_011536408 XP_011536409 XP_011536410	inside intron	inside	242173	inside intron	-791	6	16	5' UTR	-	284634	NA	23504	21087
	chr22	46658960	46659595	0.123933	0.619666	117061	420996	421000	5	5	0.369488	1	0.436285	1	PKDREJ	NM_006071 NP_006062	overlaps 5'	overlaps 5'	0	overlaps exon upstream	0	1	1	overlaps 5' UTR	-	7659	NA	10343	4521
	chr5	2278874	2279429	0.123757	0.618785	137676	115801	115805	5	5	0.370445	1	0.437553	1	IRX4	NM_001278632 NM_001278633 NM_001278634 NM_001278635 NM_016358 NP_001265561 NP_001265562 NP_001265563 NP_001265564 NP_057442	upstream	upstream	391581	NA	NA	NA	7	NA	-	9752	NA	50805	38693
	chr1	153661759	153662438	0.123733	0.618665	11737	27249	27253	5	5	0.370575	1	0.437729	1	NPR1	NM_000906 NP_000897 XM_005245218 XM_006711342 XM_006711343 XM_011509585 XP_005245275 XP_006711405 XP_006711406 XP_011507887	covers exon(s)	inside	4319	covers exon(s)	0	9	14	inside transcription region	+	9028	NA	4881	37836
	chr2	110969641	110970249	0.123729	0.618644	101336	56513	56517	5	5	0.370594	1	0.437752	1	LINC00116	NR_027063	overlaps 3'	overlaps 3'	5116	covers exon(s)	0	5	6	inside transcription region	-	5573	NA	205251	17096
	chr17	48858534	48858873	-0.123728	0.618639	79791	363596	363600	5	5	0.370599	1	0.437761	1	LINC00483	NM_017928 NR_024626 NR_073199	upstream	upstream	13658	NA	NA	NA	4	NA	-	6481	NA	55018	43635
	chr1	151137274	151137676	-0.123676	0.618381	11396	26396	26400	5	5	0.370886	1	0.438138	1	LYSMD1	NM_001136543 NM_212551 NP_001130015 NP_997716 XR_921777	inside intron	inside	748	inside intron	546	1	3	inside transcription region	-	6200	NA	388695	32965
	chr15	74426925	74427499	-0.123671	0.618356	63191	323754	323758	5	5	0.370916	1	0.438181	1	ISLR2	NM_001130136 NM_001130137 NM_001130138 NM_020851 NP_001123608 NP_001123609 NP_001123610 NP_065902 XM_011521840 XM_011521841 XM_011521842 XP_011520142 XP_011520143 XP_011520144 XR_931875	inside exon	inside	4182	inside exon	0	3	3	overlaps 3'UTR	+	6400	NA	57611	49042
	chr10	18549036	18549413	-0.154581	0.618322	20086	225244	225247	4	11	0.254686	1	0.438231	1	CACNB2	NM_000724 NM_001167945 NM_201570 NM_201571 NM_201572 NM_201590 NM_201593 NM_201596 NM_201597 NP_000715 NP_001161417 NP_963864 NP_963865 NP_963866 NP_963884 NP_963887 NP_963890 NP_963891 XM_005252588 XM_005252591 XM_006717502 XM_011519659 XM_011519660 XP_005252645 XP_005252648 XP_006717565 XP_011517961 XP_011517962	inside intron	inside	119294	inside intron	-109131	2	14	inside transcription region	+	400946	NA	783	59556
	chr5	57879168	57879443	-0.206012	0.618036	139825	120156	120158	3	17	0.0897619	1	0.438659	1	RAB3C	NM_138453 NP_612462 XM_005248418 XM_011543134 XP_005248475 XP_011541436	inside intron	inside	229	inside intron	-108	1	5	inside transcription region	+	268467	NA	115827	8478
	chr8	145024929	145025064	-0.15445	0.6178	177967	211932	211935	4	14	0.255538	1	0.438839	1	PLEC	NM_000445 NM_201378 NM_201379 NM_201380 NM_201381 NM_201382 NM_201383 NM_201384 NP_000436 NP_958780 NP_958781 NP_958782 NP_958783 NP_958784 NP_958785 NP_958786 XM_005250976 XM_005250978 XM_005250979 XM_005250980 XM_005250981 XM_005250982 XM_005250983 XM_005250984 XM_006716588 XM_006716589 XM_006716590 XM_011517130 XM_011517131 XM_011517132 XP_005251033 XP_005251035 XP_005251036 XP_005251037 XP_00…	inside intron	inside	25849	inside intron	-12068	3	33	inside transcription region	-	61592	NA	5339	41475
	chr6	122792987	122793338	-0.154374	0.617495	154639	160636	160639	4	12	0.256021	1	0.439015	1	PKIB	NM_001270393 NM_001270394 NM_001270395 NM_032471 NM_181794 NM_181795 NP_001257322 NP_001257323 NP_001257324 NP_115860 NP_861459 NP_861460 XM_011535930 XM_011535931 XM_011535932 XM_011535933 XM_011535934 XM_011535935 XM_011535936 XM_011535937 XP_011534232 XP_011534233 XP_011534234 XP_011534235 XP_011534236 XP_011534237 XP_011534238 XP_011534239	overlaps 5'	overlaps 5'	0	covers exon(s)	0	1	8	5' UTR	+	254456	NA	5570	45605
	chr6	133561630	133561677	0.205144	0.615433	155100	161539	161541	3	40	0.0915806	1	0.44028	1	EYA4	NM_001301012 NM_001301013 NM_004100 NM_172103 NM_172104 NM_172105 NP_001287941 NP_001287942 NP_004091 NP_742101 NP_742103 XM_005266851 XM_005266852 XM_005266853 XM_011535540 XM_011535541 XM_011535542 XP_005266908 XP_005266909 XP_005266910 XP_011533842 XP_011533843 XP_011533844	promoter	promoter	59	NA	NA	NA	19	NA	+	291522	NA	2070	17191
	chr6	33216618	33216697	0.153139	0.612557	150390	150535	150538	4	53	0.263952	1	0.442013	1	HCG25	NR_044997	promoter	promoter	616	NA	NA	NA	5	NA	+	5354	NA	414765	34995
	chr11	110300161	110300575	-0.152721	0.610882	36489	263954	263957	4	9	0.266732	1	0.443096	1	FDX1	NM_004109 NP_004100	promoter	promoter	86	NA	NA	NA	4	NA	+	34947	NA	2230	18388
	chr1	31538879	31539007	-0.1525	0.610001	5213	12180	12183	4	13	0.268186	1	0.443679	1	PUM1	NM_001020658 NM_014676 NP_001018494 NP_055491	promoter	promoter	116	NA	NA	NA	22	NA	-	134410	NA	9698	72271
	chr8	145162905	145163136	-0.152447	0.609787	178020	212114	212117	4	8	0.268561	1	0.443823	1	KIAA1875	NM_032529 NR_024207	covers exon(s)	inside	276	covers exon(s)	0	2	23	inside transcription region	+	10589	NA	340390	30532
	chr7	99516603	99517151	0.152402	0.60961	164850	183867	183870	4	14	0.26885	1	0.443938	1	TRIM4	NM_033017 NM_033091 NP_148977 NP_149082	overlaps exon downstream	inside	72	overlaps exon downstream	0	1	6	overlaps 5' UTR	-	18436	NA	89122	68298
	chr21	35014628	35014947	-0.152056	0.608224	113215	411889	411892	4	19	0.271174	1	0.444861	1	ITSN1	NM_001001132 NM_003024 NP_001001132 NP_003015 XM_005261026 XM_005261027 XM_005261031 XM_011529689 XM_011529690 XM_011529691 XM_011529692 XM_011529693 XP_005261083 XP_005261084 XP_005261088 XP_011527991 XP_011527992 XP_011527993 XP_011527994 XP_011527995 XR_244289	overlaps 5'	overlaps 5'	0	overlaps exon upstream	0	1	39	5' UTR	+	246825	NA	6453	53075
	chr6	29910051	29910208	-0.152006	0.608025	149571	142634	142637	4	9	0.271528	1	0.445	1	HLA-J	NR_024240	inside intron	inside	52946	inside intron	-51826	3	5	inside transcription region	+	120628	NA	3137	29448
	chr3	72496453	72496875	-0.151931	0.607725	122347	82961	82964	4	10	0.272011	1	0.445189	1	RYBP	NM_012234 NP_036366 XM_011548866 XM_011548867 XP_011547168 XP_011547169	promoter	promoter	679	NA	NA	NA	4	NA	-	72030	NA	23429	20916
	chr5	1201359	1201602	0.151705	0.606821	137355	114797	114800	4	12	0.27352	1	0.445779	1	SLC6A19	NM_001003841 NP_001003841	promoter	promoter	108	NA	NA	NA	12	NA	+	23520	NA	340024	30458
	chr3	195488493	195489306	-0.151339	0.605355	128201	94834	94837	4	12	0.275948	1	0.446752	1	MUC4	NM_004532 NM_018406 NM_138297 NM_138298 NM_138299 NP_004523 NP_060876 NP_612154	covers exon(s)	inside	49538	covers exon(s)	0	15	25	inside transcription region	-	65206	NA	4585	36788
	chr1	205537877	205538427	0.151202	0.60481	15325	35236	35239	4	8	0.276851	1	0.447113	1	MFSD4	NM_181644 NP_857595 XM_011509229 XP_011507531	overlaps 5'	overlaps 5'	0	overlaps exon upstream	0	1	9	inside transcription region	+	33934	NA	148808	12682
	chr18	49866407	49866548	-0.151146	0.604585	84830	376481	376484	4	18	0.277226	1	0.447267	1	DCC	NM_005215 NP_005206 XM_011525843 XM_011525844 XM_011525845 XM_011525846 XP_011524145 XP_011524146 XP_011524147 XP_011524148	overlaps 5'	overlaps 5'	0	overlaps exon upstream	0	1	29	5' UTR	+	1195731	NA	1630	14454
	chr13	51417977	51418053	-0.151124	0.604496	50370	295386	295389	4	12	0.277391	1	0.447331	1	DLEU7-AS1	NR_046551	inside intron	inside	35986	inside intron	-3746	4	5	inside transcription region	+	42050	NA	100874074	3395
	chr5	191547	191806	-0.151018	0.604072	137002	113823	113826	4	14	0.278093	1	0.447612	1	LRRC14B	NM_001080478 NP_001073947	overlaps 5'	overlaps 5'	0	overlaps exon upstream	0	1	2	overlaps 5' UTR	+	3842	NA	389257	33072
	chr1	220700883	220701359	0.150902	0.60361	16304	37216	37219	4	10	0.278866	1	0.447925	1	MARK1	NM_001286124 NM_001286126 NM_001286128 NM_001286129 NM_018650 NP_001273053 NP_001273055 NP_001273057 NP_001273058 NP_061120 XM_005273134 XM_006711326 XM_006711327 XM_011509561 XM_011509562 XP_005273191 XP_006711389 XP_006711390 XP_011507863 XP_011507864	promoter	promoter	209	NA	NA	NA	3	NA	+	54672	NA	4139	34906
	chr10	126135810	126136435	-0.200883	0.602648	26643	239372	239374	3	6	0.101031	1	0.448564	1	NKX1-2	NM_001146340 NP_001139812	overlaps 3'	overlaps 3'	2115	overlaps exon downstream	0	2	2	overlaps 3'UTR	-	2552	NA	390010	33231
	chr11	112831681	112831853	-0.150655	0.60262	36664	264408	264411	4	15	0.280552	1	0.448583	1	NCAM1	NM_000615 NM_001076682 NM_001242607 NM_001242608 NM_181351 NP_000606 NP_001070150 NP_001229536 NP_001229537 NP_851996	promoter	promoter	116	NA	NA	NA	9	NA	+	260657	NA	4684	37124
	chr15	75095377	75095730	-0.150584	0.602335	63298	324045	324048	4	8	0.281047	1	0.448782	1	CSK	NM_001127190 NM_004383 NP_001120662 NP_004374 XM_005254165 XP_005254222	overlaps 3'	overlaps 3'	3764	overlaps exon downstream	0	8	8	3'UTR	+	3926	NA	1445	11921
	chr6	30686368	30686749	0.150483	0.601933	149776	144532	144535	4	83	0.281754	1	0.449062	1	MDC1	NM_014641 NP_055456 XM_005249492 XM_005249493 XM_005249494 XM_005249497 XM_005249498 XM_005272909 XM_005272910 XM_005272911 XM_005272914 XM_005272915 XM_005274899 XM_005274900 XM_005274901 XM_005274904 XM_005274905 XM_005275065 XM_005275066 XM_005275067 XM_005275070 XM_005275071 XM_005275196 XM_005275321 XM_005275322 XM_005275323 XM_005275326 XM_005275327 XM_005275492 XM_005275493 XM_005275494 XM…	promoter	promoter	910	NA	NA	NA	15	NA	-	17874	NA	9656	72059
	chr22	30685747	30685926	-0.150215	0.600858	115615	417357	417360	4	9	0.28357	1	0.449783	1	GATSL3	NM_001037666 NP_001032755	inside intron	inside	9614	inside intron	-2197	7	12	inside transcription region	-	14433	NA	652968	54218
	chr11	113659927	113660273	-0.149934	0.599736	36720	264531	264534	4	9	0.285552	1	0.45055	1	USP28	NM_001301029 NM_020886 NP_001287958 NP_065937 XM_005271630 XM_005271631 XM_005271632 XM_005271633 XM_005271636 XM_005271637 XM_005271638 XM_005271639 XM_011542936 XM_011542937 XM_011542938 XM_011542939 XM_011542940 XM_011542941 XM_011542942 XP_005271687 XP_005271688 XP_005271689 XP_005271690 XP_005271693 XP_005271694 XP_005271695 XP_005271696 XP_011541238 XP_011541239 XP_011541240 XP_011541241 XP…	downstream	downstream	39916	NA	NA	NA	15	NA	-	31592	NA	57646	49110
	chr4	53588397	53588850	0.149781	0.599123	131720	103055	103058	4	7	0.286605	1	0.450953	1	DANCR	NR_024031	downstream	downstream	9776	NA	NA	NA	3	NA	+	1684	NA	57291	48271
	chr8	42698722	42698971	-0.199417	0.59825	172856	201382	201384	3	12	0.10451	1	0.451575	1	THAP1	NM_018105 NM_199003 NP_060575 NP_945354	promoter	promoter	248	NA	NA	NA	3	NA	-	6657	NA	55145	44026
	chr14	59932250	59932321	-0.149542	0.598167	55138	306302	306305	4	14	0.288283	1	0.451629	1	GPR135	NM_022571 NP_072093 XM_011537091 XM_011537092 XM_011537093 XM_011537094 XM_011537095 XM_011537096 XM_011537097 XM_011537098 XP_011535393 XP_011535394 XP_011535395 XP_011535396 XP_011535397 XP_011535398 XP_011535399 XP_011535400	promoter	promoter	191	NA	NA	NA	1	NA	-	1819	NA	64582	53162
	chr17	48796501	48796751	-0.149281	0.597123	79782	363571	363574	4	11	0.290103	1	0.452373	1	LUC7L3	NM_006107 NM_016424 NP_006098 NP_057508 XM_005257448 XM_005257449 XM_005257450 XM_005257452 XM_005257454 XM_005257455 XM_006721943 XP_005257505 XP_005257506 XP_005257507 XP_005257509 XP_005257511 XP_005257512 XP_006722006	promoter	promoter	175	NA	NA	NA	9	NA	+	25248	NA	51747	40828
	chr6	170531180	170531367	0.149257	0.59703	157946	167613	167616	4	8	0.290258	1	0.452445	1	LOC154449	NR_002787	downstream	downstream	40290	NA	NA	NA	3	NA	-	8235	NA	154449	13591
	chr5	139492230	139492957	-0.149119	0.596475	143534	127891	127894	4	8	0.291271	1	0.452858	1	PURA	NM_005859 NP_005850	promoter	promoter	751	NA	NA	NA	1	NA	+	5293	NA	5813	49671
	chr10	49813307	49813434	0.149113	0.596451	21720	228543	228546	4	12	0.291318	1	0.452874	1	ARHGAP22	NM_001256024 NM_001256025 NM_001256026 NM_001256027 NM_021226 NP_001242953 NP_001242954 NP_001242955 NP_067049 NR_045675 XM_005270014 XM_011540002 XM_011540003 XM_011540004 XM_011540005 XM_011540006 XM_011540007 XM_011540008 XM_011540009 XM_011540010 XM_011540011 XM_011540012 XM_011540013 XM_011540014 XM_011540015 XP_005270071 XP_011538304 XP_011538305 XP_011538306 XP_011538307 XP_011538308 XP_01…	inside intron	inside	50876	inside intron	-22109	3	11	5' UTR	-	210242	NA	58504	49891
	chr7	120968877	120968913	0.198721	0.596162	166158	186725	186727	3	9	0.106229	1	0.45309	1	WNT16	NM_016087 NM_057168 NP_057171 NP_476509	inside intron	inside	3456	inside intron	707	2	4	inside transcription region	+	15737	NA	51384	39963
	chr2	45178474	45179312	-0.148638	0.594551	97683	48736	48739	4	11	0.294731	1	0.454283	1	SIX3	NM_005413 NP_005404 XM_011533042 XP_011531344	downstream	downstream	9437	NA	NA	NA	2	NA	+	4179	NA	6496	53848
	chr22	24199008	24199328	-0.148413	0.593653	115204	416351	416354	4	11	0.296342	1	0.45494	1	SLC2A11	NM_001024938 NM_001024939 NM_001282864 NM_030807 NP_001020109 NP_001020110 NP_001269793 NP_110434 NR_104247 NR_104248	overlaps 5'	overlaps 5'	0	overlaps exon upstream	0	1	11	5' UTR	+	27992	NA	66035	54828
	chr4	1980753	1981090	0.148097	0.592387	129097	97285	97288	4	7	0.298721	1	0.455893	1	WHSC1	NM_001042424 NM_007331 NM_014919 NM_133330 NM_133331 NM_133332 NM_133333 NM_133334 NM_133335 NM_133336 NP_001035889 NP_015627 NP_579877 NP_579878 NP_579889 NP_579890 XM_005248001 XM_005248002 XM_005248005 XM_006713914 XM_006713915 XM_011513557 XM_011513558 XM_011513559 XM_011513560 XP_005248058 XP_005248059 XP_005248062 XP_006713977 XP_006713978 XP_011511859 XP_011511860 XP_011511861 XP_011511862	inside exon	inside	26918	inside exon	0	12	12	3'UTR	+	30099	NA	7468	58590
	chr7	157453955	157454207	-0.147714	0.590856	169064	193224	193227	4	7	0.301491	1	0.457049	1	PTPRN2	NM_002847 NM_130842 NM_130843 NP_002838 NP_570857 NP_570858 XM_011516445 XM_011516446 XM_011516447 XM_011516448 XM_011516449 XP_011514747 XP_011514748 XP_011514749 XP_011514750 XP_011514751	inside intron	inside	926275	inside intron	-4711	13	22	inside transcription region	-	1048732	NA	5799	49621
	chr4	1331882	1332964	0.147708	0.590833	128901	96706	96709	4	15	0.301532	1	0.457066	1	MAEA	NM_001017405 NM_001297430 NM_001297431 NM_001297432 NM_001297433 NM_005882 NP_001017405 NP_001284359 NP_001284360 NP_001284361 NP_001284362 NP_005873 NR_123716 XM_005272247 XM_006713849 XM_006713850 XM_011513376 XM_011513377 XM_011513378 XM_011513379 XM_011513380 XP_005272304 XP_006713912 XP_006713913 XP_011511678 XP_011511679 XP_011511680 XP_011511681 XP_011511682 XR_924910	covers exon(s)	inside	22697	covers exon(s)	0	4	4	overlaps 3'UTR	+	24740	NA	10296	4331
	chr2	48844908	48845068	0.147483	0.589933	98037	49369	49372	4	7	0.303177	1	0.457745	1	STON1-GTF2A1L	NM_001198593 NM_001198594 NM_172311 NP_001185522 NP_001185523 NP_758515	inside intron	inside	37182	inside intron	2921	3	8	inside transcription region	+	99023	NA	286749	27308
	chr1	10056837	10056957	0.147471	0.589886	2353	5828	5831	4	9	0.303258	1	0.457785	1	RBP7	NM_052960 NP_443192	promoter	promoter	298	NA	NA	NA	4	NA	+	18823	NA	116362	8592
	chr2	224702699	224703232	-0.147406	0.589625	107164	68335	68338	4	8	0.303737	1	0.45798	1	AP1S3	NM_001039569 NM_178814 NP_001034658 NR_110905 NR_110906 XM_011510600 XP_011508902	promoter	promoter	380	NA	NA	NA	5	NA	-	82272	NA	130340	10436
	chr10	7859623	7860012	-0.146614	0.586457	19491	223916	223919	4	15	0.309662	1	0.460462	1	TAF3	NM_031923 NP_114129 XM_011519741 XM_011519742 XP_011518043 XP_011518044	promoter	promoter	455	NA	NA	NA	7	NA	+	196549	NA	83860	64437
	chr14	54413671	54413931	-0.195161	0.585483	54754	305508	305510	3	7	0.11558	1	0.461276	1	MIR5580	NR_049843	close to 3'	close to 3'	1271	NA	NA	NA	1	NA	-	57	NA	100847076	3287
	chr12	4381788	4381800	0.194848	0.584545	39270	269893	269895	3	55	0.116461	1	0.462027	1	CCND2	NM_001759 NP_001750 XM_005253813 XP_005253870	promoter	promoter	1102	NA	NA	NA	5	NA	+	31620	NA	894	68383
	chr6	150346886	150347053	0.145981	0.583923	156073	163545	163548	4	11	0.314506	1	0.462568	1	RAET1L	NM_130900 NP_570970 XM_011535486 XP_011533788	promoter	promoter	218	NA	NA	NA	4	NA	-	5402	NA	154064	13547
	chr16	1040578	1041181	-0.145806	0.583223	65962	330092	330095	4	8	0.315871	1	0.463174	1	SOX8	NM_014587 NP_055402	downstream	downstream	8770	NA	NA	NA	3	NA	+	5171	NA	30812	28714
	chr8	144872683	144873183	-0.145356	0.581424	177885	211690	211693	4	7	0.319381	1	0.46469	1	SCRIB	NM_015356 NM_182706 NP_056171 NP_874365	overlaps 3'	overlaps 3'	24366	overlaps exon downstream	0	36	36	3'UTR	-	24459	NA	23513	21116
	chr2	176957055	176957473	0.145076	0.580304	104654	62982	62985	4	13	0.321605	1	0.465649	1	HOXD13	NM_000523 NP_000514 XM_011511068 XM_011511069 XM_011511070 XP_011509370 XP_011509371 XP_011509372	promoter	promoter	59	NA	NA	NA	2	NA	+	3134	NA	3239	29809
	chr17	56409011	56409534	0.14487	0.579481	80193	364449	364452	4	9	0.323193	1	0.466342	1	BZRAP1-AS1	NR_038410 NR_038411 NR_038412 NR_038413 NR_038414 NR_038415 NR_038416 NR_038417 NR_038418	inside intron	inside	2045	inside intron	-1985	1	4	inside transcription region	+	24122	NA	100506779	2151
	chr6	116691382	116691851	-0.144642	0.578568	154438	160203	160206	4	10	0.32495	1	0.467133	1	DSE	NM_001080976 NM_013352 NP_001074445 NP_037484 XM_011535785 XP_011534087	inside intron	inside	394	inside intron	-291	1	6	inside transcription region	+	68454	NA	29940	28338
	chr13	50070102	50070499	0.144515	0.578059	50261	295152	295155	4	14	0.325943	1	0.467576	1	PHF11	NM_001040443 NM_001040444 NM_016119 NP_001035533 NP_001035534 XM_005266417 XM_006719828 XM_006719829 XM_006719830 XM_011535102 XP_005266474 XP_006719891 XP_006719892 XP_006719893 XP_011533404 XR_245387 XR_941596 XR_941597	overlaps exon downstream	inside	301	overlaps exon downstream	0	1	10	overlaps 5' UTR	+	33316	NA	51131	39254
	chr6	32118295	32118315	-0.144453	0.577811	150139	148375	148378	4	51	0.326415	1	0.467789	1	PRRT1	NM_030651 NP_085154 XM_011546323 XM_011546324 XM_011547321 XM_011547722 XM_011547937 XM_011548108 XM_011548309 XM_011548492 XM_011548493 XP_011544625 XP_011544626 XP_011545623 XP_011546024 XP_011546239 XP_011546410 XP_011546611 XP_011546794 XP_011546795	inside exon	inside	2545	inside exon	0	4	6	inside transcription region	-	4720	NA	80863	63061
	chr1	108743318	108743728	-0.144429	0.577715	9851	22703	22706	4	12	0.326606	1	0.467878	1	SLC25A24	NM_013386 NM_213651 NP_037518 NP_998816	promoter	promoter	338	NA	NA	NA	10	NA	-	65636	NA	29957	28385
	chr22	22901145	22901648	0.144332	0.577327	115112	416131	416134	4	12	0.327361	1	0.468211	1	PRAME	NM_001291715 NM_001291716 NM_001291717 NM_001291719 NM_006115 NM_206953 NM_206954 NM_206955 NM_206956 NP_001278644 NP_001278645 NP_001278646 NP_001278648 NP_006106 NP_996836 NP_996837 NP_996838 NP_996839 XM_011530034 XM_011530035 XM_011546897 XM_011546898 XP_011528336 XP_011528337 XP_011545199 XP_011545200	overlaps exon downstream	inside	48	overlaps exon downstream	0	1	5	5' UTR	-	11573	NA	23532	21191
	chr11	2019079	2019116	0.192362	0.577087	28708	245239	245241	3	59	0.123795	1	0.468412	1	H19	NR_002196	promoter	promoter	14	NA	NA	NA	5	NA	-	2659	NA	283120	26021
	chr15	40860968	40861449	-0.143896	0.575584	60534	318088	318091	4	9	0.330829	1	0.469696	1	RPUSD2	NM_001286407 NM_152260 NP_001273336 NP_689473	promoter	promoter	82	NA	NA	NA	3	NA	+	5130	NA	27079	25003
	chr7	158362966	158363642	0.143818	0.575273	169388	194036	194039	4	7	0.331441	1	0.469979	1	PTPRN2	NM_002847 NM_130842 NM_130843 NP_002838 NP_570857 NP_570858 XM_011516445 XM_011516446 XM_011516447 XM_011516448 XM_011516449 XP_011514747 XP_011514748 XP_011514749 XP_011514750 XP_011514751	inside intron	inside	16840	inside intron	16607	1	22	inside transcription region	-	1048732	NA	5799	49621
	chr21	34775042	34775459	-0.143361	0.573443	113192	411796	411799	4	8	0.335059	1	0.471608	1	IFNGR2	NM_005534 NP_005525 XM_005260969 XM_011529553 XM_011529554 XP_005261026 XP_011527855 XP_011527856	overlaps 5'	overlaps 5'	0	overlaps exon upstream	0	1	7	5' UTR	+	34626	NA	3460	30886
	chr7	135413099	135413232	0.143306	0.573226	167151	188785	188788	4	9	0.335491	1	0.4718	1	SLC13A4	NM_012450 NP_036582 XM_005250261 XM_011516024 XP_005250318 XP_011514326	promoter	promoter	166	NA	NA	NA	16	NA	-	46946	NA	26266	24190
	chr17	62340798	62341149	0.143296	0.573185	80688	365702	365705	4	12	0.335567	1	0.471834	1	TEX2	NM_001288732 NM_001288733 NM_018469 NP_001275661 NP_001275662 NP_060939 XM_011524998 XM_011524999 XM_011525000 XP_011523300 XP_011523301 XP_011523302	promoter	promoter	145	NA	NA	NA	12	NA	-	115858	NA	55852	46200
	chr6	31763547	31763873	-0.143108	0.57243	150027	146829	146832	4	32	0.337104	1	0.472514	1	VARS	NM_006295 NP_006286 XM_005249362 XM_005272869 XM_005274886 XM_005275021 XM_005275290 XM_011514845 XM_011546318 XM_011547279 XM_011547681 XM_011548079 XP_005249419 XP_005272926 XP_005274943 XP_005275078 XP_005275347 XP_011513147 XP_011544620 XP_011545581 XP_011545983 XP_011546381 XR_926304 XR_951487 XR_952213 XR_952647 XR_952948	overlaps 5'	overlaps 5'	0	overlaps exon upstream	0	1	18	inside transcription region	-	14244	NA	7407	58393
	chr6	31649082	31649093	-0.190711	0.572132	149980	146329	146331	3	38	0.128922	1	0.472782	1	LY6G5C	NM_001002848 NM_001002849 NM_025262 NP_079538	inside intron	inside	2724	inside intron	1733	2	4	inside transcription region	-	7356	NA	80741	62867
	chr6	33280408	33280454	-0.142818	0.571274	150421	151030	151033	4	173	0.339453	1	0.473551	1	TAPBP	NM_003190 NM_172208 NM_172209 NP_003181 NP_757345 NP_757346 XM_011514828 XM_011547276 XM_011547679 XM_011548077 XM_011548266 XP_011513130 XP_011545578 XP_011545981 XP_011546379 XP_011546568	inside intron	inside	1710	inside intron	539	3	5	inside transcription region	-	10119	NA	6892	55865
	chr10	88024529	88024572	0.142765	0.571059	23819	232669	232672	4	10	0.339904	1	0.473758	1	MIR346	NR_029907	overlaps 5'	overlaps 5'	0	overlaps exon upstream	0	1	1	inside transcription region	-	94	NA	442911	36487
	chr15	75744113	75744225	-0.190062	0.570185	63388	324293	324295	3	19	0.131039	1	0.474542	1	SIN3A	NM_001145357 NM_001145358 NM_015477 NP_001138829 NP_001138830 NP_056292 XM_006720465 XM_006720466 XM_006720467 XP_006720528 XP_006720529 XP_006720530	inside intron	inside	3899	inside intron	3750	1	21	5' UTR	-	86404	NA	25942	23353
	chr1	87617296	87617710	-0.142247	0.568988	9098	20953	20956	4	8	0.34416	1	0.475659	1	LINC01140	NM_207357 NR_026985 NR_026986 NR_026987 NR_026988 NR_026989	inside intron	inside	21848	inside intron	16108	3	3	inside transcription region	+	39438	NA	339524	30366
	chr16	21963795	21964237	-0.142135	0.56854	68252	335491	335494	4	12	0.345089	1	0.476076	1	UQCRC2	NM_003366 NP_003357	promoter	promoter	372	NA	NA	NA	14	NA	+	30059	NA	7385	58211
	chr20	3643863	3644151	0.141497	0.565987	109633	402514	402517	4	7	0.350373	1	0.478428	1	GFRA4	NM_022139 NM_145762 NM_145763 NP_071422 NP_665705 XM_005260793 XP_005260850	overlaps 5'	overlaps 5'	0	covers exon(s)	0	1	4	overlaps 5' UTR	-	2873	NA	64096	52210
	chr17	79503292	79503859	-0.14148	0.565921	83008	371457	371460	4	7	0.35051	1	0.478493	1	FSCN2	NM_001077182 NM_012418 NP_001070650 NP_036550 XM_005257195 XM_011524587 XM_011524588 XM_011524589 XM_011524590 XM_011524591 XM_011524592 XM_011524593 XM_011524594 XP_005257252 XP_011522889 XP_011522890 XP_011522891 XP_011522892 XP_011522893 XP_011522894 XP_011522895 XP_011522896	covers exon(s)	inside	7875	covers exon(s)	0	3	5	inside transcription region	+	8739	NA	25794	22791
	chr15	25317346	25318197	-0.141323	0.565292	59382	315687	315690	4	7	0.351868	1	0.479097	1	IPW	NR_023915	covers exon(s)	inside	12742	covers exon(s)	0	5	32	inside transcription region	+	63019	NA	3653	31593
	chr6	31164916	31164952	-0.14111	0.564439	149886	145323	145326	4	34	0.353656	1	0.479925	1	HCG27	NR_026791	promoter	promoter	585	NA	NA	NA	2	NA	+	6208	NA	253018	22009
	chr4	113441608	113441944	-0.141053	0.564213	133932	107621	107624	4	10	0.354118	1	0.480122	1	NEUROG2	NM_024019 NP_076924	upstream	upstream	4280	NA	NA	NA	2	NA	-	2656	NA	63973	52071
	chr1	109633052	109633210	-0.140991	0.563963	9909	22835	22838	4	13	0.354638	1	0.480355	1	TMEM167B	NM_020141 NP_064526 XM_011541796 XP_011540098	promoter	promoter	193	NA	NA	NA	3	NA	+	6151	NA	56900	47329
	chr14	75760889	75761431	-0.140863	0.563453	56317	308853	308856	4	7	0.355725	1	0.480869	1	LINC01220	NR_038421	overlaps 5'	overlaps 5'	0	covers exon(s)	0	2	3	inside transcription region	+	2004	NA	731223	58015
	chr7	157367159	157367778	-0.140725	0.562901	169018	193076	193079	4	8	0.35687	1	0.481395	1	PTPRN2	NM_002847 NM_130842 NM_130843 NP_002838 NP_570857 NP_570858 XM_011516445 XM_011516446 XM_011516447 XM_011516448 XM_011516449 XP_011514747 XP_011514748 XP_011514749 XP_011514750 XP_011514751	inside intron	inside	1012704	inside intron	1526	18	22	inside transcription region	-	1048732	NA	5799	49621
	chr7	150020881	150020945	-0.140651	0.562603	168089	190698	190701	4	18	0.357508	1	0.481681	1	LRRC61	NM_001142928 NM_023942 NP_001136400 NP_076431 XM_006716095 XM_011516520 XP_006716158 XP_011514822	inside intron	inside	585	inside intron	-231	1	3	5' UTR	+	14949	NA	65999	54787
	chr10	71336241	71336773	-0.140633	0.562531	22575	230306	230309	4	13	0.357674	1	0.481757	1	NEUROG3	NM_020999 NP_066279	upstream	upstream	3031	NA	NA	NA	2	NA	-	1419	NA	50674	38585
	chr16	31227272	31227515	0.140618	0.56247	69209	337870	337873	4	13	0.357795	1	0.481822	1	TRIM72	NM_001008274 NP_001008275	inside intron	inside	1930	inside intron	-822	2	7	inside transcription region	+	11168	NA	493829	38033
	chr19	35842171	35842448	0.1406	0.562398	90472	390865	390868	4	9	0.357941	1	0.481894	1	FFAR1	NM_005303 NP_005294	overlaps 5'	overlaps 5'	0	overlaps exon upstream	0	1	1	5' UTR	+	922	NA	2864	27271
	chr8	70404514	70404780	0.140554	0.562215	174000	203794	203797	4	8	0.358331	1	0.482072	1	SULF1	NM_001128204 NM_001128205 NM_001128206 NM_015170 NP_001121676 NP_001121677 NP_001121678 NP_055985 XM_006716438 XM_006716439 XM_006716440 XM_006716441 XM_006716442 XM_011517494 XM_011517495 XP_006716501 XP_006716502 XP_006716503 XP_006716504 XP_006716505 XP_011515796 XP_011515797 XR_928764	inside intron	inside	25655	inside intron	3219	2	23	5' UTR	+	194288	NA	23213	20078
	chr2	85843094	85843214	0.140364	0.561458	99948	53544	53547	4	10	0.359919	1	0.482811	1	USP39	NM_001256725 NM_001256726 NM_001256727 NM_001256728 NM_006590 NP_001243654 NP_001243655 NP_001243656 NP_001243657 NP_006581 NR_046347 XM_006711922 XM_006711923 XM_011532487 XM_011532488 XP_006711985 XP_006711986 XP_011530789 XP_011530790 XR_939652 XR_939653	inside intron	inside	3868	inside intron	3128	2	12	inside transcription region	+	37181	NA	10713	5730
	chr12	1973452	1974168	0.139934	0.559737	38992	269332	269335	4	8	0.363573	1	0.484537	1	CACNA2D4	NM_001005737 NM_001005766 NM_172364 NP_758952 XM_011521041 XP_011519343 XR_931529 XR_931530 XR_931531	inside intron	inside	53702	inside intron	-4079	15	26	inside transcription region	-	109325	NA	93589	70803
	chr6	31744816	31744927	-0.139908	0.559631	150018	146728	146731	4	26	0.363794	1	0.484637	1	VWA7	NM_025258 NP_079534 XM_005249427 XM_005272904 XM_005274894 XM_005275059 XM_005275316 XM_005275620 XM_011547317 XP_005249484 XP_005272961 XP_005274951 XP_005275116 XP_005275373 XP_005275677 XP_011545619 XR_926313 XR_951497 XR_952672 XR_952954 XR_953088	overlaps exon downstream	inside	181	overlaps exon downstream	0	1	10	inside transcription region	-	8313	NA	80737	62785
	chr4	89079587	89080179	-0.13982	0.559282	133152	105924	105927	4	10	0.364537	1	0.484973	1	ABCG2	NM_001257386 NM_004827 NP_001244315 NP_004818 XM_005263354 XM_005263355 XM_005263356 XM_011532420 XP_005263411 XP_005263412 XP_005263413 XP_011530722	inside intron	inside	280	inside intron	177	1	4	5' UTR	-	27504	NA	9429	71240
	chr6	43484373	43484729	-0.139707	0.558827	151688	154341	154344	4	11	0.365519	1	0.485446	1	YIPF3	NM_015388 NP_056203 XM_005248989 XM_005248990 XM_011514458 XP_005249046 XP_005249047 XP_011512760	overlaps 5'	overlaps 5'	0	overlaps exon downstream	0	1	9	5' UTR	-	5163	NA	25844	22963
	chr12	133656595	133656843	-0.139548	0.55819	48192	290745	290748	4	14	0.366887	1	0.486115	1	ZNF140	NM_001300776 NM_001300777 NM_001300778 NM_003440 NP_001287705 NP_001287706 NP_001287707 NP_003431 XM_005266188 XM_011534833 XM_011534834 XM_011534835 XM_011534836 XM_011534837 XM_011534838 XM_011534839 XM_011534840 XP_005266245 XP_011533135 XP_011533136 XP_011533137 XP_011533138 XP_011533139 XP_011533140 XP_011533141 XP_011533142 XR_941398	promoter	promoter	194	NA	NA	NA	5	NA	+	27221	NA	7699	59095
	chr13	114287374	114287656	0.139513	0.558054	53010	301290	301293	4	8	0.367181	1	0.486264	1	TFDP1	NM_007111 NP_009042 NR_026580 XM_005268326 XM_005268327 XM_005268328 XM_005268330 XM_005268331 XM_011537518 XM_011537519 XM_011537520 XP_005268383 XP_005268384 XP_005268385 XP_005268387 XP_005268388 XP_011535820 XP_011535821 XP_011535822	covers exon(s)	inside	47285	covers exon(s)	0	5	11	inside transcription region	+	55699	NA	7027	56475
	chr1	38156545	38156652	0.18581	0.557429	5958	13952	13954	3	26	0.145643	1	0.48687	1	C1orf109	NM_001303030 NM_001303031 NM_017850 NP_001289959 NP_001289960 NP_060320 XM_005270975 XM_005270979 XM_005270980 XM_005270981 XM_005270982 XM_011541637 XM_011541638 XM_011541639 XM_011541640 XM_011541641 XM_011541642 XM_011541643 XM_011541644 XM_011541645 XM_011541646 XP_005271032 XP_005271036 XP_005271037 XP_005271038 XP_005271039 XP_011539939 XP_011539940 XP_011539941 XP_011539942 XP_011539943 XP…	covers exon(s)	inside	1236	covers exon(s)	0	3	5	5' UTR	-	5943	NA	54955	43421
	chr2	44065383	44065627	0.139305	0.557221	97603	48511	48514	4	20	0.368934	1	0.487079	1	ABCG5	NM_022436 NP_071881 XM_005264480 XM_006712073 XM_006712074 XM_011533024 XM_011533025 XM_011533026 XM_011533027 XM_011533028 XP_005264537 XP_006712136 XP_006712137 XP_011531326 XP_011531327 XP_011531328 XP_011531329 XP_011531330	inside exon	inside	377	inside exon	0	1	9	5' UTR	-	26393	NA	64240	52483
	chr10	65280473	65280952	-0.139222	0.556887	22324	229767	229770	4	7	0.369666	1	0.48742	1	REEP3	NM_001001330 NP_001001330 XM_011539501 XP_011537803	promoter	promoter	171	NA	NA	NA	5	NA	+	77944	NA	221035	17952
	chr17	4464075	4464400	-0.139184	0.556738	74650	350493	350496	4	7	0.369995	1	0.487579	1	GGT6	NM_001122890 NM_001288702 NM_001288703 NM_001288704 NM_153338 NP_001116362 NP_001275631 NP_001275632 NP_001275633 NP_699169	promoter	promoter	199	NA	NA	NA	3	NA	-	3654	NA	124975	9649
	chr2	42721631	42722347	0.13889	0.55556	97474	48236	48239	4	8	0.372606	1	0.488835	1	MTA3	NM_001282755 NM_001282756 NM_020744 NP_001269684 NP_001269685 NP_065795 XM_005264456 XM_005264458 XM_005264459 XM_011533006 XP_005264513 XP_005264515 XP_005264516 XP_011531308 XR_939697 XR_939698	overlaps 5'	overlaps 5'	0	covers exon(s)	0	2	18	5' UTR	+	262377	NA	57504	48710
	chr4	118006747	118006808	0.185108	0.555324	134062	107866	107868	3	12	0.148264	1	0.489063	1	TRAM1L1	NM_152402 NP_689615	promoter	promoter	11	NA	NA	NA	1	NA	-	2026	NA	133022	10756
	chr15	66274767	66274894	-0.184714	0.554142	62364	322177	322179	3	6	0.149754	1	0.49028	1	MEGF11	NM_032445 NP_115821 XM_011522109 XP_011520411	overlaps exon upstream	inside	271181	overlaps exon upstream	0	6	22	inside transcription region	-	355009	NA	84465	65497
	chr6	100911727	100911746	-0.184497	0.553491	153690	158633	158635	3	12	0.150587	1	0.490977	1	SIM1	NM_005068 NP_005059 XM_005267100 XM_011536072 XM_011536073 XP_005267157 XP_011534374 XP_011534375	inside exon	inside	1059	inside exon	0	2	12	5' UTR	-	76055	NA	6492	53799
	chr2	191398756	191399046	-0.138343	0.553374	105238	64347	64350	4	8	0.377344	1	0.49109	1	TMEM194B	NM_001142645 NP_001136117 XM_005246212 XM_005246213 XM_011510456 XM_011510457 XM_011510458 XM_011510459 XM_011510460 XP_005246269 XP_005246270 XP_011508758 XP_011508759 XP_011508760 XP_011508761 XP_011508762 XR_922824	overlaps 5'	overlaps 5'	0	overlaps exon upstream	0	1	7	inside transcription region	-	23955	NA	100131211	609
	chr1	212780243	212780991	-0.138135	0.552538	15902	36449	36452	4	16	0.379156	1	0.491964	1	ATF3	NM_001030287 NM_001040619 NM_001206484 NM_001206485 NM_001206486 NM_001206488 NM_001674 NM_004024 NP_001025458 NP_001035709 NP_001193413 NP_001193415 NP_001193417 NP_001665 XM_005273146 XM_011509579 XP_005273203 XP_011507881	inside intron	inside	41567	inside intron	7368	2	4	5' UTR	+	55443	NA	467	37064
	chr7	27205200	27205230	0.13813	0.552521	160632	174814	174817	4	25	0.379193	1	0.491984	1	HOXA10-HOXA9	NR_037940	inside intron	inside	14650	inside intron	-613	2	3	inside transcription region	-	17823	NA	100534589	2715
	chr16	215864	216244	-0.138041	0.552163	65597	329001	329004	4	13	0.379988	1	0.492373	1	HBM	NM_001003938 NP_001003938	overlaps 5'	overlaps 5'	0	covers exon(s)	0	2	3	overlaps 5' UTR	+	794	NA	3042	28605
	chr16	56225846	56226350	0.138003	0.552014	70069	339691	339694	4	13	0.380336	1	0.492532	1	GNAO1	NM_020988 NM_138736 NP_066268 NP_620073 XM_011523003 XP_011521305	overlaps exon downstream	inside	595	overlaps exon downstream	0	1	9	overlaps 5' UTR	+	166105	NA	2775	25737
	chr2	39663782	39664343	-0.137958	0.551832	97326	48000	48003	4	10	0.380756	1	0.492729	1	MAP4K3	NM_001270425 NM_003618 NP_001257354 NP_003609 XR_939730	overlaps exon downstream	inside	110	overlaps exon downstream	0	1	33	overlaps 5' UTR	-	188046	NA	8491	66344
	chr4	6675660	6675676	-0.1838	0.5514	129819	99093	99095	3	17	0.153293	1	0.493197	1	LOC93622	NM_138699 NR_015433	promoter	promoter	145	NA	NA	NA	2	NA	+	1953	NA	93622	70838
	chr4	186733024	186733428	-0.137629	0.550515	136630	113082	113085	4	8	0.383586	1	0.494141	1	SORBS2	NM_001145670 NM_001145671 NM_001145672 NM_001145673 NM_001145674 NM_001145675 NM_001270771 NM_003603 NM_021069 NP_001139142 NP_001139143 NP_001139144 NP_001139145 NP_001139146 NP_001139147 NP_001257700 NP_003594 NP_066547 XM_005263307 XM_005263308 XM_005263310 XM_005263311 XM_005263312 XM_005263313 XM_006714358 XM_006714359 XM_006714365 XM_006714366 XM_006714368 XM_006714369 XM_006714370 XM_00671…	inside intron	inside	144442	inside intron	-36503	2	13	5' UTR	-	330050	NA	8470	65947
	chr6	29549724	29550425	0.137511	0.550046	149479	142051	142054	4	9	0.384632	1	0.494637	1	SNORD32B	NR_003049	covers	covers	0	covers exon(s)	NA	NA	1	NA	+	76	NA	692092	55988
	chr13	112275633	112275793	-0.183209	0.549626	52418	299556	299558	3	7	0.155677	1	0.495112	1	TEX29	NM_001303133 NM_152324 NP_001290062 NP_689537	downstream	downstream	302618	NA	NA	NA	6	NA	+	23579	NA	121793	9274
	chr1	211500571	211500971	-0.18302	0.54906	15782	36203	36205	3	9	0.156411	1	0.495725	1	TRAF5	NM_001033910 NM_004619 NM_145759 NP_001029082 NP_004610 NP_665702 XM_011509956 XM_011509957 XM_011509958 XM_011509959 XM_011509960 XP_011508258 XP_011508259 XP_011508260 XP_011508261 XP_011508262	inside intron	inside	423	inside intron	-339	1	8	5' UTR	+	48138	NA	7188	57170
	chr7	150778791	150778881	-0.13717	0.54868	168253	191133	191136	4	35	0.387646	1	0.49614	1	TMUB1	NM_001136044 NM_031434 NP_001129516 NP_113622	inside exon	inside	1739	inside exon	0	3	3	inside transcription region	-	2448	NA	83590	64138
	chr5	92929319	92929573	-0.137028	0.548112	141308	123240	123243	4	17	0.388876	1	0.496766	1	NR2F1	NM_005654 NP_005645	inside exon	inside	8589	inside exon	0	4	4	overlaps 3'UTR	+	9056	NA	7025	56465
	chr15	51200825	51201261	0.136953	0.547813	61286	319941	319944	4	12	0.389531	1	0.497103	1	AP4E1	NM_001252127 NM_007347 NP_001239056 NP_031373 XM_005254264 XM_006720447 XM_011521408 XM_011521409 XP_005254321 XP_006720510 XP_011519710 XP_011519711	overlaps 5'	overlaps 5'	0	covers exon(s)	0	1	21	5' UTR	+	97228	NA	23431	20923
	chr11	11862470	11862879	-0.136841	0.547363	29852	248276	248279	4	8	0.390525	1	0.497579	1	USP47	NM_001282659 NM_017944 NP_001269588 NP_060414 XM_005252997 XM_011520196 XP_005253054 XP_011518498	promoter	promoter	91	NA	NA	NA	21	NA	+	101689	NA	55031	43665
	chr1	156052538	156053525	-0.136829	0.547316	12113	28423	28426	4	12	0.390612	1	0.497629	1	LMNA	NM_001257374 NM_001282624 NM_001282625 NM_001282626 NM_005572 NM_170707 NM_170708 NP_001244303 NP_001269553 NP_001269554 NP_001269555 NP_005563 NP_733821 NP_733822 XM_011509533 XM_011509534 XP_011507835 XP_011507836 XR_921781	covers exon(s)	inside	169	covers exon(s)	0	1	13	5' UTR	+	56179	NA	4000	33796
	chr7	750720	751233	-0.136812	0.547247	158219	168324	168327	4	21	0.390766	1	0.497712	1	PRKAR1B	NM_001164758 NM_001164759 NM_001164760 NM_001164761 NM_001164762 NM_002735 NP_001158230 NP_001158231 NP_001158232 NP_001158233 NP_001158234 NP_002726 XM_005249809 XM_011515446 XM_011515447 XP_005249866 XP_011513748 XP_011513749	covers exon(s)	inside	16080	covers exon(s)	0	2	11	overlaps 5' UTR	-	178479	NA	5575	45825
	chr1	202310824	202311052	0.182371	0.547113	14884	34283	34285	3	9	0.159065	1	0.497856	1	UBE2T	NM_014176 NP_054895	overlaps exon downstream	inside	42	overlaps exon downstream	0	1	7	5' UTR	-	10309	NA	29089	27729
	chr17	79000968	79001543	-0.136661	0.546643	82788	370812	370815	4	11	0.392084	1	0.498359	1	BAIAP2-AS1	NM_001004336 NR_026857	downstream	downstream	6976	NA	NA	NA	2	NA	-	5586	NA	440465	36154
	chr20	62037758	62038660	0.136474	0.545896	112507	410212	410215	4	7	0.393738	1	0.499199	1	KCNQ2	NM_004518 NM_172106 NM_172107 NM_172108 NM_172109 NP_004509 NP_742104 NP_742105 NP_742106 NP_742107 XM_006723787 XM_011528807 XM_011528808 XM_011528809 XM_011528810 XM_011528811 XM_011528812 XM_011528813 XM_011528814 XM_011528815 XM_011528816 XP_006723850 XP_011527109 XP_011527110 XP_011527111 XP_011527112 XP_011527113 XP_011527114 XP_011527115 XP_011527116 XP_011527117 XP_011527118	inside exon	inside	65333	inside exon	0	15	15	overlaps 3'UTR	-	66451	NA	3785	32363
	chr15	63114897	63115816	0.1364	0.5456	61992	321368	321371	4	9	0.39441	1	0.499516	1	TLN2	NM_015059 NP_055874 XM_005254707 XM_005254708 XM_005254710 XM_005254711 XM_005254712 XM_005254713 XM_005254714 XM_005254715 XM_006720717 XM_011522106 XM_011522107 XM_011522108 XP_005254764 XP_005254765 XP_005254767 XP_005254768 XP_005254769 XP_005254770 XP_005254771 XP_005254772 XP_006720780 XP_011520408 XP_011520409 XP_011520410 XR_931919	inside intron	inside	2212	inside intron	-2087	1	6	5' UTR	+	24144	NA	83660	64248
	chr17	78388911	78389065	-0.136209	0.544837	82612	370303	370306	4	16	0.396133	1	0.500384	1	ENDOV	NM_001164637 NM_001164638 NM_173627 NP_001158109 NP_001158110 NP_775898 XM_005257244 XM_005257246 XM_006721837 XM_011524655 XM_011524656 XM_011524657 XM_011524658 XM_011524659 XM_011524660 XM_011524661 XM_011524662 XM_011524663 XM_011524664 XM_011524665 XM_011524666 XM_011524667 XM_011524668 XM_011524669 XM_011524670 XM_011524671 XM_011524672 XM_011524673 XM_011524674 XM_011524675 XM_011524676 XM…	overlaps 5'	overlaps 5'	0	covers exon(s)	0	1	10	overlaps 5' UTR	+	22917	NA	284131	26441
	chr16	2653250	2653306	-0.136162	0.544646	66620	332022	332025	4	14	0.39659	1	0.500609	1	PDPK1	NM_001261816 NM_002613 NM_031268 NP_001248745 NP_002604 NP_112558 XM_005255356 XM_011522521 XM_011522522 XM_011522523 XM_011522524 XP_005255413 XP_011520823 XP_011520824 XP_011520825 XP_011520826	downstream	downstream	65285	NA	NA	NA	14	NA	+	65226	NA	5170	40714
	chr11	1403751	1404145	0.181414	0.544241	28508	244623	244625	3	8	0.163056	1	0.501096	1	BRSK2	NM_001256627 NM_001256629 NM_001256630 NM_001282218 NM_003957 NP_001243556 NP_001243558 NP_001243559 NP_001269147 NP_003948 NR_046331 XM_005253218 XM_005253220 XM_006718374 XM_006718376 XM_011520460 XM_011520461 XM_011520462 XM_011520463 XM_011520464 XM_011520465 XP_005253275 XP_005253277 XP_006718437 XP_006718439 XP_011518762 XP_011518763 XP_011518764 XP_011518765 XP_011518766 XP_011518767 XR_24…	upstream	upstream	6984	NA	NA	NA	20	NA	+	67150	NA	9024	68826
	chr1	161067927	161068070	0.136057	0.544228	12734	29833	29836	4	13	0.397565	1	0.501114	1	KLHDC9	NM_001007255 NM_001007256 NM_152366 NP_001007256 NP_689579 NR_033385 NR_033386	promoter	promoter	81	NA	NA	NA	5	NA	+	1987	NA	126823	9944
	chr3	33260934	33261204	-0.136026	0.544103	119412	76517	76520	4	9	0.397868	1	0.501266	1	SUSD5	NM_015551 NP_056366 XM_005265034 XM_005265035 XP_005265091 XP_005265092	promoter	promoter	227	NA	NA	NA	5	NA	-	69170	NA	26032	23606
	chr6	32407714	32408284	0.135963	0.543853	150244	149087	149090	4	9	0.398444	1	0.501547	1	HLA-DRA	NM_019111 NP_061984	overlaps exon downstream	inside	95	overlaps exon downstream	0	1	5	overlaps 5' UTR	+	5207	NA	3122	29262
	chr3	50375553	50375735	0.13574	0.542959	120870	80101	80104	4	30	0.400471	1	0.502545	1	RASSF1	NM_001206957 NM_007182 NM_170712 NM_170713 NM_170714 NM_170715 NM_170716 NM_170717 NP_001193886 NP_009113 NP_733830 NP_733831 NP_733832 XM_011533315 XM_011533316 XP_011531617 XP_011531618	inside intron	inside	2632	inside intron	-110	2	3	inside transcription region	-	4366	NA	11186	7256
	chr2	228029685	228029856	-0.180725	0.542176	107324	68608	68610	3	13	0.165916	1	0.503438	1	COL4A3	NM_000091 NM_031362 NM_031363 NM_031364 NM_031365 NM_031366 NP_000082 XM_005246276 XM_005246277 XM_005246280 XM_006712245 XM_011510555 XM_011510556 XP_005246333 XP_005246334 XP_005246337 XP_006712308 XP_011508857 XP_011508858 XR_241280	inside intron	inside	404	inside intron	-155	1	52	inside transcription region	+	150227	NA	1285	10181
	chr16	34403971	34404524	0.180706	0.542117	69410	338289	338291	3	7	0.16599	1	0.503496	1	UBE2MP1	NR_002837	inside exon	inside	238	inside exon	0	1	1	inside transcription region	-	960	NA	606551	50957
	chr6	33245328	33245460	-0.135425	0.541701	150407	150728	150731	4	61	0.403286	1	0.503993	1	B3GALT4	NM_003782 NP_003773	inside exon	inside	411	inside exon	0	1	1	inside transcription region	+	1685	NA	8705	67560
	chr6	166582310	166582585	-0.135319	0.541276	157185	165785	165788	4	18	0.404219	1	0.504469	1	T	NM_001270484 NM_003181 NP_001257413 NP_003172 XM_011536080 XM_011536081 XP_011534382 XP_011534383	promoter	promoter	153	NA	NA	NA	9	NA	-	11011	NA	6862	55707
	chr4	46391694	46391803	0.135207	0.540827	131532	102610	102613	4	21	0.405262	1	0.505004	1	GABRA2	NM_000807 NM_001114175 NM_001286827 NP_000798 NP_001107647 NP_001273756 XM_005248080 XM_011513675 XM_011513676 XP_005248137 XP_011511977 XP_011511978	inside intron	inside	618	inside intron	475	1	9	5' UTR	-	129632	NA	2555	22429
	chr1	152161927	152162507	-0.180264	0.540792	11551	26818	26820	3	8	0.16791	1	0.50504	1	HRNR	NM_001009931 NP_001009931	downstream	downstream	34165	NA	NA	NA	3	NA	-	12120	NA	388697	32966
	chr3	27755600	27756039	0.180151	0.540453	119120	75952	75954	3	21	0.168418	1	0.505428	1	EOMES	NM_001278182 NM_001278183 NM_005442 NP_001265111 NP_001265112 NP_005433 XM_005265510 XP_005265567	downstream	downstream	8167	NA	NA	NA	6	NA	-	6766	NA	8320	63941
	chr2	219857793	219858132	-0.135105	0.540421	106811	67464	67467	4	9	0.406173	1	0.505469	1	CRYBA2	NM_057093 NM_057094 NP_476434 NP_476435 XM_011510660 XP_011508962	overlaps 5'	overlaps 5'	0	overlaps exon upstream	0	1	4	overlaps 5' UTR	-	3215	NA	1412	11631
	chr12	132603220	132603558	-0.180105	0.540316	47820	289552	289554	3	6	0.168619	1	0.505603	1	EP400NL	NM_182613 NR_003290	inside exon	inside	529	inside exon	0	1	7	inside transcription region	+	10738	NA	347918	31020
	chr5	43484102	43484273	0.135043	0.540173	139330	119164	119167	4	11	0.406734	1	0.505763	1	C5orf28	NM_022483 NP_071928 XM_005248333 XM_005248335 XM_006714485 XM_006714486 XM_011514074 XM_011514075 XM_011514076 XP_005248390 XP_005248392 XP_006714548 XP_006714549 XP_011512376 XP_011512377 XP_011512378	promoter	promoter	110	NA	NA	NA	4	NA	-	39638	NA	64417	52859
	chr2	5835853	5836181	-0.18005	0.54015	95071	43391	43393	3	13	0.168866	1	0.505791	1	SOX11	NM_003108 NP_003099	inside exon	inside	3054	inside exon	0	1	1	3'UTR	+	8718	NA	6664	55069
	chr5	176918190	176918920	-0.180006	0.540018	146230	133931	133933	3	7	0.169044	1	0.505947	1	PDLIM7	NM_005451 NM_203352 NM_203353 NM_213636 NP_005442 NP_976227 NP_998801 NR_103804 XM_011534696 XM_011534697 XM_011534698 XM_011534699 XM_011534700 XP_011532998 XP_011532999 XP_011533000 XP_011533001 XP_011533002	covers exon(s)	inside	5682	covers exon(s)	0	5	8	inside transcription region	-	7830	NA	9260	70301
	chr12	132671473	132672380	0.134961	0.539845	47853	289670	289673	4	9	0.407487	1	0.506151	1	GALNT9	NM_001122636 NM_021808 NP_001116108 NP_068580	downstream	downstream	18193	NA	NA	NA	7	NA	-	9656	NA	50614	38505
	chr19	1400851	1401310	-0.17976	0.539279	86256	379756	379758	3	10	0.170121	1	0.506817	1	GAMT	NM_000156 NM_138924 NP_000147 NP_620279	overlaps exon downstream	inside	259	overlaps exon downstream	0	1	5	inside transcription region	-	3759	NA	2593	23308
	chr17	75368902	75369091	-0.134783	0.539131	81968	368656	368659	4	12	0.409117	1	0.50699	1	2009-09-01	NM_001113491 NM_001113492 NM_001113493 NM_001113494 NM_001113495 NM_001113496 NM_001293695 NM_001293696 NM_001293697 NM_001293698 NM_006640 NP_001106963 NP_001106964 NP_001106965 NP_001106966 NP_001106967 NP_001106968 NP_001280624 NP_001280625 NP_001280626 NP_001280627 NP_006631 XM_005256962 XM_006721643 XM_006721644 XM_011524204 XM_011524205 XM_011524206 XM_011524207 XM_011524208 XM_011524209 XP…	inside intron	inside	53305	inside intron	29049	2	11	inside transcription region	+	181081	NA	10801	6019
	chr5	111495974	111496180	-0.134738	0.538951	141899	124360	124363	4	15	0.40951	1	0.507204	1	EPB41L4A	NM_022140 NP_071423 XM_011543530 XM_011543531 XM_011543532 XM_011543533 XP_011541832 XP_011541833 XP_011541834 XP_011541835	inside intron	inside	68231	inside intron	-1834	12	14	inside transcription region	-	86273	NA	64097	52211
	chr2	108602860	108602931	-0.179613	0.538839	101197	56248	56250	3	14	0.170765	1	0.507341	1	SLC5A7	NM_001305005 NM_001305006 NM_001305007 NM_021815 NP_001291934 NP_001291935 NP_001291936 NP_068587 XM_011511579 XM_011511580 XM_011511581 XP_011509881 XP_011509882 XP_011509883	promoter	promoter	64	NA	NA	NA	9	NA	+	27448	NA	60482	50841
	chr11	65222609	65222786	0.178772	0.536317	33337	256578	256580	3	6	0.174558	1	0.510426	1	NEAT1	NR_002802 NR_028272 NR_131012	downstream	downstream	32340	NA	NA	NA	1	NA	+	21759	NA	283131	26032
	chr15	100890963	100891257	-0.133893	0.535573	65352	328472	328475	4	15	0.417258	1	0.511293	1	SPATA41	NM_207383 NR_028139 NR_028140	promoter	promoter	40	NA	NA	NA	2	NA	-	6261	NA	388182	32822
	chr12	95397704	95397809	-0.133872	0.53549	44520	281852	281855	4	12	0.417444	1	0.511389	1	NDUFA12	NM_001258338 NM_018838 NP_001245267 NP_061326	promoter	promoter	215	NA	NA	NA	4	NA	-	32385	NA	55967	46486
	chr17	33289325	33289944	0.133822	0.53529	77334	357109	357112	4	19	0.417924	1	0.511651	1	ZNF830	NM_052857 NP_443089	inside exon	inside	776	inside exon	0	1	1	overlaps 3'UTR	+	1656	NA	91603	69704
	chr17	72732964	72733172	0.133679	0.534717	81434	367178	367181	4	17	0.419202	1	0.512343	1	RAB37	NM_001006637 NM_001006638 NM_001163989 NM_001163990 NM_175738 NP_001006639 NP_001157461 NP_001157462 NP_783865 XM_005257288 XM_005257289 XP_005257345 XP_005257346	inside exon	inside	5	inside exon	0	1	9	overlaps 5' UTR	+	10515	NA	326624	29868
	chr12	72233572	72234313	-0.133625	0.5345	43729	280420	280423	4	15	0.419715	1	0.512622	1	TBC1D15	NM_001146213 NM_001146214 NM_022771 NP_001139685 NP_001139686 NP_073608 NR_027449 XM_006719564 XM_006719565 XM_006719566 XM_006719567 XM_011538679 XM_011538680 XM_011538681 XM_011538682 XM_011538683 XP_006719627 XP_006719628 XP_006719629 XP_006719630 XP_011536981 XP_011536982 XP_011536983 XP_011536984 XP_011536985	overlaps exon downstream	inside	85	overlaps exon downstream	0	1	18	5' UTR	+	87142	NA	64786	53522
	chr12	124246391	124246446	-0.178137	0.534411	46855	287404	287406	3	8	0.177493	1	0.512727	1	ATP6V0A2	NM_012463 NP_036595 XM_005253563 XM_006719317 XM_006719318 XP_005253620 XP_006719380 XP_006719381 XR_429088	downstream	downstream	49526	NA	NA	NA	20	NA	+	49436	NA	23545	21247
	chr20	825634	826424	-0.133262	0.53305	109380	401802	401805	4	13	0.423038	1	0.514403	1	FAM110A	NM_001042353 NM_001289145 NM_001289146 NM_001289147 NM_031424 NM_207121 NP_001035812 NP_001276074 NP_001276075 NP_001276076 NP_113612 NP_997004 XM_011529381 XM_011529382 XP_011527683 XP_011527684	inside exon	inside	349	inside exon	0	1	1	overlaps 3'UTR	+	1637	NA	83541	64099
	chr7	16439534	16439993	0.177392	0.532175	159993	173197	173199	3	12	0.181044	1	0.515524	1	ISPD	NM_001101417 NM_001101426 NP_001094887 NP_001094896 XM_006715770 XM_011515497 XM_011515498 XM_011515499 XM_011515500 XM_011515501 XM_011515502 XM_011515503 XM_011515504 XM_011515505 XM_011515506 XM_011515507 XM_011515508 XM_011515509 XM_011515510 XM_011515511 XP_006715833 XP_011513799 XP_011513800 XP_011513801 XP_011513802 XP_011513803 XP_011513804 XP_011513805 XP_011513806 XP_011513807 XP_011513…	inside intron	inside	20954	inside intron	5692	2	9	inside transcription region	-	333795	NA	729920	57944
	chr3	39851641	39851931	-0.132995	0.53198	119752	77239	77242	4	12	0.425555	1	0.515785	1	MYRIP	NM_001284423 NM_001284424 NM_001284425 NM_001284426 NM_015460 NP_001271352 NP_001271353 NP_001271354 NP_001271355 NP_056275 NR_104316 XM_011533575 XP_011531877	inside intron	inside	338	inside intron	-233	1	16	5' UTR	+	450508	NA	25924	23270
	chr16	84852577	84853380	0.132986	0.531944	72184	344365	344368	4	9	0.425632	1	0.515829	1	CRISPLD2	NM_031476 NP_113664 XM_005256190 XP_005256247	promoter	promoter	207	NA	NA	NA	2	NA	+	20039	NA	83716	64319
	chr6	32908794	32909003	0.132794	0.531174	150328	149635	149638	4	15	0.427434	1	0.516819	1	HLA-DMB	NM_002118 NP_002109	overlaps 5'	overlaps 5'	0	overlaps exon upstream	0	1	3	5' UTR	-	4506	NA	3109	29042
	chr8	143868013	143868136	0.132428	0.52971	177587	210860	210863	4	20	0.430834	1	0.518687	1	LY6D	NM_003695 NP_003686	promoter	promoter	5	NA	NA	NA	3	NA	-	1710	NA	8581	67172
	chr5	121414366	121415023	-0.132412	0.529649	142288	125159	125162	4	23	0.430982	1	0.518769	1	LOX	NM_001178102 NM_002317 NP_001171573 NP_002308	promoter	promoter	311	NA	NA	NA	7	NA	-	15165	NA	4015	34182
	chr3	107646883	107647202	-0.132305	0.529219	123192	84491	84494	4	7	0.432009	1	0.519327	1	LINC00636	NR_015394	inside exon	inside	44831	inside exon	0	3	3	overlaps 3'UTR	+	45701	NA	285205	26850
	chr1	79471984	79472361	0.1322	0.528801	8786	20331	20334	4	9	0.432973	1	0.519857	1	ADGRL4	NM_022159 NP_071442	overlaps exon downstream	inside	134	overlaps exon downstream	0	1	15	overlaps 5' UTR	-	117046	NA	64123	52264
	chr7	5632251	5632272	-0.132058	0.528232	159518	172160	172163	4	12	0.434335	1	0.520617	1	FSCN1	NM_003088 NP_003079	promoter	promoter	164	NA	NA	NA	5	NA	+	13851	NA	6624	54942
	chr1	155054597	155055166	0.132019	0.528075	11941	27888	27891	4	12	0.4347	1	0.520807	1	EFNA3	NM_004952 NP_004943	inside intron	inside	3249	inside intron	2400	2	4	inside transcription region	+	8666	NA	1944	16040
	chr5	88180093	88180330	-0.131694	0.526775	141161	122966	122969	4	15	0.437803	1	0.522514	1	MEF2C	NM_001131005 NM_001193347 NM_001193348 NM_001193349 NM_001193350 NM_002397 NP_001124477 NP_001180276 NP_001180277 NP_001180278 NP_001180279 NP_002388 XM_005248511 XM_006714618 XM_006714619 XM_006714625 XM_011543396 XM_011543397 XM_011543398 XM_011543399 XM_011543400 XM_011543401 XM_011543402 XM_011543403 XM_011543404 XM_011543405 XP_005248568 XP_006714681 XP_006714682 XP_006714688 XP_011541698 XP…	inside intron	inside	19592	inside intron	2988	2	11	5' UTR	-	185864	NA	4208	35261
	chr3	64670459	64670640	-0.131687	0.526749	121910	82254	82257	4	15	0.437868	1	0.522548	1	ADAMTS9	NM_182920 NP_891550 XM_005265329 XP_005265386 XR_245151	inside intron	inside	2725	inside intron	1603	2	21	inside transcription region	-	72814	NA	56999	47660
	chr1	63249197	63249213	-0.131597	0.526386	8113	18936	18939	4	10	0.438724	1	0.523014	1	ATG4C	NM_032852 NM_178221 NP_116241 NP_835739 XM_005271288 XM_011542313 XM_011542314 XP_005271345 XP_011540615 XP_011540616	promoter	promoter	564	NA	NA	NA	11	NA	+	81164	NA	84938	66418
	chr5	157003083	157003436	-0.175195	0.525584	144946	131186	131188	3	7	0.191838	1	0.524086	1	ADAM19	NM_023038 NM_033274 NP_150377 XM_005266003 XM_011534680 XM_011534681 XM_011534682 XP_005266060 XP_011532982 XP_011532983 XP_011532984	promoter	promoter	252	NA	NA	NA	23	NA	-	180289	NA	8728	67636
	chr7	128432231	128432457	-0.175147	0.52544	166567	187542	187544	3	11	0.192078	1	0.524283	1	CCDC136	NM_001201372 NM_022742 NP_001188301 NP_073579 XM_005250534 XM_005250538 XM_005250540 XM_006716090 XM_006716091 XM_011516483 XM_011516484 XM_011516485 XM_011516486 XM_011516487 XM_011516488 XM_011516489 XM_011516490 XP_005250591 XP_005250595 XP_005250597 XP_006716153 XP_006716154 XP_011514785 XP_011514786 XP_011514787 XP_011514788 XP_011514789 XP_011514790 XP_011514791 XP_011514792	inside exon	inside	181	inside exon	0	1	18	5' UTR	+	30137	NA	64753	53413
	chr6	108495385	108495865	0.131206	0.524824	153991	159297	159300	4	13	0.442423	1	0.525118	1	NR2E1	NM_001286102 NM_003269 NP_001273031 NP_003260 XM_011536094 XP_011534396	inside intron	inside	8170	inside intron	174	3	9	inside transcription region	+	22798	NA	7101	56748
	chr17	3512804	3512893	0.174414	0.523241	74491	350084	350086	3	6	0.19591	1	0.527232	1	SHPK	NM_013276 NP_037408	inside exon	inside	26723	inside exon	0	7	7	3'UTR	-	28060	NA	23729	21635
	chr7	89873797	89873891	-0.174383	0.523149	164185	182098	182100	3	14	0.196071	1	0.527364	1	CFAP69	NM_001039706 NM_001160138 NM_024788 NP_001034795 NP_001153610 XM_005250600 XM_011516576 XM_011516577 XM_011516578 XM_011516579 XP_005250657 XP_011514878 XP_011514879 XP_011514880 XP_011514881 XR_242264 XR_927530 XR_927531 XR_927532 XR_927533	promoter	promoter	597	NA	NA	NA	7	NA	+	26501	NA	79846	61417
	chr10	119296305	119296756	-0.174314	0.522943	26095	238168	238170	3	34	0.196426	1	0.527644	1	EMX2OS	NR_002791	inside intron	inside	7823	inside intron	7060	2	4	inside transcription region	-	60775	NA	196047	16095
	chr6	6320324	6320889	-0.130602	0.522409	147552	136978	136981	4	8	0.448062	1	0.528365	1	F13A1	NM_000129 NP_000120 XM_006715010 XM_011514342 XP_006715073 XP_011512644	overlaps exon downstream	inside	35	overlaps exon downstream	0	1	14	5' UTR	-	175165	NA	2162	17502
	chr14	24809442	24810213	0.130537	0.522149	53790	303352	303355	4	12	0.448709	1	0.528749	1	RIPK3	NM_006871 NP_006862	promoter	promoter	200	NA	NA	NA	10	NA	-	4015	NA	11035	6702
	chr3	57204106	57204229	-0.130499	0.521994	121472	81445	81448	4	7	0.449065	1	0.52896	1	IL17RD	NM_017563 NP_060033 XM_005265238 XM_006713209 XM_011533849 XM_011533850 XP_005265295 XP_006713272 XP_011532151 XP_011532152	inside intron	inside	102	inside intron	31	1	12	5' UTR	-	72830	NA	54756	42725
	chr5	111755158	111755514	0.13039	0.521559	141912	124396	124399	4	11	0.450064	1	0.529543	1	EPB41L4A-AS2	NR_027706	overlaps 5'	overlaps 5'	0	overlaps exon upstream	0	1	1	overlaps 5' UTR	+	1397	NA	54508	42304
	chr19	10402525	10403061	0.130346	0.521383	88175	384604	384607	4	8	0.450465	1	0.529771	1	ICAM5	NM_003259 NP_003250 XM_011528229 XP_011526531	covers exon(s)	inside	376	covers exon(s)	0	1	9	inside transcription region	+	5305	NA	7087	56687
	chr1	55271677	55271921	-0.173757	0.521272	7651	18126	18128	3	7	0.199327	1	0.529915	1	C1orf177	NM_001110533 NM_152607 NP_001104003 NP_689820 XM_011540842 XP_011539144	overlaps 5'	overlaps 5'	0	covers exon(s)	0	1	10	overlaps 5' UTR	+	36201	NA	163747	14559
	chr4	1107202	1107512	0.130197	0.520788	128814	96458	96461	4	7	0.451867	1	0.530564	1	RNF212	NM_001131034 NM_001193318 NM_194439 NP_001124506 NP_001180247 NP_919420 XM_005272274 XM_011513438 XM_011513439 XM_011513440 XM_011513441 XM_011513442 XM_011513443 XM_011513444 XM_011513445 XM_011513446 XP_005272331 XP_011511740 XP_011511741 XP_011511742 XP_011511743 XP_011511744 XP_011511745 XP_011511746 XP_011511747 XP_011511748 XR_246609 XR_924933 XR_924936 XR_924937	overlaps 5'	overlaps 5'	0	overlaps exon upstream	0	1	4	overlaps 5' UTR	-	20256	NA	285498	26960
	chr13	112321694	112322273	-0.130041	0.520164	52427	299579	299582	4	8	0.45337	1	0.53142	1	TEX29	NM_001303133 NM_152324 NP_001290062 NP_689537	downstream	downstream	348679	NA	NA	NA	6	NA	+	23579	NA	121793	9274
	chr10	44102035	44102591	-0.173361	0.520082	21359	227853	227855	3	13	0.201408	1	0.531525	1	ZNF485	NM_145312 NP_660355 XM_006717706 XM_011539496 XM_011539497 XM_011539498 XP_006717769 XP_011537798 XP_011537799 XP_011537800	covers exon(s)	inside	180	covers exon(s)	0	1	3	5' UTR	+	11497	NA	220992	17932
	chr6	31461728	31461853	0.129905	0.519621	149920	145562	145565	4	15	0.454658	1	0.532135	1	MICB	NM_001289160 NM_001289161 NM_005931 NP_001276089 NP_001276090 NP_005922 XM_006726002 XM_006726095 XM_011514630 XM_011514631 XM_011546312 XM_011546313 XM_011547251 XM_011547252 XM_011547655 XM_011547656 XM_011548052 XM_011548053 XP_006726065 XP_006726158 XP_011512932 XP_011512933 XP_011544614 XP_011544615 XP_011545553 XP_011545554 XP_011545957 XP_011545958 XP_011546354 XP_011546355	promoter	promoter	805	NA	NA	NA	6	NA	+	16243	NA	4277	35447
	chr15	24921412	24921784	0.173167	0.5195	59332	315571	315573	3	13	0.20248	1	0.532307	1	NPAP1	NM_018958 NP_061831	inside exon	inside	871	inside exon	0	1	1	inside transcription region	+	8052	NA	23742	21641
	chr17	41322169	41322462	-0.129812	0.519247	78586	360367	360370	4	20	0.455536	1	0.532652	1	BRCA1	NM_007294 NM_007295 NM_007296 NM_007297 NM_007298 NM_007299 NM_007300 NM_007301 NM_007302 NM_007303 NM_007305 NM_007306 NP_009225 NP_009228 NP_009229 NP_009230 NP_009231 NR_027676	overlaps 5'	overlaps 5'	0	overlaps exon upstream	0	1	22	5' UTR	-	126108	NA	672	55233
	chr1	155232289	155232344	0.129764	0.519055	11993	28082	28085	4	17	0.456004	1	0.532923	1	SCAMP3	NM_005698 NM_052837 NP_005689 NP_443069 XM_006711105 XM_006711106 XM_006711107 XM_006726206 XM_006726207 XM_006726208 XP_006711168 XP_006711169 XP_006711170 XP_006726269 XP_006726270 XP_006726271	promoter	promoter	113	NA	NA	NA	9	NA	-	6406	NA	10067	3143
	chr19	12306198	12306497	0.172924	0.518772	88546	385705	385707	3	7	0.203777	1	0.533319	1	ZNF136	NM_003437 NP_003428 XM_011528269 XP_011526571	downstream	downstream	32326	NA	NA	NA	4	NA	+	26192	NA	7695	59083
	chr1	214160848	214161306	0.129635	0.51854	15996	36664	36667	4	14	0.457225	1	0.533649	1	PROX1	NM_001270616 NM_002763 NP_001257545 NP_002754 XM_005273194 XM_005273195 XM_011509771 XM_011509772 XM_011509773 XM_011509774 XP_005273251 XP_005273252 XP_011508073 XP_011508074 XP_011508075 XP_011508076	overlaps 5'	overlaps 5'	0	overlaps exon upstream	0	1	5	5' UTR	+	53569	NA	5629	46914
	chr12	44152762	44153217	-0.129596	0.518384	41370	274471	274474	4	14	0.457589	1	0.533872	1	IRAK4	NM_001114182 NM_001145256 NM_001145257 NM_001145258 NM_016123 NP_001107654 NP_001138728 NP_001138729 NP_001138730 NP_057207 XM_005268943 XM_005268944 XM_005268945 XM_005268946 XM_005268947 XM_005268948 XM_005268949 XM_006719438 XM_006719439 XM_006719440 XM_006719441 XM_006719442 XM_006719443 XM_011538431 XM_011538432 XM_011538433 XP_005269000 XP_005269001 XP_005269002 XP_005269003 XP_005269004 XP…	overlaps exon downstream	inside	15	overlaps exon downstream	0	1	10	5' UTR	+	30599	NA	51135	39273
	chr16	54962001	54962423	-0.129565	0.518261	70000	339484	339487	4	22	0.457867	1	0.534033	1	CRNDE	NR_034105 NR_034106 NR_110453 NR_110454	inside intron	inside	678	inside intron	258	1	5	inside transcription region	-	10324	NA	643911	52784
	chr20	30224895	30225573	-0.129528	0.518112	110407	404558	404561	4	10	0.458226	1	0.53424	1	COX4I2	NM_032609 NP_115998 XM_005260579 XM_005260580 XM_005260581 XM_011529086 XP_005260636 XP_005260637 XP_005260638 XP_011527388	promoter	promoter	118	NA	NA	NA	5	NA	+	7109	NA	84701	65956
	chr1	200841944	200842282	-0.129316	0.517262	14644	33777	33780	4	12	0.460216	1	0.535427	1	GPR25	NM_005298 NP_005289	overlaps 5'	overlaps 5'	0	overlaps exon upstream	0	1	1	overlaps 5' UTR	+	1223	NA	2848	26717
	chr2	69534307	69534855	-0.129112	0.516449	99025	51365	51368	4	7	0.462134	1	0.536562	1	GFPT1	NM_001244710 NM_002056 NP_001231639 NP_002047	downstream	downstream	79531	NA	NA	NA	19	NA	-	67485	NA	2673	24605
	chr4	4250070	4250161	0.128966	0.515866	129569	98451	98454	4	13	0.46353	1	0.537378	1	TMEM128	NM_001297551 NM_001297552 NM_032927 NP_001284480 NP_001284481 NP_116316 XM_005248034 XP_005248091	promoter	promoter	111	NA	NA	NA	5	NA	-	12690	NA	85013	66624
	chr10	131843517	131843798	0.128924	0.515694	27199	240700	240703	4	10	0.463931	1	0.537612	1	LINC00959	NR_034125	downstream	downstream	65283	NA	NA	NA	8	NA	-	46919	NA	387723	32750
	chr19	21511996	21512166	0.128772	0.515089	89919	389459	389462	4	7	0.465392	1	0.538512	1	ZNF708	NM_001297560 NM_001297561 NM_021269 NP_001284489 NP_001284490 NP_067092	overlaps exon downstream	inside	46	overlaps exon downstream	0	1	4	5' UTR	-	38249	NA	7562	58808
	chr6	136172818	136173085	-0.171677	0.515031	155264	161885	161887	3	7	0.210733	1	0.53858	1	PDE7B	NM_018945 NP_061818 XM_005266931 XM_011535755 XP_005266988 XP_011534057	overlaps 5'	overlaps 5'	0	overlaps exon upstream	0	1	13	5' UTR	+	343875	NA	27115	25090
	chr5	122620929	122621186	-0.171472	0.514416	142373	125340	125342	3	6	0.211869	1	0.539438	1	CEP120	NM_001166226 NM_153223 NP_001159698 NP_694955 XM_005271901 XM_011543185 XM_011543186 XP_005271958 XP_011541487 XP_011541488	downstream	downstream	138100	NA	NA	NA	21	NA	-	78707	NA	153241	13444
	chr3	114867021	114867274	-0.171422	0.514265	123575	85205	85207	3	13	0.212146	1	0.539657	1	ZBTB20	NM_001164342 NM_001164343 NM_001164344 NM_001164345 NM_001164346 NM_001164347 NM_015642 NP_001157814 NP_001157815 NP_001157816 NP_001157817 NP_001157818 NP_001157819 NP_056457 NR_121662	promoter	promoter	894	NA	NA	NA	10	NA	-	809180	NA	26137	23932
	chr6	10883866	10884140	-0.128368	0.513473	147872	137707	137710	4	13	0.469212	1	0.540818	1	SYCP2L	NM_001040274 NM_194299 NP_001035364	inside intron	inside	135871	inside intron	7605	4	6	inside transcription region	+	146442	NA	221711	18188
	chr2	3698421	3699210	0.128271	0.513082	94991	43240	43243	4	7	0.47016	1	0.541396	1	COLEC11	NM_001255982 NM_001255983 NM_001255984 NM_001255985 NM_001255986 NM_001255987 NM_001255988 NM_001255989 NM_024027 NM_199235 NP_001242911 NP_001242912 NP_001242913 NP_001242914 NP_001242915 NP_001242916 NP_001242917 NP_001242918 NP_076932 NP_954705 NR_045659 XM_005263853 XM_006711897 XP_005263910 XP_006711960	downstream	downstream	55999	NA	NA	NA	8	NA	+	49812	NA	78989	59672
	chr6	87865850	87866253	-0.170973	0.51292	153234	157557	157559	3	10	0.214771	1	0.54163	1	ZNF292	NM_015021 NP_055836 XM_005248697 XM_005248698 XM_011535625 XP_005248754 XP_005248755 XP_011533927	inside intron	inside	569	inside intron	-372	1	5	inside transcription region	+	68373	NA	23036	19397
	chr1	870791	871057	-0.12822	0.512879	60	128	131	4	11	0.470643	1	0.541688	1	SAMD11	NM_152486 NP_689699	inside intron	inside	9489	inside intron	94	4	13	inside transcription region	+	18659	NA	148398	12620
	chr3	16555452	16555620	-0.170892	0.512675	118767	75277	75279	3	12	0.215249	1	0.54198	1	RFTN1	NM_015150 NP_055965 XM_005264985 XM_005264986 XM_005264987 XM_006713069 XM_011533529 XM_011533530 XM_011533531 XP_005265042 XP_005265043 XP_005265044 XP_006713132 XP_011531831 XP_011531832 XP_011531833	promoter	promoter	230	NA	NA	NA	10	NA	-	197870	NA	23180	19942
	chr16	3313837	3314045	0.170798	0.512393	66862	332648	332650	3	6	0.215796	1	0.542416	1	LINC00921	NR_033904	inside exon	inside	69	inside exon	0	1	2	inside transcription region	+	3798	NA	283876	26311
	chr17	66097276	66097496	-0.128004	0.512015	80984	366273	366276	4	11	0.472737	1	0.542965	1	LINC00674	NR_027418	promoter	promoter	200	NA	NA	NA	6	NA	+	34374	NA	100499466	1744
	chr6	26331217	26331727	-0.12791	0.511641	148982	139924	139927	4	8	0.473608	1	0.543497	1	BTN3A2	NM_001197246 NM_001197247 NM_001197248 NM_001197249 NM_007047 NP_001184175 NP_001184176 NP_001184177 NP_001184178 NP_008978 XM_005248827 XM_005248831 XM_005248832 XM_006714979 XM_006714980 XM_006714981 XM_006714982 XM_011514267 XM_011514268 XM_011514269 XM_011514270 XM_011514271 XP_005248884 XP_005248888 XP_005248889 XP_006715042 XP_006715043 XP_006715044 XP_006715045 XP_011512569 XP_011512570 XP…	upstream	upstream	33671	NA	NA	NA	11	NA	+	13142	NA	11118	6994
	chr2	69969033	69969079	-0.127857	0.511427	99054	51437	51440	4	16	0.474091	1	0.543796	1	ANXA4	NM_001153 NP_001144 XM_011532805 XP_011531107	promoter	promoter	48	NA	NA	NA	10	NA	+	76699	NA	307	28665
	chr5	1268949	1269270	0.12766	0.51064	137392	114925	114928	4	7	0.475947	1	0.544945	1	TERT	NM_001193376 NM_198253 NM_198254 NM_198255 NP_001180305 NP_937983 XM_011514104 XM_011514105 XM_011514106 XP_011512406 XP_011512407 XP_011512408	inside intron	inside	25892	inside intron	-200	2	7	5' UTR	-	39760	NA	7015	56436
	chr15	64386403	64386956	-0.127652	0.510608	62129	321648	321651	4	13	0.476027	1	0.544991	1	FAM96A	NM_001014812 NM_001289108 NM_032231 NP_001014812 NP_001276037 NP_115607 NR_110310	promoter	promoter	196	NA	NA	NA	5	NA	-	21446	NA	84191	64985
	chr10	38265481	38265555	-0.170178	0.510535	21168	227372	227374	3	11	0.219448	1	0.545099	1	ZNF25	NM_145011 NP_659448 XM_005252384 XM_005252385 XM_005252386 XM_011519352 XM_011519353 XM_011519354 XM_011519355 XM_011519356 XP_005252441 XP_005252442 XP_005252443 XP_011517654 XP_011517655 XP_011517656 XP_011517657 XP_011517658	promoter	promoter	28	NA	NA	NA	6	NA	-	26658	NA	219749	17690
	chr16	89163578	89163800	0.170092	0.510275	73433	347378	347380	3	10	0.219964	1	0.545478	1	ACSF3	NM_001127214 NM_001243279 NM_001284316 NM_174917 NP_001120686 NP_001230208 NP_001271245 NP_777577 NR_045666 NR_045667 NR_104293 XM_005256293 XM_011522942 XM_011522943 XM_011522944 XP_005256350 XP_011521244 XP_011521245 XP_011521246 XR_933238 XR_933239 XR_933240 XR_933241	inside intron	inside	3361	inside intron	1198	2	11	5' UTR	+	61954	NA	197322	16235
	chr7	112758800	112758954	-0.170028	0.510083	165891	186228	186230	3	7	0.220341	1	0.545751	1	LINC00998	NR_015442 NR_024412	promoter	promoter	163	NA	NA	NA	3	NA	-	1864	NA	401397	34149
	chr12	113229534	113229647	-0.127489	0.509957	45761	284599	284602	4	13	0.477549	1	0.545936	1	RPH3A	NM_001143854 NM_014954 NP_001137326 NP_055769 XM_011538048 XP_011536350	overlaps 5'	overlaps 5'	0	overlaps exon upstream	0	1	22	5' UTR	+	107135	NA	22895	18941
	chr2	233323840	233324053	-0.169917	0.509752	107691	69382	69384	3	9	0.221009	1	0.546253	1	ALPI	NM_001631 NP_001622	inside exon	inside	2938	inside exon	0	10	10	overlaps 3'UTR	+	3840	NA	248	21896
	chr8	143545574	143545949	-0.127335	0.50934	177502	210638	210641	4	8	0.479022	1	0.546852	1	ADGRB1	NM_001702 NP_001693 XM_011517199 XM_011517200 XM_011517201 XM_011517202 XP_011515501 XP_011515502 XP_011515503 XP_011515504 XR_928342	inside exon	inside	197	inside exon	0	1	30	inside transcription region	+	80991	NA	575	48700
	chr2	24306495	24307071	0.169753	0.509259	96238	45629	45631	3	9	0.222007	1	0.546962	1	TP53I3	NM_001206802 NM_004881 NM_147184 NP_001193731 NP_004872 NP_671713 XM_005264650 XM_006712150 XP_005264707 XP_006712213	covers exon(s)	inside	1014	covers exon(s)	0	1	5	5' UTR	-	7782	NA	9540	71620
	chr4	41258560	41258910	-0.127223	0.508894	131398	102265	102268	4	7	0.480029	1	0.547489	1	UCHL1	NM_004181 NP_004172	overlaps 5'	overlaps 5'	0	overlaps exon upstream	0	1	8	5' UTR	+	11548	NA	7345	58116
	chr11	123066693	123067275	0.127221	0.508884	37671	266573	266576	4	9	0.480051	1	0.547505	1	CLMP	NM_024769 NP_079045 XM_011542998 XM_011542999 XP_011541300 XP_011541301	promoter	promoter	686	NA	NA	NA	7	NA	-	122974	NA	79827	61351
	chr12	53297443	53297693	0.169551	0.508654	42299	276718	276720	3	13	0.223212	1	0.54785	1	KRT8	NM_001256282 NM_001256293 NM_002273 NP_001243211 NP_001243222 NP_002264 NR_045962	inside intron	inside	45957	inside intron	748	2	9	inside transcription region	-	52679	NA	3856	32599
	chr6	29585579	29585653	0.169447	0.508341	149492	142126	142128	3	7	0.223849	1	0.548291	1	GABBR1	NM_001470 NM_021903 NM_021904 NM_021905 NP_001461 NP_068703 NP_068704 XM_005248982 XM_005272785 XM_005274841 XM_005274931 XM_005275088 XM_005275227 XM_005275363 XM_006715047 XM_006725030 XM_006725477 XM_006725691 XM_006725807 XM_006725901 XM_006725988 XM_011514453 XM_011514454 XM_011514455 XM_011514456 XM_011546282 XM_011546283 XM_011546284 XM_011547197 XM_011547198 XM_011547199 XM_011547200 XM_0…	inside intron	inside	14509	inside intron	3224	10	14	inside transcription region	-	23784	NA	2550	22288
	chr16	71392088	71392377	-0.126873	0.507492	71259	342484	342487	4	8	0.483334	1	0.549572	1	CALB2	NM_001740 NM_007087 NM_007088 NP_001731 NP_009019 NR_027910 XM_011523320 XP_011521622	promoter	promoter	239	NA	NA	NA	11	NA	+	31726	NA	794	60427
	chr1	147782452	147782558	-0.169069	0.507208	11116	25633	25635	3	9	0.226184	1	0.549997	1	NBPF8	NM_001037501 NP_001032590 NR_102404 NR_102405 XM_006710872 XP_006710935	inside intron	inside	564371	inside intron	-205523	11	12	inside transcription region	-	772606	NA	728841	57711
	chr17	73776003	73776120	-0.168927	0.506781	81665	367842	367844	3	13	0.227085	1	0.550601	1	H3F3B	NM_005324 NP_005315	promoter	promoter	143	NA	NA	NA	4	NA	-	3345	NA	3021	28556
	chr5	43039410	43040174	-0.126601	0.506404	139295	119054	119057	4	14	0.485808	1	0.551149	1	ANXA2R	NM_001014279 NP_001014301	inside exon	inside	273	inside exon	0	1	1	overlaps 5' UTR	-	1265	NA	389289	33073
	chr11	20229471	20229879	0.126599	0.506396	30492	249672	249675	4	8	0.485829	1	0.551165	1	DBX1	NM_001029865 NP_001025036	upstream	upstream	47601	NA	NA	NA	4	NA	-	4110	NA	120237	9131
	chr2	98206733	98207378	0.168591	0.505774	100482	54803	54805	3	8	0.229122	1	0.552109	1	ANKRD36B	NM_020970 NM_025190 NP_079466 XM_005263995 XM_006712661 XM_006712670 XM_011511543 XM_011511544 XM_011511545 XM_011511546 XM_011511547 XM_011511548 XM_011511549 XM_011511550 XM_011511551 XM_011511552 XM_011511553 XM_011511554 XM_011511555 XM_011511556 XM_011511557 XM_011511558 XM_011511559 XP_005264052 XP_006712724 XP_006712733 XP_011509845 XP_011509846 XP_011509847 XP_011509848 XP_011509849 XP_01…	promoter	promoter	305	NA	NA	NA	44	NA	-	85167	NA	57730	49354
	chr1	226737766	226737975	0.126427	0.505706	16770	38232	38235	4	12	0.487468	1	0.552216	1	C1orf95	NM_001003665 NP_001003665 XM_011544183 XP_011542485	inside intron	inside	1265	inside intron	-958	1	4	inside transcription region	+	60414	NA	375057	32096
	chr11	18415874	18415880	-0.252759	0.505518	30342	249308	249309	2	14	0.0358852	1	0.552516	1	LDHA	NM_001135239 NM_001165414 NM_001165415 NM_001165416 NM_005566 NP_001128711 NP_001158886 NP_001158887 NP_001158888 NP_005557 NR_028500	promoter	promoter	56	NA	NA	NA	8	NA	+	13829	NA	3939	33529
	chr10	50886878	50887049	0.168302	0.504905	21803	228747	228749	3	14	0.230947	1	0.553425	1	CHAT	NM_001142929 NM_001142933 NM_001142934 NM_020549 NM_020984 NM_020985 NM_020986 NP_001136401 NP_001136405 NP_001136406 NP_065574 NP_066264 NP_066265 NP_066266	inside intron	inside	64528	inside intron	14770	15	15	inside transcription region	+	79589	NA	1103	6684
	chr2	74757221	74758080	-0.126164	0.504655	99526	52711	52714	4	15	0.489903	1	0.553805	1	HTRA2	NM_013247 NM_145074 NP_037379 NP_659540 XM_005264266 XP_005264323	overlaps 5'	overlaps 5'	0	covers exon(s)	0	2	3	5' UTR	+	1295	NA	27429	25628
	chr10	11865142	11865199	0.126094	0.504376	19651	224315	224318	4	7	0.490548	1	0.554229	1	PROSER2	NM_153256 NP_694988 XM_011519438 XM_011519439 XP_011517740 XP_011517741	promoter	promoter	198	NA	NA	NA	4	NA	+	48879	NA	254427	22232
	chr12	56651912	56652163	0.126042	0.504169	42798	278266	278269	4	11	0.491014	1	0.554541	1	ANKRD52	NM_173595 NP_775866 XM_011538197 XP_011536499	overlaps 5'	overlaps 5'	0	covers exon(s)	0	1	28	overlaps 5' UTR	-	20552	NA	283373	26114
	chr19	4638933	4639335	0.168033	0.504098	87263	382282	382284	3	13	0.2326	1	0.55465	1	TNFAIP8L1	NM_001167942 NM_152362 NP_001161414 NP_689575 XM_005259487 XM_011527680 XP_005259544 XP_011525982	promoter	promoter	192	NA	NA	NA	2	NA	+	16053	NA	126282	9842
	chr14	50319805	50319966	-0.168022	0.504065	54436	304895	304897	3	13	0.232667	1	0.554697	1	NEMF	NM_001301732 NM_004713 NP_001288661 NP_004704 XM_005268200 XM_005268201 XM_011537316 XM_011537317 XM_011537318 XP_005268257 XP_005268258 XP_011535618 XP_011535619 XP_011535620 XR_943556 XR_943557	promoter	promoter	266	NA	NA	NA	34	NA	-	286512	NA	9147	69632
	chr2	183731824	183732062	-0.126009	0.504034	105006	63884	63887	4	11	0.491348	1	0.554744	1	FRZB	NM_001463 NP_001454	promoter	promoter	326	NA	NA	NA	6	NA	-	33493	NA	2487	21898
	chr11	119019361	119019845	-0.125992	0.503968	37261	265773	265776	4	12	0.491515	1	0.554847	1	ABCG4	NM_001142505 NM_022169 NP_001135977 NP_071452 XM_011542952 XP_011541254	overlaps 5'	overlaps 5'	0	overlaps exon upstream	0	1	15	5' UTR	+	13624	NA	64137	52300
	chr6	28945182	28945322	-0.167863	0.503588	149406	141691	141693	3	8	0.233657	1	0.555429	1	ZNF311	NM_001010877 NP_001010877 XM_005249019 XM_005272794 XM_005274940 XM_005275094 XM_005275370 XM_005275530 XM_006715067 XM_006715070 XM_006725034 XM_006725035 XM_006725038 XM_006725479 XM_006725482 XM_006725693 XM_006725696 XM_006725811 XM_006725814 XM_006725992 XM_006725995 XM_006726082 XM_006726085 XM_011514510 XM_011514511 XM_011514512 XM_011514513 XM_011514514 XM_011514515 XM_011514516 XM_011514…	downstream	downstream	26669	NA	NA	NA	6	NA	-	9397	NA	282890	25951
	chr11	89956517	89956704	-0.125892	0.503567	35683	262330	262333	4	12	0.492475	1	0.555464	1	CHORDC1	NM_001144073 NM_012124 NP_001137545 NP_036256 XM_011542747 XM_011542748 XM_011542749 XP_011541049 XP_011541050 XP_011541051	overlaps 5'	overlaps 5'	0	overlaps exon upstream	0	1	10	5' UTR	-	22935	NA	26973	24805
	chr1	1677541	1677730	-0.125818	0.503273	459	1337	1340	4	8	0.49313	1	0.555908	1	SLC35E2B	NM_001110781 NM_001290264 NP_001104251 NP_001277193 XM_011542072 XM_011542073 XP_011540374 XP_011540375	promoter	promoter	103	NA	NA	NA	9	NA	-	84499	NA	728661	57657
	chr19	44809319	44809690	-0.167733	0.5032	91799	394464	394466	3	10	0.234519	1	0.556025	1	ZNF235	NM_004234 NP_004225 XM_005259412 XP_005259469	promoter	promoter	141	NA	NA	NA	5	NA	-	68915	NA	9310	70554
	chr7	158855297	158855802	0.167676	0.503027	169495	194300	194302	3	8	0.234906	1	0.556306	1	VIPR2	NM_001304522 NM_003382 NP_001291451 NP_003373 NR_130758 XM_005249561 XM_006716107 XM_006716108 XM_011516550 XM_011516551 XM_011516552 XP_005249618 XP_006716170 XP_006716171 XP_011514852 XP_011514853 XP_011514854 XR_242047	inside intron	inside	81847	inside intron	-4027	5	9	inside transcription region	-	110432	NA	7434	58487
	chr5	7827486	7827964	-0.167527	0.50258	138016	116612	116614	3	6	0.235859	1	0.556971	1	ADCY2	NM_020546 NP_065433 XM_011513942 XP_011512244 XR_427657	inside exon	inside	45200	inside exon	0	8	8	3'UTR	+	47908	NA	108	6009
	chr13	113622708	113622750	-0.125383	0.501533	52748	300530	300533	4	12	0.497063	1	0.558526	1	MCF2L-AS1	NR_034002	inside exon	inside	202	inside exon	0	1	1	inside transcription region	-	1154	NA	100289410	1211
	chr8	22462724	22462867	-0.167158	0.501474	171477	198425	198427	3	16	0.238205	1	0.558619	1	CCAR2	NM_021174 NM_199205 NP_066997 NR_033902 XM_011544603 XM_011544604 XP_011542905 XP_011542906	inside exon	inside	185	inside exon	0	1	21	5' UTR	+	15444	NA	57805	49446
	chr12	51664410	51664655	0.12532	0.501281	42021	276106	276109	4	8	0.497634	1	0.558909	1	SMAGP	NM_001031628 NM_001033873 NP_001026798 NP_001029045	promoter	promoter	208	NA	NA	NA	4	NA	-	25069	NA	57228	48220
	chr17	7486551	7486615	0.16705	0.501149	75111	351943	351945	3	14	0.238917	1	0.559106	1	MPDU1	NM_004870 NP_004861 NR_024603 XM_006721597 XM_006721598 XM_006721599 XM_011524081 XP_006721660 XP_006721661 XP_006721662 XP_011522383	promoter	promoter	350	NA	NA	NA	7	NA	+	4562	NA	9526	71560
	chr5	76941173	76942048	-0.125232	0.500929	140696	121984	121987	4	8	0.498424	1	0.559443	1	OTP	NM_032109 NP_115485 XM_011543296 XP_011541598	upstream	upstream	6651	NA	NA	NA	3	NA	-	9985	NA	23440	20949
	chr8	41507937	41508779	0.125198	0.500793	172721	201064	201067	4	8	0.498719	1	0.559643	1	NKX6-3	NM_152568 NP_689781	inside intron	inside	134606	inside intron	-3061	2	3	5' UTR	-	139556	NA	157848	13798
	chr17	79374515	79374741	-0.166924	0.500772	82951	371278	371280	3	15	0.239738	1	0.559675	1	BAHCC1	NM_001080519 NM_001291324 NM_024696 NP_001278253 XM_006721989 XM_011525061 XM_011525062 XM_011525063 XM_011525064 XP_006722052 XP_011523363 XP_011523364 XP_011523365 XP_011523366	inside intron	inside	975	inside intron	-797	2	27	inside transcription region	+	59818	NA	57597	48992
	chr16	11836937	11837719	0.125014	0.500058	67617	334302	334305	4	18	0.500379	1	0.560791	1	TXNDC11	NM_001303447 NM_015914 NP_001290376 NP_056998 XM_005255346 XM_011522515 XM_011522516 XP_005255403 XP_011520817 XP_011520818	promoter	promoter	289	NA	NA	NA	12	NA	-	63705	NA	51061	39032
	chr1	33502755	33502810	-0.166538	0.499615	5503	12888	12890	3	11	0.242281	1	0.561419	1	AK2	NM_001199199 NM_001625 NM_013411 NP_001186128 NP_001616 NP_037543 NR_037591 NR_037592 XM_011540967 XP_011539269 XR_246248 XR_946575	promoter	promoter	243	NA	NA	NA	7	NA	-	28971	NA	204	17006
	chr15	37391675	37392106	0.166482	0.499447	60248	317497	317499	3	15	0.242651	1	0.561674	1	MEIS2	NM_001220482 NM_002399 NM_020149 NM_170674 NM_170675 NM_170676 NM_170677 NM_172315 NM_172316 NP_001207411 NP_002390 NP_733774 NP_733775 NP_733776 NP_733777 NP_758526 NP_758527 NR_051953 XM_006720522 XM_006720523 XM_006720524 XM_006720525 XM_006720526 XM_006720527 XM_006720528 XM_006720529 XM_011521591 XP_006720585 XP_006720586 XP_006720587 XP_006720588 XP_006720589 XP_006720590 XP_006720591 XP_00…	covers exon(s)	inside	1394	covers exon(s)	0	1	13	5' UTR	-	210278	NA	4212	35292
	chr13	19919156	19919208	0.16647	0.499409	48253	290871	290873	3	6	0.242749	1	0.561739	1	LINC00421	NR_034026	overlaps 5'	overlaps 5'	0	overlaps exon upstream	0	1	2	inside transcription region	+	1700	NA	100287114	1040
	chr16	84538428	84539110	-0.124833	0.499333	72124	344250	344253	4	7	0.501963	1	0.561848	1	TLDC1	NM_020947 NP_065998 XM_005256074 XM_005256075 XM_006721240 XM_011523248 XM_011523249 XM_011523250 XP_005256131 XP_005256132 XP_006721303 XP_011521550 XP_011521551 XP_011521552	promoter	promoter	140	NA	NA	NA	8	NA	-	28322	NA	57707	49288
	chr11	111154375	111154826	-0.124805	0.499219	36525	264021	264024	4	7	0.502219	1	0.562026	1	C11orf53	NM_198498 NP_940900 XM_011542803 XM_011542804 XP_011541105 XP_011541106	overlaps exon upstream	inside	27668	overlaps exon upstream	0	3	4	inside transcription region	+	30265	NA	341032	30595
	chr1	55504848	55505061	-0.12461	0.498439	7681	18195	18198	4	15	0.504028	1	0.563268	1	PCSK9	NM_174936 NP_777596 NR_110451 XM_011541193 XP_011539495	promoter	promoter	88	NA	NA	NA	6	NA	+	13315	NA	255738	22447
	chr1	55505189	55505343	0.166117	0.498351	7681	18203	18205	3	15	0.245017	1	0.5634	1	PCSK9	NM_174936 NP_777596 NR_110451 XM_011541193 XP_011539495	inside exon	inside	40	inside exon	0	1	12	5' UTR	+	25377	NA	255738	22448
	chr17	7383333	7383488	-0.166114	0.498341	75084	351841	351843	3	11	0.245037	1	0.563417	1	ZBTB4	NM_001128833 NM_020899 NP_001122305 NP_065950 XM_006721563 XM_006721564 XM_011523972 XP_006721626 XP_006721627 XP_011522274	inside intron	inside	4080	inside intron	3834	1	4	5' UTR	-	24883	NA	57659	49156
	chr17	7117160	7117310	-0.166028	0.498085	74985	351429	351431	3	8	0.245603	1	0.563807	1	DLG4	NM_001128827 NM_001365 NP_001122299 NP_001356 XM_005256489 XM_005256491 XM_005256492 XM_005256493 XM_005256494 XM_011523698 XM_011523699 XM_011523700 XM_011523701 XM_011523702 XP_005256546 XP_005256548 XP_005256549 XP_005256550 XP_005256551 XP_011522000 XP_011522001 XP_011522002 XP_011522003 XP_011522004 XR_243545 XR_934005	inside intron	inside	3618	inside intron	3126	1	8	inside transcription region	-	14891	NA	1742	15262
	chr17	79870056	79870762	0.165929	0.497786	83099	371814	371816	3	19	0.246274	1	0.564296	1	SIRT7	NM_016538 NP_057622 XM_006722284 XM_011523580 XM_011523581 XP_006722347 XP_011521882 XP_011521883 XR_430032 XR_933936	overlaps exon upstream	inside	5296	overlaps exon upstream	0	10	10	overlaps 3'UTR	-	6243	NA	51547	40358
	chr15	25123287	25123491	0.165911	0.497732	59346	315601	315603	3	6	0.246403	1	0.564387	1	SNRPN	NM_003097 NM_022805 NM_022806 NM_022807 NM_022808 NP_003088 NP_073716 NP_073717 NP_073718 NP_073719	inside intron	inside	21589	inside intron	8171	2	12	5' UTR	+	122031	NA	6638	54978
	chr12	69201477	69201920	0.124144	0.496574	43584	280092	280095	4	13	0.508255	1	0.566219	1	MDM2	NM_001145336 NM_001145337 NM_001145339 NM_001145340 NM_001278462 NM_002392 NM_006878 NM_006879 NM_006880 NM_006881 NM_006882 NM_032739 NP_001138809 NP_001138811 NP_001138812 NP_001265391 NP_002383 XM_005268872 XM_006719399 XM_006719400 XP_005268929 XP_006719462 XP_006719463	promoter	promoter	51	NA	NA	NA	11	NA	+	37349	NA	4193	35199
	chr1	33816074	33816159	0.124088	0.496351	5564	13018	13021	4	8	0.508747	1	0.566576	1	PHC2	NM_004427 NM_198040 NP_004418 NP_932157 XM_005270570 XM_005270571 XM_005270572 XM_011540874 XM_011540875 XM_011540876 XM_011540877 XM_011540878 XP_005270627 XP_005270628 XP_005270629 XP_011539176 XP_011539177 XP_011539178 XP_011539179 XP_011539180 XR_946566	inside intron	inside	80057	inside intron	3842	9	15	inside transcription region	-	106992	NA	1912	15988
	chr1	44398516	44399069	0.124068	0.49627	6712	15725	15728	4	10	0.508931	1	0.566704	1	ARTN	NM_001136215 NM_003976 NM_057090 NM_057091 NM_057160 NP_001129687 NP_476431 NP_476432 XM_006711024 XM_011542402 XP_006711087 XP_011540704	overlaps 5'	overlaps 5'	0	overlaps exon upstream	0	1	5	5' UTR	+	3920	NA	9048	68979
	chr16	75468057	75468318	0.124044	0.496174	71593	343184	343187	4	13	0.509142	1	0.56686	1	CFDP1	NM_006324 NP_006315 XM_011522814 XM_011522815 XP_011521116 XP_011521117 XR_933180 XR_933181 XR_933182 XR_933183	promoter	promoter	670	NA	NA	NA	7	NA	-	139779	NA	10428	4791
	chr2	54483431	54483619	-0.165336	0.496008	98171	49603	49605	3	6	0.250358	1	0.567108	1	ACYP2	NM_138448 NP_612457	inside intron	inside	141021	inside intron	48205	4	4	inside transcription region	+	190025	NA	98	72639
	chr5	41903935	41904236	0.123992	0.495968	139234	118875	118878	4	10	0.509591	1	0.567174	1	C5orf51	NM_175921 NP_787117 XM_005248289 XM_011514032 XP_005248346 XP_011512334	promoter	promoter	234	NA	NA	NA	6	NA	+	17268	NA	285636	27013
	chr5	140782948	140783647	0.165295	0.495886	143801	128873	128875	3	7	0.250643	1	0.567313	1	PCDHGA8	NM_014004 NM_032088 NP_054723 NP_114477	inside intron	inside	11465	inside intron	-8143	1	4	inside transcription region	+	121065	NA	9708	72317
	chr4	41753032	41753439	0.165215	0.495644	131436	102349	102351	3	8	0.251176	1	0.567702	1	PHOX2B	NM_003924 NP_003915	promoter	promoter	2045	NA	NA	NA	3	NA	-	4888	NA	8929	68351
	chr3	181441680	181442137	0.123827	0.495306	127109	92564	92567	4	9	0.511099	1	0.568242	1	SOX2-OT	NR_004053 NR_075089 NR_075090 NR_075091 NR_075092 NR_075093	inside intron	inside	113558	inside intron	15219	3	3	inside transcription region	+	131891	NA	347689	30964
	chr11	65121660	65122185	-0.123784	0.495137	33307	256487	256490	4	9	0.511492	1	0.568507	1	TIGD3	NM_145719 NP_663771	promoter	promoter	97	NA	NA	NA	2	NA	+	2800	NA	220359	17864
	chr10	22292859	22292943	-0.123679	0.494715	20237	225558	225561	4	14	0.512447	1	0.569174	1	DNAJC1	NM_022365 NP_071760 XM_011519614 XM_011519615 XP_011517916 XP_011517917	promoter	promoter	209	NA	NA	NA	12	NA	-	247173	NA	64215	52407
	chr19	51220256	51220286	0.164227	0.492681	93067	397786	397788	3	7	0.258013	1	0.570924	1	SHANK1	NM_016148 NP_057232 XM_006723233 XM_011527013 XM_011527014 XP_006723296 XP_011525315 XP_011525316	promoter	promoter	61	NA	NA	NA	23	NA	-	55111	NA	50944	38860
	chr6	72130755	72131020	0.164053	0.492159	152758	156452	156454	3	12	0.259243	1	0.571304	1	LINC00472	NR_026807 NR_121612 NR_121613 NR_121614	promoter	promoter	307	NA	NA	NA	4	NA	-	6299	NA	79940	61715
	chr6	29720448	29720519	0.163984	0.491952	149545	142464	142466	3	41	0.25975	1	0.571464	1	IFITM4P	NR_001590	promoter	promoter	1523	NA	NA	NA	1	NA	-	341	NA	340198	30483
	chr5	149339754	149340052	-0.163889	0.491668	144409	130107	130109	3	16	0.260422	1	0.571672	1	SLC26A2	NM_000112 NP_000103	promoter	promoter	248	NA	NA	NA	3	NA	+	26663	NA	1836	15780
	chr19	51108162	51108274	0.163849	0.491548	93037	397711	397713	3	6	0.260704	1	0.571763	1	SNAR-F	NR_004384	overlaps 5'	overlaps 5'	0	overlaps exon upstream	0	1	1	inside transcription region	+	122	NA	100126781	267
	chr6	70576168	70576321	-0.163799	0.491397	152686	156278	156280	3	15	0.261073	1	0.571869	1	COL19A1	NM_001858 NP_001849 XM_011535437 XM_011535438 XP_011533739 XP_011533740	promoter	promoter	127	NA	NA	NA	51	NA	+	345709	NA	1310	10546
	chr10	130338570	130338886	-0.163677	0.491032	27019	240126	240128	3	15	0.261955	1	0.572155	1	MKI67	NM_001145966 NM_002417 NP_001139438 NP_002408 XM_006717864 XM_011539818 XP_006717927 XP_011538120	upstream	upstream	414102	NA	NA	NA	15	NA	-	29543	NA	4288	35608
	chr15	90792223	90792631	-0.163658	0.490973	64654	326976	326978	3	8	0.262106	1	0.572202	1	CIB1	NM_001277764 NM_006384 NP_001264693 NP_006375 NR_102427 NR_102428 XM_006720375 XP_006720438	inside intron	inside	16360	inside intron	-15287	2	7	5' UTR	-	35514	NA	10519	5102
	chr2	220432066	220432208	0.163517	0.490551	106973	67944	67946	3	7	0.263145	1	0.572536	1	OBSL1	NM_001173408 NM_001173431 NM_015311 NP_001166879 NP_001166902 NP_056126 XM_005246424 XM_005246427 XM_011510854 XM_011510855 XM_011510856 XM_011510857 XM_011510858 XM_011510859 XM_011510860 XM_011510861 XM_011510862 XM_011510863 XM_011510864 XM_011510865 XM_011510866 XP_005246481 XP_005246484 XP_011509156 XP_011509157 XP_011509158 XP_011509159 XP_011509160 XP_011509161 XP_011509162 XP_011509163 XP…	inside exon	inside	4060	inside exon	0	4	9	inside transcription region	-	9830	NA	23363	20729
	chr11	1874049	1874320	0.163398	0.490194	28651	245041	245043	3	6	0.263996	1	0.572812	1	LSP1	NM_001013253 NM_001013254 NM_001013255 NM_001242932 NM_001289005 NM_002339 NP_001013271 NP_001013272 NP_001013273 NP_001229861 NP_001275934 NP_002330	overlaps 5'	overlaps 5'	0	overlaps exon upstream	0	1	11	5' UTR	+	39293	NA	4046	34344
	chr6	3023598	3023776	0.163207	0.48962	147223	136276	136278	3	6	0.26539	1	0.573256	1	HTATSF1P2	NM_001013680 NR_033884	inside exon	inside	1229	inside exon	0	1	1	inside transcription region	-	4615	NA	401233	34086
	chr7	56131930	56132159	-0.163079	0.489238	162627	178904	178906	3	10	0.266316	1	0.573564	1	PSPH	NM_004577 NP_004568 XM_005271773 XM_005271774 XM_005271775 XM_005271776 XM_006715760 XM_006715761 XM_011515459 XM_011515460 XM_011515461 XM_011515462 XP_005271830 XP_005271831 XP_005271832 XP_005271833 XP_006715823 XP_006715824 XP_011513761 XP_011513762 XP_011513763 XP_011513764	inside intron	inside	51931	inside intron	-43005	2	6	inside transcription region	-	105346	NA	5723	48224
	chr14	68161980	68162304	-0.162888	0.488665	55623	307419	307421	3	9	0.267694	1	0.574002	1	RDH11	NM_001252650 NM_016026 NP_001239579 NP_057110	inside intron	inside	206	inside intron	42	1	6	inside transcription region	-	18991	NA	51109	39192
	chr12	56617576	56617867	-0.162754	0.488263	42788	278236	278238	3	16	0.268707	1	0.574319	1	NABP2	NM_024068 NP_076973 XM_005269146 XM_005269147 XM_005269148 XM_005269149 XP_005269203 XP_005269204 XP_005269205 XP_005269206	promoter	promoter	258	NA	NA	NA	7	NA	+	5513	NA	79035	59798
	chr10	118892211	118892581	-0.162351	0.487054	26061	238013	238015	3	13	0.271716	1	0.575249	1	VAX1	NM_001112704 NM_199131 NP_001106175 NP_954582	inside intron	inside	5231	inside intron	-222	3	4	inside transcription region	-	9780	NA	11023	6653
	chr11	67141742	67141792	0.161969	0.485907	33776	257928	257930	3	16	0.274583	1	0.576163	1	LOC100130987	NR_024469	inside intron	inside	56432	inside intron	13213	3	4	inside transcription region	+	73848	NA	100130987	583
	chr10	131265575	131265796	0.161827	0.485481	27087	240321	240323	3	25	0.275673	1	0.576495	1	MGMT	NM_002412 NP_002403 XM_005252682 XM_006717863 XM_011539817 XP_005252739 XP_006717926 XP_011538119	inside intron	inside	121	inside intron	-14	1	5	inside transcription region	+	300329	NA	4255	35413
	chr10	37414759	37414802	0.161786	0.485358	21143	227314	227316	3	12	0.27599	1	0.576591	1	ANKRD30A	NM_052997 NP_443723 XM_011519757 XM_011519758 XP_011518059 XP_011518060 XR_930524	overlaps 5'	overlaps 5'	0	overlaps exon upstream	0	1	36	5' UTR	+	106710	NA	91074	69373
	chr6	41862737	41863119	-0.161628	0.484883	151436	153685	153687	3	8	0.277229	1	0.576979	1	USP49	NM_001286554 NM_018561 NP_001273483 NP_061031	overlaps 5'	overlaps 5'	0	covers exon(s)	0	1	7	5' UTR	-	97716	NA	25862	23012
	chr12	54942782	54942934	-0.161395	0.484186	42611	277752	277754	3	7	0.279034	1	0.577547	1	PDE1B	NM_000924 NM_001165975 NM_001288768 NM_001288769 NP_000915 NP_001159447 NP_001275697 NP_001275698 XM_006719451 XM_011538456 XP_006719514 XP_011536758	promoter	promoter	243	NA	NA	NA	16	NA	+	29846	NA	5153	40304
[truncated: 889 more rows]
