# Supplementary material for: Brain-specific epigenetic markers of schizophrenia
Source: Transl Psychiatry. 2015 Nov 17;5(11):e680–. doi: 10.1038/tp.2015.177 (PMC5068768; doi:10.1038/tp.2015.177)
Supplement: Supplementary Table 5 [file tp2015177x8.xls]

## Sheet: SevenRegionsAnnotation
seqnames	start	end	name	description	region	distance	subregion	insideDistance	exonnumber	nexons	UTR	strand	geneL	codingL	Entrez	subjectHits
chr14	24640947	24641201	REC8	promoter	promoter	33	NA	NA	NA	20	NA	+	8229	NA	9985	73377
chr6	31650735	31651029	LY6G5C	overlaps exon downstream	inside	788	overlaps exon downstream	0	2	4	inside transcription region	-	7356	NA	80741	62867
chr10	2978022	2978190	PFKP	upstream	upstream	131522	NA	NA	NA	22	NA	+	69285	68983	5214	41023
chr12	130821453	130822818	PIWIL1	overlaps 5'	overlaps 5'	0	covers exon(s)	0	1	21	5' UTR	+	34444	29006	9271	70345
chr15	101084507	101085710	CERS3	overlaps 5'	overlaps 5'	0	covers exon(s)	0	1	13	5' UTR	-	144325	99136	204219	17025
chr5	1594021	1595048	SDHAP3	overlaps 5'	overlaps 5'	0	covers exon(s)	0	1	3	overlaps 5' UTR	-	5309	5183	728609	57610
chr5	23506738	23507752	PRDM9	overlaps 5'	overlaps 5'	0	overlaps exon upstream	0	1	11	5' UTR	+	20982	18739	56979	47573
chr6	74063522	74064594	DPPA5	overlaps 5'	overlaps 5'	0	inside intron	53	2	3	overlaps 5' UTR	-	1214	905	340168	30482
chr6	74104388	74104868	DDX43	inside exon	inside	103	inside exon	0	1	17	overlaps 5' UTR	+	23004	21320	55510	45043
