# Supplementary material for: Brain-specific epigenetic markers of schizophrenia
Source: Transl Psychiatry. 2015 Nov 17;5(11):e680–. doi: 10.1038/tp.2015.177 (PMC5068768; doi:10.1038/tp.2015.177)
Supplement: Supplementary Table 7 [file tp2015177x10.xls]

## Sheet: TABLE KEY
Tab Name	Cutoff	MG	Includes Neuronal Cells	Notes
95% threshold MG 500	0.95	500	N	Main analysis presented in paper
95% threshold MG 1000	0.95	1000	N
97.5% threshold MG 500	0.975	500	N
97.5% threshold MG 1000	0.975	1000	N
95% threshold MG 500 with neuronal	0.95	500	Y
95% threshold MG 1000 with neuronal	0.95	1000	Y
GW significance 61107				Results for top genes in HBSFRC data set when controlling FWER <0.1

## Sheet: 95% threshold MG 500
HYPER METHYLATED
DBCBB (GSE61380)							LBBND (GSE61431)							HBSFRC (GSE61107)
seqnames	start	end	width	61380 value	61380 p-value		seqnames	start	end	width	61431 value	61431 p-value		seqnames	start	end	width	61107 value	61107 p-value		Nearest Gene	No. data sets sig (cut-off 0.05)
chr1	1688446	1689610	1165	0.143215	0.133998		chr1	1688446	1689610	1165	0.103034	0.212658		chr1	1689452	1689887	436	0.290172	0.325931		NADK	0
chr1	29189308	29189940	633	0.172539	0.133882		chr1	29189308	29189940	633	0.112441	0.326635		chr1	29189308	29189940	633	0.490431	0.0113435		OPRD1	1
chr1	92012615	92012736	122	0.150678	0.376593		chr1	92012408	92012736	329	0.290604	0.00926438		chr1	92011732	92012736	1005	0.31892	0.0136823		CpG Island	2
chr1	147379676	147380038	363	0.133539	0.606388		chr1	147379676	147380211	536	0.106681	0.473098		chr1	147379676	147380445	770	0.306156	0.0423212		GJA8	1
chr10	2978022	2978190	169	0.24059	0.0441108		chr10	2978022	2978687	666	0.285657	0.00670692		chr10	2978022	2978687	666	0.365375	0.0421463		No feature	3
chr10	37414759	37414802	44	0.161786	0.27599		chr10	37413799	37414802	1004	0.16792	0.0134331		chr10	37414506	37414802	297	0.377471	0.0200239		ANKRD30A	2
chr10	45719751	45720134	384	0.234705	0.0395447		chr10	45719751	45720134	384	0.42425	0.00210194		chr10	45719751	45720134	384	0.299927	0.164878		CpG Island	2
chr10	131264597	131265209	613	0.287215	0.00189729		chr10	131264312	131264786	475	0.165648	0.103518		chr10	131265059	131265137	79	0.306532	0.152538		MGMT	1
chr12	7780736	7781431	696	0.158249	0.184537		chr12	7780736	7781431	696	0.131721	0.19716		chr12	7780736	7781431	696	0.379106	0.036187		CpG Island	1
chr12	130821453	130822818	1366	0.283029	0.0027118		chr12	130821453	130822818	1366	0.111561	0.0222094		chr12	130822286	130822818	533	0.298942	0.166775		PIWIL1	2
chr14	106856864	106857655	792	0.170958	0.138692		chr14	106856864	106857655	792	0.13284	0.191369		chr14	106856864	106857655	792	0.344358	0.0973849		CpG Island	0
chr14	106938234	106938294	61	0.136852	0.554157		chr14	106938234	106938915	682	0.246649	0.00383877		chr14	106937869	106938294	426	0.246618	0.400315		CpG Island	1
chr15	101084507	101085710	1204	0.300934	0.00461374		chr15	101084507	101085710	1204	0.268929	0.00413274		chr15	101084507	101085710	1204	0.715696	0.00063262		CERS3	3
chr16	34407715	34408014	300	0.147656	0.233505		chr16	34407715	34408014	300	0.116587	0.294318		chr16	34407715	34408014	300	0.245776	0.299451		CpG Island	0
chr19	51505507	51506362	856	0.130968	0.162013		chr19	51505507	51506362	856	0.129168	0.122316		chr19	51505507	51506362	856	0.49067	0.0113171		KLK9	1
chr19	57630153	57630691	539	0.176203	0.00292433		chr19	57630153	57630340	188	0.135054	0.18033		chr19	57630034	57630710	677	0.383998	0.000783891		CpG Island	2
chr2	131009324	131010522	1199	0.238231	0.0372777		chr2	131009324	131010075	752	0.116702	0.457289		chr2	131009324	131010871	1548	0.397154	0.0103301		CpG Island	2
chr2	237478030	237479015	986	0.124412	0.366883		chr2	237478030	237479015	986	0.140562	0.155827		chr2	237478030	237479015	986	0.342048	0.100064		CXCR7	0
chr22	50528179	50529071	893	0.311281	0.00114472		chr22	50528746	50529071	326	0.115891	0.469629		chr22	50528564	50529071	508	0.230419	0.161276		MOV10L1	1
chr4	74864165	74864612	448	0.151007	0.216908		chr4	74864165	74864612	448	0.12742	0.221255		chr4	74864165	74864612	448	0.283623	0.199134		CXCL5	0
chr5	1594021	1595048	1028	0.628226	0.000101039		chr5	1594676	1594733	58	0.192837	0.0495243		chr5	1594021	1595048	1028	0.493397	0.000869361		SDHAP3	2
chr5	23506738	23507752	1015	0.305734	0.000616687		chr5	23506738	23507573	836	0.152612	0.0275793		chr5	23506738	23507573	836	0.350798	0.016382		PRDM9	3
chr6	74063522	74064594	1073	0.267251	0.00324642		chr6	74064064	74064594	531	0.240087	0.0127775		chr6	74063522	74064594	1073	0.313131	0.00878981		DPPA5	3
chr6	74104388	74104868	481	0.317985	0.00771266		chr6	74104137	74104868	732	0.219469	0.0110406		chr6	74104388	74104868	481	0.395212	0.0303812		DDX43	3
chr7	207605	208005	401	0.191597	0.0889819		chr7	207605	208005	401	0.104678	0.391699		chr7	207605	208005	401	0.297916	0.168755		FAM20C	0
chr7	56241697	56243524	1828	0.192829	0.029656		chr7	56242407	56243524	1118	0.193743	0.0446254		chr7	56242407	56243524	1118	0.281184	0.204785		CpG Island	2
chr7	56515510	56516248	739	0.168132	0.0185734		chr7	56515510	56516248	739	0.179811	0.0107681		chr7	56515510	56515752	243	0.36741	0.0902301		LOC650226	2
chr7	63385990	63387147	1158	0.182272	0.0358825		chr7	63385990	63387147	1158	0.370153	0.00160484		chr7	63385990	63386616	627	0.232959	0.704784		CpG Island	2
chr7	99517277	99517509	233	0.179331	0.0245146		chr7	99517277	99517509	233	0.112522	0.0593526		chr7	99517277	99517295	19	0.269707	0.306127		TRIM4	1
HYPO METHYLATED
seqnames	start	end	width	61380 value	61380 p-value		seqnames	start	end	width	61431 value	61431 p-value		seqnames	start	end	width	61107 value	61107 p-value
chr1	25255838	25256939	1102	-0.157004	0.189798		chr1	25256705	25256939	235	-0.112524	0.545687		chr1	25255838	25256369	532	-0.321833	0.21062		RUNX3	0
chr1	175161069	175163045	1977	-0.146453	0.000649593		chr1	175161069	175162044	976	-0.154275	0.066291		chr1	175161069	175161561	493	-0.2594	0.497228		KIAA0040	1
chr11	65405674	65406140	467	-0.299178	0.0163521		chr11	65405674	65406140	467	-0.166345	0.0910034		chr11	65405268	65406140	873	-0.582937	0.000559667		SIPA1	2
chr12	125027794	125028339	546	-0.16872	0.0814597		chr12	125027794	125028339	546	-0.117127	0.16256		chr12	125027794	125028339	546	-0.256889	0.133647		NCOR2	0
chr14	24640947	24641201	255	-0.149506	0.0381166		chr14	24640947	24642317	1371	-0.128575	0.00529748		chr14	24640947	24641183	237	-0.365032	0.0422962		REC8	3
chr14	24899109	24899306	198	-0.227273	0.0570252		chr14	24899054	24899306	253	-0.103281	0.515261		chr14	24899109	24899306	198	-0.247643	0.582469		KHNYN	0
chr19	45737792	45738115	324	-0.171675	0.167339		chr19	45737873	45738115	243	-0.106692	0.631024		chr19	45737792	45738115	324	-0.293506	0.228369		EXOC3L2	0
chr22	30476089	30476525	437	-0.177443	0.0103002		chr22	30476089	30476525	437	-0.125351	0.0189157		chr22	30476254	30476285	32	-0.325922	0.151789		HIRMAD2-AS1	2
chr3	46939978	46940439	462	-0.345207	0.00885893		chr3	46939978	46940439	462	-0.105921	0.380988		chr3	46939978	46940439	462	-0.454741	0.0281682		PTH1R	2
chr6	30039374	30039476	103	-0.235458	0.00477826		chr6	30039175	30039376	202	-0.137335	0.169741		chr6	30039151	30039801	651	-0.664593	9.15494e-05		RNF39	2
chr6	31650735	31651029	295	-0.191494	0.00598996		chr6	31650735	31651070	336	-0.156449	0.00347409		chr6	31650735	31651094	360	-0.267589	0.00192611		LY6G5C	3
chr6	31651151	31651362	212	-0.193404	0.029354		chr6	31651158	31651362	205	-0.123207	0.141235		chr6	31651249	31651362	114	-0.40902	0.0461398		LY6G5C	2

## Sheet: 95% threshold MG1000
HYPER METHYLATED
DBCBB (GSE61380)							LBBND (GSE61431)							HBSFRC (GSE61107)
seqnames	start	end	width	61380 value	61380 p-value		seqnames	start	end	width	61431 value	61431 p-value		seqnames	start	end	width	61107 value	61107 p-value		Nearest Gene	No. data sets sig (cut-off 0.05)
chr1	29189308	29189940	633	0.172539	0.120057		chr1	29189308	29189940	633	0.112441	0.291114		chr1	29189308	29189940	633	0.49277	0.0110038		OPRD1	1
chr1	92012615	92012736	122	0.150678	0.361766		chr1	92012408	92012736	329	0.290604	0.00755674		chr1	92011732	92012736	1005	0.319613	0.0142376		CpG Island	2
chr1	147379676	147380038	363	0.133539	0.582967		chr1	147379676	147380211	536	0.106681	0.442443		chr1	147379676	147380334	659	0.321329	0.127101		GJA8	0
chr10	2978022	2978190	169	0.24059	0.0395252		chr10	2978022	2978687	666	0.285657	0.00564598		chr10	2978022	2978687	666	0.36499	0.043468		no feature	3
chr10	37414759	37414802	44	0.161786	0.264515		chr10	37413799	37414802	1004	0.16792	0.01293		chr10	37414506	37414802	297	0.373697	0.0223806		ANKRD30A	2
chr10	45718853	45721068	2216	0.223946	0.0162652		chr10	45718853	45721068	2216	0.386002	0.00114408		chr10	45719956	45721068	1113	0.305619	0.203552		CpG Island	2
chr10	131264597	131265209	613	0.287215	0.00174804		chr10	124638200	124639257	1058	0.250253	0.000698173		chr10	131265059	131265137	79	0.308919	0.146976		MGMT	2
chr12	7780736	7781431	696	0.158249	0.166195		chr12	7780736	7781431	696	0.131721	0.17482		chr12	7780736	7781431	696	0.376257	0.0383195		CpG Island	1
chr12	130821453	130822818	1366	0.267771	0.00296976		chr12	130821453	130824015	2563	0.110698	0.00663331		chr12	130822286	130824224	1939	0.275538	0.0194474		PIWIL1	3
chr14	106856864	106857655	792	0.170958	0.124454		chr14	106856864	106857655	792	0.13284	0.169573		chr14	106856864	106857655	792	0.341614	0.0999516		CpG Island	0
chr14	106938289	106938294	6	0.136852	0.58834		chr14	106938289	106938915	627	0.24291	0.00488688		chr14	106938289	106938294	6	0.245179	0.702009		LINC00221	1
chr15	101084507	101085710	1204	0.300934	0.00375166		chr15	101084507	101085710	1204	0.268929	0.00337857		chr15	101084507	101085710	1204	0.715016	0.000538971		CERS3	3
chr16	32288799	32290466	1668	0.24931	0.026275		chr16	32288799	32290466	1668	0.167795	0.0678476		chr16	32288799	32290466	1668	0.377319	0.0378584		CpG Island	2
chr16	34407715	34408014	300	0.147656	0.210402		chr16	34407715	34408014	300	0.116587	0.262196		chr16	34407715	34408014	300	0.248928	0.279069		CpG Island	0
chr17	18528568	18529285	718	0.134283	0.146378		chr17	18528568	18528638	71	0.139555	0.205647		chr17	18528568	18529285	718	0.260609	0.129221		CCDC144B	0
chr19	1063624	1064938	1315	0.2407	0.0350351		chr19	1063624	1064218	595	0.350697	0.00413569		chr19	1063624	1064938	1315	0.361619	0.100729		ABCA7	2
chr19	57630153	57630691	539	0.176203	0.00304614		chr19	57630153	57630340	188	0.135054	0.159625		chr19	57630160	57630710	551	0.400921	0.00140177		CpG Island	2
chr2	130343885	130345405	1521	0.183563	0.057181		chr2	130343885	130345405	1521	0.160785	0.0523403		chr2	130343885	130345405	1521	0.681955	0.0022031		CpG Island	1
chr2	131009324	131010522	1199	0.238231	0.0316941		chr2	131009324	131010075	752	0.116702	0.434899		chr2	131009324	131010871	1548	0.399405	0.0104167		CpG Island	2
chr2	237478526	237479015	490	0.124412	0.473284		chr2	237478526	237479015	490	0.140562	0.166282		chr2	237478577	237479015	439	0.344911	0.165025		CXCR7	0
chr4	74864165	74864313	149	0.151007	0.358401		chr4	74864165	74864313	149	0.12742	0.304656		chr4	74864165	74864313	149	0.28109	0.393598		CXCL5	0
chr5	1594021	1595048	1028	0.628226	7.48905e-05		chr5	1594676	1594733	58	0.192837	0.0434498		chr5	1594021	1595048	1028	0.495618	0.000865874		SDHAP3	3
chr5	23506738	23507752	1015	0.305734	0.000594963		chr5	23506738	23507573	836	0.152612	0.0256437		chr5	23506738	23507573	836	0.350405	0.0172756		PRDM9	3
chr6	74063982	74064594	613	0.264164	0.00611635		chr6	74064064	74064594	531	0.240087	0.0110572		chr6	74063982	74064594	613	0.314238	0.0244574		DPPA5	3
chr6	74104388	74104868	481	0.317985	0.0065648		chr6	74104137	74104868	732	0.219469	0.00994765		chr6	74104388	74104868	481	0.396449	0.0305495		DDX43	3
chr7	56241697	56243524	1828	0.192829	0.028234		chr7	56242407	56243524	1118	0.193743	0.0378015		chr7	56242407	56243524	1118	0.282622	0.198167		CpG Island	2
chr7	56514965	56516248	1284	0.165731	0.0119269		chr7	56514965	56516248	1284	0.18184	0.00674264		chr7	56514965	56515752	788	0.291276	0.179932		LOC650226	2
chr7	63641030	63643602	2573	0.178913	0.0628132		chr7	63641030	63643602	2573	0.138181	0.091461		chr7	63642709	63643958	1250	0.255446	0.369277		CpG Island	0
chr7	99517277	99517509	233	0.179331	0.0230431		chr7	99517277	99517509	233	0.112522	0.0566149		chr7	99517277	99517295	19	0.270568	0.311504		TRIM4	1
HYPO METHYLATED
seqnames	start	end	width	61380 value	61380 p-value		seqnames	start	end	width	61431 value	61431 p-value		seqnames	start	end	width	61107 value	61107 p-value
chr1	175161069	175163045	1977	-0.146453	0.000634489		chr1	175161069	175162044	976	-0.154275	0.0612973		chr1	175161069	175161561	493	-0.257504	0.538943		KIAA0040	0
chr11	65405674	65406140	467	-0.299178	0.0138886		chr11	65405674	65406140	467	-0.166345	0.0815984		chr11	65404459	65406140	1682	-0.546527	0.000565794		SIPA1	2
chr12	125027794	125028339	546	-0.16872	0.0774154		chr12	125027794	125028339	546	-0.117127	0.152275		chr12	125027794	125028339	546	-0.256331	0.133589		NCOR2	0
chr14	24640947	24641201	255	-0.149506	0.03634		chr14	24640947	24642317	1371	-0.128575	0.0058281		chr14	24640947	24641183	237	-0.369314	0.0414172		REC8	3
chr19	45737792	45738115	324	-0.171675	0.156741		chr19	45737873	45738115	243	-0.106692	0.603078		chr19	45737792	45738857	1066	-0.296127	0.170355		EXOC3L2	0
chr22	30476089	30476345	257	-0.189938	0.0192971		chr22	30476089	30476345	257	-0.127795	0.0436395		chr22	30476254	30476285	32	-0.326401	0.156819		HORMAD2-AS1	2
chr3	46939978	46940439	462	-0.345207	0.00698443		chr3	46939978	46940439	462	-0.105921	0.339141		chr3	46939978	46940439	462	-0.457469	0.0263509		PTH1R	2
chr6	30039374	30039476	103	-0.235458	0.00455851		chr6	30039175	30039376	202	-0.137335	0.150022		chr6	30039151	30040799	1649	-0.628024	8.13066e-05		RNF39	2
chr6	31650735	31651029	295	-0.191494	0.00590535		chr6	31650735	31651070	336	-0.156449	0.00381723		chr6	31650735	31650790	56	-0.239776	0.432783		LY6G5C	2
chr6	31651151	31651362	212	-0.193404	0.0279413		chr6	31651158	31651362	205	-0.123207	0.132314		chr6	31651249	31651362	114	-0.40624	0.0468086		LY6G5C	2
chr8	1403502	1405138	1637	-0.132394	0.150126		chr8	1404197	1405138	942	-0.133807	0.202735		chr8	1404980	1405138	159	-0.285489	0.370713		CpG Island	0

## Sheet: 97.5% threshold MG 500
HYPER METHYLATED
DBCBB (GSE61380)							LBBND (GSE61431)							HBSFRC (GSE61107)
seqnames	start	end	width	61380 value	61380 p-value		seqnames	start	end	width	61431 value	61431 p-value		seqnames	start	end	width	61107 value	61107 p-value		Nearest Gene	No. data sets sig (cut-off 0.05)	No. data sets sig (cut-off 0.1)
chr1	92012615	92012736	122	0.150678	0.76326		chr1	92012408	92012736	329	0.290604	0.0194814		chr1	92012148	92012736	589	0.34609	0.103309		CpG Island	1	1
chr10	2978022	2978190	169	0.24059	0.0958717		chr10	2978022	2978687	666	0.285657	0.0138337		chr10	2978022	2978687	666	0.367762	0.0838238		no feature	1	3
chr10	37414759	37414802	44	0.161786	0.580331		chr10	37413799	37414802	1004	0.16792	0.0252839		chr10	37414506	37414802	297	0.375697	0.0401442		ANKRD30A	2	2
chr10	45719751	45720134	384	0.234705	0.0816871		chr10	45719751	45720134	384	0.42425	0.00442898		chr10	45719751	45720134	384	0.297707	0.320991		CpG Island	1	2
chr10	131264597	131265209	613	0.287215	0.0036379		chr10	131264312	131264786	475	0.165648	0.231158		chr10	131265059	131265073	15	0.323051	0.3322		CpG Island	1	1
chr12	7780736	7781431	696	0.158249	0.334207		chr12	7780736	7781431	696	0.131721	0.372687		chr12	7780736	7781431	696	0.373842	0.0789184		CpG Island	0	1
chr14	106856864	106857655	792	0.170958	0.265085		chr14	106856864	106857655	792	0.13284	0.363972		chr14	106856864	106857655	792	0.336631	0.219856		CpG Island	0	0
chr15	101084507	101085710	1204	0.300934	0.00917628		chr15	101084507	101085710	1204	0.268929	0.0084607		chr15	101084507	101085710	1204	0.714428	0.00138376		CERS3	3	3
chr19	57630153	57630596	444	0.188068	0.0143374		chr19	57630153	57630340	188	0.135054	0.346947		chr19	57630034	57630710	677	0.382811	0.0012931		CpG Island	2	2
chr4	74864165	74864612	448	0.151007	0.375574		chr4	74864165	74864612	448	0.12742	0.407124		chr4	74864165	74864612	448	0.285043	0.356226		CXCL5	0	0
chr5	1594021	1595048	1028	0.628226	0.000189811		chr5	1594676	1594733	58	0.192837	0.107139		chr5	1594021	1595048	1028	0.496146	0.00168815		SDHAP3	2	2
chr5	23506738	23507752	1015	0.305734	0.00115619		chr5	23506738	23507573	836	0.152612	0.0499471		chr5	23507469	23507573	105	0.475984	0.0722003		PRDM9	2	3
chr6	74063522	74064594	1073	0.267251	0.00619365		chr6	74064064	74064594	531	0.240087	0.0264357		chr6	74063522	74063982	461	0.295308	0.669484		DPPA5	2	2
														chr6	74064064	74064594	531	0.330135	0.119093		DPPA5
chr6	74104388	74104868	481	0.317985	0.0157267		chr6	74104388	74104868	481	0.239245	0.0267842		chr6	74104388	74104868	481	0.393925	0.0644849		DDX43	2	3
HYPO METHYLATED
seqnames	start	end	width	61380 value	61380 p-value		seqnames	start	end	width	61431 value	61431 p-value		seqnames	start	end	width	61107 value	61107 p-value
chr11	65405674	65406140	467	-0.299178	0.0344085		chr11	65405674	65406140	467	-0.166345	0.195936		chr11	65405268	65406140	873	-0.57775	0.00120099		SIPA1	2	2
chr14	24640947	24641189	243	-0.155797	0.169972		chr14	24641077	24641201	125	-0.161424	0.189747		chr14	24640947	24641183	237	-0.3723	0.0801057		CpG Island	0	1
chr22	30476089	30476326	238	-0.198863	0.0499635		chr22	30476281	30476326	46	-0.164088	0.240982		chr22	30476254	30476285	32	-0.32513	0.324773		HORMAD2-AS1	1	1
chr6	30039374	30039476	103	-0.235458	0.00882658		chr6	30039202	30039376	175	-0.145128	0.332537		chr6	30039151	30039801	651	-0.660694	0.000162626		RNF39	2	2
chr6	31650735	31651020	286	-0.198176	0.0131001		chr6	31650735	31651059	325	-0.160408	0.00883536		chr6	31650835	31650850	16	-0.283952	0.841138		LY6G5C	2	2
chr6	31651151	31651362	212	-0.193404	0.0541173		chr6	31651278	31651362	85	-0.130338	0.479638		chr6	31651249	31651362	114	-0.411537	0.0983911		LY6G5C	0	2

## Sheet: 97.5% threshold MG1000
HYPER METHYLATED
DBCBB (GSE61380)							LBBND (GSE61431)							HBSFRC (GSE61107)
seqnames	start	end	width	61380 value	61380 p-value		seqnames	start	end	width	61431 value	61431 p-value		seqnames	start	end	width	61107 value	61107 p-value		Nearest Gene	No. data sets sig (cut-off 0.05)	No. data sets sig (cut-off 0.1)
chr1	92012615	92012736	122	0.150678	0.692117		chr1	92012408	92012736	329	0.290604	0.0157602		chr1	92012148	92012736	589	0.343836	0.0965885		CpG Island	1	2
chr10	2978022	2978190	169	0.24059	0.080863		chr10	2978022	2978687	666	0.285657	0.0117762		chr10	2978022	2978687	666	0.370511	0.0747725		no feature	1	3
chr10	37414759	37414802	44	0.161786	0.521947		chr10	37413799	37414802	1004	0.16792	0.0236123		chr10	37414506	37414802	297	0.380435	0.0370163		ANKRD30A	1	2
chr10	45718853	45721068	2216	0.223946	0.0296352		chr10	45718853	45721068	2216	0.386002	0.00246618		chr10	45719956	45721068	1113	0.300908	0.390315		CpG Island	2	2
chr10	131264597	131265209	613	0.287215	0.00328164		chr10	131264312	131264786	475	0.165648	0.213895		chr10	131265059	131265073	15	0.320435	0.317894		MGMT	1	1
chr12	7780736	7781431	696	0.158249	0.279281		chr12	7780736	7781431	696	0.131721	0.327444		chr12	7780736	7781431	696	0.374403	0.0718685		CpG Island	0	1
chr14	106856864	106857655	792	0.170958	0.220253		chr14	106856864	106857655	792	0.13284	0.319701		chr14	106856864	106857655	792	0.340846	0.186025		CpG Island	0	0
chr15	101084507	101085710	1204	0.300934	0.00730535		chr15	101084507	101085710	1204	0.268929	0.00706667		chr15	101084507	101085710	1204	0.715327	0.00109178		CERS3	3	3
chr16	32288799	32290466	1668	0.24931	0.0509563		chr16	32288799	32290466	1668	0.167795	0.141586		chr16	32288799	32290466	1668	0.378599	0.0688671		CpG Island	0	2
chr19	1063624	1064938	1315	0.2407	0.0697617		chr19	1063624	1064218	595	0.350697	0.00868618		chr19	1063624	1064938	1315	0.36682	0.187117		ABCA7	1	2
chr19	57630153	57630596	444	0.188068	0.0133628		chr19	57630153	57630340	188	0.135054	0.304569		chr19	57630160	57630710	551	0.401429	0.0022782		CpG Island	2	2
chr2	130343885	130345405	1521	0.183563	0.0992152		chr2	130343885	130345405	1521	0.160785	0.104267		chr2	130343885	130345405	1521	0.684294	0.00428081		CpG Island	1	2
chr5	1594021	1595048	1028	0.628226	0.000158461		chr5	1594676	1594733	58	0.192837	0.094561		chr5	1594021	1595048	1028	0.492073	0.00165799		SDHAP3	2	3
chr5	23506738	23507752	1015	0.305734	0.00106438		chr5	23506738	23507573	836	0.152612	0.0454741		chr5	23507469	23507573	105	0.476684	0.0666685		PRDM9	2	3
chr6	74063982	74064594	613	0.264164	0.0115264		chr6	74064064	74064594	531	0.240087	0.0231594		chr6	74064064	74064594	531	0.330544	0.108604		DPPA5	2	2
chr6	74104388	74104868	481	0.317985	0.0128138		chr6	74104388	74104868	481	0.239245	0.0234913		chr6	74104388	74104868	481	0.394326	0.0587065		DDX43	2	3
chr7	56241697	56243524	1828	0.192829	0.0483264		chr7	56242407	56243524	1118	0.193743	0.0798696		chr7	56242407	56243524	1118	0.282716	0.316407		CpG Island	1	2
HYPO METHYLATED
seqnames	start	end	width	61380 value	61380 p-value		seqnames	start	end	width	61431 value	61431 p-value		seqnames	start	end	width	61107 value	61107 p-value
chr11	65405674	65406140	467	-0.299178	0.0278832		chr11	65405674	65406140	467	-0.166345	0.176617		chr11	65404459	65406140	1682	-0.54613	0.00108454		SIPA1	2	2
chr14	24640947	24641189	243	-0.155797	0.15121		chr14	24641077	24641201	125	-0.161424	0.164444		chr14	24640947	24641183	237	-0.366138	0.0780189		REC8	0	1
chr22	30476089	30476326	238	-0.198863	0.0439529		chr22	30476281	30476326	46	-0.164088	0.223333		chr22	30476254	30476285	32	-0.323424	0.307635		HORMAD2-AS1	1	1
chr6	30039374	30039476	103	-0.235458	0.00792784		chr6	30039202	30039376	175	-0.145128	0.305142		chr6	30039151	30039600	450	-0.67277	0.000128608		RNF39	1	2
chr6	31650735	31651020	286	-0.198176	0.0121872		chr6	31650735	31651059	325	-0.160408	0.00855848		chr6	31651249	31651362	114	-0.412133	0.0856947		LY6G5C	2	3

## Sheet: 95% thld MG 500 with neuroal
HYPER METHYLATED
DBCBB (GSE61380)							LBBND (GSE61431)							HBSFRC (GSE61107)
seqnames	start	end	width	61380 value	61380 p-value		seqnames	start	end	width	61431 value	61431 p-value		seqnames	start	end	width	61107 value	61107 p-value		Nearest Gene	No. data sets sig (cut-off 0.05)
chr1	1688446	1689610	1165	0.143215	0.141875		chr1	1688446	1689610	1165	0.103034	0.222756		chr1	1689452	1689887	436	0.29069	0.375606		NADK	0
chr1	29189308	29189940	633	0.172539	0.141123		chr1	29189308	29189940	633	0.112441	0.344239		chr1	29189308	29189940	633	0.49344	0.0132049		OPRD1	1
chr1	92012615	92012736	122	0.150678	0.392113		chr1	92012408	92012736	329	0.290604	0.00931728		chr1	92011732	92012736	1005	0.317795	0.0170231		CpG Island	2
chr1	147379676	147380038	363	0.133539	0.627472		chr1	147379676	147380211	536	0.106681	0.495037		chr1	147379676	147380445	770	0.310129	0.0491246		GJA8	1
chr10	2978022	2978190	169	0.24059	0.0452265		chr10	2978022	2978687	666	0.285657	0.00672182		chr10	2978022	2978687	666	0.365713	0.0512367		no feature	2
chr10	37414759	37414802	44	0.161786	0.28833		chr10	37413799	37414802	1004	0.16792	0.0143797		chr10	37414506	37414802	297	0.380135	0.0239308		ANKRD30A	2
chr10	45719751	45720134	384	0.234705	0.0405962		chr10	45719751	45720134	384	0.42425	0.00214293		chr10	45719751	45720134	384	0.297468	0.199317		CpG Island	2
chr10	131264597	131265209	613	0.287215	0.00186868		chr10	131264312	131264786	475	0.165648	0.110381		chr10	131265059	131265137	79	0.311459	0.170506		MGMT	1
chr12	7780736	7781431	696	0.158249	0.193687		chr12	7780736	7781431	696	0.131721	0.210511		chr12	7780736	7781431	696	0.377561	0.0449412		CpG Island	1
chr12	130821453	130822818	1366	0.283029	0.0027076		chr12	130821453	130822818	1366	0.111561	0.0233863		chr12	130822286	130822818	533	0.302465	0.188511		PIWIL1	2
chr14	106856864	106857655	792	0.170958	0.14617		chr14	106856864	106857655	792	0.13284	0.204281		chr14	106856864	106857655	792	0.339904	0.123035		CpG Island	0
chr14	106938234	106938294	61	0.136852	0.573889		chr14	106938234	106938915	682	0.246649	0.00386807		chr14	106937869	106938294	426	0.246674	0.450326		CpG Island	1
chr15	101084507	101085710	1204	0.300934	0.00453206		chr15	101084507	101085710	1204	0.268929	0.00414394		chr15	101084507	101085710	1204	0.716701	0.000651669		CERS3	3
chr16	34407715	34408014	300	0.147656	0.244461		chr16	34407715	34408014	300	0.116587	0.311077		chr16	34407715	34408014	300	0.24558	0.338309		CpG Island	0
chr19	51505507	51506362	856	0.130968	0.17019		chr19	51506273	51506362	90	0.161548	0.123455		chr19	51505507	51506362	856	0.489194	0.0137913		KLK9	1
chr19	57630153	57630691	539	0.176203	0.00302049		chr19	57630153	57630340	188	0.135054	0.192769		chr19	57630034	57630710	677	0.385183	0.000962509		CpG Island	2
chr2	43454950	43455046	97	0.167773	0.193466		chr2	43454972	43455103	132	0.12103	0.0895316		chr2	131009324	131010871	1548	0.395968	0.0127561		CpG Island	1
chr22	50528179	50529071	893	0.311281	0.00111705		chr22	50528746	50529071	326	0.115891	0.495421		chr22	50528564	50529071	508	0.232657	0.17604		MOV10L1	1
chr4	74864165	74864596	432	0.147897	0.313666		chr4	74864165	74864313	149	0.12742	0.342614		chr4	74864165	74864313	149	0.278325	0.442617		CXCL5	0
chr5	1594021	1595048	1028	0.628226	9.82519e-05		chr5	1594676	1594733	58	0.192837	0.052239		chr5	1594021	1595048	1028	0.4944	0.000988971		SDHAP3	2
chr5	23506738	23507752	1015	0.305734	0.00060047		chr5	23506738	23507573	836	0.152612	0.0297385		chr5	23506738	23507573	836	0.350744	0.0200102		PRDM9	3
chr6	74063522	74064594	1073	0.267251	0.00326801		chr6	74064064	74064594	531	0.240087	0.0130292		chr6	74063522	74064594	1073	0.314398	0.010825		DPPA5	3
chr6	74104388	74104868	481	0.317985	0.00759072		chr6	74104137	74104868	732	0.219469	0.0114238		chr6	74104388	74104868	481	0.392717	0.037982		DDX43	3
chr7	207605	208005	401	0.191597	0.093424		chr7	207605	208005	401	0.104678	0.409795		chr7	207605	208005	401	0.301608	0.190336		FAM20C	0
chr7	56241697	56243524	1828	0.192829	0.0313325		chr7	56242407	56243524	1118	0.193743	0.0469724		chr7	56242407	56243524	1118	0.282074	0.235891		CpG Island	2
chr7	56515510	56516248	739	0.168132	0.019786		chr7	56515510	56516248	739	0.179811	0.0114309		chr7	56515510	56515752	243	0.371021	0.103641		LOC650226	2
chr7	63385990	63387147	1158	0.182272	0.0380182		chr7	63385990	63387147	1158	0.370153	0.00158449		chr7	63385990	63386616	627	0.237632	0.74403		CpG Island	2
chr7	99517277	99517509	233	0.179331	0.0260972		chr7	99517277	99517509	233	0.112522	0.0628825		chr7	99517277	99517295	19	0.27149	0.344825		TRIM4	1
HYPO METHYLATED
seqnames	start	end	width	61380 value	61380 p-value		seqnames	start	end	width	61431 value	61431 p-value		seqnames	start	end	width	61107 value	61107 p-value
chr1	25255838	25256939	1102	-0.157004	0.199195		chr1	25256705	25256939	235	-0.112524	0.574062		chr1	25255838	25256369	532	-0.323006	0.244004		RUNX3	0
chr1	175161069	175163045	1977	-0.146453	0.00068474		chr1	175161069	175162044	976	-0.154275	0.0713337		chr1	175161069	175161561	493	-0.256133	0.591539		KIAA0040	1
chr11	65405674	65406254	581	-0.227566	0.0281567		chr11	65405674	65406254	581	-0.162307	0.0590601		chr11	65405268	65406254	987	-0.591763	0.000215224		SIPA1	2
chr12	125027794	125028339	546	-0.16872	0.0869767		chr12	125027794	125028339	546	-0.117127	0.172976		chr12	125027794	125028339	546	-0.255062	0.155356		NCOR2	0
chr14	24640947	24641201	255	-0.149506	0.0404734		chr14	24640947	24642317	1371	-0.128575	0.0056648		chr14	24640947	24641183	237	-0.368071	0.0499383		REC8	3
chr14	24899109	24899306	198	-0.227273	0.0588518		chr14	24899054	24899306	253	-0.103281	0.537245		chr14	24899109	24899306	198	-0.248998	0.647549		KHNYN	0
chr19	45737792	45738115	324	-0.171675	0.176102		chr19	45737873	45738115	243	-0.106692	0.661611		chr19	45737792	45738115	324	-0.292386	0.270027		CpG Island	0
chr22	30476089	30476525	437	-0.177443	0.0109305		chr22	30476089	30476525	437	-0.125351	0.0202663		chr22	30476254	30476285	32	-0.324921	0.182078		CpG Island	2
chr3	46939978	46940439	462	-0.345207	0.00868471		chr3	46939978	46940439	462	-0.105921	0.399212		chr3	46939978	46940439	462	-0.456476	0.0332955		PTH1R	2
chr6	30039374	30039476	103	-0.235458	0.00489672		chr6	30039175	30039376	202	-0.137335	0.181507		chr6	30039151	30039801	651	-0.663178	8.78536e-05		RNF39	2
chr6	31650735	31651029	295	-0.191494	0.00618307		chr6	31650735	31651070	336	-0.156449	0.00376509		chr6	31650735	31650790	56	-0.239213	0.483687		LY6G5C	2
chr6	31651151	31651362	212	-0.193404	0.0310212		chr6	31651158	31651362	205	-0.123207	0.151196		chr6	31651249	31651362	114	-0.410161	0.0551283		LY6G5C	1

## Sheet: 95% thld MG 1000 with neuronal
HYPER METHYLATED
DBCBB (GSE61380)							LBBND (GSE61431)							HBSFRC (GSE61107)
seqnames	start	end	width	61380 value	61380 p-value		seqnames	start	end	width	61431 value	61431 p-value		seqnames	start	end	width	61107 value	61107 p-value		Nearest Gene	No. data sets sig (cut-off 0.05)
chr1	1688446	1689610	1165	0.143215	0.142093		chr1	1688446	1689610	1165	0.103034	0.221055		chr1	1689452	1689887	436	0.292826	0.349642		NADK	0
chr1	29189308	29189940	633	0.172539	0.14146		chr1	29189308	29189940	633	0.112441	0.340622		chr1	29189308	29189940	633	0.487355	0.0130875		OPRD1	1
chr1	92012615	92012736	122	0.150678	0.395505		chr1	92012408	92012736	329	0.290604	0.00923425		chr1	92011732	92012736	1005	0.318863	0.016076		CpG Island	2
chr1	147379676	147380038	363	0.133539	0.633016		chr1	147379676	147380211	536	0.106681	0.491492		chr1	147379676	147380445	770	0.308596	0.0474192		GJA8	1
chr10	2978022	2978190	169	0.24059	0.0453379		chr10	2978022	2978687	666	0.285657	0.00664146		chr10	2978022	2978687	666	0.367952	0.0471319		no feature	3
chr10	37414759	37414802	44	0.161786	0.290706		chr10	37413799	37414802	1004	0.16792	0.0140649		chr10	37414506	37414802	297	0.376703	0.0233698		ANKRD30A	2
chr10	45719751	45720134	384	0.234705	0.0407955		chr10	45719751	45720134	384	0.42425	0.00211765		chr10	45719751	45720134	384	0.302569	0.179598		CpG Island	2
chr10	131264597	131265209	613	0.287215	0.00190295		chr10	131264312	131264786	475	0.165648	0.108314		chr10	131265059	131265137	79	0.309727	0.165484		MGMT	1
chr12	7780736	7781431	696	0.158249	0.194547		chr12	7780736	7781431	696	0.131721	0.206996		chr12	7780736	7781431	696	0.373652	0.0441985		CpG Island	1
chr12	130821453	130822818	1366	0.283029	0.00278454		chr12	130821453	130822818	1366	0.111561	0.023057		chr12	130822286	130822818	533	0.303919	0.176861		PIWIL1	2
chr14	106856864	106857655	792	0.170958	0.146515		chr14	106856864	106857655	792	0.13284	0.200907		chr14	106856864	106857655	792	0.342323	0.113276		CpG Island	0
chr14	106938234	106938294	61	0.136852	0.579134		chr14	106938234	106938915	682	0.246649	0.00380192		chr14	106937869	106938294	426	0.24489	0.444807		CpG Island	1
chr15	101084507	101085710	1204	0.300934	0.00462176		chr15	101084507	101085710	1204	0.268929	0.0040683		chr15	101084507	101085710	1204	0.715935	0.00065643		CERS3	3
chr16	34407715	34408014	300	0.147656	0.2456		chr16	34407715	34408014	300	0.116587	0.307346		chr16	34407715	34408014	300	0.24876	0.318464		CpG Island	0
chr19	51505507	51506362	856	0.130968	0.170333		chr19	51506273	51506362	90	0.161548	0.12114		chr19	51505507	51506362	856	0.489772	0.0127749		KLK9	1
chr19	57630153	57630691	539	0.176203	0.00304781		chr19	57630153	57630340	188	0.135054	0.189543		chr19	57630034	57630710	677	0.384467	0.000939161		CpG Island	2
chr2	131009324	131010522	1199	0.238231	0.0383316		chr2	131009324	131010075	752	0.116702	0.47743		chr2	131009324	131010871	1548	0.395893	0.0119675		CpG Island	2
chr22	50528179	50529071	893	0.311281	0.00113089		chr22	50528746	50529071	326	0.115891	0.490114		chr22	50528564	50529071	508	0.230628	0.173621		MOV10L1	1
chr4	74864165	74864596	432	0.147897	0.315561		chr4	74864165	74864313	149	0.12742	0.337815		chr4	74864165	74864313	149	0.282776	0.400349		CXCL5	0
chr5	1594021	1595048	1028	0.628226	9.29187e-05		chr5	1594676	1594733	58	0.192837	0.0512658		chr5	1594021	1595048	1028	0.494536	0.000913171		SDHAP3	2
chr5	23506738	23507752	1015	0.305734	0.000610015		chr5	23506738	23507573	836	0.152612	0.0291636		chr5	23506738	23507573	836	0.351177	0.0188903		PRDM9	3
chr6	74063522	74064594	1073	0.267251	0.00334356		chr6	74064064	74064594	531	0.240087	0.0128379		chr6	74063522	74064594	1073	0.313818	0.0103884		DPPA5	3
chr6	74104388	74104868	481	0.317985	0.00775305		chr6	74104137	74104868	732	0.219469	0.0112671		chr6	74104388	74104868	481	0.398377	0.0335025		DDX43	3
chr7	207605	208005	401	0.191597	0.0936923		chr7	207605	208005	401	0.104678	0.406485		chr7	207605	208005	401	0.296539	0.192408		FAM20C	0
chr7	56241697	56243524	1828	0.192829	0.0313446		chr7	56242407	56243524	1118	0.193743	0.0461383		chr7	56242407	56243524	1118	0.281795	0.226726		CpG Island	2
chr7	56515510	56516248	739	0.168132	0.0197898		chr7	56515510	56516248	739	0.179811	0.01122		chr7	56515510	56515752	243	0.367716	0.101945		LOC650226	2
chr7	63385990	63387147	1158	0.182272	0.0380472		chr7	63385990	63387147	1158	0.370153	0.00154607		chr7	63385990	63386616	627	0.233196	0.761503		CpG Island	2
chr7	99517277	99517509	233	0.179331	0.0261275		chr7	99517277	99517509	233	0.112522	0.0623618		chr7	99517277	99517295	19	0.273395	0.324451		TRIM4	1
HYPO METHYLATED
seqnames	start	end	width	61380 value	61380 p-value		seqnames	start	end	width	61431 value	61431 p-value		seqnames	start	end	width	61107 value	61107 p-value
chr1	25255838	25256939	1102	-0.157004	0.199983		chr1	25256705	25256939	235	-0.112524	0.569463		chr1	25255838	25256369	532	-0.320161	0.24134		RUNX3	0
chr1	175161069	175163045	1977	-0.146453	0.000688958		chr1	175161069	175162044	976	-0.154275	0.070136		chr1	175161069	175161561	493	-0.256258	0.570093		KIAA0040	1
chr11	65405674	65406254	581	-0.227566	0.0283889		chr11	65405674	65406254	581	-0.162307	0.0579114		chr11	65405268	65406254	987	-0.593639	0.000209678		SIPA1	2
chr12	125027794	125028339	546	-0.16872	0.0870875		chr12	125027794	125028339	546	-0.117127	0.170896		chr12	125027794	125028339	546	-0.252682	0.153188		NCOR2	0
chr14	24640947	24641201	255	-0.149506	0.0404718		chr14	24640947	24642317	1371	-0.128575	0.00553713		chr14	24640947	24641183	237	-0.366676	0.0478087		REC8	3
chr14	24899109	24899306	198	-0.227273	0.0590948		chr14	24899054	24899306	253	-0.103281	0.533757		chr14	24899109	24899306	198	-0.247734	0.636506		KHNYN	0
chr19	45737792	45738115	324	-0.171675	0.176765		chr19	45737873	45738115	243	-0.106692	0.657236		chr19	45737792	45738115	324	-0.291284	0.261965		CpG Island	0
chr22	30476089	30476525	437	-0.177443	0.0109353		chr22	30476089	30476525	437	-0.125351	0.019868		chr22	30476254	30476285	32	-0.326503	0.16969		CpG Island	2
chr3	46939978	46940439	462	-0.345207	0.00875287		chr3	46939978	46940439	462	-0.105921	0.395885		chr3	46939978	46940439	462	-0.460011	0.0300184		PTH1R	2
chr6	30039374	30039476	103	-0.235458	0.00499986		chr6	30039175	30039376	202	-0.137335	0.178398		chr6	30039151	30039801	651	-0.660135	9.13171e-05		RNF39	2
chr6	31650735	31651020	286	-0.198176	0.00827581		chr6	31650735	31651070	336	-0.156449	0.00363909		chr6	31650735	31651094	360	-0.267929	0.00226326		LY6G5C	3
chr6	31651151	31651362	212	-0.193404	0.0310152		chr6	31651158	31651362	205	-0.123207	0.149074		chr6	31651249	31651362	114	-0.405374	0.0547088		LY6G5C	1

## Sheet: GW significance 61107
Table no.	MG	Threshold	Including 10 000 neuronal cells
1	500	95	N
2	500	97.5	N
3	1000	95	N
4	1000	97.5	N
5	500	95	Y
6	1000	95	Y
TABLE 1
chr	start	end	value	area	cluster	indexStart	indexEnd	L	clusterL	p.value	fwer	p.valueArea	fwerArea	name	description	region	distance	subregion	insideDistance	exonnumber	nexons	UTR	strand	geneL
chr13	100640914	100644657	0.623613	16.2139	51304	305277	305302	26	26	1.78911e-06	0.005	9.08869e-05	0.222	ZIC2	downstream	downstream	6888	NA	NA	NA	3	NA	+	4993
chr20	36148604	36149455	0.491815	15.7381	110518	416962	416993	32	43	5.72516e-06	0.015	0.000109136	0.264	BLCAP	inside intron	inside	6878	inside intron	-851	2	2	5' UTR	-	10514
chr6	30042137	30043924	-0.391797	12.5375	148743	146082	146113	32	35	2.46897e-05	0.065	0.000254412	0.507	RNF39	overlaps 5'	overlaps 5'	0	covers exon(s)	0	1	4	overlaps 5' UTR	-	5585
Table 2
chr	start	end	value	area	cluster	indexStart	indexEnd	L	clusterL	p.value	fwer	p.valueArea	fwerArea	name	description	region	distance	subregion	insideDistance	exonnumber	nexons	UTR	strand	geneL
chr13	100640914	100644657	0.621617	16.1621	51304	305277	305302	26	26	4.31751e-06	0.006	0.000161187	0.205	ZIC2	downstream	downstream	6888	NA	NA	NA	3	NA	+	4993
chr20	36148620	36149452	0.516682	14.9838	110518	416964	416992	29	43	1.65505e-05	0.022	0.000220193	0.272	BLCAP	inside intron	inside	6881	inside intron	-867	2	2	5' UTR	-	10514
Table 3
chr	start	end	value	area	cluster	indexStart	indexEnd	L	clusterL	p.value	fwer	p.valueArea	fwerArea	name	description	region	distance	subregion	insideDistance	exonnumber	nexons	UTR	strand	geneL
chr13	100640914	100644657	0.623433	16.2092	42728	305277	305302	26	26	5.02928e-06	0.015	9.13652e-05	0.278	ZIC2	downstream	downstream	6888	NA	NA	NA	3	NA	+	4993
chr20	36148604	36149455	0.488598	15.6351	90677	416962	416993	32	54	1.1735e-05	0.039	0.000105615	0.313	BLCAP	inside intron	inside	6878	inside intron	-851	2	2	5' UTR	-	10514
Table 4
chr	start	end	value	area	cluster	indexStart	indexEnd	L	clusterL	p.value	fwer	p.valueArea	fwerArea	name	description	region	distance	subregion	insideDistance	exonnumber	nexons	UTR	strand	geneL
chr13	100640914	100644657	0.624245	16.2304	42728	305277	305302	26	26	7.79443e-06	0.013	0.000162013	0.245	ZIC2	downstream	downstream	6888	NA	NA	NA	3	NA	+	4993
chr20	36148620	36149452	0.513919	14.9037	90677	416964	416992	29	54	3.22912e-05	0.052	0.000225482	0.331	BLCAP	inside intron	inside	6881	inside intron	-867	2	2	5' UTR	-	10514
Table 5
chr	start	end	value	area	cluster	indexStart	indexEnd	L	clusterL	p.value	fwer	p.valueArea	fwerArea	name	description	region	distance	subregion	insideDistance	exonnumber	nexons	UTR	strand	geneL
chr13	100640914	100644657	0.623602	16.2136	52194	311915	311940	26	26	2.82261e-06	0.006	8.96177e-05	0.225	ZIC2	downstream	downstream	6888	NA	NA	NA	3	NA	+	4993
chr20	36148604	36149455	0.491465	15.7269	112339	426285	426316	32	43	8.46782e-06	0.024	0.000105142	0.265	BLCAP	inside intron	inside	6878	inside intron	-851	2	2	5' UTR	-	10514
chr6	30711022	30711904	0.510247	12.7562	151328	150949	150973	25	87	1.72885e-05	0.042	0.000234982	0.47	IER3	inside exon	inside	423	inside exon	0	2	2	overlaps 3'UTR	-	1351
chr6	30042295	30043858	-0.389324	12.4584	151173	149176	149207	32	43	2.11695e-05	0.058	0.000258268	0.501	RNF39	overlaps 5'	overlaps 5'	0	covers exon(s)	0	1	4	overlaps 5' UTR	-	5585
Table 6
chr	start	end	value	area	cluster	indexStart	indexEnd	L	clusterL	p.value	fwer	p.valueArea	fwerArea	name	description	region	distance	subregion	insideDistance	exonnumber	nexons	UTR	strand	geneL
chr13	100640914	100644657	0.623133	16.2015	52194	311915	311940	26	26	1.40488e-06	0.004	8.53464e-05	0.214	ZIC2	downstream	downstream	6888	NA	NA	NA	3	NA	+	4993
chr20	36148604	36149455	0.490019	15.6806	112339	426285	426316	32	43	6.67317e-06	0.018	9.69366e-05	0.24	BLCAP	inside intron	inside	6878	inside intron	-851	2	2	5' UTR	-	10514
chr6	30711022	30711904	0.510545	12.7636	151328	150949	150973	25	87	1.05366e-05	0.027	0.000239883	0.471	IER3	inside exon	inside	423	inside exon	0	2	2	overlaps 3'UTR	-	1351
chr3	147124687	147126753	0.504395	11.6011	127362	93868	93890	23	40	1.68585e-05	0.041	0.000335766	0.589	ZIC4	promoter	promoter	91	NA	NA	NA	5	NA	-	20761
chr6	30042295	30043858	-0.390418	12.4934	151173	149176	149207	32	43	1.82634e-05	0.049	0.000256039	0.495	RNF39	overlaps 5'	overlaps 5'	0	covers exon(s)	0	1	4	overlaps 5' UTR	-	5585
